# Supplementary material for: Analytical model of reactive transport processes with spatially variable coefficients
Source: R Soc Open Sci. 2015 May 20;2(5):140348. doi: 10.1098/rsos.140348 (PMC4453259; doi:10.1098/rsos.140348)
Supplement: File 1: Maple worksheet to construct exact solutions for one-dimensional, single species, reactive transport models. [file rsos140348supp1.mw]

<?xml version="1.0" encoding="UTF-8"?>
<Worksheet>
<Version major="15" minor="1"/>
<Label-Scheme value="2" prefix=""/>
<View-Properties presentation="false"><Zoom percentage="125"/></View-Properties>
<MapleNet-Properties elisiondigitsbefore="100" labelling="true" indentamount="4" elisiontermsthreshold="10000" ansi="false" errorbreak="1" useclientjvm="true" echo="1" imaginaryunit="I" labelwidth="20" contextmenusize="automatic" plotdriver="opengl" elisiondigitsafter="100" plotoutput="terminal" helpbrowser="standard" rtablesize="10" elisiontermsbefore="100" elisiondigitsthreshold="10000" typesetting="standard" plotdevice="inline" verboseproc="1" showassumed="1" errorcursor="false" longdelim="true" plotoptions="" quiet="false" elisiontermsafter="100" screenwidth="79" preplot="" prettyprint="3" displayprecision="-1" screenpixelheight="1080" warnlevel="3" screenheight="25" latexwidth="6.0" postplot="" prompt="&gt; " ShowLabels="true"/>
<Styles><Font name="Ordered List 1" background="[255,255,255]" bold="false" executable="false" family="Times New Roman" foreground="[0,0,0]" italic="false" opaque="false" readonly="false" size="12" subscript="false" superscript="false" underline="false" placeholder="false"/>
<Font name="Annotation Text" background="[255,255,255]" bold="false" executable="false" family="Times New Roman" foreground="[0,0,0]" italic="false" opaque="false" readonly="false" size="12" subscript="false" superscript="false" underline="false" placeholder="false"/>
<Font name="Ordered List 2" background="[255,255,255]" bold="false" executable="false" family="Times New Roman" foreground="[0,0,0]" italic="false" opaque="false" readonly="false" size="12" subscript="false" superscript="false" underline="false" placeholder="false"/>
<Font name="Ordered List 3" background="[255,255,255]" bold="false" executable="false" family="Times New Roman" foreground="[0,0,0]" italic="false" opaque="false" readonly="false" size="12" subscript="false" superscript="false" underline="false" placeholder="false"/>
<Font name="Ordered List 4" background="[255,255,255]" bold="false" executable="false" family="Times New Roman" foreground="[0,0,0]" italic="false" opaque="false" readonly="false" size="12" subscript="false" superscript="false" underline="false" placeholder="false"/>
<Font name="Ordered List 5" background="[255,255,255]" bold="false" executable="false" family="Times New Roman" foreground="[0,0,0]" italic="false" opaque="false" readonly="false" size="12" subscript="false" superscript="false" underline="false" placeholder="false"/>
<Font name="Author" background="[255,255,255]" bold="false" executable="false" family="Times New Roman" foreground="[0,0,0]" italic="false" opaque="false" readonly="false" size="12" subscript="false" superscript="false" underline="false" placeholder="false"/>
<Font name="Annotation Title" background="[255,255,255]" bold="true" executable="false" family="Times New Roman" foreground="[0,0,0]" italic="false" opaque="false" readonly="false" size="18" subscript="false" superscript="false" underline="false" placeholder="false"/>
<Font name="Warning" background="[255,255,255]" bold="false" executable="false" family="Courier New" foreground="[0,0,255]" italic="false" opaque="false" readonly="true" size="12" subscript="false" superscript="false" underline="false" placeholder="false"/>
<Font name="Caption Reference" background="[255,255,255]" bold="true" executable="false" family="Times New Roman" foreground="[0,0,0]" italic="false" opaque="false" readonly="false" size="12" subscript="false" superscript="false" underline="false" placeholder="false"/>
<Font name="Maple Input Placeholder" background="[255,255,255]" bold="true" executable="true" family="Courier New" foreground="[200,0,200]" italic="false" opaque="false" readonly="false" size="12" subscript="false" superscript="false" underline="false" placeholder="true"/>
<Font name="Maple Plot" background="[255,255,255]" bold="false" executable="false" family="Times New Roman" foreground="[0,0,0]" italic="false" opaque="false" readonly="false" size="12" subscript="false" superscript="false" underline="false" placeholder="false"/>
<Font name="Code" background="[255,255,255]" bold="false" executable="false" family="Courier New" foreground="[255,0,0]" italic="false" opaque="false" readonly="false" size="12" subscript="false" superscript="false" underline="false" placeholder="false"/>
<Font name="Line Printed Output" background="[255,255,255]" bold="false" executable="false" family="Courier New" foreground="[0,0,255]" italic="false" opaque="false" readonly="true" size="12" subscript="false" superscript="false" underline="false" placeholder="false"/>
<Font name="Text Output" background="[255,255,255]" bold="false" executable="false" family="Courier New" foreground="[0,0,255]" italic="false" opaque="false" readonly="true" size="12" subscript="false" superscript="false" underline="false" placeholder="false"/>
<Font name="Diagnostic" background="[255,255,255]" bold="false" executable="false" family="Courier New" foreground="[40,120,40]" italic="false" opaque="false" readonly="true" size="12" subscript="false" superscript="false" underline="false" placeholder="false"/>
<Font name="2D Inert Output" background="[255,255,255]" bold="false" executable="true" family="Times New Roman" foreground="[144,144,144]" italic="false" opaque="false" readonly="false" size="12" subscript="false" superscript="false" underline="false" placeholder="false"/>
<Font name="Normal" background="[255,255,255]" bold="false" executable="false" family="Times New Roman" foreground="[0,0,0]" italic="false" opaque="false" readonly="false" size="12" subscript="false" superscript="false" underline="false" placeholder="false"/>
<Font name="Hyperlink" background="[255,255,255]" bold="false" executable="false" family="Times New Roma" foreground="[0,128,128]" italic="false" opaque="false" readonly="false" size="12" subscript="false" superscript="false" underline="true" placeholder="false"/>
<Font name="Maple Output" background="[255,255,255]" bold="false" executable="false" family="Times New Roman" foreground="[0,0,0]" italic="false" opaque="false" readonly="false" size="12" subscript="false" superscript="false" underline="false" placeholder="false"/>
<Font name="Dash Item" background="[255,255,255]" bold="false" executable="false" family="Times New Roman" foreground="[0,0,0]" italic="false" opaque="false" readonly="false" size="12" subscript="false" superscript="false" underline="false" placeholder="false"/>
<Font name="2D Math" background="[255,255,255]" bold="false" executable="false" family="Times New Roman" foreground="[0,0,0]" italic="false" opaque="false" readonly="false" size="12" subscript="false" superscript="false" underline="false" placeholder="false"/>
<Font name="Maple Input" background="[255,255,255]" bold="true" executable="true" family="Courier New" foreground="[255,0,0]" italic="false" opaque="false" readonly="false" size="12" subscript="false" superscript="false" underline="false" placeholder="false"/>
<Font name="2D Output" background="[255,255,255]" bold="false" executable="false" family="Times New Roman" foreground="[0,0,255]" italic="false" opaque="false" readonly="true" size="12" subscript="false" superscript="false" underline="false" placeholder="false"/>
<Font name="2D Input" background="[255,255,255]" bold="false" executable="true" family="Times New Roman" foreground="[0,0,0]" italic="false" opaque="false" readonly="false" size="12" subscript="false" superscript="false" underline="false" placeholder="false"/>
<Font name="HyperlinkError" background="[255,255,255]" bold="false" executable="false" family="Courier New" foreground="[255,0,255]" italic="false" opaque="false" readonly="true" size="12" subscript="false" superscript="false" underline="true" placeholder="false"/>
<Font name="Header and Footer" background="[255,255,255]" bold="false" executable="false" family="Times New Roman" foreground="[0,0,0]" italic="false" opaque="false" readonly="false" size="10" subscript="false" superscript="false" underline="false" placeholder="false"/>
<Font name="Error" background="[255,255,255]" bold="false" executable="false" family="Courier New" foreground="[255,0,255]" italic="false" opaque="false" readonly="true" size="12" subscript="false" superscript="false" underline="false" placeholder="false"/>
<Font name="Title" background="[255,255,255]" bold="true" executable="false" family="Times New Roman" foreground="[0,0,0]" italic="false" opaque="false" readonly="false" size="18" subscript="false" superscript="false" underline="false" placeholder="false"/>
<Font name="Heading 1" background="[255,255,255]" bold="true" executable="false" family="Times New Roma" foreground="[0,0,0]" italic="false" opaque="false" readonly="false" size="18" subscript="false" superscript="false" underline="false" placeholder="false"/>
<Font name="Text" background="[255,255,255]" bold="false" executable="false" family="Times New Roman" foreground="[0,0,0]" italic="false" opaque="false" readonly="false" size="12" subscript="false" superscript="false" underline="false" placeholder="false"/>
<Font name="Bullet Item" background="[255,255,255]" bold="false" executable="false" family="Times New Roman" foreground="[0,0,0]" italic="false" opaque="false" readonly="false" size="12" subscript="false" superscript="false" underline="false" placeholder="false"/>
<Font name="Heading 4" background="[255,255,255]" bold="false" executable="false" family="Times New Roma" foreground="[0,0,0]" italic="true" opaque="false" readonly="false" size="12" subscript="false" superscript="false" underline="false" placeholder="false"/>
<Font name="Equation Label" background="[255,255,255]" bold="true" executable="false" family="Times New Roman" foreground="[0,0,0]" italic="false" opaque="false" readonly="false" size="12" subscript="false" superscript="false" underline="false" placeholder="false"/>
<Font name="Heading 3" background="[255,255,255]" bold="true" executable="false" family="Times New Roma" foreground="[0,0,0]" italic="true" opaque="false" readonly="false" size="14" subscript="false" superscript="false" underline="false" placeholder="false"/>
<Font name="Heading 2" background="[255,255,255]" bold="true" executable="false" family="Times New Roma" foreground="[0,0,0]" italic="false" opaque="false" readonly="false" size="16" subscript="false" superscript="false" underline="false" placeholder="false"/>
<Font name="HyperlinkWarning" background="[255,255,255]" bold="false" executable="false" family="Courier New" foreground="[0,0,255]" italic="false" opaque="false" readonly="true" size="12" subscript="false" superscript="false" underline="true" placeholder="false"/>
<Font name="Atomic Variable" background="[255,255,255]" bold="false" executable="false" family="Times New Roman" foreground="[175,0,175]" italic="true" opaque="false" readonly="false" size="12" subscript="false" superscript="false" underline="false" placeholder="false"/>
<Font name="Dictionary Hyperlink" background="[255,255,255]" bold="false" executable="false" family="Times New Roma" foreground="[147,0,15]" italic="false" opaque="false" readonly="false" size="12" subscript="false" superscript="false" underline="true" placeholder="false"/>
<Font name="Caption Text" background="[255,255,255]" bold="true" executable="false" family="Times New Roman" foreground="[0,0,0]" italic="false" opaque="false" readonly="false" size="12" subscript="false" superscript="false" underline="false" placeholder="false"/>
<Font name="List Item" background="[255,255,255]" bold="false" executable="false" family="Times New Roman" foreground="[0,0,0]" italic="false" opaque="false" readonly="false" size="12" subscript="false" superscript="false" underline="false" placeholder="false"/>
<Layout name="Ordered List 1" alignment="left" bullet="numeric" firstindent="0" leftmargin="0" rightmargin="0" linespacing="0.0" spaceabove="3" spacebelow="3" linebreak="space" pagebreak-before="false" initial="-1" bulletsuffix=""/>
<Layout name="Ordered List 2" alignment="left" bullet="alphabetic" firstindent="0" leftmargin="36" rightmargin="0" linespacing="0.0" spaceabove="3" spacebelow="3" linebreak="space" pagebreak-before="false" initial="-1" bulletsuffix=""/>
<Layout name="Ordered List 3" alignment="left" bullet="roman" firstindent="0" leftmargin="72" rightmargin="0" linespacing="0.0" spaceabove="3" spacebelow="3" linebreak="space" pagebreak-before="false" initial="-1" bulletsuffix=""/>
<Layout name="Ordered List 4" alignment="left" bullet="ALPHABETIC" firstindent="0" leftmargin="108" rightmargin="0" linespacing="0.0" spaceabove="3" spacebelow="3" linebreak="space" pagebreak-before="false" initial="-1" bulletsuffix=""/>
<Layout name="Ordered List 5" alignment="left" bullet="ROMAN" firstindent="0" leftmargin="144" rightmargin="0" linespacing="0.0" spaceabove="3" spacebelow="3" linebreak="space" pagebreak-before="false" initial="-1" bulletsuffix=""/>
<Layout name="Author" alignment="centred" bullet="none" firstindent="0" leftmargin="0" rightmargin="0" linespacing="0.0" spaceabove="8" spacebelow="8" linebreak="space" pagebreak-before="false" initial="0" bulletsuffix=""/>
<Layout name="Warning" alignment="left" bullet="none" firstindent="0" leftmargin="0" rightmargin="0" linespacing="0.0" spaceabove="0" spacebelow="0" linebreak="space" pagebreak-before="false" initial="0" bulletsuffix=""/>
<Layout name="Annotation Title" alignment="centred" bullet="none" firstindent="0" leftmargin="0" rightmargin="0" linespacing="0.0" spaceabove="12" spacebelow="12" linebreak="space" pagebreak-before="false" initial="0" bulletsuffix=""/>
<Layout name="Maple Plot" alignment="centred" bullet="none" firstindent="0" leftmargin="0" rightmargin="0" linespacing="0.0" spaceabove="0" spacebelow="0" linebreak="space" pagebreak-before="false" initial="0" bulletsuffix=""/>
<Layout name="Line Printed Output" alignment="left" bullet="none" firstindent="0" leftmargin="0" rightmargin="0" linespacing="0.0" spaceabove="0" spacebelow="0" linebreak="any" pagebreak-before="false" initial="0" bulletsuffix=""/>
<Layout name="Text Output" alignment="left" bullet="none" firstindent="0" leftmargin="0" rightmargin="0" linespacing="0.0" spaceabove="0" spacebelow="0" linebreak="newline" pagebreak-before="false" initial="0" bulletsuffix=""/>
<Layout name="Diagnostic" alignment="left" bullet="none" firstindent="0" leftmargin="0" rightmargin="0" linespacing="0.0" spaceabove="0" spacebelow="0" linebreak="any" pagebreak-before="false" initial="0" bulletsuffix=""/>
<Layout name="Normal" alignment="left" bullet="none" firstindent="0" leftmargin="0" rightmargin="0" linespacing="0.0" spaceabove="0" spacebelow="0" linebreak="space" pagebreak-before="false" initial="0" bulletsuffix=""/>
<Layout name="Maple Output" alignment="centred" bullet="none" firstindent="0" leftmargin="0" rightmargin="0" linespacing="0.3" spaceabove="0" spacebelow="0" linebreak="space" pagebreak-before="false" initial="0" bulletsuffix=""/>
<Layout name="Dash Item" alignment="left" bullet="dash" firstindent="0" leftmargin="0" rightmargin="0" linespacing="0.0" spaceabove="3" spacebelow="3" linebreak="space" pagebreak-before="false" initial="0" bulletsuffix=""/>
<Layout name="HyperlinkError" alignment="left" bullet="none" firstindent="0" leftmargin="0" rightmargin="0" linespacing="0.0" spaceabove="0" spacebelow="0" linebreak="space" pagebreak-before="false" initial="0" bulletsuffix=""/>
<Layout name="Error" alignment="left" bullet="none" firstindent="0" leftmargin="0" rightmargin="0" linespacing="0.0" spaceabove="0" spacebelow="0" linebreak="space" pagebreak-before="false" initial="0" bulletsuffix=""/>
<Layout name="Title" alignment="centred" bullet="none" firstindent="0" leftmargin="0" rightmargin="0" linespacing="0.0" spaceabove="12" spacebelow="12" linebreak="space" pagebreak-before="false" initial="0" bulletsuffix=""/>
<Layout name="Heading 1" alignment="left" bullet="none" firstindent="0" leftmargin="0" rightmargin="0" linespacing="0.0" spaceabove="8" spacebelow="4" linebreak="space" pagebreak-before="false" initial="0" bulletsuffix=""/>
<Layout name="Bullet Item" alignment="left" bullet="dot" firstindent="0" leftmargin="0" rightmargin="0" linespacing="0.0" spaceabove="3" spacebelow="3" linebreak="space" pagebreak-before="false" initial="0" bulletsuffix=""/>
<Layout name="Heading 4" alignment="left" bullet="none" firstindent="0" leftmargin="0" rightmargin="0" linespacing="0.0" spaceabove="0" spacebelow="0" linebreak="space" pagebreak-before="false" initial="0" bulletsuffix=""/>
<Layout name="Heading 3" alignment="left" bullet="none" firstindent="0" leftmargin="0" rightmargin="0" linespacing="0.0" spaceabove="0" spacebelow="0" linebreak="space" pagebreak-before="false" initial="0" bulletsuffix=""/>
<Layout name="Heading 2" alignment="left" bullet="none" firstindent="0" leftmargin="0" rightmargin="0" linespacing="0.0" spaceabove="8" spacebelow="2" linebreak="space" pagebreak-before="false" initial="0" bulletsuffix=""/>
<Layout name="HyperlinkWarning" alignment="left" bullet="none" firstindent="0" leftmargin="0" rightmargin="0" linespacing="0.0" spaceabove="0" spacebelow="0" linebreak="space" pagebreak-before="false" initial="0" bulletsuffix=""/>
<Layout name="List Item" alignment="left" bullet="indent" firstindent="0" leftmargin="0" rightmargin="0" linespacing="0.0" spaceabove="3" spacebelow="3" linebreak="space" pagebreak-before="false" initial="0" bulletsuffix=""/>
<Pencil-style name="Pencil 5" pen-color="[255,0,0]" pen-height="5.0" pen-width="5.0" pen-opacity="1.0"/>
<Pencil-style name="Pencil 4" pen-color="[0,0,255]" pen-height="3.0" pen-width="3.0" pen-opacity="1.0"/>
<Pencil-style name="Pencil 3" pen-color="[0,0,0]" pen-height="3.0" pen-width="3.0" pen-opacity="1.0"/>
<Pencil-style name="Pencil 2" pen-color="[0,0,255]" pen-height="1.0" pen-width="1.0" pen-opacity="1.0"/>
<Pencil-style name="Pencil 1" pen-color="[0,0,0]" pen-height="1.0" pen-width="1.0" pen-opacity="1.0"/>
<Highlighter-style name="Highlighter 2" pen-color="[255,204,0]" pen-height="14.0" pen-width="14.0" pen-opacity="0.8"/>
<Highlighter-style name="Highlighter 1" pen-color="[255,153,255]" pen-height="12.0" pen-width="8.0" pen-opacity="0.8"/>
<Highlighter-style name="Highlighter 4" pen-color="[0,255,255]" pen-height="32.0" pen-width="32.0" pen-opacity="0.8"/>
<Highlighter-style name="Highlighter 3" pen-color="[51,255,0]" pen-height="24.0" pen-width="24.0" pen-opacity="0.8"/>
<Highlighter-style name="Highlighter 5" pen-color="[255,255,0]" pen-height="48.0" pen-width="48.0" pen-opacity="0.8"/>
</Styles>
<Task-table>
    <Task-category name="&lt;default&gt;">
    </Task-category>
</Task-table>
<Task>
</Task>
<Group labelreference="L1" drawlabel="true">
<Input>
<Text-field prompt="&gt; " style="Maple Input" layout="Normal"><Equation executable="true" style="2D Input" input-equation="" display="LUklbXJvd0c2Iy9JK21vZHVsZW5hbWVHNiJJLFR5cGVzZXR0aW5nR0koX3N5c2xpYkdGJzYyLUkjbWlHRiQ2JVEocmVzdGFydEYnLyUnaXRhbGljR1EldHJ1ZUYnLyUsbWF0aHZhcmlhbnRHUSdpdGFsaWNGJy1JI21vR0YkNi1RIjpGJy9GM1Enbm9ybWFsRicvJSZmZW5jZUdRJmZhbHNlRicvJSpzZXBhcmF0b3JHRj0vJSlzdHJldGNoeUdGPS8lKnN5bW1ldHJpY0dGPS8lKGxhcmdlb3BHRj0vJS5tb3ZhYmxlbGltaXRzR0Y9LyUnYWNjZW50R0Y9LyUnbHNwYWNlR1EsMC4yNzc3Nzc4ZW1GJy8lJ3JzcGFjZUdGTC1JJ21zcGFjZUdGJDYmLyUnaGVpZ2h0R1EmMC4wZXhGJy8lJndpZHRoR1EmMC4wZW1GJy8lJmRlcHRoR0ZULyUqbGluZWJyZWFrR1ElYXV0b0YnLUYsNiVRJXdpdGhGJ0YvRjItSShtZmVuY2VkR0YkNiQtRiM2Ji1GLDYlUSlQREV0b29sc0YnRi9GMi1GNjYtUSIsRidGOUY7L0Y/RjFGQEZCRkRGRkZIL0ZLRlcvRk5RLDAuMzMzMzMzM2VtRictRiw2JVEmU29sdmVGJ0YvRjJGOUY5RjUtRjY2LVEifkYnRjlGO0Y+RkBGQkZERkZGSEZmby9GTkZXRk9GZ24tRltvNiQtRiM2JC1GLDYlUSZwbG90c0YnRi9GMkY5RjlGNUZccC1GUDYmRlJGVUZYL0ZlblEobmV3bGluZUYnLUYsNiNRIUYnLyUrZXhlY3V0YWJsZUdGPUY5">LUklbXJvd0c2Iy9JK21vZHVsZW5hbWVHNiJJLFR5cGVzZXR0aW5nR0koX3N5c2xpYkdGJzYwLUkjbWlHRiQ2JVEocmVzdGFydEYnLyUnaXRhbGljR1EldHJ1ZUYnLyUsbWF0aHZhcmlhbnRHUSdpdGFsaWNGJy1JI21vR0YkNi1RIjpGJy9GM1Enbm9ybWFsRicvJSZmZW5jZUdRJmZhbHNlRicvJSpzZXBhcmF0b3JHRj0vJSlzdHJldGNoeUdGPS8lKnN5bW1ldHJpY0dGPS8lKGxhcmdlb3BHRj0vJS5tb3ZhYmxlbGltaXRzR0Y9LyUnYWNjZW50R0Y9LyUnbHNwYWNlR1EsMC4yNzc3Nzc4ZW1GJy8lJ3JzcGFjZUdGTC1JJ21zcGFjZUdGJDYmLyUnaGVpZ2h0R1EmMC4wZXhGJy8lJndpZHRoR1EmMC4wZW1GJy8lJmRlcHRoR0ZULyUqbGluZWJyZWFrR1ElYXV0b0YnLUYsNiVRJXdpdGhGJ0YvRjItSShtZmVuY2VkR0YkNiQtRiM2JS1GLDYlUSlQREV0b29sc0YnRi9GMi1GNjYtUSIsRidGOUY7L0Y/RjFGQEZCRkRGRkZIL0ZLRlcvRk5RLDAuMzMzMzMzM2VtRictRiw2JVEmU29sdmVGJ0YvRjJGOUY1LUY2Ni1RIn5GJ0Y5RjtGPkZARkJGREZGRkhGZm8vRk5GV0ZPRmduLUZbbzYkLUYjNiMtRiw2JVEmcGxvdHNGJ0YvRjJGOUY1RlxwLUZQNiZGUkZVRlgvRmVuUShuZXdsaW5lRictRiw2I1EhRic=</Equation></Text-field>
</Input>
</Group>
<Group labelreference="L8" drawlabel="true">
<Input>
<Text-field style="Text" layout="Normal"></Text-field>
<Text-field style="Text" layout="Normal">We consider the coupled system of PDEs </Text-field>
<Text-field style="Text" layout="Normal"></Text-field>
<Text-field style="Text" layout="Normal"><Equation executable="false" style="2D Math" input-equation="" display="LUklbXJvd0c2Iy9JK21vZHVsZW5hbWVHNiJJLFR5cGVzZXR0aW5nR0koX3N5c2xpYkdGJzY4LUkjbWlHRiQ2JVEiUkYnLyUnaXRhbGljR1EldHJ1ZUYnLyUsbWF0aHZhcmlhbnRHUSdpdGFsaWNGJy1JJm1mcmFjR0YkNigtRiM2Jy1JI21vR0YkNi5RKyZQYXJ0aWFsRDtGJ0YvRjIvJSZmZW5jZUdRJmZhbHNlRicvJSpzZXBhcmF0b3JHRkAvJSlzdHJldGNoeUdGQC8lKnN5bW1ldHJpY0dGQC8lKGxhcmdlb3BHRkAvJS5tb3ZhYmxlbGltaXRzR0ZALyUnYWNjZW50R0ZALyUnbHNwYWNlR1EmMC4wZW1GJy8lJ3JzcGFjZUdGT0YvLyUrZXhlY3V0YWJsZUdGMS8lMGZvbnRfc3R5bGVfbmFtZUdRKTJEfklucHV0RidGMi1GIzYpLUYsNiNRIUYnLUYjNihGOi1GLDYlUSJ0RidGL0YyRi9GUkZURjJGWUYvRlJGVEYyLyUubGluZXRoaWNrbmVzc0dRIjFGJy8lK2Rlbm9tYWxpZ25HUSdjZW50ZXJGJy8lKW51bWFsaWduR0Zgby8lKWJldmVsbGVkR0ZALUY7Ni1RMSZJbnZpc2libGVUaW1lcztGJy9GM1Enbm9ybWFsRidGPkZBRkNGRUZHRklGS0ZNRlAtRiw2JVEiQUYnRi9GMi1JKG1mZW5jZWRHRiQ2JS1GIzYpLUYsNiVRInhGJ0YvRjItRjs2LlEiLEYnRi9GMkY+L0ZCRjFGQ0ZFRkdGSUZLRk0vRlFRLDAuMzMzMzMzM2VtRidGaG5GL0ZSRlRGMkYvRjItRjs2LlEiPUYnRi9GMkY+RkFGQ0ZFRkdGSUZLL0ZOUSwwLjI3Nzc3NzhlbUYnL0ZRRl9xLUYsNiVRLSZ2YXJlcHNpbG9uO0YnRi9GMkZlby1GXnA2JS1GIzYqLUY2NigtRiM2Jy1JJW1zdXBHRiQ2JUY6LUkjbW5HRiQ2JVEiMkYnRi9GMi8lMXN1cGVyc2NyaXB0c2hpZnRHUSIwRidGL0ZSRlRGMi1GIzYpRlktRiM2KEY6LUZdcjYlRmJwRl9yRmNyRi9GUkZURjJGWUYvRlJGVEYyRltvRl5vRmFvRmNvRmVvRmpvRl1wRi9GUkZURjJGL0YyLUY7Ni5RKCZtaW51cztGJ0YvRjJGPkZBRkNGRUZHRklGSy9GTlEsMC4yMjIyMjIyZW1GJy9GUUZgcy1GOzYuUSJ+RidGL0YyRj5GQUZDRkVGR0ZJRktGTUZQLUZecDYlLUYjNi4tRjY2KEY4LUYjNilGWS1GIzYoRjpGYnBGL0ZSRlRGMkZZRi9GUkZURjJGW29GXm9GYW9GY29GZW8tRiw2JVEidkYnRi9GMi1GXnA2JS1GIzYnRmJwRi9GUkZURjJGL0YyLUY7Ni5RJyZzZG90O0YnRi9GMkY+RkFGQ0ZFRkdGSUZLRk1GUEZic0Zqb0ZdcEYvRlJGVEYyRi9GMkZccy1JJW1zdWJHRiQ2JS1GLDYlUSJrRidGL0YyLUYjNiUtRmByNiVGXW9GL0YyRi9GMi8lL3N1YnNjcmlwdHNoaWZ0R0ZlckZidEZic0Zqb0ZdcEYvRlJGVEYy">LUklbXJvd0c2Iy9JK21vZHVsZW5hbWVHNiJJLFR5cGVzZXR0aW5nR0koX3N5c2xpYkdGJzY4LUkjbWlHRiQ2JVEiUkYnLyUnaXRhbGljR1EldHJ1ZUYnLyUsbWF0aHZhcmlhbnRHUSdpdGFsaWNGJy1JJm1mcmFjR0YkNigtRiM2Jy1JI21vR0YkNi5RKyZQYXJ0aWFsRDtGJ0YvRjIvJSZmZW5jZUdRJmZhbHNlRicvJSpzZXBhcmF0b3JHRkAvJSlzdHJldGNoeUdGQC8lKnN5bW1ldHJpY0dGQC8lKGxhcmdlb3BHRkAvJS5tb3ZhYmxlbGltaXRzR0ZALyUnYWNjZW50R0ZALyUnbHNwYWNlR1EmMC4wZW1GJy8lJ3JzcGFjZUdGT0YvLyUrZXhlY3V0YWJsZUdGMS8lMGZvbnRfc3R5bGVfbmFtZUdRKTJEfklucHV0RidGMi1GIzYpLUYsNiNRIUYnLUYjNihGOi1GLDYlUSJ0RidGL0YyRi9GUkZURjJGWUYvRlJGVEYyLyUubGluZXRoaWNrbmVzc0dRIjFGJy8lK2Rlbm9tYWxpZ25HUSdjZW50ZXJGJy8lKW51bWFsaWduR0Zgby8lKWJldmVsbGVkR0ZALUY7Ni1RMSZJbnZpc2libGVUaW1lcztGJy9GM1Enbm9ybWFsRidGPkZBRkNGRUZHRklGS0ZNRlAtRiw2JVEiQUYnRi9GMi1JKG1mZW5jZWRHRiQ2JS1GIzYpLUYsNiVRInhGJ0YvRjItRjs2LlEiLEYnRi9GMkY+L0ZCRjFGQ0ZFRkdGSUZLRk0vRlFRLDAuMzMzMzMzM2VtRidGaG5GL0ZSRlRGMkYvRjItRjs2LlEiPUYnRi9GMkY+RkFGQ0ZFRkdGSUZLL0ZOUSwwLjI3Nzc3NzhlbUYnL0ZRRl9xLUYsNiVRLSZ2YXJlcHNpbG9uO0YnRi9GMkZlby1GXnA2JS1GIzYqLUY2NigtRiM2Jy1JJW1zdXBHRiQ2JUY6LUkjbW5HRiQ2JVEiMkYnRi9GMi8lMXN1cGVyc2NyaXB0c2hpZnRHUSIwRidGL0ZSRlRGMi1GIzYpRlktRiM2KEY6LUZdcjYlRmJwRl9yRmNyRi9GUkZURjJGWUYvRlJGVEYyRltvRl5vRmFvRmNvRmVvRmpvRl1wRi9GUkZURjJGL0YyLUY7Ni5RKCZtaW51cztGJ0YvRjJGPkZBRkNGRUZHRklGSy9GTlEsMC4yMjIyMjIyZW1GJy9GUUZgcy1GOzYuUSJ+RidGL0YyRj5GQUZDRkVGR0ZJRktGTUZQLUZecDYlLUYjNi4tRjY2KEY4LUYjNilGWS1GIzYoRjpGYnBGL0ZSRlRGMkZZRi9GUkZURjJGW29GXm9GYW9GY29GZW8tRiw2JVEidkYnRi9GMi1GXnA2JS1GIzYnRmJwRi9GUkZURjJGL0YyLUY7Ni5RJyZzZG90O0YnRi9GMkY+RkFGQ0ZFRkdGSUZLRk1GUEZic0Zqb0ZdcEYvRlJGVEYyRi9GMkZccy1JJW1zdWJHRiQ2JS1GLDYlUSJrRidGL0YyLUYjNiUtRmByNiVGXW9GL0YyRi9GMi8lL3N1YnNjcmlwdHNoaWZ0R0ZlckZidEZic0Zqb0ZdcEYvRlJGVEYy</Equation></Text-field>
<Text-field style="Text" italic="true" layout="Normal"><Equation executable="false" style="2D Math" input-equation="" display="LUklbXJvd0c2Iy9JK21vZHVsZW5hbWVHNiJJLFR5cGVzZXR0aW5nR0koX3N5c2xpYkdGJzY1LUkmbWZyYWNHRiQ2KC1GIzYlLUkjbW9HRiQ2LlErJlBhcnRpYWxEO0YnLyUnaXRhbGljR1EldHJ1ZUYnLyUsbWF0aHZhcmlhbnRHUSdpdGFsaWNGJy8lJmZlbmNlR1EmZmFsc2VGJy8lKnNlcGFyYXRvckdGPC8lKXN0cmV0Y2h5R0Y8LyUqc3ltbWV0cmljR0Y8LyUobGFyZ2VvcEdGPC8lLm1vdmFibGVsaW1pdHNHRjwvJSdhY2NlbnRHRjwvJSdsc3BhY2VHUSYwLjBlbUYnLyUncnNwYWNlR0ZLRjRGNy1GIzYnLUkjbWlHRiQ2I1EhRictRiM2JkYwLUZRNiVRInRGJ0Y0RjdGNEY3RlBGNEY3LyUubGluZXRoaWNrbmVzc0dRIjFGJy8lK2Rlbm9tYWxpZ25HUSdjZW50ZXJGJy8lKW51bWFsaWduR0Zobi8lKWJldmVsbGVkR0Y8LUYxNi1RMSZJbnZpc2libGVUaW1lcztGJy9GOFEnbm9ybWFsRidGOkY9Rj9GQUZDRkVGR0ZJRkwtRlE2JVEiQkYnRjRGNy1JKG1mZW5jZWRHRiQ2JS1GIzYnLUZRNiVRInhGJ0Y0RjctRjE2LlEiLEYnRjRGN0Y6L0Y+RjZGP0ZBRkNGRUZHRkkvRk1RLDAuMzMzMzMzM2VtRidGVkY0RjdGNEY3LUYxNi5RIj1GJ0Y0RjdGOkY9Rj9GQUZDRkVGRy9GSlEsMC4yNzc3Nzc4ZW1GJy9GTUZncC1GUTYlUS0mdmFyZXBzaWxvbjtGJ0Y0RjdGXW8tRmZvNiUtRiM2KC1GLDYoLUYjNiUtSSVtc3VwR0YkNiVGMC1JI21uR0YkNiVRIjJGJ0Y0RjcvJTFzdXBlcnNjcmlwdHNoaWZ0R1EiMEYnRjRGNy1GIzYnRlAtRiM2JkYwLUZlcTYlRmpvRmdxRltyRjRGN0ZQRjRGN0ZZRmZuRmluRltvRl1vRmJvRmVvRjRGN0Y0RjctRjE2LlEoJm1pbnVzO0YnRjRGN0Y6Rj1GP0ZBRkNGRUZHL0ZKUSwwLjIyMjIyMjJlbUYnL0ZNRmhyLUYxNi5RIn5GJ0Y0RjdGOkY9Rj9GQUZDRkVGR0ZJRkwtRmZvNiUtRiM2LC1GLDYoRi4tRiM2J0ZQLUYjNiZGMEZqb0Y0RjdGUEY0RjdGWUZmbkZpbkZbb0Zdby1GUTYlUSJ2RidGNEY3LUZmbzYlLUYjNiVGam9GNEY3RjRGNy1GMTYuUScmc2RvdDtGJ0Y0RjdGOkY9Rj9GQUZDRkVGR0ZJRkxGanJGYm9GZW9GNEY3RjRGNy1GMTYuUSIrRidGNEY3RjpGPUY/RkFGQ0ZFRkdGZ3JGaXItSSVtc3ViR0YkNiUtRlE2JVEia0YnRjRGNy1GIzYlLUZocTYlRmVuRjRGN0Y0RjcvJS9zdWJzY3JpcHRzaGlmdEdGXXJGanNGanItRlE2JVEiQUYnRjRGN0Zlb0Y0Rjc=">LUklbXJvd0c2Iy9JK21vZHVsZW5hbWVHNiJJLFR5cGVzZXR0aW5nR0koX3N5c2xpYkdGJzY1LUkmbWZyYWNHRiQ2KC1GIzYlLUkjbW9HRiQ2LlErJlBhcnRpYWxEO0YnLyUnaXRhbGljR1EldHJ1ZUYnLyUsbWF0aHZhcmlhbnRHUSdpdGFsaWNGJy8lJmZlbmNlR1EmZmFsc2VGJy8lKnNlcGFyYXRvckdGPC8lKXN0cmV0Y2h5R0Y8LyUqc3ltbWV0cmljR0Y8LyUobGFyZ2VvcEdGPC8lLm1vdmFibGVsaW1pdHNHRjwvJSdhY2NlbnRHRjwvJSdsc3BhY2VHUSYwLjBlbUYnLyUncnNwYWNlR0ZLRjRGNy1GIzYnLUkjbWlHRiQ2I1EhRictRiM2JkYwLUZRNiVRInRGJ0Y0RjdGNEY3RlBGNEY3LyUubGluZXRoaWNrbmVzc0dRIjFGJy8lK2Rlbm9tYWxpZ25HUSdjZW50ZXJGJy8lKW51bWFsaWduR0Zobi8lKWJldmVsbGVkR0Y8LUYxNi1RMSZJbnZpc2libGVUaW1lcztGJy9GOFEnbm9ybWFsRidGOkY9Rj9GQUZDRkVGR0ZJRkwtRlE2JVEiQkYnRjRGNy1JKG1mZW5jZWRHRiQ2JS1GIzYnLUZRNiVRInhGJ0Y0RjctRjE2LlEiLEYnRjRGN0Y6L0Y+RjZGP0ZBRkNGRUZHRkkvRk1RLDAuMzMzMzMzM2VtRidGVkY0RjdGNEY3LUYxNi5RIj1GJ0Y0RjdGOkY9Rj9GQUZDRkVGRy9GSlEsMC4yNzc3Nzc4ZW1GJy9GTUZncC1GUTYlUS0mdmFyZXBzaWxvbjtGJ0Y0RjdGXW8tRmZvNiUtRiM2KC1GLDYoLUYjNiUtSSVtc3VwR0YkNiVGMC1JI21uR0YkNiVRIjJGJ0Y0RjcvJTFzdXBlcnNjcmlwdHNoaWZ0R1EiMEYnRjRGNy1GIzYnRlAtRiM2JkYwLUZlcTYlRmpvRmdxRltyRjRGN0ZQRjRGN0ZZRmZuRmluRltvRl1vRmJvRmVvRjRGN0Y0RjctRjE2LlEoJm1pbnVzO0YnRjRGN0Y6Rj1GP0ZBRkNGRUZHL0ZKUSwwLjIyMjIyMjJlbUYnL0ZNRmhyLUYxNi5RIn5GJ0Y0RjdGOkY9Rj9GQUZDRkVGR0ZJRkwtRmZvNiUtRiM2LC1GLDYoRi4tRiM2J0ZQLUYjNiZGMEZqb0Y0RjdGUEY0RjdGWUZmbkZpbkZbb0Zdby1GUTYlUSJ2RidGNEY3LUZmbzYlLUYjNiVGam9GNEY3RjRGNy1GMTYuUScmc2RvdDtGJ0Y0RjdGOkY9Rj9GQUZDRkVGR0ZJRkxGanJGYm9GZW9GNEY3RjRGNy1GMTYuUSIrRidGNEY3RjpGPUY/RkFGQ0ZFRkdGZ3JGaXItSSVtc3ViR0YkNiUtRlE2JVEia0YnRjRGNy1GIzYlLUZocTYlRmVuRjRGN0Y0RjcvJS9zdWJzY3JpcHRzaGlmdEdGXXJGanNGanItRlE2JVEiQUYnRjRGN0Zlb0Y0Rjc=</Equation><Font italic="true"> - </Font><Equation executable="false" style="2D Math" input-equation="" display="LUklbXN1Ykc2Iy9JK21vZHVsZW5hbWVHNiJJLFR5cGVzZXR0aW5nR0koX3N5c2xpYkdGJzYlLUkjbWlHRiQ2JVEia0YnLyUnaXRhbGljR1EldHJ1ZUYnLyUsbWF0aHZhcmlhbnRHUSdpdGFsaWNGJy1JJW1yb3dHRiQ2JS1JI21uR0YkNiVRIjJGJ0YvRjJGL0YyLyUvc3Vic2NyaXB0c2hpZnRHUSIwRic=">LUklbXN1Ykc2Iy9JK21vZHVsZW5hbWVHNiJJLFR5cGVzZXR0aW5nR0koX3N5c2xpYkdGJzYlLUkjbWlHRiQ2JVEia0YnLyUnaXRhbGljR1EldHJ1ZUYnLyUsbWF0aHZhcmlhbnRHUSdpdGFsaWNGJy1JJW1yb3dHRiQ2JS1JI21uR0YkNiVRIjJGJ0YvRjJGL0YyLyUvc3Vic2NyaXB0c2hpZnRHUSIwRic=</Equation><Font italic="true">(x)B(x,t) </Font></Text-field>
<Text-field style="Text" layout="Normal"></Text-field>
<Text-field style="Text" layout="Normal">with parent species A and daughter species B. We wish to solve this problem using a regular perturbation approximation where <Equation executable="false" style="2D Math" input-equation="" display="LUklbXJvd0c2Iy9JK21vZHVsZW5hbWVHNiJJLFR5cGVzZXR0aW5nR0koX3N5c2xpYkdGJzYnLUkjbWlHRiQ2JVEnJiM5NDk7RicvJSdpdGFsaWNHUSZmYWxzZUYnLyUsbWF0aHZhcmlhbnRHUSdub3JtYWxGJy8lK2ZvcmVncm91bmRHUSpbMCwwLDI1NV1GJy8lKXJlYWRvbmx5R1EldHJ1ZUYnLyUwZm9udF9zdHlsZV9uYW1lR1EqMkR+T3V0cHV0RidGMg==">LUklbXJvd0c2Iy9JK21vZHVsZW5hbWVHNiJJLFR5cGVzZXR0aW5nR0koX3N5c2xpYkdGJzYnLUkjbWlHRiQ2JVEnJiM5NDk7RicvJSdpdGFsaWNHUSZmYWxzZUYnLyUsbWF0aHZhcmlhbnRHUSdub3JtYWxGJy8lK2ZvcmVncm91bmRHUSpbMCwwLDI1NV1GJy8lKXJlYWRvbmx5R1EldHJ1ZUYnLyUwZm9udF9zdHlsZV9uYW1lR1EqMkR+T3V0cHV0RidGMg==</Equation> is the small paramter.  In doing do we form a series of first order partial differential equations which we can solve analytically.  In this worksheet, we construct an O(<Equation executable="false" style="2D Math" input-equation="" display="LUklbXJvd0c2Iy9JK21vZHVsZW5hbWVHNiJJLFR5cGVzZXR0aW5nR0koX3N5c2xpYkdGJzYqLUklbXN1cEdGJDYlLUkjbWlHRiQ2JVEnJiM5NDk7RicvJSdpdGFsaWNHUSZmYWxzZUYnLyUsbWF0aHZhcmlhbnRHUSdub3JtYWxGJy1GIzYlLUYvNiNRIUYnL0YzUSV0cnVlRicvRjZRJ2l0YWxpY0YnLyUxc3VwZXJzY3JpcHRzaGlmdEdRIjBGJy1JI21vR0YkNi1RIilGJ0Y1LyUmZmVuY2VHRj4vJSpzZXBhcmF0b3JHRjQvJSlzdHJldGNoeUdGPi8lKnN5bW1ldHJpY0dGNC8lKGxhcmdlb3BHRjQvJS5tb3ZhYmxlbGltaXRzR0Y0LyUnYWNjZW50R0Y0LyUnbHNwYWNlR1EsMC4xNjY2NjY3ZW1GJy8lJ3JzcGFjZUdGWC1GLzYlUSlzb2x1dGlvbkYnRjJGNS1GRTYtUSIuRidGNS9GSUY0RkovRk1GNEZORlBGUkZUL0ZXUSYwLjBlbUYnL0ZaRl5vLyUrZm9yZWdyb3VuZEdRKlswLDAsMjU1XUYnLyUpcmVhZG9ubHlHRj4vJTBmb250X3N0eWxlX25hbWVHUSoyRH5PdXRwdXRGJ0Y1">LUklbXJvd0c2Iy9JK21vZHVsZW5hbWVHNiJJLFR5cGVzZXR0aW5nR0koX3N5c2xpYkdGJzYqLUklbXN1cEdGJDYlLUkjbWlHRiQ2JVEnJiM5NDk7RicvJSdpdGFsaWNHUSZmYWxzZUYnLyUsbWF0aHZhcmlhbnRHUSdub3JtYWxGJy1GIzYlLUYvNiNRIUYnL0YzUSV0cnVlRicvRjZRJ2l0YWxpY0YnLyUxc3VwZXJzY3JpcHRzaGlmdEdRIjBGJy1JI21vR0YkNi1RIilGJ0Y1LyUmZmVuY2VHRj4vJSpzZXBhcmF0b3JHRjQvJSlzdHJldGNoeUdGPi8lKnN5bW1ldHJpY0dGNC8lKGxhcmdlb3BHRjQvJS5tb3ZhYmxlbGltaXRzR0Y0LyUnYWNjZW50R0Y0LyUnbHNwYWNlR1EsMC4xNjY2NjY3ZW1GJy8lJ3JzcGFjZUdGWC1GLzYlUSlzb2x1dGlvbkYnRjJGNS1GRTYtUSIuRidGNS9GSUY0RkovRk1GNEZORlBGUkZUL0ZXUSYwLjBlbUYnL0ZaRl5vLyUrZm9yZWdyb3VuZEdRKlswLDAsMjU1XUYnLyUpcmVhZG9ubHlHRj4vJTBmb250X3N0eWxlX25hbWVHUSoyRH5PdXRwdXRGJ0Y1</Equation></Text-field>
<Text-field style="Text" layout="Normal"></Text-field>
</Input>
</Group>
<Group labelreference="L3968" drawlabel="true">
<Input>
<Text-field style="Text" layout="Normal">Initial condition</Text-field>
</Input>
</Group>
<Group labelreference="L3967" drawlabel="true">
<Input>
<Text-field prompt="&gt; " style="Maple Input" layout="Normal"><Equation executable="true" style="2D Input" input-equation="x0 := 0.:" display="LUklbXJvd0c2Iy9JK21vZHVsZW5hbWVHNiJJLFR5cGVzZXR0aW5nR0koX3N5c2xpYkdGJzYrLUkjbWlHRiQ2JVEjeDBGJy8lJ2l0YWxpY0dRJXRydWVGJy8lLG1hdGh2YXJpYW50R1EnaXRhbGljRictSSNtb0dGJDYtUSomY29sb25lcTtGJy9GM1Enbm9ybWFsRicvJSZmZW5jZUdRJmZhbHNlRicvJSpzZXBhcmF0b3JHRj0vJSlzdHJldGNoeUdGPS8lKnN5bW1ldHJpY0dGPS8lKGxhcmdlb3BHRj0vJS5tb3ZhYmxlbGltaXRzR0Y9LyUnYWNjZW50R0Y9LyUnbHNwYWNlR1EsMC4yNzc3Nzc4ZW1GJy8lJ3JzcGFjZUdGTC1JI21uR0YkNiRRJDAuMEYnRjktRjY2LVEiOkYnRjlGO0Y+RkBGQkZERkZGSEZKRk0tRiw2JVEibEYnRi9GMkY1LUZQNiRRJDEwMEYnRjlGU0Y5">QyY+SSN4MEc2IiQiIiFGJyEiIj5JImxHRiUiJCsiRig=</Equation><Equation executable="true" style="2D Input" input-equation="" display="LUklbXJvd0c2Iy9JK21vZHVsZW5hbWVHNiJJLFR5cGVzZXR0aW5nR0koX3N5c2xpYkdGJzYlLUkjbWlHRiQ2I1EhRicvJStleGVjdXRhYmxlR1EmZmFsc2VGJy8lLG1hdGh2YXJpYW50R1Enbm9ybWFsRic=">LUklbXJvd0c2Iy9JK21vZHVsZW5hbWVHNiJJLFR5cGVzZXR0aW5nR0koX3N5c2xpYkdGJzYjLUkjbWlHRiQ2I1EhRic=</Equation></Text-field>
</Input>
</Group>
<Group labelreference="L3969" drawlabel="true">
<Input>
<Text-field prompt="&gt; " style="Maple Input" layout="Normal"><Equation executable="true" style="2D Input" input-equation="g := proc (x, t) options operator, arrow; exp(-(x-x0)^2/l^2) end proc;" display="LUklbXJvd0c2Iy9JK21vZHVsZW5hbWVHNiJJLFR5cGVzZXR0aW5nR0koX3N5c2xpYkdGJzYsLUkjbWlHRiQ2JVEiZ0YnLyUnaXRhbGljR1EldHJ1ZUYnLyUsbWF0aHZhcmlhbnRHUSdpdGFsaWNGJy1JI21vR0YkNi1RKiZjb2xvbmVxO0YnL0YzUSdub3JtYWxGJy8lJmZlbmNlR1EmZmFsc2VGJy8lKnNlcGFyYXRvckdGPS8lKXN0cmV0Y2h5R0Y9LyUqc3ltbWV0cmljR0Y9LyUobGFyZ2VvcEdGPS8lLm1vdmFibGVsaW1pdHNHRj0vJSdhY2NlbnRHRj0vJSdsc3BhY2VHUSwwLjI3Nzc3NzhlbUYnLyUncnNwYWNlR0ZMLUkobWZlbmNlZEdGJDYkLUYjNictRiw2JVEieEYnRi9GMi1GNjYtUSIsRidGOUY7L0Y/RjFGQEZCRkRGRkZIL0ZLUSYwLjBlbUYnL0ZOUSwwLjMzMzMzMzNlbUYnLUYsNiVRInRGJ0YvRjIvJStleGVjdXRhYmxlR0Y9RjlGOS1GNjYtUSgmc3JhcnI7RidGOUY7Rj5GQEZCRkRGRkZIRmVuL0ZORmZuLUY2Ni1RIn5GJ0Y5RjtGPkZARkJGREZGRkhGZW5GYW8tRiw2JVEkZXhwRicvRjBGPUY5LUZQNiQtRiM2JS1GNjYtUSomdW1pbnVzMDtGJ0Y5RjtGPkZARkJGREZGRkgvRktRLDAuMjIyMjIyMmVtRicvRk5GYXAtSSVtc3VwR0YkNiUtRlA2JC1GIzYkLUkmbWZyYWNHRiQ2KC1GIzYmRlQtRjY2LVEoJm1pbnVzO0YnRjlGO0Y+RkBGQkZERkZGSEZgcEZicC1GLDYlUSN4MEYnRi9GMkY5LUYjNiQtRiw2JVEibEYnRmhvRjlGOS8lLmxpbmV0aGlja25lc3NHUSIxRicvJStkZW5vbWFsaWduR1EnY2VudGVyRicvJSludW1hbGlnbkdGX3IvJSliZXZlbGxlZEdGPUY5RjktRiM2JC1JI21uR0YkNiRRIjJGJ0Y5RjkvJTFzdXBlcnNjcmlwdHNoaWZ0R1EiMEYnRjlGOS1GNjYtUSI7RidGOUY7RlpGQEZCRkRGRkZIRmVuRk1GXG9GOQ==">QyQ+SSJnRzYiZio2JEkieEdGJUkidEdGJUYlNiRJKW9wZXJhdG9yR0YlSSZhcnJvd0dGJUYlLUkkZXhwR0YlNiMsJComLCY5JCIiIkkjeDBHRiUhIiIiIiNJImxHRiUhIiNGNkYlRiVGJUY0</Equation></Text-field>
</Input>
<Output>
<Text-field style="2D Output" layout="Maple Output"><Equation executable="false" style="2D Output" display="LUklbXJvd0c2Iy9JK21vZHVsZW5hbWVHNiJJLFR5cGVzZXR0aW5nR0koX3N5c2xpYkdGJzYoLUkjbWlHRiQ2JVEiZ0YnLyUnaXRhbGljR1EldHJ1ZUYnLyUsbWF0aHZhcmlhbnRHUSdpdGFsaWNGJy1JI21vR0YkNi1RIzo9RicvRjNRJ25vcm1hbEYnLyUmZmVuY2VHUSZmYWxzZUYnLyUqc2VwYXJhdG9yR0Y9LyUpc3RyZXRjaHlHRj0vJSpzeW1tZXRyaWNHRj0vJShsYXJnZW9wR0Y9LyUubW92YWJsZWxpbWl0c0dGPS8lJ2FjY2VudEdGPS8lJ2xzcGFjZUdRLDAuMjc3Nzc3OGVtRicvJSdyc3BhY2VHRkwtRiM2KC1JKG1mZW5jZWRHRiQ2JC1GIzYoLUYsNiVRInhGJ0YvRjItRjY2LVEiLEYnRjlGOy9GP0YxRkBGQkZERkZGSC9GS1EmMC4wZW1GJy9GTlEsMC4zMzMzMzMzZW1GJy1GLDYlUSJ0RidGL0YyLyUrZm9yZWdyb3VuZEdRKFswLDAsMF1GJy8lKXJlYWRvbmx5R0Y9RjlGOS1GNjYtUSgmIzg1OTQ7RidGOUY7Rj5GQEZCRkRGRkZIRmduL0ZORmhuLUklbXN1cEdGJDYlLUY2Ni1RLyZFeHBvbmVudGlhbEU7RidGOUY7Rj5GQEZCRkRGRkZIRmduL0ZOUSwwLjExMTExMTFlbUYnLUYjNictRjY2LVEqJnVtaW51czA7RidGOUY7Rj5GQEZCRkRGRkZIL0ZLUSwwLjIyMjIyMjJlbUYnL0ZORmVwLUkmbWZyYWNHRiQ2KC1GIzYmLUZobzYlLUZSNiQtRiM2JkZWLUY2Ni1RKCZtaW51cztGJ0Y5RjtGPkZARkJGREZGRkhGZHBGZnAtRiw2JVEjeDBGJ0YvRjJGOUY5LUkjbW5HRiQ2JFEiMkYnRjkvJTFzdXBlcnNjcmlwdHNoaWZ0R1EiMEYnRl5vRmFvRjktRiM2Ji1GaG82JS1GLDYlUSJsRidGL0YyRmhxRlxyRl5vRmFvRjkvJS5saW5ldGhpY2tuZXNzR1EiMUYnLyUrZGVub21hbGlnbkdRJ2NlbnRlckYnLyUpbnVtYWxpZ25HRltzLyUpYmV2ZWxsZWRHRj1GXm9GYW9GOUZcckZeb0Zhb0Y5Rl5vRmFvRjk=">Zio2JEkieEc2IkkidEdGJUYlNiRJKW9wZXJhdG9yR0YlSSZhcnJvd0dGJUYlLUkkZXhwR0YlNiMsJComLCY5JCIiIkkjeDBHRiUhIiIiIiNJImxHRiUhIiNGM0YlRiVGJQ==</Equation></Text-field>
</Output>
</Group>
<Group labelreference="L9" drawlabel="true">
<Input>
<Text-field style="Text" layout="Normal"></Text-field>
<Text-field style="Text" layout="Normal">We define the following diffusion, advection, decay and retardation factor parameters</Text-field>
<Text-field style="Text" layout="Normal"></Text-field>
</Input>
</Group>
<Group labelreference="L529" drawlabel="true">
<Input>
<Text-field prompt="&gt; " style="Maple Input" layout="Normal"><Equation executable="true" style="2D Input" input-equation="" display="LUklbXJvd0c2Iy9JK21vZHVsZW5hbWVHNiJJLFR5cGVzZXR0aW5nR0koX3N5c2xpYkdGJzYlLUkjbWlHRiQ2I1EhRicvJStleGVjdXRhYmxlR1EmZmFsc2VGJy8lLG1hdGh2YXJpYW50R1Enbm9ybWFsRic=">JSFH</Equation><Equation executable="true" style="2D Input" input-equation="R := 2:" display="LUklbXJvd0c2Iy9JK21vZHVsZW5hbWVHNiJJLFR5cGVzZXR0aW5nR0koX3N5c2xpYkdGJzYoLUkjbWlHRiQ2JVEiUkYnLyUnaXRhbGljR1EldHJ1ZUYnLyUsbWF0aHZhcmlhbnRHUSdpdGFsaWNGJy1JI21vR0YkNi1RKiZjb2xvbmVxO0YnL0YzUSdub3JtYWxGJy8lJmZlbmNlR1EmZmFsc2VGJy8lKnNlcGFyYXRvckdGPS8lKXN0cmV0Y2h5R0Y9LyUqc3ltbWV0cmljR0Y9LyUobGFyZ2VvcEdGPS8lLm1vdmFibGVsaW1pdHNHRj0vJSdhY2NlbnRHRj0vJSdsc3BhY2VHUSwwLjI3Nzc3NzhlbUYnLyUncnNwYWNlR0ZMLUkjbW5HRiQ2JFEiMkYnRjktRjY2LVEiOkYnRjlGO0Y+RkBGQkZERkZGSEZKRk0vJStleGVjdXRhYmxlR0Y9Rjk=">QyQ+SSJSRzYiIiIjISIi</Equation></Text-field>
</Input>
</Group>
<Group labelreference="L4" drawlabel="true">
<Input>
<Text-field prompt="&gt; " style="Maple Input" layout="Normal"><Equation executable="true" style="2D Input" input-equation="k1 := proc (x) options operator, arrow; 0.5e-1 end proc:" display="LUklbXJvd0c2Iy9JK21vZHVsZW5hbWVHNiJJLFR5cGVzZXR0aW5nR0koX3N5c2xpYkdGJzYrLUkjbWlHRiQ2JVEjazFGJy8lJ2l0YWxpY0dRJXRydWVGJy8lLG1hdGh2YXJpYW50R1EnaXRhbGljRictSSNtb0dGJDYtUSomY29sb25lcTtGJy9GM1Enbm9ybWFsRicvJSZmZW5jZUdRJmZhbHNlRicvJSpzZXBhcmF0b3JHRj0vJSlzdHJldGNoeUdGPS8lKnN5bW1ldHJpY0dGPS8lKGxhcmdlb3BHRj0vJS5tb3ZhYmxlbGltaXRzR0Y9LyUnYWNjZW50R0Y9LyUnbHNwYWNlR1EsMC4yNzc3Nzc4ZW1GJy8lJ3JzcGFjZUdGTC1GNjYtUSJ+RidGOUY7Rj5GQEZCRkRGRkZIL0ZLUSYwLjBlbUYnL0ZORlMtSShtZmVuY2VkR0YkNiQtRiM2JS1GLDYlUSJ4RidGL0YyLyUrZXhlY3V0YWJsZUdGPUY5RjktRjY2LVEoJnNyYXJyO0YnRjlGO0Y+RkBGQkZERkZGSEZSRlQtSSNtbkdGJDYkUSUwLjA1RidGOS1GNjYtUSI6RidGOUY7Rj5GQEZCRkRGRkZIRkpGTUZnbkY5">QyQ+SSNrMUc2ImYqNiNJInhHRiVGJTYkSSlvcGVyYXRvckdGJUkmYXJyb3dHRiVGJSQiIiYhIiNGJUYlRiUhIiI=</Equation></Text-field>
</Input>
</Group>
<Group labelreference="L5" drawlabel="true">
<Input>
<Text-field prompt="&gt; " style="Maple Input" layout="Normal"><Equation executable="true" style="2D Input" input-equation="k2 := proc (x) options operator, arrow; 0.1e-1 end proc:" display="LUklbXJvd0c2Iy9JK21vZHVsZW5hbWVHNiJJLFR5cGVzZXR0aW5nR0koX3N5c2xpYkdGJzYqLUkjbWlHRiQ2JVEjazJGJy8lJ2l0YWxpY0dRJXRydWVGJy8lLG1hdGh2YXJpYW50R1EnaXRhbGljRictSSNtb0dGJDYtUSomY29sb25lcTtGJy9GM1Enbm9ybWFsRicvJSZmZW5jZUdRJmZhbHNlRicvJSpzZXBhcmF0b3JHRj0vJSlzdHJldGNoeUdGPS8lKnN5bW1ldHJpY0dGPS8lKGxhcmdlb3BHRj0vJS5tb3ZhYmxlbGltaXRzR0Y9LyUnYWNjZW50R0Y9LyUnbHNwYWNlR1EsMC4yNzc3Nzc4ZW1GJy8lJ3JzcGFjZUdGTC1JKG1mZW5jZWRHRiQ2JS1GIzYmLUYsNiVRInhGJ0YvRjJGLy8lK2V4ZWN1dGFibGVHRj1GMkYvRjItRjY2LVEoJnNyYXJyO0YnRjlGO0Y+RkBGQkZERkZGSC9GS1EmMC4wZW1GJy9GTkZnbi1JI21uR0YkNiRRJTAuMDFGJ0Y5LUY2Ni1RIjpGJ0Y5RjtGPkZARkJGREZGRkhGSkZNRldGOQ==">QyQ+SSNrMkc2ImYqNiNJInhHRiVGJTYkSSlvcGVyYXRvckdGJUkmYXJyb3dHRiVGJSQiIiIhIiNGJUYlRiUhIiI=</Equation></Text-field>
</Input>
</Group>
<Group labelreference="L608" drawlabel="true">
<Input>
<Text-field prompt="&gt; " style="Maple Input" layout="Normal"><Equation executable="true" style="2D Input" input-equation="v1 := proc (x) options operator, arrow; 10 end proc:" display="LUklbXJvd0c2Iy9JK21vZHVsZW5hbWVHNiJJLFR5cGVzZXR0aW5nR0koX3N5c2xpYkdGJzYqLUkjbWlHRiQ2JVEjdjFGJy8lJ2l0YWxpY0dRJXRydWVGJy8lLG1hdGh2YXJpYW50R1EnaXRhbGljRictSSNtb0dGJDYtUSomY29sb25lcTtGJy9GM1Enbm9ybWFsRicvJSZmZW5jZUdRJmZhbHNlRicvJSpzZXBhcmF0b3JHRj0vJSlzdHJldGNoeUdGPS8lKnN5bW1ldHJpY0dGPS8lKGxhcmdlb3BHRj0vJS5tb3ZhYmxlbGltaXRzR0Y9LyUnYWNjZW50R0Y9LyUnbHNwYWNlR1EsMC4yNzc3Nzc4ZW1GJy8lJ3JzcGFjZUdGTC1JKG1mZW5jZWRHRiQ2JC1GIzYkLUYsNiVRInhGJ0YvRjJGOUY5LUY2Ni1RKCZzcmFycjtGJ0Y5RjtGPkZARkJGREZGRkgvRktRJjAuMGVtRicvRk5GZW4tSSNtbkdGJDYkUSMxMEYnRjktRjY2LVEiOkYnRjlGO0Y+RkBGQkZERkZGSEZKRk0vJStleGVjdXRhYmxlR0Y9Rjk=">QyQ+SSN2MUc2ImYqNiNJInhHRiVGJTYkSSlvcGVyYXRvckdGJUkmYXJyb3dHRiVGJSIjNUYlRiVGJSEiIg==</Equation></Text-field>
</Input>
</Group>
<Group labelreference="L6" drawlabel="true">
<Input>
<Text-field prompt="&gt; " style="Maple Input" layout="Normal"><Equation executable="true" style="2D Input" input-equation="v2 := proc (x) options operator, arrow; 10 end proc:" display="LUklbXJvd0c2Iy9JK21vZHVsZW5hbWVHNiJJLFR5cGVzZXR0aW5nR0koX3N5c2xpYkdGJzYqLUkjbWlHRiQ2JVEjdjJGJy8lJ2l0YWxpY0dRJXRydWVGJy8lLG1hdGh2YXJpYW50R1EnaXRhbGljRictSSNtb0dGJDYtUSomY29sb25lcTtGJy9GM1Enbm9ybWFsRicvJSZmZW5jZUdRJmZhbHNlRicvJSpzZXBhcmF0b3JHRj0vJSlzdHJldGNoeUdGPS8lKnN5bW1ldHJpY0dGPS8lKGxhcmdlb3BHRj0vJS5tb3ZhYmxlbGltaXRzR0Y9LyUnYWNjZW50R0Y9LyUnbHNwYWNlR1EsMC4yNzc3Nzc4ZW1GJy8lJ3JzcGFjZUdGTC1JKG1mZW5jZWRHRiQ2JC1GIzYkLUYsNiVRInhGJ0YvRjJGOUY5LUY2Ni1RKCZzcmFycjtGJ0Y5RjtGPkZARkJGREZGRkgvRktRJjAuMGVtRicvRk5GZW4tSSNtbkdGJDYkUSMxMEYnRjktRjY2LVEiOkYnRjlGO0Y+RkBGQkZERkZGSEZKRk0vJStleGVjdXRhYmxlR0Y9Rjk=">QyQ+SSN2Mkc2ImYqNiNJInhHRiVGJTYkSSlvcGVyYXRvckdGJUkmYXJyb3dHRiVGJSIjNUYlRiVGJSEiIg==</Equation></Text-field>
</Input>
</Group>
<Group labelreference="L580" drawlabel="true">
<Input>
<Text-field prompt="&gt; " style="Maple Input" layout="Normal"><Equation executable="true" style="2D Input" input-equation="epsilon1 := .1:" display="LUklbXJvd0c2Iy9JK21vZHVsZW5hbWVHNiJJLFR5cGVzZXR0aW5nR0koX3N5c2xpYkdGJzYoLUkjbWlHRiQ2JVEoJiM5NDk7MUYnLyUnaXRhbGljR1EldHJ1ZUYnLyUsbWF0aHZhcmlhbnRHUSdpdGFsaWNGJy1JI21vR0YkNi1RKiZjb2xvbmVxO0YnL0YzUSdub3JtYWxGJy8lJmZlbmNlR1EmZmFsc2VGJy8lKnNlcGFyYXRvckdGPS8lKXN0cmV0Y2h5R0Y9LyUqc3ltbWV0cmljR0Y9LyUobGFyZ2VvcEdGPS8lLm1vdmFibGVsaW1pdHNHRj0vJSdhY2NlbnRHRj0vJSdsc3BhY2VHUSwwLjI3Nzc3NzhlbUYnLyUncnNwYWNlR0ZMLUkjbW5HRiQ2JFEkMC4xRidGOS1GNjYtUSI6RidGOUY7Rj5GQEZCRkRGRkZIRkpGTS8lK2V4ZWN1dGFibGVHRj1GOQ==">QyQ+SSllcHNpbG9uMUc2IiQiIiIhIiJGKA==</Equation></Text-field>
</Input>
</Group>
<Group labelreference="L581" drawlabel="true">
<Input>
<Text-field prompt="&gt; " style="Maple Input" layout="Normal"><Equation executable="true" style="2D Input" input-equation="epsilon2 := .1:" display="LUklbXJvd0c2Iy9JK21vZHVsZW5hbWVHNiJJLFR5cGVzZXR0aW5nR0koX3N5c2xpYkdGJzYoLUkjbWlHRiQ2JVEoJiM5NDk7MkYnLyUnaXRhbGljR1EldHJ1ZUYnLyUsbWF0aHZhcmlhbnRHUSdpdGFsaWNGJy1JI21vR0YkNi1RKiZjb2xvbmVxO0YnL0YzUSdub3JtYWxGJy8lJmZlbmNlR1EmZmFsc2VGJy8lKnNlcGFyYXRvckdGPS8lKXN0cmV0Y2h5R0Y9LyUqc3ltbWV0cmljR0Y9LyUobGFyZ2VvcEdGPS8lLm1vdmFibGVsaW1pdHNHRj0vJSdhY2NlbnRHRj0vJSdsc3BhY2VHUSwwLjI3Nzc3NzhlbUYnLyUncnNwYWNlR0ZMLUkjbW5HRiQ2JFEkMC4xRidGOS1GNjYtUSI6RidGOUY7Rj5GQEZCRkRGRkZIRkpGTS8lK2V4ZWN1dGFibGVHRj1GOQ==">QyQ+SSllcHNpbG9uMkc2IiQiIiIhIiJGKA==</Equation></Text-field>
</Input>
</Group>
<Group labelreference="L12" drawlabel="true">
<Input>
<Text-field style="Text" layout="Normal"></Text-field>
</Input>
</Group>
<Group labelreference="L4166" drawlabel="true">
<Input>
<Text-field prompt="&gt; " style="Maple Input" layout="Normal"><Equation executable="true" style="2D Input" input-equation="p1 := plot(k1(x), x = -1000 .. 1000, colour = &quot;blue&quot;):" display="LUklbXJvd0c2Iy9JK21vZHVsZW5hbWVHNiJJLFR5cGVzZXR0aW5nR0koX3N5c2xpYkdGJzYrLUkjbWlHRiQ2JVEjcDFGJy8lJ2l0YWxpY0dRJXRydWVGJy8lLG1hdGh2YXJpYW50R1EnaXRhbGljRictSSNtb0dGJDYtUSomY29sb25lcTtGJy9GM1Enbm9ybWFsRicvJSZmZW5jZUdRJmZhbHNlRicvJSpzZXBhcmF0b3JHRj0vJSlzdHJldGNoeUdGPS8lKnN5bW1ldHJpY0dGPS8lKGxhcmdlb3BHRj0vJS5tb3ZhYmxlbGltaXRzR0Y9LyUnYWNjZW50R0Y9LyUnbHNwYWNlR1EsMC4yNzc3Nzc4ZW1GJy8lJ3JzcGFjZUdGTC1GLDYlUSVwbG90RidGL0YyLUkobWZlbmNlZEdGJDYkLUYjNjItRiw2JVEjazFGJ0YvRjItRlM2JC1GIzYlLUYsNiVRInhGJ0YvRjIvJStleGVjdXRhYmxlR0Y9RjlGOS1GNjYtUSIsRidGOUY7L0Y/RjFGQEZCRkRGRkZIL0ZLUSYwLjBlbUYnL0ZOUSwwLjMzMzMzMzNlbUYnRmhuLUY2Ni1RIj1GJ0Y5RjtGPkZARkJGREZGRkhGSkZNLUY2Ni1RKiZ1bWludXMwO0YnRjlGO0Y+RkBGQkZERkZGSC9GS1EsMC4yMjIyMjIyZW1GJy9GTkZccC1JI21uR0YkNiRRJTEwMDBGJ0Y5LUY2Ni1RIy4uRidGOUY7Rj5GQEZCRkRGRkZIRltwL0ZORmJvRl5wRl1vLUYsNiVRJ2NvbG91ckYnRi9GMkZlby1JI21zR0YkNiNRJWJsdWVGJy1GLDYjUSFGJ0Zbb0Y5RjlGXXEtSSdtc3BhY2VHRiQ2Ji8lJ2hlaWdodEdRJjAuMGV4RicvJSZ3aWR0aEdGYm8vJSZkZXB0aEdGZXEvJSpsaW5lYnJlYWtHUSVhdXRvRictRjY2LVEiOkYnRjlGO0Y+RkBGQkZERkZGSEZKRk1GW29GOQ==">QyQ+SSNwMUc2Ii1JJXBsb3RHRiU2JS1JI2sxR0YlNiNJInhHRiUvRiw7ISUrNSIlKzUvSSdjb2xvdXJHRiVRJWJsdWVGJSEiIg==</Equation></Text-field>
</Input>
</Group>
<Group labelreference="L4168" drawlabel="true">
<Input>
<Text-field prompt="&gt; " style="Maple Input" layout="Normal"><Equation executable="true" style="2D Input" input-equation="p2 := plot(k2(x), x = -1000 .. 1000, title = &quot;Decay rate&quot;):" display="LUklbXJvd0c2Iy9JK21vZHVsZW5hbWVHNiJJLFR5cGVzZXR0aW5nR0koX3N5c2xpYkdGJzYpLUkjbWlHRiQ2JVEjcDJGJy8lJ2l0YWxpY0dRJXRydWVGJy8lLG1hdGh2YXJpYW50R1EnaXRhbGljRictSSNtb0dGJDYtUSomY29sb25lcTtGJy9GM1Enbm9ybWFsRicvJSZmZW5jZUdRJmZhbHNlRicvJSpzZXBhcmF0b3JHRj0vJSlzdHJldGNoeUdGPS8lKnN5bW1ldHJpY0dGPS8lKGxhcmdlb3BHRj0vJS5tb3ZhYmxlbGltaXRzR0Y9LyUnYWNjZW50R0Y9LyUnbHNwYWNlR1EsMC4yNzc3Nzc4ZW1GJy8lJ3JzcGFjZUdGTC1GLDYlUSVwbG90RidGL0YyLUkobWZlbmNlZEdGJDYkLUYjNjItRiw2JVEjazJGJ0YvRjItRlM2JC1GIzYlLUYsNiVRInhGJ0YvRjIvJStleGVjdXRhYmxlR0Y9RjlGOS1GNjYtUSIsRidGOUY7L0Y/RjFGQEZCRkRGRkZIL0ZLUSYwLjBlbUYnL0ZOUSwwLjMzMzMzMzNlbUYnRmhuLUY2Ni1RIj1GJ0Y5RjtGPkZARkJGREZGRkhGSkZNLUY2Ni1RKiZ1bWludXMwO0YnRjlGO0Y+RkBGQkZERkZGSC9GS1EsMC4yMjIyMjIyZW1GJy9GTkZccC1JI21uR0YkNiRRJTEwMDBGJ0Y5LUY2Ni1RIy4uRidGOUY7Rj5GQEZCRkRGRkZIRltwL0ZORmJvRl5wRl1vLUYsNiVRJnRpdGxlRidGL0YyRmVvLUkjbXNHRiQ2I1ErRGVjYXl+cmF0ZUYnLUYsNiNRIUYnRltvRjlGOS1GNjYtUSI6RidGOUY7Rj5GQEZCRkRGRkZIRkpGTUZbb0Y5">QyQ+SSNwMkc2Ii1JJXBsb3RHNiQlKnByb3RlY3RlZEdJKF9zeXNsaWJHRiU2JS1JI2syR0YlNiNJInhHRiUvRi87ISUrNSIlKzUvSSZ0aXRsZUdGJVErRGVjYXl+cmF0ZUYlISIi</Equation></Text-field>
</Input>
</Group>
<Group labelreference="L4171" drawlabel="true">
<Input>
<Text-field prompt="&gt; " style="Maple Input" layout="Normal"><Equation executable="true" style="2D Input" input-equation="display({p1, p2})" display="LUklbXJvd0c2Iy9JK21vZHVsZW5hbWVHNiJJLFR5cGVzZXR0aW5nR0koX3N5c2xpYkdGJzYmLUkjbWlHRiQ2JVEoZGlzcGxheUYnLyUnaXRhbGljR1EldHJ1ZUYnLyUsbWF0aHZhcmlhbnRHUSdpdGFsaWNGJy1JKG1mZW5jZWRHRiQ2JC1GIzYlLUY2NiYtRiM2Jy1GLDYlUSNwMUYnRi9GMi1JI21vR0YkNi1RIixGJy9GM1Enbm9ybWFsRicvJSZmZW5jZUdRJmZhbHNlRicvJSpzZXBhcmF0b3JHRjEvJSlzdHJldGNoeUdGSS8lKnN5bW1ldHJpY0dGSS8lKGxhcmdlb3BHRkkvJS5tb3ZhYmxlbGltaXRzR0ZJLyUnYWNjZW50R0ZJLyUnbHNwYWNlR1EmMC4wZW1GJy8lJ3JzcGFjZUdRLDAuMzMzMzMzM2VtRictRiw2JVEjcDJGJ0YvRjIvJStleGVjdXRhYmxlR0ZJRkVGRS8lJW9wZW5HUSJ8ZnJGJy8lJmNsb3NlR1EifGhyRidGaW5GRUZFRmluRkU=">LUkoZGlzcGxheUc2IjYjPCRJI3AxR0YkSSNwMkdGJA==</Equation></Text-field>
</Input>
<Output>
<Text-field style="Maple Plot" layout="Maple Plot"><Plot height="400" type="two-dimensional" width="400" plot-scale="1.0" plot-xtrans="0.0" plot-ytrans="0.0" gridlinevisibility="1" legendvisibility="false">LSUlUExPVEc2Ki0lJ0NVUlZFU0c2JDdkdzckJCEmKysiISIiJCIiJiEiIzckJCEwXChcKip5JVsqKSohIzckIiImISIjNyQkITBbJjQ+Y04uKSohIzckIiImISIjNyQkITBfLzQpSFkrKCohIzckIiImISIjNyQkITBmPE5JKSlvZiohIzckIiImISIjNyQkITBZI1wpKmUhUVwqISM3JCIiJiEiIzckJCEwJXljOGBCKVIqISM3JCIiJiEiIzckJCEwclUmM3ZGKkgqISM3JCIiJiEiIzckJCEwOERdP05wPiohIzckIiImISIjNyQkITAnR2Q5NiNcNCohIzckIiImISIjNyQkITAzPE0zKCkqKikqKSEjNyQiIiYhIiM3JCQhMEhlOzhodiopKSEjNyQiIiYhIiM3JCQhMC0wNVM2TnopISM3JCIiJiEiIzckJCEvMztLVy4qbykhIzYkIiImISIjNyQkITAleWM4Ok4pZSkhIzckIiImISIjNyQkITBYKil5eEBwXCkhIzckIiImISIjNyQkITBaJSopeUg/KVEpISM3JCIiJiEiIzckJCEwUnhhKlE1J0gpISM3JCIiJiEiIzckJCEwPE1vd3EqKT0pISM3JCIiJiEiIzckJCEwKFsoXHpSVDQpISM3JCIiJiEiIzckJCEwc1cqKT0mNCEqeiEjNyQiIiYhIiM3JCQhMCp6Zj4sLSIqeSEjNyQiIiYhIiM3JCQhMCc+Unljayh5KCEjNyQiIiYhIiM3JCQhMHljOG46RnAoISM3JCIiJiEiIzckJCEwJjM8TTNLIWYoISM3JCIiJiEiIzckJCEvJXplUGhSWyghIzYkIiImISIjNyQkITAoUXhhXlAiUighIzckIiImISIjNyQkITBcKFwqXHo4SCghIzckIiImISIjNyQkITAzOkk/dSEpPSghIzckIiImISIjNyQkITA3Qlk3NXEzKCEjNyQiIiYhIiM3JCQhLzM7S2FBKilwISM2JCIiJiEiIzckJCEwMjpJP18xKW8hIzckIiImISIjNyQkITA+UXdLJTQkeSchIzckIiImISIjNyQkITAiPU9zLyQqeW0hIzckIiImISIjNyQkITBXKW9QRGElZSchIzckIiImISIjNyQkITAmKXBSZl44WychIzckIiImISIjNyQkITAlKil5ZHBEJVEnISM3JCIiJiEiIzckJCEwO0trM2xGRychIzckIiImISIjNyQkITB5YjZCUU49JyEjNyQiIiYhIiM3JCQhMHVaJjRwbHpnISM3JCIiJiEiIzckJCEwRF4tJm9nemYhIzckIiImISIjNyQkITBOcVNAIkh4ZSEjNyQiIiYhIiM3JCQhMDI6SSFHI2V4JiEjNyQiIiYhIiM3JCQhMHljOChRZSNvJiEjNyQiIiYhIiM3JCQhME1vT2BAZGQmISM3JCIiJiEiIzckJCEwaUNcZVUsWyYhIzckIiImISIjNyQkITBFXy9cTiN5YCEjNyQiIiYhIiM3JCQhMCYqKil6UihwIUcmISM3JCIiJiEiIzckJCEwLjI5KVFSc14hIzckIiImISIjNyQkITAmKXBSKjRoeV0hIzckIiImISIjNyQkITBYKil5ZG1AKFwhIzckIiImISIjNyQkITBAVCNbUzp2WyEjNyQiIiYhIiM3JCQhMG5NcGVQIXBaISM3JCIiJiEiIzckJCEwb05yLXh1biUhIzckIiImISIjNyQkITAkZj1QLT90WCEjNyQiIiYhIiM3JCQhMDpJZyt1Q1olISM3JCIiJiEiIzckJCEwVSUpb2Q4PVAlISM3JCIiJiEiIzckJCEwWydIZk1fclUhIzckIiImISIjNyQkITBMbUswd148JSEjNyQiIiYhIiM3JCQhMCopeWQmPi1yUyEjNyQiIiYhIiM3JCQhMHNWKFtidnJSISM3JCIiJiEiIzckJCEwQ1snSEJHblEhIzckIiImISIjNyQkITByVSYzKjNGeCQhIzckIiImISIjNyQkITBOcFFkKD1vTyEjNyQiIiYhIiM3JCQhMHNWKFtWMm9OISM3JCIiJiEiIzckJCEwMDU/IVs/b00hIzckIiImISIjNyQkITAkb090MSpRTyQhIzckIiImISIjNyQkITAjUXdfTiJ5RSQhIzckIiImISIjNyQkITApZj5SdVRwSiEjNyQiIiYhIiM3JCQhMCY0PlFreGdJISM3JCIiJiEiIzckJCEwd18wIjRUaUghIzckIiImISIjNyQkITBNb090OD0nRyEjNyQiIiYhIiM3JCQhLyp6ZioqMyZmRiEjNiQiIiYhIiM3JCQhMCYzPE01WmxFISM3JCIiJiEiIzckJCEvLjE3J0hfYyMhIzYkIiImISIjNyQkITAmMzxNN3ZsQyEjNyQiIiYhIiM3JCQhMEdkOUhTJGZCISM3JCIiJiEiIzckJCEwNkBVQ1BhRSMhIzckIiImISIjNyQkITBgMDZpIzRkQCEjNyQiIiYhIiM3JCQhMHplPCYqPiRmPyEjNyQiIiYhIiM3JCQhMDpJZyt6RCc+ISM3JCIiJiEiIzckJCEwR2I1VF4mZT0hIzckIiImISIjNyQkITAyOkkrLlR2IiEjNyQiIiYhIiM3JCQhMFYmMzwvMmY7ISM3JCIiJiEiIzckJCEvMztLKzplOiEjNiQiIiYhIiM3JCQhKTttZjkhIiYkIiImISIjNyQkITBeLTA1KipHTiIhIzckIiImISIjNyQkITBRd18mKT4wRSIhIzckIiImISIjNyQkITBNb08kKj1XOiIhIzckIiImISIjNyQkITBDWiUqW3lZMCIhIzckIiImISIjNyQkITBHZDlIOSFmJiohIzgkIiImISIjNyQkITB1WiY0elhxJikhIzgkIiImISIjNyQkITBPdVsoSD5pdiEjOCQiIiYhIiM3JCQhMCllPE4hXE1cJyEjOCQiIiYhIiM3JCQhMFcoWyhcOk5eJiEjOCQiIiYhIiM3JCQhMGxKakUmPllYISM4JCIiJiEiIzckJCEwWydIZmU5N04hIzgkIiImISIjNyQkITA9UHVbWi5bIyEjOCQiIiYhIiM3JCQhMFF6ZTxaVWIiISM4JCIiJiEiIzckJCEwLVYnR2Q5c1ghIzkkIiImISIjNyQkIjBGZj1QOXRnJSEjOSQiIiYhIiM3JCQiMDA1P1NzVmAiISM4JCIiJiEiIzckJCIwTW5NcGUhZkQhIzgkIiImISIjNyQkIjBXKFsoXCIpUlokISM4JCIiJiEiIzckJCIuKFJ6eSFIXSUhIzYkIiImISIjNyQkIjBObUtsYSdRYiEjOCQiIiYhIiM3JCQiL3deLih5JXBsISM3JCIiJiEiIzckJCIwIlF3X1g9RHYhIzgkIiImISIjNyQkIjAzOklnaVpeKSEjOCQiIiYhIiM3JCQiMCY0PlFjPVEmKiEjOCQiIiYhIiM3JCQiME9yVWxLZTAiISM3JCIiJiEiIzckJCIwOUZhb20yOyIhIzckIiImISIjNyQkIjAkZj1QRT5gNyEjNyQiIiYhIiM3JCQiLyNSeU9Vc04iISM2JCIiJiEiIzckJCIwVSRvTyQ+PFkiISM3JCIiJiEiIzckJCIwUXdfRC1DYyIhIzckIiImISIjNyQkIjB4YTQqPiRRbCIhIzckIiImISIjNyQkIjB2XCoqeV1EdyIhIzckIiImISIjNyQkIjAkb090KVxZJj0hIzckIiImISIjNyQkIjAwNT8rJHloPiEjNyQiIiYhIiM3JCQiME5wUShSaGM/ISM3JCIiJiEiIzckJCIvJioqKXomZTE7IyEjNiQiIiYhIiM3JCQiMEJZI1xPdGZBISM3JCIiJiEiIzckJCIwRV8vNDNKTyMhIzckIiImISIjNyQkIjBXKFsoNFEhZUMhIzckIiImISIjNyQkIjBQdFkkSFZnRCEjNyQiIiYhIiM3JCQiMCRbJ0hSI3ptRSEjNyQiIiYhIiM3JCQiME5xU2h5JGZGISM3JCIiJiEiIzckJCIwdFkkcFVQZkchIzckIiImISIjNyQkIjA6SGVjekUnSCEjNyQiIiYhIiM3JCQiMDZAVWtWUDEkISM3JCIiJiEiIzckJCIwVSRvTyRHOjskISM3JCIiJiEiIzckJCIwOkhlYywsRiQhIzckIiImISIjNyQkIjAuMTdXZndPJCEjNyQiIiYhIiM3JCQiMFQjWydIQj1aJCEjNyQiIiYhIiM3JCQiMHliNkI2aWMkISM3JCIiJiEiIzckJCIwUHVbPC0lcE8hIzckIiImISIjNyQkIjBHYjUib1xtUCEjNyQiIiYhIiM3JCQiMDE3Q28pKXonUSEjNyQiIiYhIiM3JCQiMFcpb1BiQG5SISM3JCIiJiEiIzckJCIwXCdIZm80clMhIzckIiImISIjNyQkIjAnSGY9cDlyVCEjNyQiIiYhIiM3JCQiMChReGFEWXRVISM3JCIiJiEiIzckJCIwOkhlJzQkXFAlISM3JCIiJiEiIzckJCIwVyhbKCopcCJvVyEjNyQiIiYhIiM3JCQiMCllPE5BLnZYISM3JCIiJiEiIzckJCIvJz5SPTYxbiUhIzYkIiImISIjNyQkIjAnPlJ5Iz1EeCUhIzckIiImISIjNyQkIjBGYTNQYysoWyEjNyQiIiYhIiM3JCQiMD5QdSkpZiR5XCEjNyQiIiYhIiM3JCQiMFB1W3hVQDImISM3JCIiJiEiIzckJCIweGE0PihleV4hIzckIiImISIjNyQkIjAtLjFzKmZ2XyEjNyQiIiYhIiM3JCQiMGI0Pj07PFEmISM3JCIiJiEiIzckJCIwYTM8dXdLWiYhIzckIiImISIjNyQkIjBIZTtgYHZkJiEjNyQiIiYhIiM3JCQiMDI5R3d6I3ljISM3JCIiJiEiIzckJCIvKWY+PlMqeWQhIzYkIiImISIjNyQkIjB1WiY0LkJ6ZSEjNyQiIiYhIiM3JCQiMCp5ZDp4ZHZmISM3JCIiJiEiIzckJCIwTGxJIj10emchIzckIiImISIjNyQkIi8wNT8jKSoqeWghIzYkIiImISIjNyQkIjApZj5SOVokRychIzckIiImISIjNyQkIjBeLC4nWy95aiEjNyQiIiYhIiM3JCQiMChbKFw+bURbJyEjNyQiIiYhIiM3JCQiMF4rLFV6RWUnISM3JCIiJiEiIzckJCIwPE1vJypbRG8nISM3JCIiJiEiIzckJCIwUnhhNGpveSchIzckIiImISIjNyQkIi8vMzstJUgpbyEjNiQiIiYhIiM3JCQiMENbJ0hqTCIpcCEjNyQiIiYhIiM3JCQiMEZgMUx4KiozKCEjNyQiIiYhIiM3JCQiMFkiSGVHTSk9KCEjNyQiIiYhIiM3JCQiMCllPE4rJSopRyghIzckIiImISIjNyQkIjBLa0d4VzdSKCEjNyQiIiYhIiM3JCQiMFB0WXQjRyZbKCEjNyQiIiYhIiM3JCQiMCNSeWNUXyZlKCEjNyQiIiYhIiM3JCQiMFB0WWAtXW8oISM3JCIiJiEiIzckJCIwJXBReE1UInooISM3JCIiJiEiIzckJCIwN0JZXztgKXkhIzckIiImISIjNyQkIi8oUXg5aE8qeiEjNiQiIiYhIiM3JCQiMFYmMzxRViI0KSEjNyQiIiYhIiM3JCQiMDI5R3d1Iik9KSEjNyQiIiYhIiM3JCQiMCYqKXlkQj8jSCkhIzckIiImISIjNyQkIjA6SGV3XW1SKSEjNyQiIiYhIiM3JCQiLyllPE4kbyJcKSEjNiQiIiYhIiM3JCQiMFUkb09QZyNmKSEjNyQiIiYhIiM3JCQiMEFXKW9ANCJwKSEjNyQiIiYhIiM3JCQiMHJUJG9ZJnl6KSEjNyQiIiYhIiM3JCQiMCV5YzhSQiEqKSkhIzckIiImISIjNyQkIjApZTxOW0wnKiopISM3JCIiJiEiIzckJCIwKnBSel8yJzQqISM3JCIiJiEiIzckJCIvJilwUkImWz4qISM2JCIiJiEiIzckJCIwWCopeSh6cSRIKiEjNyQiIiYhIiM3JCQiMHpjOFpNWFIqISM3JCIiJiEiIzckJCIwakVgJykzOV0qISM3JCIiJiEiIzckJCIwWyY0PkFTKmYqISM3JCIiJiEiIzckJCIwMTZBQ01ocCohIzckIiImISIjNyQkIjBlOUg9UiYqeiohIzckIiImISIjNyQkIi8wNT8hPkYhKiohIzYkIiImISIjNyQkIiYrKyIhIiIkIiImISIjLSUmQ09MT1JHNiYlJFJHQkckIiIhISIiJCIiISEiIiQiIzUhIiItJSdDVVJWRVNHNiQ3ZHc3JCQhJisrIiEiIiQiIiIhIiM3JCQhMFwoXCoqeSVbKikqISM3JCIiIiEiIzckJCEwWyY0PmNOLikqISM3JCIiIiEiIzckJCEwXy80KUhZKygqISM3JCIiIiEiIzckJCEwZjxOSSkpb2YqISM3JCIiIiEiIzckJCEwWSNcKSplIVFcKiEjNyQiIiIhIiM3JCQhMCV5YzhgQilSKiEjNyQiIiIhIiM3JCQhMHJVJjN2RipIKiEjNyQiIiIhIiM3JCQhMDhEXT9OcD4qISM3JCIiIiEiIzckJCEwJ0dkOTYjXDQqISM3JCIiIiEiIzckJCEwMzxNMygpKiopKikhIzckIiIiISIjNyQkITBIZTs4aHYqKSkhIzckIiIiISIjNyQkITAtMDVTNk56KSEjNyQiIiIhIiM3JCQhLzM7S1cuKm8pISM2JCIiIiEiIzckJCEwJXljODpOKWUpISM3JCIiIiEiIzckJCEwWCopeXhAcFwpISM3JCIiIiEiIzckJCEwWiUqKXlIPylRKSEjNyQiIiIhIiM3JCQhMFJ4YSpRNSdIKSEjNyQiIiIhIiM3JCQhMDxNb3dxKik9KSEjNyQiIiIhIiM3JCQhMChbKFx6UlQ0KSEjNyQiIiIhIiM3JCQhMHNXKik9JjQhKnohIzckIiIiISIjNyQkITAqemY+LC0iKnkhIzckIiIiISIjNyQkITAnPlJ5Y2soeSghIzckIiIiISIjNyQkITB5YzhuOkZwKCEjNyQiIiIhIiM3JCQhMCYzPE0zSyFmKCEjNyQiIiIhIiM3JCQhLyV6ZVBoUlsoISM2JCIiIiEiIzckJCEwKFF4YV5QIlIoISM3JCIiIiEiIzckJCEwXChcKlx6OEgoISM3JCIiIiEiIzckJCEwMzpJP3UhKT0oISM3JCIiIiEiIzckJCEwN0JZNzVxMyghIzckIiIiISIjNyQkIS8zO0thQSopcCEjNiQiIiIhIiM3JCQhMDI6ST9fMSlvISM3JCIiIiEiIzckJCEwPlF3SyU0JHknISM3JCIiIiEiIzckJCEwIj1Pcy8kKnltISM3JCIiIiEiIzckJCEwVylvUERhJWUnISM3JCIiIiEiIzckJCEwJilwUmZeOFsnISM3JCIiIiEiIzckJCEwJSopeWRwRCVRJyEjNyQiIiIhIiM3JCQhMDtLazNsRkcnISM3JCIiIiEiIzckJCEweWI2QlFOPSchIzckIiIiISIjNyQkITB1WiY0cGx6ZyEjNyQiIiIhIiM3JCQhMEReLSZvZ3pmISM3JCIiIiEiIzckJCEwTnFTQCJIeGUhIzckIiIiISIjNyQkITAyOkkhRyNleCYhIzckIiIiISIjNyQkITB5YzgoUWUjbyYhIzckIiIiISIjNyQkITBNb09gQGRkJiEjNyQiIiIhIiM3JCQhMGlDXGVVLFsmISM3JCIiIiEiIzckJCEwRV8vXE4jeWAhIzckIiIiISIjNyQkITAmKiopelIocCFHJiEjNyQiIiIhIiM3JCQhMC4yOSlRUnNeISM3JCIiIiEiIzckJCEwJilwUio0aHldISM3JCIiIiEiIzckJCEwWCopeWRtQChcISM3JCIiIiEiIzckJCEwQFQjW1M6dlshIzckIiIiISIjNyQkITBuTXBlUCFwWiEjNyQiIiIhIiM3JCQhMG9Oci14dW4lISM3JCIiIiEiIzckJCEwJGY9UC0/dFghIzckIiIiISIjNyQkITA6SWcrdUNaJSEjNyQiIiIhIiM3JCQhMFUlKW9kOD1QJSEjNyQiIiIhIiM3JCQhMFsnSGZNX3JVISM3JCIiIiEiIzckJCEwTG1LMHdePCUhIzckIiIiISIjNyQkITAqKXlkJj4tclMhIzckIiIiISIjNyQkITBzVihbYnZyUiEjNyQiIiIhIiM3JCQhMENbJ0hCR25RISM3JCIiIiEiIzckJCEwclUmMyozRngkISM3JCIiIiEiIzckJCEwTnBRZCg9b08hIzckIiIiISIjNyQkITBzVihbVjJvTiEjNyQiIiIhIiM3JCQhMDA1PyFbP29NISM3JCIiIiEiIzckJCEwJG9PdDEqUU8kISM3JCIiIiEiIzckJCEwI1F3X04ieUUkISM3JCIiIiEiIzckJCEwKWY+UnVUcEohIzckIiIiISIjNyQkITAmND5Ra3hnSSEjNyQiIiIhIiM3JCQhMHdfMCI0VGlIISM3JCIiIiEiIzckJCEwTW9PdDg9J0chIzckIiIiISIjNyQkIS8qemYqKjMmZkYhIzYkIiIiISIjNyQkITAmMzxNNVpsRSEjNyQiIiIhIiM3JCQhLy4xNydIX2MjISM2JCIiIiEiIzckJCEwJjM8TTd2bEMhIzckIiIiISIjNyQkITBHZDlIUyRmQiEjNyQiIiIhIiM3JCQhMDZAVUNQYUUjISM3JCIiIiEiIzckJCEwYDA2aSM0ZEAhIzckIiIiISIjNyQkITB6ZTwmKj4kZj8hIzckIiIiISIjNyQkITA6SWcrekQnPiEjNyQiIiIhIiM3JCQhMEdiNVReJmU9ISM3JCIiIiEiIzckJCEwMjpJKy5UdiIhIzckIiIiISIjNyQkITBWJjM8LzJmOyEjNyQiIiIhIiM3JCQhLzM7Sys6ZTohIzYkIiIiISIjNyQkISk7bWY5ISImJCIiIiEiIzckJCEwXi0wNSoqR04iISM3JCIiIiEiIzckJCEwUXdfJik+MEUiISM3JCIiIiEiIzckJCEwTW9PJCo9VzoiISM3JCIiIiEiIzckJCEwQ1olKlt5WTAiISM3JCIiIiEiIzckJCEwR2Q5SDkhZiYqISM4JCIiIiEiIzckJCEwdVomNHpYcSYpISM4JCIiIiEiIzckJCEwT3VbKEg+aXYhIzgkIiIiISIjNyQkITApZTxOIVxNXCchIzgkIiIiISIjNyQkITBXKFsoXDpOXiYhIzgkIiIiISIjNyQkITBsSmpFJj5ZWCEjOCQiIiIhIiM3JCQhMFsnSGZlOTdOISM4JCIiIiEiIzckJCEwPVB1W1ouWyMhIzgkIiIiISIjNyQkITBRemU8WlViIiEjOCQiIiIhIiM3JCQhMC1WJ0dkOXNYISM5JCIiIiEiIzckJCIwRmY9UDl0ZyUhIzkkIiIiISIjNyQkIjAwNT9Tc1ZgIiEjOCQiIiIhIiM3JCQiME1uTXBlIWZEISM4JCIiIiEiIzckJCIwVyhbKFwiKVJaJCEjOCQiIiIhIiM3JCQiLihSenkhSF0lISM2JCIiIiEiIzckJCIwTm1LbGEnUWIhIzgkIiIiISIjNyQkIi93Xi4oeSVwbCEjNyQiIiIhIiM3JCQiMCJRd19YPUR2ISM4JCIiIiEiIzckJCIwMzpJZ2laXikhIzgkIiIiISIjNyQkIjAmND5RYz1RJiohIzgkIiIiISIjNyQkIjBPclVsS2UwIiEjNyQiIiIhIiM3JCQiMDlGYW9tMjsiISM3JCIiIiEiIzckJCIwJGY9UEU+YDchIzckIiIiISIjNyQkIi8jUnlPVXNOIiEjNiQiIiIhIiM3JCQiMFUkb08kPjxZIiEjNyQiIiIhIiM3JCQiMFF3X0QtQ2MiISM3JCIiIiEiIzckJCIweGE0Kj4kUWwiISM3JCIiIiEiIzckJCIwdlwqKnldRHciISM3JCIiIiEiIzckJCIwJG9PdClcWSY9ISM3JCIiIiEiIzckJCIwMDU/KyR5aD4hIzckIiIiISIjNyQkIjBOcFEoUmhjPyEjNyQiIiIhIiM3JCQiLyYqKil6JmUxOyMhIzYkIiIiISIjNyQkIjBCWSNcT3RmQSEjNyQiIiIhIiM3JCQiMEVfLzQzSk8jISM3JCIiIiEiIzckJCIwVyhbKDRRIWVDISM3JCIiIiEiIzckJCIwUHRZJEhWZ0QhIzckIiIiISIjNyQkIjAkWydIUiN6bUUhIzckIiIiISIjNyQkIjBOcVNoeSRmRiEjNyQiIiIhIiM3JCQiMHRZJHBVUGZHISM3JCIiIiEiIzckJCIwOkhlY3pFJ0ghIzckIiIiISIjNyQkIjA2QFVrVlAxJCEjNyQiIiIhIiM3JCQiMFUkb08kRzo7JCEjNyQiIiIhIiM3JCQiMDpIZWMsLEYkISM3JCIiIiEiIzckJCIwLjE3V2Z3TyQhIzckIiIiISIjNyQkIjBUI1snSEI9WiQhIzckIiIiISIjNyQkIjB5YjZCNmljJCEjNyQiIiIhIiM3JCQiMFB1WzwtJXBPISM3JCIiIiEiIzckJCIwR2I1Im9cbVAhIzckIiIiISIjNyQkIjAxN0NvKSl6J1EhIzckIiIiISIjNyQkIjBXKW9QYkBuUiEjNyQiIiIhIiM3JCQiMFwnSGZvNHJTISM3JCIiIiEiIzckJCIwJ0hmPXA5clQhIzckIiIiISIjNyQkIjAoUXhhRFl0VSEjNyQiIiIhIiM3JCQiMDpIZSc0JFxQJSEjNyQiIiIhIiM3JCQiMFcoWygqKXAib1chIzckIiIiISIjNyQkIjApZTxOQS52WCEjNyQiIiIhIiM3JCQiLyc+Uj02MW4lISM2JCIiIiEiIzckJCIwJz5SeSM9RHglISM3JCIiIiEiIzckJCIwRmEzUGMrKFshIzckIiIiISIjNyQkIjA+UHUpKWYkeVwhIzckIiIiISIjNyQkIjBQdVt4VUAyJiEjNyQiIiIhIiM3JCQiMHhhND4oZXleISM3JCIiIiEiIzckJCIwLS4xcypmdl8hIzckIiIiISIjNyQkIjBiND49OzxRJiEjNyQiIiIhIiM3JCQiMGEzPHV3S1omISM3JCIiIiEiIzckJCIwSGU7YGB2ZCYhIzckIiIiISIjNyQkIjAyOUd3eiN5YyEjNyQiIiIhIiM3JCQiLylmPj5TKnlkISM2JCIiIiEiIzckJCIwdVomNC5CemUhIzckIiIiISIjNyQkIjAqeWQ6eGR2ZiEjNyQiIiIhIiM3JCQiMExsSSI9dHpnISM3JCIiIiEiIzckJCIvMDU/IykqKnloISM2JCIiIiEiIzckJCIwKWY+UjlaJEcnISM3JCIiIiEiIzckJCIwXiwuJ1sveWohIzckIiIiISIjNyQkIjAoWyhcPm1EWychIzckIiIiISIjNyQkIjBeKyxVekVlJyEjNyQiIiIhIiM3JCQiMDxNbycqW0RvJyEjNyQiIiIhIiM3JCQiMFJ4YTRqb3knISM3JCIiIiEiIzckJCIvLzM7LSVIKW8hIzYkIiIiISIjNyQkIjBDWydIakwiKXAhIzckIiIiISIjNyQkIjBGYDFMeCoqMyghIzckIiIiISIjNyQkIjBZIkhlR00pPSghIzckIiIiISIjNyQkIjApZTxOKyUqKUcoISM3JCIiIiEiIzckJCIwS2tHeFc3UighIzckIiIiISIjNyQkIjBQdFl0I0cmWyghIzckIiIiISIjNyQkIjAjUnljVF8mZSghIzckIiIiISIjNyQkIjBQdFlgLV1vKCEjNyQiIiIhIiM3JCQiMCVwUXhNVCJ6KCEjNyQiIiIhIiM3JCQiMDdCWV87YCl5ISM3JCIiIiEiIzckJCIvKFF4OWhPKnohIzYkIiIiISIjNyQkIjBWJjM8UVYiNCkhIzckIiIiISIjNyQkIjAyOUd3dSIpPSkhIzckIiIiISIjNyQkIjAmKil5ZEI/I0gpISM3JCIiIiEiIzckJCIwOkhld11tUikhIzckIiIiISIjNyQkIi8pZTxOJG8iXCkhIzYkIiIiISIjNyQkIjBVJG9PUGcjZikhIzckIiIiISIjNyQkIjBBVylvQDQicCkhIzckIiIiISIjNyQkIjByVCRvWSZ5eikhIzckIiIiISIjNyQkIjAleWM4UkIhKikpISM3JCIiIiEiIzckJCIwKWU8TltMJyoqKSEjNyQiIiIhIiM3JCQiMCpwUnpfMic0KiEjNyQiIiIhIiM3JCQiLyYpcFJCJls+KiEjNiQiIiIhIiM3JCQiMFgqKXkoenEkSCohIzckIiIiISIjNyQkIjB6YzhaTVhSKiEjNyQiIiIhIiM3JCQiMGpFYCcpMzldKiEjNyQiIiIhIiM3JCQiMFsmND5BUypmKiEjNyQiIiIhIiM3JCQiMDE2QUNNaHAqISM3JCIiIiEiIzckJCIwZTlIPVImKnoqISM3JCIiIiEiIzckJCIvMDU/IT5GISoqISM2JCIiIiEiIzckJCImKysiISIiJCIiIiEiIy0lJkNPTE9SRzYnJSRSR0JHJCIjNSEiIiQiIiEhIiIkIiIhISIiLSUrX0FUVFJJQlVURUc2Iy8lJ3NvdXJjZUclLG1hdGhkZWZhdWx0Ry0lJVZJRVdHNiQ7JCEmKysiISIiJCImKysiISIiJShERUZBVUxURy0mJSZfQVhJU0c2IyIiIjYmLSUmQ09MT1JHNiYlJFJHQkckIiIhISIiJCIiISEiIiQiIiEhIiItJSpMSU5FU1RZTEVHNiMiIiEtJSpUSElDS05FU1NHNiMiIiItJS1UUkFOU1BBUkVOQ1lHNiMkIiIhISIiLSYlJl9BWElTRzYjIiIjNiYtJSZDT0xPUkc2JiUkUkdCRyQiIiEhIiIkIiIhISIiJCIiISEiIi0lKkxJTkVTVFlMRUc2IyIiIS0lKlRISUNLTkVTU0c2IyIiIi0lLVRSQU5TUEFSRU5DWUc2IyQiIiEhIiItJStBWEVTTEFCRUxTRzYlLUkjbWlHNiMvSSttb2R1bGVuYW1lRzYiSSxUeXBlc2V0dGluZ0dJKF9zeXNsaWJHNiI2NVEieDYiLyUnZmFtaWx5R1EoREVGQVVMVDYiLyUlc2l6ZUdRIzEwNiIvJSVib2xkR1EmZmFsc2U2Ii8lJ2l0YWxpY0dRJXRydWU2Ii8lKnVuZGVybGluZUdRJmZhbHNlNiIvJSpzdWJzY3JpcHRHUSZmYWxzZTYiLyUsc3VwZXJzY3JpcHRHUSZmYWxzZTYiLyUrZm9yZWdyb3VuZEdRKFswLDAsMF02Ii8lK2JhY2tncm91bmRHUS5bMjU1LDI1NSwyNTVdNiIvJSdvcGFxdWVHUSZmYWxzZTYiLyUrZXhlY3V0YWJsZUdRJmZhbHNlNiIvJSlyZWFkb25seUdRJmZhbHNlNiIvJSljb21wb3NlZEdRJmZhbHNlNiIvJSpjb252ZXJ0ZWRHUSZmYWxzZTYiLyUraW1zZWxlY3RlZEdRJmZhbHNlNiIvJSxwbGFjZWhvbGRlckdRJmZhbHNlNiIvJTZzZWxlY3Rpb24tcGxhY2Vob2xkZXJHUSZmYWxzZTYiLyUsbWF0aHZhcmlhbnRHUSdpdGFsaWM2IlEhNiItJSVGT05URzYlJShERUZBVUxURyUoREVGQVVMVEciIzUtJSZUSVRMRUc2JC0lKV9UWVBFU0VURzYjUStEZWNheX5yYXRlNiItJS1UUkFOU1BBUkVOQ1lHNiMkIiIhISIiLSUlUk9PVEc2Jy0lKUJPVU5EU19YRzYjJCIkSSMhIiItJSlCT1VORFNfWUc2IyQiJHEjISIiLSUtQk9VTkRTX1dJRFRIRzYjJCIlIWYkISIiLSUuQk9VTkRTX0hFSUdIVEc2IyQiJTVMISIiLSUpQ0hJTERSRU5HNiI=</Plot></Text-field>
</Output>
</Group>
<Group labelreference="L4172" drawlabel="true">
<Input>
<Text-field prompt="&gt; " style="Maple Input" layout="Normal"><Equation executable="true" style="2D Input" input-equation="p1 := plot(v1(x), x = -1000 .. 1000, colour = &quot;blue&quot;):" display="LUklbXJvd0c2Iy9JK21vZHVsZW5hbWVHNiJJLFR5cGVzZXR0aW5nR0koX3N5c2xpYkdGJzYpLUkjbWlHRiQ2JVEjcDFGJy8lJ2l0YWxpY0dRJXRydWVGJy8lLG1hdGh2YXJpYW50R1EnaXRhbGljRictSSNtb0dGJDYtUSomY29sb25lcTtGJy9GM1Enbm9ybWFsRicvJSZmZW5jZUdRJmZhbHNlRicvJSpzZXBhcmF0b3JHRj0vJSlzdHJldGNoeUdGPS8lKnN5bW1ldHJpY0dGPS8lKGxhcmdlb3BHRj0vJS5tb3ZhYmxlbGltaXRzR0Y9LyUnYWNjZW50R0Y9LyUnbHNwYWNlR1EsMC4yNzc3Nzc4ZW1GJy8lJ3JzcGFjZUdGTC1GLDYlUSVwbG90RidGL0YyLUkobWZlbmNlZEdGJDYkLUYjNjItRiw2JVEjdjFGJ0YvRjItRlM2JC1GIzYlLUYsNiVRInhGJ0YvRjIvJStleGVjdXRhYmxlR0Y9RjlGOS1GNjYtUSIsRidGOUY7L0Y/RjFGQEZCRkRGRkZIL0ZLUSYwLjBlbUYnL0ZOUSwwLjMzMzMzMzNlbUYnRmhuLUY2Ni1RIj1GJ0Y5RjtGPkZARkJGREZGRkhGSkZNLUY2Ni1RKiZ1bWludXMwO0YnRjlGO0Y+RkBGQkZERkZGSC9GS1EsMC4yMjIyMjIyZW1GJy9GTkZccC1JI21uR0YkNiRRJTEwMDBGJ0Y5LUY2Ni1RIy4uRidGOUY7Rj5GQEZCRkRGRkZIRltwL0ZORmJvRl5wRl1vLUYsNiVRJ2NvbG91ckYnRi9GMkZlby1JI21zR0YkNiNRJWJsdWVGJy1GLDYjUSFGJ0Zbb0Y5RjktRjY2LVEiOkYnRjlGO0Y+RkBGQkZERkZGSEZKRk1GW29GOQ==">QyQ+SSNwMUc2Ii1JJXBsb3RHNiQlKnByb3RlY3RlZEdJKF9zeXNsaWJHRiU2JS1JI3YxR0YlNiNJInhHRiUvRi87ISUrNSIlKzUvSSdjb2xvdXJHRiVRJWJsdWVGJSEiIg==</Equation></Text-field>
</Input>
</Group>
<Group labelreference="L4212" drawlabel="true">
<Input>
<Text-field prompt="&gt; " style="Maple Input" layout="Normal"><Equation executable="true" style="2D Input" input-equation="p2 := plot(v2(x), x = -1000 .. 1000, title = &quot;Advection rate&quot;):" display="LUklbXJvd0c2Iy9JK21vZHVsZW5hbWVHNiJJLFR5cGVzZXR0aW5nR0koX3N5c2xpYkdGJzYpLUkjbWlHRiQ2JVEjcDJGJy8lJ2l0YWxpY0dRJXRydWVGJy8lLG1hdGh2YXJpYW50R1EnaXRhbGljRictSSNtb0dGJDYtUSomY29sb25lcTtGJy9GM1Enbm9ybWFsRicvJSZmZW5jZUdRJmZhbHNlRicvJSpzZXBhcmF0b3JHRj0vJSlzdHJldGNoeUdGPS8lKnN5bW1ldHJpY0dGPS8lKGxhcmdlb3BHRj0vJS5tb3ZhYmxlbGltaXRzR0Y9LyUnYWNjZW50R0Y9LyUnbHNwYWNlR1EsMC4yNzc3Nzc4ZW1GJy8lJ3JzcGFjZUdGTC1GLDYlUSVwbG90RidGL0YyLUkobWZlbmNlZEdGJDYkLUYjNjItRiw2JVEjdjJGJ0YvRjItRlM2JC1GIzYlLUYsNiVRInhGJ0YvRjIvJStleGVjdXRhYmxlR0Y9RjlGOS1GNjYtUSIsRidGOUY7L0Y/RjFGQEZCRkRGRkZIL0ZLUSYwLjBlbUYnL0ZOUSwwLjMzMzMzMzNlbUYnRmhuLUY2Ni1RIj1GJ0Y5RjtGPkZARkJGREZGRkhGSkZNLUY2Ni1RKiZ1bWludXMwO0YnRjlGO0Y+RkBGQkZERkZGSC9GS1EsMC4yMjIyMjIyZW1GJy9GTkZccC1JI21uR0YkNiRRJTEwMDBGJ0Y5LUY2Ni1RIy4uRidGOUY7Rj5GQEZCRkRGRkZIRltwL0ZORmJvRl5wRl1vLUYsNiVRJnRpdGxlRidGL0YyRmVvLUkjbXNHRiQ2I1EvQWR2ZWN0aW9ufnJhdGVGJy1GLDYjUSFGJ0Zbb0Y5RjktRjY2LVEiOkYnRjlGO0Y+RkBGQkZERkZGSEZKRk1GW29GOQ==">QyQ+SSNwMkc2Ii1JJXBsb3RHNiQlKnByb3RlY3RlZEdJKF9zeXNsaWJHRiU2JS1JI3YyR0YlNiNJInhHRiUvRi87ISUrNSIlKzUvSSZ0aXRsZUdGJVEvQWR2ZWN0aW9ufnJhdGVGJSEiIg==</Equation></Text-field>
</Input>
</Group>
<Group labelreference="L4213" drawlabel="true">
<Input>
<Text-field prompt="&gt; " style="Maple Input" layout="Normal"><Equation executable="true" style="2D Input" input-equation="display({p1, p2})" display="LUklbXJvd0c2Iy9JK21vZHVsZW5hbWVHNiJJLFR5cGVzZXR0aW5nR0koX3N5c2xpYkdGJzYmLUkjbWlHRiQ2JVEoZGlzcGxheUYnLyUnaXRhbGljR1EldHJ1ZUYnLyUsbWF0aHZhcmlhbnRHUSdpdGFsaWNGJy1JKG1mZW5jZWRHRiQ2JC1GIzYlLUY2NiYtRiM2Jy1GLDYlUSNwMUYnRi9GMi1JI21vR0YkNi1RIixGJy9GM1Enbm9ybWFsRicvJSZmZW5jZUdRJmZhbHNlRicvJSpzZXBhcmF0b3JHRjEvJSlzdHJldGNoeUdGSS8lKnN5bW1ldHJpY0dGSS8lKGxhcmdlb3BHRkkvJS5tb3ZhYmxlbGltaXRzR0ZJLyUnYWNjZW50R0ZJLyUnbHNwYWNlR1EmMC4wZW1GJy8lJ3JzcGFjZUdRLDAuMzMzMzMzM2VtRictRiw2JVEjcDJGJ0YvRjIvJStleGVjdXRhYmxlR0ZJRkVGRS8lJW9wZW5HUSJ8ZnJGJy8lJmNsb3NlR1EifGhyRidGaW5GRUZFRmluRkU=">LUkoZGlzcGxheUc2IjYjPCRJI3AxR0YkSSNwMkdGJA==</Equation></Text-field>
</Input>
<Output>
<Text-field style="Maple Plot" layout="Maple Plot"><Plot height="400" type="two-dimensional" width="400" plot-scale="1.0" plot-xtrans="0.0" plot-ytrans="0.0" gridlinevisibility="1" legendvisibility="false">LSUlUExPVEc2Ki0lJ0NVUlZFU0c2JDdkdzckJCEmKysiISIiJCIkKyIhIiI3JCQhMFwoXCoqeSVbKikqISM3JCIkKyIhIiI3JCQhMFsmND5jTi4pKiEjNyQiJCsiISIiNyQkITBfLzQpSFkrKCohIzckIiQrIiEiIjckJCEwZjxOSSkpb2YqISM3JCIkKyIhIiI3JCQhMFkjXCkqZSFRXCohIzckIiQrIiEiIjckJCEwJXljOGBCKVIqISM3JCIkKyIhIiI3JCQhMHJVJjN2RipIKiEjNyQiJCsiISIiNyQkITA4RF0/TnA+KiEjNyQiJCsiISIiNyQkITAnR2Q5NiNcNCohIzckIiQrIiEiIjckJCEwMzxNMygpKiopKikhIzckIiQrIiEiIjckJCEwSGU7OGh2KikpISM3JCIkKyIhIiI3JCQhMC0wNVM2TnopISM3JCIkKyIhIiI3JCQhLzM7S1cuKm8pISM2JCIkKyIhIiI3JCQhMCV5Yzg6TillKSEjNyQiJCsiISIiNyQkITBYKil5eEBwXCkhIzckIiQrIiEiIjckJCEwWiUqKXlIPylRKSEjNyQiJCsiISIiNyQkITBSeGEqUTUnSCkhIzckIiQrIiEiIjckJCEwPE1vd3EqKT0pISM3JCIkKyIhIiI3JCQhMChbKFx6UlQ0KSEjNyQiJCsiISIiNyQkITBzVyopPSY0ISp6ISM3JCIkKyIhIiI3JCQhMCp6Zj4sLSIqeSEjNyQiJCsiISIiNyQkITAnPlJ5Y2soeSghIzckIiQrIiEiIjckJCEweWM4bjpGcCghIzckIiQrIiEiIjckJCEwJjM8TTNLIWYoISM3JCIkKyIhIiI3JCQhLyV6ZVBoUlsoISM2JCIkKyIhIiI3JCQhMChReGFeUCJSKCEjNyQiJCsiISIiNyQkITBcKFwqXHo4SCghIzckIiQrIiEiIjckJCEwMzpJP3UhKT0oISM3JCIkKyIhIiI3JCQhMDdCWTc1cTMoISM3JCIkKyIhIiI3JCQhLzM7S2FBKilwISM2JCIkKyIhIiI3JCQhMDI6ST9fMSlvISM3JCIkKyIhIiI3JCQhMD5Rd0slNCR5JyEjNyQiJCsiISIiNyQkITAiPU9zLyQqeW0hIzckIiQrIiEiIjckJCEwVylvUERhJWUnISM3JCIkKyIhIiI3JCQhMCYpcFJmXjhbJyEjNyQiJCsiISIiNyQkITAlKil5ZHBEJVEnISM3JCIkKyIhIiI3JCQhMDtLazNsRkcnISM3JCIkKyIhIiI3JCQhMHliNkJRTj0nISM3JCIkKyIhIiI3JCQhMHVaJjRwbHpnISM3JCIkKyIhIiI3JCQhMEReLSZvZ3pmISM3JCIkKyIhIiI3JCQhME5xU0AiSHhlISM3JCIkKyIhIiI3JCQhMDI6SSFHI2V4JiEjNyQiJCsiISIiNyQkITB5YzgoUWUjbyYhIzckIiQrIiEiIjckJCEwTW9PYEBkZCYhIzckIiQrIiEiIjckJCEwaUNcZVUsWyYhIzckIiQrIiEiIjckJCEwRV8vXE4jeWAhIzckIiQrIiEiIjckJCEwJioqKXpSKHAhRyYhIzckIiQrIiEiIjckJCEwLjI5KVFSc14hIzckIiQrIiEiIjckJCEwJilwUio0aHldISM3JCIkKyIhIiI3JCQhMFgqKXlkbUAoXCEjNyQiJCsiISIiNyQkITBAVCNbUzp2WyEjNyQiJCsiISIiNyQkITBuTXBlUCFwWiEjNyQiJCsiISIiNyQkITBvTnIteHVuJSEjNyQiJCsiISIiNyQkITAkZj1QLT90WCEjNyQiJCsiISIiNyQkITA6SWcrdUNaJSEjNyQiJCsiISIiNyQkITBVJSlvZDg9UCUhIzckIiQrIiEiIjckJCEwWydIZk1fclUhIzckIiQrIiEiIjckJCEwTG1LMHdePCUhIzckIiQrIiEiIjckJCEwKil5ZCY+LXJTISM3JCIkKyIhIiI3JCQhMHNWKFtidnJSISM3JCIkKyIhIiI3JCQhMENbJ0hCR25RISM3JCIkKyIhIiI3JCQhMHJVJjMqM0Z4JCEjNyQiJCsiISIiNyQkITBOcFFkKD1vTyEjNyQiJCsiISIiNyQkITBzVihbVjJvTiEjNyQiJCsiISIiNyQkITAwNT8hWz9vTSEjNyQiJCsiISIiNyQkITAkb090MSpRTyQhIzckIiQrIiEiIjckJCEwI1F3X04ieUUkISM3JCIkKyIhIiI3JCQhMClmPlJ1VHBKISM3JCIkKyIhIiI3JCQhMCY0PlFreGdJISM3JCIkKyIhIiI3JCQhMHdfMCI0VGlIISM3JCIkKyIhIiI3JCQhME1vT3Q4PSdHISM3JCIkKyIhIiI3JCQhLyp6ZioqMyZmRiEjNiQiJCsiISIiNyQkITAmMzxNNVpsRSEjNyQiJCsiISIiNyQkIS8uMTcnSF9jIyEjNiQiJCsiISIiNyQkITAmMzxNN3ZsQyEjNyQiJCsiISIiNyQkITBHZDlIUyRmQiEjNyQiJCsiISIiNyQkITA2QFVDUGFFIyEjNyQiJCsiISIiNyQkITBgMDZpIzRkQCEjNyQiJCsiISIiNyQkITB6ZTwmKj4kZj8hIzckIiQrIiEiIjckJCEwOklnK3pEJz4hIzckIiQrIiEiIjckJCEwR2I1VF4mZT0hIzckIiQrIiEiIjckJCEwMjpJKy5UdiIhIzckIiQrIiEiIjckJCEwViYzPC8yZjshIzckIiQrIiEiIjckJCEvMztLKzplOiEjNiQiJCsiISIiNyQkISk7bWY5ISImJCIkKyIhIiI3JCQhMF4tMDUqKkdOIiEjNyQiJCsiISIiNyQkITBRd18mKT4wRSIhIzckIiQrIiEiIjckJCEwTW9PJCo9VzoiISM3JCIkKyIhIiI3JCQhMENaJSpbeVkwIiEjNyQiJCsiISIiNyQkITBHZDlIOSFmJiohIzgkIiQrIiEiIjckJCEwdVomNHpYcSYpISM4JCIkKyIhIiI3JCQhME91WyhIPml2ISM4JCIkKyIhIiI3JCQhMCllPE4hXE1cJyEjOCQiJCsiISIiNyQkITBXKFsoXDpOXiYhIzgkIiQrIiEiIjckJCEwbEpqRSY+WVghIzgkIiQrIiEiIjckJCEwWydIZmU5N04hIzgkIiQrIiEiIjckJCEwPVB1W1ouWyMhIzgkIiQrIiEiIjckJCEwUXplPFpVYiIhIzgkIiQrIiEiIjckJCEwLVYnR2Q5c1ghIzkkIiQrIiEiIjckJCIwRmY9UDl0ZyUhIzkkIiQrIiEiIjckJCIwMDU/U3NWYCIhIzgkIiQrIiEiIjckJCIwTW5NcGUhZkQhIzgkIiQrIiEiIjckJCIwVyhbKFwiKVJaJCEjOCQiJCsiISIiNyQkIi4oUnp5IUhdJSEjNiQiJCsiISIiNyQkIjBObUtsYSdRYiEjOCQiJCsiISIiNyQkIi93Xi4oeSVwbCEjNyQiJCsiISIiNyQkIjAiUXdfWD1EdiEjOCQiJCsiISIiNyQkIjAzOklnaVpeKSEjOCQiJCsiISIiNyQkIjAmND5RYz1RJiohIzgkIiQrIiEiIjckJCIwT3JVbEtlMCIhIzckIiQrIiEiIjckJCIwOUZhb20yOyIhIzckIiQrIiEiIjckJCIwJGY9UEU+YDchIzckIiQrIiEiIjckJCIvI1J5T1VzTiIhIzYkIiQrIiEiIjckJCIwVSRvTyQ+PFkiISM3JCIkKyIhIiI3JCQiMFF3X0QtQ2MiISM3JCIkKyIhIiI3JCQiMHhhNCo+JFFsIiEjNyQiJCsiISIiNyQkIjB2XCoqeV1EdyIhIzckIiQrIiEiIjckJCIwJG9PdClcWSY9ISM3JCIkKyIhIiI3JCQiMDA1PyskeWg+ISM3JCIkKyIhIiI3JCQiME5wUShSaGM/ISM3JCIkKyIhIiI3JCQiLyYqKil6JmUxOyMhIzYkIiQrIiEiIjckJCIwQlkjXE90ZkEhIzckIiQrIiEiIjckJCIwRV8vNDNKTyMhIzckIiQrIiEiIjckJCIwVyhbKDRRIWVDISM3JCIkKyIhIiI3JCQiMFB0WSRIVmdEISM3JCIkKyIhIiI3JCQiMCRbJ0hSI3ptRSEjNyQiJCsiISIiNyQkIjBOcVNoeSRmRiEjNyQiJCsiISIiNyQkIjB0WSRwVVBmRyEjNyQiJCsiISIiNyQkIjA6SGVjekUnSCEjNyQiJCsiISIiNyQkIjA2QFVrVlAxJCEjNyQiJCsiISIiNyQkIjBVJG9PJEc6OyQhIzckIiQrIiEiIjckJCIwOkhlYywsRiQhIzckIiQrIiEiIjckJCIwLjE3V2Z3TyQhIzckIiQrIiEiIjckJCIwVCNbJ0hCPVokISM3JCIkKyIhIiI3JCQiMHliNkI2aWMkISM3JCIkKyIhIiI3JCQiMFB1WzwtJXBPISM3JCIkKyIhIiI3JCQiMEdiNSJvXG1QISM3JCIkKyIhIiI3JCQiMDE3Q28pKXonUSEjNyQiJCsiISIiNyQkIjBXKW9QYkBuUiEjNyQiJCsiISIiNyQkIjBcJ0hmbzRyUyEjNyQiJCsiISIiNyQkIjAnSGY9cDlyVCEjNyQiJCsiISIiNyQkIjAoUXhhRFl0VSEjNyQiJCsiISIiNyQkIjA6SGUnNCRcUCUhIzckIiQrIiEiIjckJCIwVyhbKCopcCJvVyEjNyQiJCsiISIiNyQkIjApZTxOQS52WCEjNyQiJCsiISIiNyQkIi8nPlI9NjFuJSEjNiQiJCsiISIiNyQkIjAnPlJ5Iz1EeCUhIzckIiQrIiEiIjckJCIwRmEzUGMrKFshIzckIiQrIiEiIjckJCIwPlB1KSlmJHlcISM3JCIkKyIhIiI3JCQiMFB1W3hVQDImISM3JCIkKyIhIiI3JCQiMHhhND4oZXleISM3JCIkKyIhIiI3JCQiMC0uMXMqZnZfISM3JCIkKyIhIiI3JCQiMGI0Pj07PFEmISM3JCIkKyIhIiI3JCQiMGEzPHV3S1omISM3JCIkKyIhIiI3JCQiMEhlO2BgdmQmISM3JCIkKyIhIiI3JCQiMDI5R3d6I3ljISM3JCIkKyIhIiI3JCQiLylmPj5TKnlkISM2JCIkKyIhIiI3JCQiMHVaJjQuQnplISM3JCIkKyIhIiI3JCQiMCp5ZDp4ZHZmISM3JCIkKyIhIiI3JCQiMExsSSI9dHpnISM3JCIkKyIhIiI3JCQiLzA1PyMpKip5aCEjNiQiJCsiISIiNyQkIjApZj5SOVokRychIzckIiQrIiEiIjckJCIwXiwuJ1sveWohIzckIiQrIiEiIjckJCIwKFsoXD5tRFsnISM3JCIkKyIhIiI3JCQiMF4rLFV6RWUnISM3JCIkKyIhIiI3JCQiMDxNbycqW0RvJyEjNyQiJCsiISIiNyQkIjBSeGE0am95JyEjNyQiJCsiISIiNyQkIi8vMzstJUgpbyEjNiQiJCsiISIiNyQkIjBDWydIakwiKXAhIzckIiQrIiEiIjckJCIwRmAxTHgqKjMoISM3JCIkKyIhIiI3JCQiMFkiSGVHTSk9KCEjNyQiJCsiISIiNyQkIjApZTxOKyUqKUcoISM3JCIkKyIhIiI3JCQiMEtrR3hXN1IoISM3JCIkKyIhIiI3JCQiMFB0WXQjRyZbKCEjNyQiJCsiISIiNyQkIjAjUnljVF8mZSghIzckIiQrIiEiIjckJCIwUHRZYC1dbyghIzckIiQrIiEiIjckJCIwJXBReE1UInooISM3JCIkKyIhIiI3JCQiMDdCWV87YCl5ISM3JCIkKyIhIiI3JCQiLyhReDloTyp6ISM2JCIkKyIhIiI3JCQiMFYmMzxRViI0KSEjNyQiJCsiISIiNyQkIjAyOUd3dSIpPSkhIzckIiQrIiEiIjckJCIwJiopeWRCPyNIKSEjNyQiJCsiISIiNyQkIjA6SGV3XW1SKSEjNyQiJCsiISIiNyQkIi8pZTxOJG8iXCkhIzYkIiQrIiEiIjckJCIwVSRvT1BnI2YpISM3JCIkKyIhIiI3JCQiMEFXKW9ANCJwKSEjNyQiJCsiISIiNyQkIjByVCRvWSZ5eikhIzckIiQrIiEiIjckJCIwJXljOFJCISopKSEjNyQiJCsiISIiNyQkIjApZTxOW0wnKiopISM3JCIkKyIhIiI3JCQiMCpwUnpfMic0KiEjNyQiJCsiISIiNyQkIi8mKXBSQiZbPiohIzYkIiQrIiEiIjckJCIwWCopeSh6cSRIKiEjNyQiJCsiISIiNyQkIjB6YzhaTVhSKiEjNyQiJCsiISIiNyQkIjBqRWAnKTM5XSohIzckIiQrIiEiIjckJCIwWyY0PkFTKmYqISM3JCIkKyIhIiI3JCQiMDE2QUNNaHAqISM3JCIkKyIhIiI3JCQiMGU5SD1SJip6KiEjNyQiJCsiISIiNyQkIi8wNT8hPkYhKiohIzYkIiQrIiEiIjckJCImKysiISIiJCIkKyIhIiItJSZDT0xPUkc2JiUkUkdCRyQiIiEhIiIkIiIhISIiJCIjNSEiIi0lJ0NVUlZFU0c2JDdkdzckJCEmKysiISIiJCIkKyIhIiI3JCQhMFwoXCoqeSVbKikqISM3JCIkKyIhIiI3JCQhMFsmND5jTi4pKiEjNyQiJCsiISIiNyQkITBfLzQpSFkrKCohIzckIiQrIiEiIjckJCEwZjxOSSkpb2YqISM3JCIkKyIhIiI3JCQhMFkjXCkqZSFRXCohIzckIiQrIiEiIjckJCEwJXljOGBCKVIqISM3JCIkKyIhIiI3JCQhMHJVJjN2RipIKiEjNyQiJCsiISIiNyQkITA4RF0/TnA+KiEjNyQiJCsiISIiNyQkITAnR2Q5NiNcNCohIzckIiQrIiEiIjckJCEwMzxNMygpKiopKikhIzckIiQrIiEiIjckJCEwSGU7OGh2KikpISM3JCIkKyIhIiI3JCQhMC0wNVM2TnopISM3JCIkKyIhIiI3JCQhLzM7S1cuKm8pISM2JCIkKyIhIiI3JCQhMCV5Yzg6TillKSEjNyQiJCsiISIiNyQkITBYKil5eEBwXCkhIzckIiQrIiEiIjckJCEwWiUqKXlIPylRKSEjNyQiJCsiISIiNyQkITBSeGEqUTUnSCkhIzckIiQrIiEiIjckJCEwPE1vd3EqKT0pISM3JCIkKyIhIiI3JCQhMChbKFx6UlQ0KSEjNyQiJCsiISIiNyQkITBzVyopPSY0ISp6ISM3JCIkKyIhIiI3JCQhMCp6Zj4sLSIqeSEjNyQiJCsiISIiNyQkITAnPlJ5Y2soeSghIzckIiQrIiEiIjckJCEweWM4bjpGcCghIzckIiQrIiEiIjckJCEwJjM8TTNLIWYoISM3JCIkKyIhIiI3JCQhLyV6ZVBoUlsoISM2JCIkKyIhIiI3JCQhMChReGFeUCJSKCEjNyQiJCsiISIiNyQkITBcKFwqXHo4SCghIzckIiQrIiEiIjckJCEwMzpJP3UhKT0oISM3JCIkKyIhIiI3JCQhMDdCWTc1cTMoISM3JCIkKyIhIiI3JCQhLzM7S2FBKilwISM2JCIkKyIhIiI3JCQhMDI6ST9fMSlvISM3JCIkKyIhIiI3JCQhMD5Rd0slNCR5JyEjNyQiJCsiISIiNyQkITAiPU9zLyQqeW0hIzckIiQrIiEiIjckJCEwVylvUERhJWUnISM3JCIkKyIhIiI3JCQhMCYpcFJmXjhbJyEjNyQiJCsiISIiNyQkITAlKil5ZHBEJVEnISM3JCIkKyIhIiI3JCQhMDtLazNsRkcnISM3JCIkKyIhIiI3JCQhMHliNkJRTj0nISM3JCIkKyIhIiI3JCQhMHVaJjRwbHpnISM3JCIkKyIhIiI3JCQhMEReLSZvZ3pmISM3JCIkKyIhIiI3JCQhME5xU0AiSHhlISM3JCIkKyIhIiI3JCQhMDI6SSFHI2V4JiEjNyQiJCsiISIiNyQkITB5YzgoUWUjbyYhIzckIiQrIiEiIjckJCEwTW9PYEBkZCYhIzckIiQrIiEiIjckJCEwaUNcZVUsWyYhIzckIiQrIiEiIjckJCEwRV8vXE4jeWAhIzckIiQrIiEiIjckJCEwJioqKXpSKHAhRyYhIzckIiQrIiEiIjckJCEwLjI5KVFSc14hIzckIiQrIiEiIjckJCEwJilwUio0aHldISM3JCIkKyIhIiI3JCQhMFgqKXlkbUAoXCEjNyQiJCsiISIiNyQkITBAVCNbUzp2WyEjNyQiJCsiISIiNyQkITBuTXBlUCFwWiEjNyQiJCsiISIiNyQkITBvTnIteHVuJSEjNyQiJCsiISIiNyQkITAkZj1QLT90WCEjNyQiJCsiISIiNyQkITA6SWcrdUNaJSEjNyQiJCsiISIiNyQkITBVJSlvZDg9UCUhIzckIiQrIiEiIjckJCEwWydIZk1fclUhIzckIiQrIiEiIjckJCEwTG1LMHdePCUhIzckIiQrIiEiIjckJCEwKil5ZCY+LXJTISM3JCIkKyIhIiI3JCQhMHNWKFtidnJSISM3JCIkKyIhIiI3JCQhMENbJ0hCR25RISM3JCIkKyIhIiI3JCQhMHJVJjMqM0Z4JCEjNyQiJCsiISIiNyQkITBOcFFkKD1vTyEjNyQiJCsiISIiNyQkITBzVihbVjJvTiEjNyQiJCsiISIiNyQkITAwNT8hWz9vTSEjNyQiJCsiISIiNyQkITAkb090MSpRTyQhIzckIiQrIiEiIjckJCEwI1F3X04ieUUkISM3JCIkKyIhIiI3JCQhMClmPlJ1VHBKISM3JCIkKyIhIiI3JCQhMCY0PlFreGdJISM3JCIkKyIhIiI3JCQhMHdfMCI0VGlIISM3JCIkKyIhIiI3JCQhME1vT3Q4PSdHISM3JCIkKyIhIiI3JCQhLyp6ZioqMyZmRiEjNiQiJCsiISIiNyQkITAmMzxNNVpsRSEjNyQiJCsiISIiNyQkIS8uMTcnSF9jIyEjNiQiJCsiISIiNyQkITAmMzxNN3ZsQyEjNyQiJCsiISIiNyQkITBHZDlIUyRmQiEjNyQiJCsiISIiNyQkITA2QFVDUGFFIyEjNyQiJCsiISIiNyQkITBgMDZpIzRkQCEjNyQiJCsiISIiNyQkITB6ZTwmKj4kZj8hIzckIiQrIiEiIjckJCEwOklnK3pEJz4hIzckIiQrIiEiIjckJCEwR2I1VF4mZT0hIzckIiQrIiEiIjckJCEwMjpJKy5UdiIhIzckIiQrIiEiIjckJCEwViYzPC8yZjshIzckIiQrIiEiIjckJCEvMztLKzplOiEjNiQiJCsiISIiNyQkISk7bWY5ISImJCIkKyIhIiI3JCQhMF4tMDUqKkdOIiEjNyQiJCsiISIiNyQkITBRd18mKT4wRSIhIzckIiQrIiEiIjckJCEwTW9PJCo9VzoiISM3JCIkKyIhIiI3JCQhMENaJSpbeVkwIiEjNyQiJCsiISIiNyQkITBHZDlIOSFmJiohIzgkIiQrIiEiIjckJCEwdVomNHpYcSYpISM4JCIkKyIhIiI3JCQhME91WyhIPml2ISM4JCIkKyIhIiI3JCQhMCllPE4hXE1cJyEjOCQiJCsiISIiNyQkITBXKFsoXDpOXiYhIzgkIiQrIiEiIjckJCEwbEpqRSY+WVghIzgkIiQrIiEiIjckJCEwWydIZmU5N04hIzgkIiQrIiEiIjckJCEwPVB1W1ouWyMhIzgkIiQrIiEiIjckJCEwUXplPFpVYiIhIzgkIiQrIiEiIjckJCEwLVYnR2Q5c1ghIzkkIiQrIiEiIjckJCIwRmY9UDl0ZyUhIzkkIiQrIiEiIjckJCIwMDU/U3NWYCIhIzgkIiQrIiEiIjckJCIwTW5NcGUhZkQhIzgkIiQrIiEiIjckJCIwVyhbKFwiKVJaJCEjOCQiJCsiISIiNyQkIi4oUnp5IUhdJSEjNiQiJCsiISIiNyQkIjBObUtsYSdRYiEjOCQiJCsiISIiNyQkIi93Xi4oeSVwbCEjNyQiJCsiISIiNyQkIjAiUXdfWD1EdiEjOCQiJCsiISIiNyQkIjAzOklnaVpeKSEjOCQiJCsiISIiNyQkIjAmND5RYz1RJiohIzgkIiQrIiEiIjckJCIwT3JVbEtlMCIhIzckIiQrIiEiIjckJCIwOUZhb20yOyIhIzckIiQrIiEiIjckJCIwJGY9UEU+YDchIzckIiQrIiEiIjckJCIvI1J5T1VzTiIhIzYkIiQrIiEiIjckJCIwVSRvTyQ+PFkiISM3JCIkKyIhIiI3JCQiMFF3X0QtQ2MiISM3JCIkKyIhIiI3JCQiMHhhNCo+JFFsIiEjNyQiJCsiISIiNyQkIjB2XCoqeV1EdyIhIzckIiQrIiEiIjckJCIwJG9PdClcWSY9ISM3JCIkKyIhIiI3JCQiMDA1PyskeWg+ISM3JCIkKyIhIiI3JCQiME5wUShSaGM/ISM3JCIkKyIhIiI3JCQiLyYqKil6JmUxOyMhIzYkIiQrIiEiIjckJCIwQlkjXE90ZkEhIzckIiQrIiEiIjckJCIwRV8vNDNKTyMhIzckIiQrIiEiIjckJCIwVyhbKDRRIWVDISM3JCIkKyIhIiI3JCQiMFB0WSRIVmdEISM3JCIkKyIhIiI3JCQiMCRbJ0hSI3ptRSEjNyQiJCsiISIiNyQkIjBOcVNoeSRmRiEjNyQiJCsiISIiNyQkIjB0WSRwVVBmRyEjNyQiJCsiISIiNyQkIjA6SGVjekUnSCEjNyQiJCsiISIiNyQkIjA2QFVrVlAxJCEjNyQiJCsiISIiNyQkIjBVJG9PJEc6OyQhIzckIiQrIiEiIjckJCIwOkhlYywsRiQhIzckIiQrIiEiIjckJCIwLjE3V2Z3TyQhIzckIiQrIiEiIjckJCIwVCNbJ0hCPVokISM3JCIkKyIhIiI3JCQiMHliNkI2aWMkISM3JCIkKyIhIiI3JCQiMFB1WzwtJXBPISM3JCIkKyIhIiI3JCQiMEdiNSJvXG1QISM3JCIkKyIhIiI3JCQiMDE3Q28pKXonUSEjNyQiJCsiISIiNyQkIjBXKW9QYkBuUiEjNyQiJCsiISIiNyQkIjBcJ0hmbzRyUyEjNyQiJCsiISIiNyQkIjAnSGY9cDlyVCEjNyQiJCsiISIiNyQkIjAoUXhhRFl0VSEjNyQiJCsiISIiNyQkIjA6SGUnNCRcUCUhIzckIiQrIiEiIjckJCIwVyhbKCopcCJvVyEjNyQiJCsiISIiNyQkIjApZTxOQS52WCEjNyQiJCsiISIiNyQkIi8nPlI9NjFuJSEjNiQiJCsiISIiNyQkIjAnPlJ5Iz1EeCUhIzckIiQrIiEiIjckJCIwRmEzUGMrKFshIzckIiQrIiEiIjckJCIwPlB1KSlmJHlcISM3JCIkKyIhIiI3JCQiMFB1W3hVQDImISM3JCIkKyIhIiI3JCQiMHhhND4oZXleISM3JCIkKyIhIiI3JCQiMC0uMXMqZnZfISM3JCIkKyIhIiI3JCQiMGI0Pj07PFEmISM3JCIkKyIhIiI3JCQiMGEzPHV3S1omISM3JCIkKyIhIiI3JCQiMEhlO2BgdmQmISM3JCIkKyIhIiI3JCQiMDI5R3d6I3ljISM3JCIkKyIhIiI3JCQiLylmPj5TKnlkISM2JCIkKyIhIiI3JCQiMHVaJjQuQnplISM3JCIkKyIhIiI3JCQiMCp5ZDp4ZHZmISM3JCIkKyIhIiI3JCQiMExsSSI9dHpnISM3JCIkKyIhIiI3JCQiLzA1PyMpKip5aCEjNiQiJCsiISIiNyQkIjApZj5SOVokRychIzckIiQrIiEiIjckJCIwXiwuJ1sveWohIzckIiQrIiEiIjckJCIwKFsoXD5tRFsnISM3JCIkKyIhIiI3JCQiMF4rLFV6RWUnISM3JCIkKyIhIiI3JCQiMDxNbycqW0RvJyEjNyQiJCsiISIiNyQkIjBSeGE0am95JyEjNyQiJCsiISIiNyQkIi8vMzstJUgpbyEjNiQiJCsiISIiNyQkIjBDWydIakwiKXAhIzckIiQrIiEiIjckJCIwRmAxTHgqKjMoISM3JCIkKyIhIiI3JCQiMFkiSGVHTSk9KCEjNyQiJCsiISIiNyQkIjApZTxOKyUqKUcoISM3JCIkKyIhIiI3JCQiMEtrR3hXN1IoISM3JCIkKyIhIiI3JCQiMFB0WXQjRyZbKCEjNyQiJCsiISIiNyQkIjAjUnljVF8mZSghIzckIiQrIiEiIjckJCIwUHRZYC1dbyghIzckIiQrIiEiIjckJCIwJXBReE1UInooISM3JCIkKyIhIiI3JCQiMDdCWV87YCl5ISM3JCIkKyIhIiI3JCQiLyhReDloTyp6ISM2JCIkKyIhIiI3JCQiMFYmMzxRViI0KSEjNyQiJCsiISIiNyQkIjAyOUd3dSIpPSkhIzckIiQrIiEiIjckJCIwJiopeWRCPyNIKSEjNyQiJCsiISIiNyQkIjA6SGV3XW1SKSEjNyQiJCsiISIiNyQkIi8pZTxOJG8iXCkhIzYkIiQrIiEiIjckJCIwVSRvT1BnI2YpISM3JCIkKyIhIiI3JCQiMEFXKW9ANCJwKSEjNyQiJCsiISIiNyQkIjByVCRvWSZ5eikhIzckIiQrIiEiIjckJCIwJXljOFJCISopKSEjNyQiJCsiISIiNyQkIjApZTxOW0wnKiopISM3JCIkKyIhIiI3JCQiMCpwUnpfMic0KiEjNyQiJCsiISIiNyQkIi8mKXBSQiZbPiohIzYkIiQrIiEiIjckJCIwWCopeSh6cSRIKiEjNyQiJCsiISIiNyQkIjB6YzhaTVhSKiEjNyQiJCsiISIiNyQkIjBqRWAnKTM5XSohIzckIiQrIiEiIjckJCIwWyY0PkFTKmYqISM3JCIkKyIhIiI3JCQiMDE2QUNNaHAqISM3JCIkKyIhIiI3JCQiMGU5SD1SJip6KiEjNyQiJCsiISIiNyQkIi8wNT8hPkYhKiohIzYkIiQrIiEiIjckJCImKysiISIiJCIkKyIhIiItJSZDT0xPUkc2JyUkUkdCRyQiIzUhIiIkIiIhISIiJCIiISEiIi0lK19BVFRSSUJVVEVHNiMvJSdzb3VyY2VHJSxtYXRoZGVmYXVsdEctJSVWSUVXRzYkOyQhJisrIiEiIiQiJisrIiEiIiUoREVGQVVMVEctJiUmX0FYSVNHNiMiIiI2Ji0lJkNPTE9SRzYmJSRSR0JHJCIiISEiIiQiIiEhIiIkIiIhISIiLSUqTElORVNUWUxFRzYjIiIhLSUqVEhJQ0tORVNTRzYjIiIiLSUtVFJBTlNQQVJFTkNZRzYjJCIiISEiIi0mJSZfQVhJU0c2IyIiIzYmLSUmQ09MT1JHNiYlJFJHQkckIiIhISIiJCIiISEiIiQiIiEhIiItJSpMSU5FU1RZTEVHNiMiIiEtJSpUSElDS05FU1NHNiMiIiItJS1UUkFOU1BBUkVOQ1lHNiMkIiIhISIiLSUrQVhFU0xBQkVMU0c2JS1JI21pRzYjL0krbW9kdWxlbmFtZUc2IkksVHlwZXNldHRpbmdHSShfc3lzbGliRzYiNjVRIng2Ii8lJ2ZhbWlseUdRKERFRkFVTFQ2Ii8lJXNpemVHUSMxMDYiLyUlYm9sZEdRJmZhbHNlNiIvJSdpdGFsaWNHUSV0cnVlNiIvJSp1bmRlcmxpbmVHUSZmYWxzZTYiLyUqc3Vic2NyaXB0R1EmZmFsc2U2Ii8lLHN1cGVyc2NyaXB0R1EmZmFsc2U2Ii8lK2ZvcmVncm91bmRHUShbMCwwLDBdNiIvJStiYWNrZ3JvdW5kR1EuWzI1NSwyNTUsMjU1XTYiLyUnb3BhcXVlR1EmZmFsc2U2Ii8lK2V4ZWN1dGFibGVHUSZmYWxzZTYiLyUpcmVhZG9ubHlHUSZmYWxzZTYiLyUpY29tcG9zZWRHUSZmYWxzZTYiLyUqY29udmVydGVkR1EmZmFsc2U2Ii8lK2ltc2VsZWN0ZWRHUSZmYWxzZTYiLyUscGxhY2Vob2xkZXJHUSZmYWxzZTYiLyU2c2VsZWN0aW9uLXBsYWNlaG9sZGVyR1EmZmFsc2U2Ii8lLG1hdGh2YXJpYW50R1EnaXRhbGljNiJRITYiLSUlRk9OVEc2JSUoREVGQVVMVEclKERFRkFVTFRHIiM1LSUmVElUTEVHNiQtJSlfVFlQRVNFVEc2I1EvQWR2ZWN0aW9ufnJhdGU2Ii0lLVRSQU5TUEFSRU5DWUc2IyQiIiEhIiItJSVST09URzYnLSUpQk9VTkRTX1hHNiMkIiRJIyEiIi0lKUJPVU5EU19ZRzYjJCIkKyMhIiItJS1CT1VORFNfV0lEVEhHNiMkIiUhZiQhIiItJS5CT1VORFNfSEVJR0hURzYjJCIlcUwhIiItJSlDSElMRFJFTkc2Ig==</Plot></Text-field>
</Output>
</Group>
<Group labelreference="L4252" drawlabel="true">
<Input>
<Text-field prompt="&gt; " style="Maple Input" layout="Normal"><Equation executable="true" style="2D Input" input-equation="plot(g(x), x = -1000 .. 1000, title = &quot;Initial Condition&quot;)" display="LUklbXJvd0c2Iy9JK21vZHVsZW5hbWVHNiJJLFR5cGVzZXR0aW5nR0koX3N5c2xpYkdGJzYmLUkjbWlHRiQ2JVElcGxvdEYnLyUnaXRhbGljR1EldHJ1ZUYnLyUsbWF0aHZhcmlhbnRHUSdpdGFsaWNGJy1JKG1mZW5jZWRHRiQ2JC1GIzYyLUYsNiVRImdGJ0YvRjItRjY2JC1GIzYlLUYsNiVRInhGJ0YvRjIvJStleGVjdXRhYmxlR1EmZmFsc2VGJy9GM1Enbm9ybWFsRidGRy1JI21vR0YkNi1RIixGJ0ZHLyUmZmVuY2VHRkYvJSpzZXBhcmF0b3JHRjEvJSlzdHJldGNoeUdGRi8lKnN5bW1ldHJpY0dGRi8lKGxhcmdlb3BHRkYvJS5tb3ZhYmxlbGltaXRzR0ZGLyUnYWNjZW50R0ZGLyUnbHNwYWNlR1EmMC4wZW1GJy8lJ3JzcGFjZUdRLDAuMzMzMzMzM2VtRidGQS1GSjYtUSI9RidGR0ZNL0ZQRkZGUUZTRlVGV0ZZL0ZmblEsMC4yNzc3Nzc4ZW1GJy9GaW5GYG8tRko2LVEqJnVtaW51czA7RidGR0ZNRl5vRlFGU0ZVRldGWS9GZm5RLDAuMjIyMjIyMmVtRicvRmluRmZvLUkjbW5HRiQ2JFElMTAwMEYnRkctRko2LVEjLi5GJ0ZHRk1GXm9GUUZTRlVGV0ZZRmVvL0ZpbkZnbkZob0ZJLUYsNiVRJnRpdGxlRidGL0YyRltvLUkjbXNHRiQ2I1EySW5pdGlhbH5Db25kaXRpb25GJy1GLDYjUSFGJ0ZERkdGR0ZERkc=">LUklcGxvdEc2JCUqcHJvdGVjdGVkR0koX3N5c2xpYkc2IjYlLUkiZ0dGJzYjSSJ4R0YnL0YsOyElKzUiJSs1L0kmdGl0bGVHRidRMkluaXRpYWx+Q29uZGl0aW9uRic=</Equation></Text-field>
</Input>
<Output>
<Text-field style="Maple Plot" layout="Maple Plot"><Plot height="400" type="two-dimensional" width="400" plot-scale="1.0" plot-xtrans="0.0" plot-ytrans="0.0" gridlinevisibility="1" legendvisibility="false">LSUlUExPVEc2Jy0lJ0NVUlZFU0c2JDddeDckJCEmKysiISIiJCIwJTMtd2YyP1AhI2U3JCQhMFwoXCoqeSVbKikqISM3JCIwJT1ZPmhpOEkhI2Q3JCQhMFsmND5jTi4pKiEjNyQiMF8nKikpPjlzIz0hI2M3JCQhMF8vNClIWSsoKiEjNyQiMFsoR3AsTmY4ISNiNyQkITBmPE5JKSlvZiohIzckIi83O1NOOS41ISNgNyQkITBZI1wpKmUhUVwqISM3JCIwOCZIM0tCeXIhI2E3JCQhMCV5YzhgQilSKiEjNyQiMFRRKT0uam1WISNgNyQkITByVSYzdkYqSCohIzckIjAqSGFFTyR5eCMhI183JCQhMDhEXT9OcD4qISM3JCIwM3A2aXRUJT0hI143JCQhMCdHZDk2I1w0KiEjNyQiMDRTIkcsIj0+IiEjXTckJCEwMzxNMygpKiopKikhIzckIjBMd0A0KT1deiEjXTckJCEwSGU7OGh2KikpISM3JCIwIzNXUjRBYFQhI1w3JCQhMC0wNVM2TnopISM3JCIwXEtgKnAwPEUhI1s3JCQhLzM7S1cuKm8pISM2JCIwbWhQaiJ5RDshI1o3JCQhMCV5Yzg6TillKSEjNyQiMCh5JipSWU5lIyohI1o3JCQhMFgqKXl4QHBcKSEjNyQiMGovK1tjXlQlISNZNyQkITBaJSopeUg/KVEpISM3JCIwW1FLOHcib0YhI1g3JCQhMFJ4YSpRNSdIKSEjNyQiMFskKjQvcW9HIiEjVzckJCEwPE1vd3EqKT0pISM3JCIwXEY4QCtjXyghI1c3JCQhMChbKFx6UlQ0KSEjNyQiMDZHaGFlXF8kISNWNyQkITBzVyopPSY0ISp6ISM3JCIveTR5My96PSEjVDckJCEwKnpmPiwtIip5ISM3JCIwPm0nXFImRzEqISNVNyQkITAnPlJ5Y2soeSghIzckIi9GI1t2JTMkZSUhI1M3JCQhMHljOG46RnAoISM3JCIwTTZfOydSIyo+ISNTNyQkITAmMzxNM0shZighIzckIjAnM3kkem8hRyYqISNTNyQkIS8lemVQaFJbKCEjNiQiLzR5b3IlW3QlISNRNyQkITAoUXhhXlAiUighIzckIjAnUXJ3KSkpbyg9ISNRNyQkITBcKFwqXHo4SCghIzckIjBWPlYkZldbIikhI1E3JCQhMDM6ST91ISk9KCEjNyQiLzx2ZikqZU9PISNPNyQkITA3Qlk3NXEzKCEjNyQiMDEnKnoxVCFSOiEjTzckJCEvMztLYUEqKXAhIzYkIjA3eSFmJCp6JjQnISNPNyQkITAyOkk/XzEpbyEjNyQiMHNhTXQxIltGISNONyQkITA+UXdLJTQkeSchIzckIjAuWTNKKj5VNSEjTTckJCEwIj1Pcy8kKnltISM3JCIwKXl3dE8oZUIlISNNNyQkITBXKW9QRGElZSchIzckIjBPM05YJUgiWyIhI0w3JCQhMCYpcFJmXjhbJyEjNyQiMEhaK2F1VHEmISNMNyQkITAlKil5ZHBEJVEnISM3JCIwZGV4eEIkKik+ISNLNyQkITA7S2szbEZHJyEjNyQiMEhAYixmXT4oISNLNyQkITB5YjZCUU49JyEjNyQiMEF1NSJvJyl5QyEjSjckJCEwdVomNHBsemchIzckIjBDQD0/QDonKSkhI0o3JCQhMEReLSZvZ3pmISM3JCIvXkp2UFNoSCEjSDckJCEwTnFTQCJIeGUhIzckIjBlT2gpXEppKiohI0k3JCQhMDI6SSFHI2V4JiEjNyQiMGYrcTd2KlxLISNINyQkITB5YzgoUWUjbyYhIzckIjAvckFfdiVmJSohI0g3JCQhME1vT2BAZGQmISM3JCIwdkMvV3MuOiQhI0c3JCQhMGlDXGVVLFsmISM3JCIwSmx6LWRLMSohI0c3JCQhMEVfL1xOI3lgISM3JCIwa24iSFFqU0YhI0Y3JCQhMCYqKil6UihwIUcmISM3JCIwdFV2JSlcNnYoISNGNyQkITAuMjkpUVJzXiEjNyQiMDohKjRxXFhTIyEjRTckJCEwJilwUio0aHldISM3JCIwYSZmKjNjJilHJyEjRTckJCEwWCopeWRtQChcISM3JCIwWT0rQHdJJD0hI0Q3JCQhMEBUI1tTOnZbISM3JCIwKkhbZVowbFohI0Q3JCQhMG5NcGVQIXBaISM3JCIwYU81KEgmZksiISNDNyQkITBvTnIteHVuJSEjNyQiMDFbKm8sIypbSiEjQzckJCEwJGY9UC0/dFghIzckIjBvaygpKm8+aSMpISNDNyQkITA6SWcrdUNaJSEjNyQiMHpFUmxJXDAjISNCNyQkITBVJSlvZDg9UCUhIzckIjAicCk+dnNgKyYhI0I3JCQhMFsnSGZNX3JVISM3JCIwJnBkdipwND4iISNBNyQkITBMbUswd148JSEjNyQiMDFFVSczVihvIyEjQTckJCEwKil5ZCY+LXJTISM3JCIwdUFISCNwVmohI0E3JCQhMHNWKFtidnJSISM3JCIwR3kkW2dfNDkhI0A3JCQhMENbJ0hCR25RISM3JCIvO1UkXEtxPiQhIz83JCQhMHJVJjMqM0Z4JCEjNyQiMF8pUSlmJXolZSchI0A3JCQhME5wUWQoPW9PISM3JCIwJ3ohKjQ2P0w5ISM/NyQkITBzVihbVjJvTiEjNyQiMDtxQ2JNdiZIISM/NyQkITAwNT8hWz9vTSEjNyQiMHlMRkEwPihmISM/NyQkITAkb090MSpRTyQhIzckIjAoUUEpKVwlekAiISM+NyQkITAjUXdfTiJ5RSQhIzckIjBMTzZVWktJIyEjPjckJCEwKWY+UnVUcEohIzckIjA9KSlwJFJLUlYhIz43JCQhMCY0PlFreGdJISM3JCIwZioqKXpdUlEmKSEjPjckJCEwd18wIjRUaUghIzckIi8lSFgvS1RhIiEjPDckJCEwTW9PdDg9J0chIzckIjB6bzJJK1V4IyEjPTckJCEvKnpmKiozJmZGISM2JCIwWEM9bFwwJFwhIz03JCQhMCYzPE01WmxFISM3JCIwYT5dLG0/QCkhIz03JCQhLy4xNydIX2MjISM2JCIwbV5oOiFIKFEiISM8NyQkITAmMzxNN3ZsQyEjNyQiMGwjcHkoUSQpRyMhIzw3JCQhMEdkOUhTJGZCISM3JCIwIjRxeTsqUSNRISM8NyQkITA2QFVDUGFFIyEjNyQiMHJISVpCTiFmISM8NyQkITBgMDZpIzRkQCEjNyQiMEB3by8oXEsmKiEjPDckJCEwemU8Jio+JGY/ISM3JCIwJFxoaCozJ1I5ISM7NyQkITA6SWcrekQnPiEjNyQiMCpSUz1XS0NAISM7NyQkITBHYjVUXiZlPSEjNyQiMD0kSE9pQGhKISM7NyQkITAyOkkrLlR2IiEjNyQiMCgpPl1lKkg1WSEjOzckJCEwViYzPC8yZjshIzckIjA5WFBxSW5QJyEjOzckJCEvMztLKzplOiEjNiQiMDFoIWZYekEpKSEjOzckJCEpO21mOSEiJiQiMEIwRyplayg9IiEjOjckJCEwXi0wNSoqR04iISM3JCIwN2xwIm9mLjshIzo3JCQhMFF3XyYpPjBFIiEjNyQiMFcvWVx6OS8jISM6NyQkITBNb08kKj1XOiIhIzckIjAoeVotZ29QRSEjOjckJCEwQ1olKlt5WTAiISM3JCIwOiMpXCdbJ3lHJCEjOjckJCEwR2Q5SDkhZiYqISM4JCIwOURecSY9NVMhIzo3JCQhMHVaJjR6WHEmKSEjOCQiME5ccCUzSyh6JSEjOjckJCEwT3VbKEg+aXYhIzgkIjBedlRNLVprJiEjOjckJCEwKWU8TiFcTVwnISM4JCIwOyUqPXJWJ2ZsISM6NyQkITBXKFsoXDpOXiYhIzgkIjA+RXNHJHB5dCEjOjckJCEwbEpqRSY+WVghIzgkIjBSQDhUMkc4KSEjOjckJCEwWydIZmU5N04hIzgkIjA6YGtNRiZSKSkhIzo3JCQhMD1QdVtaLlsjISM4JCIwOW8xd0hMUyohIzo3JCQhMFF6ZTxaVWIiISM4JCIwOFpNKWZLaCgqISM6NyQkITAlPVB1M3QwNSEjOCQiMCp6LiJRZyQqKikqISM6NyQkITAtVidHZDlzWCEjOSQiMEJmIj10NnoqKiEjOjckJCEwQyEzO0tyQ00hIzkkIjBPdFpAeSMpKSoqISM6NyQkITBYPE5xIUd4QSEjOSQiLycpNFBgIlsqKiohIzk3JCQhMG1hND5bKUg2ISM5JCIwIj1hQ05zKSoqKiEjOjckJCIwaTczO0slZTwhIzskIjBrInohcCoqKioqKiohIzo3JCQiMCI0PE1vLGw2ISM5JCIwQyEpeSNHaykqKiohIzo3JCQiL1B0WSRcQ0ojISM4JCIwMjV2K2FZKioqISM6NyQkIjBcJ0hmPSkpZk0hIzkkIjBAVid6ai4pKSoqISM6NyQkIjBGZj1QOXRnJSEjOSQiMCplTm9eenkqKiEjOjckJCIwKCl6Zj4+YigqKiEjOSQiMEMtLl0jKTQhKiohIzo3JCQiMDA1P1NzVmAiISM4JCIwRzBJKCk+dHcqISM6NyQkIjBNbk1wZSFmRCEjOCQiMCkqb0RnL2hPKiEjOjckJCIwVyhbKFwiKVJaJCEjOCQiMCopSHUkbzdqKSkhIzo3JCQiLihSenkhSF0lISM2JCIwKTQuc3FzayIpISM6NyQkIjBObUtsYSdRYiEjOCQiMGspXDoxQWV0ISM6NyQkIi93Xi4oeSVwbCEjNyQiMDsiPlZ4IltcJyEjOjckJCIwIlF3X1g9RHYhIzgkIjBKODpFM2puJiEjOjckJCIwMzpJZ2laXikhIzgkIi9SdEwlKT1WWyEjOTckJCIwJjQ+UWM9USYqISM4JCIwdlFjdW9oLSUhIzo3JCQiME9yVWxLZTAiISM3JCIwaGZYeGwpekshIzo3JCQiMDlGYW9tMjsiISM3JCIwJWVOSmE/KmYjISM6NyQkIjAkZj1QRT5gNyEjNyQiMCVbQ1EqRyV6PyEjOjckJCIvI1J5T1VzTiIhIzYkIjA+JEhZPCRbZSIhIzo3JCQiMFUkb08kPjxZIiEjNyQiMDZpYyZ5XyE9IiEjOjckJCIwUXdfRC1DYyIhIzckIjBMVV5wJlwxKCkhIzs3JCQiMHhhNCo+JFFsIiEjNyQiMGAyJFIzTylbJyEjOzckJCIwdlwqKnldRHciISM3JCIwdjtAXl5gWiUhIzs3JCQiMCRvT3QpXFkmPSEjNyQiMENBYnRZdD8kISM7NyQkIjAwNT8rJHloPiEjNyQiMCdbV3YyKDQ4IyEjOzckJCIwTnBRKFJoYz8hIzckIjA0KSopNEN0YjkhIzs3JCQiLyYqKil6JmUxOyMhIzYkIjBGXCwxXW9RKiEjPDckJCIwQlkjXE90ZkEhIzckIjBaI2U2Xyh5MCchIzw3JCQiMEVfLzQzSk8jISM3JCIwJkclcCxha3YkISM8NyQkIjBXKFsoNFEhZUMhIzckIjBBKmZOaiJwUCMhIzw3JCQiMFB0WSRIVmdEISM3JCIweEEyLkA9VSIhIzw3JCQiMCRbJ0hSI3ptRSEjNyQiME1HKkcmM1c6KSEjPTckJCIwTnFTaHkkZkYhIzckIjBFJz5xKCk0TVwhIz03JCQiMHRZJHBVUGZHISM3JCIwT3MuRCE+OEchIz03JCQiMDpIZWN6RSdIISM3JCIwdnIpUmduVDohIz03JCQiMDZAVWtWUDEkISM3JCIwJGVDbjFqJVEpISM+NyQkIjBVJG9PJEc6OyQhIzckIjA9SjQ4ZDpjJSEjPjckJCIwOkhlYywsRiQhIzckIi1ZUCpcIXBBISM7NyQkIjAuMTdXZndPJCEjNyQiMCp5Uy5bVig9IiEjPjckJCIwVCNbJ0hCPVokISM3JCIwYjtZVC5RI2UhIz83JCQiMHliNkI2aWMkISM3JCIwXjxsYzNyKkghIz83JCQiMFB1WzwtJXBPISM3JCIwPSRlQFtbPzkhIz83JCQiMEdiNSJvXG1QISM3JCIwI2ZVK1hfK3AhI0A3JCQiMDE3Q28pKXonUSEjNyQiMCMqKWYmMzcnekohI0A3JCQiMFcpb1BiQG5SISM3JCIvNmh2aURoOSEjPzckJCIwXCdIZm80clMhIzckIjAkM2pCWSMpUmohI0E3JCQiMCdIZj1wOXJUISM3JCIvaUZ0PE16RiEjQDckJCIwKFF4YURZdFUhIzckIjBQJVxQKClScjYhI0E3JCQiMDpIZSc0JFxQJSEjNyQiMFJkSjpOMihbISNCNyQkIjBXKFsoKilwIm9XISM3JCIuX1luW2I4IyEjQDckJCIwKWU8TkEudlghIzckIjBKKGZaLClbNykhI0M3JCQiLyc+Uj02MW4lISM2JCIwPWQhKmZfd04kISNDNyQkIjAnPlJ5Iz1EeCUhIzckIjAobz0hcFJFRyIhI0M3JCQiMEZhM1BjKyhbISM3JCIwR1IheTd2Ml0hI0Q3JCQiMD5QdSkpZiR5XCEjNyQiMGN0aUM/TnMiISNENyQkIjBQdVt4VUAyJiEjNyQiMEZ0WSo9STpuISNFNyQkIjB4YTQ+KGV5XiEjNyQiL2JNLChRX0QjISNENyQkIjAtLjFzKmZ2XyEjNyQiMGMoZnNpb3oiKSEjRjckJCIwYjQ+PTs8USYhIzckIjBfRHNzKikpUkUhI0Y3JCQiMGEzPHV3S1omISM3JCIwVGBrcVE2eCohI0c3JCQiMEhlO2BgdmQmISM3JCIwTiFwaVpsJzMkISNHNyQkIjAyOUd3eiN5YyEjNyQiMFw+aklDTiQqKiEjSDckJCIvKWY+PlMqeWQhIzYkIjA+XWA0IypcOCQhI0g3JCQiMHVaJjQuQnplISM3JCIwLjRCM3R4dCohI0k3JCQiMCp5ZDp4ZHZmISM3JCIwelk3QVZ2NSQhI0k3JCQiMExsSSI9dHpnISM3JCIwIz00clJYYCkpISNKNyQkIi8wNT8jKSoqeWghIzYkIjBpdkJHdT5pIyEjSjckJCIwKWY+UjlaJEcnISM3JCIwbGBNJ29aSnIhI0s3JCQiMF4sLidbL3lqISM3JCIwZCcqPTVmTTojISNLNyQkIjAoWyhcPm1EWychIzckIjBDRHI2Z11oJiEjTDckJCIwXissVXpFZSchIzckIi9VdSg0JDM9OiEjSzckJCIwPE1vJypbRG8nISM3JCIwM0Z3eVpmLiUhI003JCQiMFJ4YTRqb3knISM3JCIvMW9FOFItKiohI003JCQiLy8zOy0lSClvISM2JCIwZDRYejhIbSMhI043JCQiMENbJ0hqTCIpcCEjNyQiMCQ+JlJocmchbyEjTzckJCIwRmAxTHgqKjMoISM3JCIwbndEXlVjWiIhI083JCQiMFkiSGVHTSk9KCEjNyQiMHJHcE1yRGkkISNQNyQkIjApZTxOKyUqKUcoISM3JCIwJXBIdHJbViUpISNRNyQkIjBLa0d4VzdSKCEjNyQiMEZeWyYpNDApPSEjUTckJCIwUHRZdCNHJlsoISM3JCIwO1E6RThAayUhI1I3JCQiMCNSeWNUXyZlKCEjNyQiMCdHZ2U+dkM1ISNSNyQkIjBQdFlgLV1vKCEjNyQiMDwvMS8sTEMjISNTNyQkIjAlcFF4TVQieighIzckIjB2YUByMT1LJSEjVDckJCIwN0JZXztgKXkhIzckIi8iKTQlZmhoIioqISNUNyQkIi8oUXg5aE8qeiEjNiQiME9VXlhOXHgiISNVNyQkIjBWJjM8UVYiNCkhIzckIjBjISpmd3VGbyQhI1Y3JCQiMDI5R3d1Iik9KSEjNyQiMEdWK0RbVmkoISNXNyQkIjAmKil5ZEI/I0gpISM3JCIwViM+dS4iSFAiISNXNyQkIjA6SGV3XW1SKSEjNyQiMEglUnc2QS1DISNYNyQkIi8pZTxOJG8iXCkhIzYkIi9SP0g1NEVbISNYNyQkIjBVJG9PUGcjZikhIzckIi8pUkBTIjMxJykhI1k3JCQiMEFXKW9ANCJwKSEjNyQiMHpZajFsJ286ISNaNyQkIjByVCRvWSZ5eikhIzckIjAmb10xNmJDQyEjWzckJCIwJXljOFJCISopKSEjNyQiMFVxQSozUkpaISNcNyQkIjApZTxOW0wnKiopISM3JCIwOic0bk5SIzQoISNdNyQkIjAqcFJ6XzInNCohIzckIjBhTiZRJVtxOyIhI103JCQiLyYpcFJCJls+KiEjNiQiMCdcTCssPjs+ISNeNyQkIjBYKil5KHpxJEgqISM3JCIwNiI0KG82NDMkISNfNyQkIjB6YzhaTVhSKiEjNyQiL1VvRmE4Im8lISNfNyQkIjBqRWAnKTM5XSohIzckIjAiPXojR01IQCchI2E3JCQiMFsmND5BUypmKiEjNyQiLyY9WSJcJCllJiohI2E3JCQiMDE2QUNNaHAqISM3JCIwKHBGQ05UeTkhI2I3JCQiMGU5SD1SJip6KiEjNyQiMEJcak1kInA+ISNjNyQkIi8wNT8hPkYhKiohIzYkIjBAUzNPdyh5RCEjZDckJCImKysiISIiJCIwJTMtd2YyP1AhI2UtJSZDT0xPUkc2JyUkUkdCRyQiIzUhIiIkIiIhISIiJCIiISEiIi0lK19BVFRSSUJVVEVHNiMvJSdzb3VyY2VHJSxtYXRoZGVmYXVsdEctJSVWSUVXRzYkOyQhJisrIiEiIiQiJisrIiEiIiUoREVGQVVMVEctJStBWEVTTEFCRUxTRzYkLUkjbWlHNiMvSSttb2R1bGVuYW1lRzYiSSxUeXBlc2V0dGluZ0dJKF9zeXNsaWJHNiI2NVEieDYiLyUnZmFtaWx5R1EhNiIvJSVzaXplR1EjMTA2Ii8lJWJvbGRHUSZmYWxzZTYiLyUnaXRhbGljR1EldHJ1ZTYiLyUqdW5kZXJsaW5lR1EmZmFsc2U2Ii8lKnN1YnNjcmlwdEdRJmZhbHNlNiIvJSxzdXBlcnNjcmlwdEdRJmZhbHNlNiIvJStmb3JlZ3JvdW5kR1EoWzAsMCwwXTYiLyUrYmFja2dyb3VuZEdRLlsyNTUsMjU1LDI1NV02Ii8lJ29wYXF1ZUdRJmZhbHNlNiIvJStleGVjdXRhYmxlR1EmZmFsc2U2Ii8lKXJlYWRvbmx5R1EmZmFsc2U2Ii8lKWNvbXBvc2VkR1EmZmFsc2U2Ii8lKmNvbnZlcnRlZEdRJmZhbHNlNiIvJStpbXNlbGVjdGVkR1EmZmFsc2U2Ii8lLHBsYWNlaG9sZGVyR1EmZmFsc2U2Ii8lNnNlbGVjdGlvbi1wbGFjZWhvbGRlckdRJmZhbHNlNiIvJSxtYXRodmFyaWFudEdRJ2l0YWxpYzYiUSE2Ii0lJlRJVExFRzYkLSUpX1RZUEVTRVRHNiNRMkluaXRpYWx+Q29uZGl0aW9uNiItJS1UUkFOU1BBUkVOQ1lHNiMkIiIhISIiLSUlUk9PVEc2Jy0lKUJPVU5EU19YRzYjJCIkSSMhIiItJSlCT1VORFNfWUc2IyQiJHEjISIiLSUtQk9VTkRTX1dJRFRIRzYjJCIlIWYkISIiLSUuQk9VTkRTX0hFSUdIVEc2IyQiJTVMISIiLSUpQ0hJTERSRU5HNiI=</Plot></Text-field>
</Output>
</Group>
<Group labelreference="L4251" drawlabel="true">
<Input>
<Text-field style="Text" layout="Normal"></Text-field>
<Text-field style="Text" layout="Normal">Solving the zeroth order perturbation for A_0 and B_0</Text-field>
<Text-field style="Text" layout="Normal"></Text-field>
</Input>
</Group>
<Section collapsed="false" MultipleChoiceAnswerIndex="-1" MultipleChoiceRandomizeChoices="false" TrueFalseAnswerIndex="-1" EssayAnswerRows="5" EssayAnswerColumns="60"><Title>
<Text-field style="Heading 1" layout="Heading 1">Zeroth order perturbation</Text-field></Title>
<Group labelreference="L19" drawlabel="true">
<Input>
<Text-field style="Text" layout="Normal"></Text-field>
<Text-field style="Text" layout="Normal">We start by finding the zeroth order perturbation for A0</Text-field>
<Text-field style="Text" layout="Normal"></Text-field>
</Input>
</Group>
<Group labelreference="L14" drawlabel="true">
<Input>
<Text-field prompt="&gt; " style="Maple Input" layout="Normal"><Equation executable="true" style="2D Input" input-equation="eqA0 := R*(diff(A0(x, t), t)) = -(diff(v1(x)*A0(x, t), x))-k1(x)*A0(x, t);" display="LUklbXJvd0c2Iy9JK21vZHVsZW5hbWVHNiJJLFR5cGVzZXR0aW5nR0koX3N5c2xpYkdGJzY3LUkjbWlHRiQ2JVElZXFBMEYnLyUnaXRhbGljR1EldHJ1ZUYnLyUsbWF0aHZhcmlhbnRHUSdpdGFsaWNGJy1JI21vR0YkNi1RKiZjb2xvbmVxO0YnL0YzUSdub3JtYWxGJy8lJmZlbmNlR1EmZmFsc2VGJy8lKnNlcGFyYXRvckdGPS8lKXN0cmV0Y2h5R0Y9LyUqc3ltbWV0cmljR0Y9LyUobGFyZ2VvcEdGPS8lLm1vdmFibGVsaW1pdHNHRj0vJSdhY2NlbnRHRj0vJSdsc3BhY2VHUSwwLjI3Nzc3NzhlbUYnLyUncnNwYWNlR0ZMLUYsNiVRIlJGJ0YvRjItRjY2LVEnJnNkb3Q7RidGOUY7Rj5GQEZCRkRGRkZIL0ZLUSYwLjBlbUYnL0ZORlYtRiw2JVElZGlmZkYnRi9GMi1JKG1mZW5jZWRHRiQ2JC1GIzYnLUYsNiVRI0EwRidGL0YyLUZmbjYkLUYjNiYtRiw2JVEieEYnRi9GMi1GNjYtUSIsRidGOUY7L0Y/RjFGQEZCRkRGRkZIRlUvRk5RLDAuMzMzMzMzM2VtRictRiw2JVEidEYnRi9GMkY5RjlGZG9Gam9GOUY5LUY2Ni1RIn5GJ0Y5RjtGPkZARkJGREZGRkhGVUZXLUY2Ni1RIj1GJ0Y5RjtGPkZARkJGREZGRkhGSkZNRl1wLUY2Ni1RKiZ1bWludXMwO0YnRjlGO0Y+RkBGQkZERkZGSC9GS1EsMC4yMjIyMjIyZW1GJy9GTkZncEZYLUZmbjYkLUYjNiotRiw2JVEjdjFGJ0YvRjItRmZuNiQtRiM2JEZhb0Y5RjlGUkZqbkZdb0Zkb0Zhb0Y5RjktRjY2LVEoJm1pbnVzO0YnRjlGO0Y+RkBGQkZERkZGSEZmcEZocC1GLDYlUSNrMUYnRi9GMi1GZm42JC1GIzYlRmFvLyUrZXhlY3V0YWJsZUdGPUY5RjlGUkZqbkZdby1GNjYtUSI7RidGOUY7RmdvRkBGQkZERkZGSEZVRk1GXnJGOQ==">QyQ+SSVlcUEwRzYiLyomSSJSR0YlIiIiLUklZGlmZkclKnByb3RlY3RlZEc2JC1JI0EwR0YlNiRJInhHRiVJInRHRiVGMkYpLCYtRis2JComLUkjdjFHRiU2I0YxRilGLkYpRjEhIiIqJi1JI2sxR0YlRjlGKUYuRilGOkYp</Equation></Text-field>
</Input>
<Output>
<Text-field style="2D Output" layout="Maple Output"><Equation executable="false" style="2D Output" display="LUklbXJvd0c2Iy9JK21vZHVsZW5hbWVHNiJJLFR5cGVzZXR0aW5nR0koX3N5c2xpYkdGJzYoLUkjbWlHRiQ2JVElZXFBMEYnLyUnaXRhbGljR1EldHJ1ZUYnLyUsbWF0aHZhcmlhbnRHUSdpdGFsaWNGJy1JI21vR0YkNi1RIzo9RicvRjNRJ25vcm1hbEYnLyUmZmVuY2VHUSZmYWxzZUYnLyUqc2VwYXJhdG9yR0Y9LyUpc3RyZXRjaHlHRj0vJSpzeW1tZXRyaWNHRj0vJShsYXJnZW9wR0Y9LyUubW92YWJsZWxpbWl0c0dGPS8lJ2FjY2VudEdGPS8lJ2xzcGFjZUdRLDAuMjc3Nzc3OGVtRicvJSdyc3BhY2VHRkwtRiM2KC1GIzYmLUkjbW5HRiQ2JFEiMkYnRjktRjY2LVExJkludmlzaWJsZVRpbWVzO0YnRjlGO0Y+RkBGQkZERkZGSC9GS1EmMC4wZW1GJy9GTkZlbi1JKG1mZW5jZWRHRiQ2JC1GIzYoLUkmbWZyYWNHRiQ2KC1GIzYmLUY2Ni1RKyZQYXJ0aWFsRDtGJ0Y5RjtGPkZARkJGREZGRkhGWkZmbi8lK2ZvcmVncm91bmRHUShbMCwwLDBdRicvJSlyZWFkb25seUdGPUY5LUYjNiYtRiM2J0Zhby1GLDYlUSJ0RidGL0YyRmRvRmdvRjlGZG9GZ29GOS8lLmxpbmV0aGlja25lc3NHUSIxRicvJStkZW5vbWFsaWduR1EnY2VudGVyRicvJSludW1hbGlnbkdGZXAvJSliZXZlbGxlZEdGPUZXLUYjNigtRiw2JVEjQTBGJ0YvRjItRjY2LVEwJkFwcGx5RnVuY3Rpb247RidGOUY7Rj5GQEZCRkRGRkZIRlpGZm4tRmhuNiQtRiM2KC1GLDYlUSJ4RidGL0YyLUY2Ni1RIixGJ0Y5RjsvRj9GMUZARkJGREZGRkhGWi9GTlEsMC4zMzMzMzMzZW1GJ0ZdcEZkb0Znb0Y5RjlGZG9GZ29GOUZkb0Znb0Y5RjlGOS1GNjYtUSI9RidGOUY7Rj5GQEZCRkRGRkZIRkpGTS1GIzYnLUY2Ni1RKiZ1bWludXMwO0YnRjlGO0Y+RkBGQkZERkZGSC9GS1EsMC4yMjIyMjIyZW1GJy9GTkZoci1GIzYmLUZUNiRRIzEwRidGOUZXLUZobjYkLUYjNigtRl1vNihGX28tRiM2Ji1GIzYnRmFvRmZxRmRvRmdvRjlGZG9GZ29GOUZgcEZjcEZmcEZocEZXRmpwRmRvRmdvRjlGOUY5LUY2Ni1RKCZtaW51cztGJ0Y5RjtGPkZARkJGREZGRkhGZ3JGaXItRiM2Ji1GVDYkUSUwLjA1RidGOUZXRmpwRjlGOUZkb0Znb0Y5RmRvRmdvRjk=">LywkLUklZGlmZkclKnByb3RlY3RlZEc2JC1JI0EwRzYiNiRJInhHRipJInRHRipGLSIiIywmLUYlNiRGKEYsISM1RigkISImISIj</Equation></Text-field>
</Output>
</Group>
<Group labelreference="L15" drawlabel="true">
<Input>
<Text-field prompt="&gt; " style="Maple Input" layout="Normal"><Equation executable="true" style="2D Input" input-equation="ics := A0(x, 0) = g(x, 0):" display="LUklbXJvd0c2Iy9JK21vZHVsZW5hbWVHNiJJLFR5cGVzZXR0aW5nR0koX3N5c2xpYkdGJzYsLUkjbWlHRiQ2JVEkaWNzRicvJSdpdGFsaWNHUSV0cnVlRicvJSxtYXRodmFyaWFudEdRJ2l0YWxpY0YnLUkjbW9HRiQ2LVEqJmNvbG9uZXE7RicvRjNRJ25vcm1hbEYnLyUmZmVuY2VHUSZmYWxzZUYnLyUqc2VwYXJhdG9yR0Y9LyUpc3RyZXRjaHlHRj0vJSpzeW1tZXRyaWNHRj0vJShsYXJnZW9wR0Y9LyUubW92YWJsZWxpbWl0c0dGPS8lJ2FjY2VudEdGPS8lJ2xzcGFjZUdRLDAuMjc3Nzc3OGVtRicvJSdyc3BhY2VHRkwtRiw2JVEjQTBGJ0YvRjItSShtZmVuY2VkR0YkNiQtRiM2Ji1GLDYlUSJ4RidGL0YyLUY2Ni1RIixGJ0Y5RjsvRj9GMUZARkJGREZGRkgvRktRJjAuMGVtRicvRk5RLDAuMzMzMzMzM2VtRictSSNtbkdGJDYkUSIwRidGOUY5RjktRjY2LVEiPUYnRjlGO0Y+RkBGQkZERkZGSEZKRk0tRiw2JVEiZ0YnRi9GMkZSLUY2Ni1RIjpGJ0Y5RjtGPkZARkJGREZGRkhGSkZNLyUrZXhlY3V0YWJsZUdGPUY5">QyQ+SSRpY3NHNiIvLUkjQTBHRiU2JEkieEdGJSIiIS1JImdHRiVGKSEiIg==</Equation></Text-field>
</Input>
</Group>
<Group labelreference="L16" drawlabel="true">
<Input>
<Text-field prompt="&gt; " style="Maple Input" layout="Normal"><Equation executable="true" style="2D Input" input-equation="eqA0solve := Solve([eqA0, ics]):" display="LUklbXJvd0c2Iy9JK21vZHVsZW5hbWVHNiJJLFR5cGVzZXR0aW5nR0koX3N5c2xpYkdGJzYzLUkjbWlHRiQ2JVEqZXFBMHNvbHZlRicvJSdpdGFsaWNHUSV0cnVlRicvJSxtYXRodmFyaWFudEdRJ2l0YWxpY0YnLUkjbW9HRiQ2LVEqJmNvbG9uZXE7RicvRjNRJ25vcm1hbEYnLyUmZmVuY2VHUSZmYWxzZUYnLyUqc2VwYXJhdG9yR0Y9LyUpc3RyZXRjaHlHRj0vJSpzeW1tZXRyaWNHRj0vJShsYXJnZW9wR0Y9LyUubW92YWJsZWxpbWl0c0dGPS8lJ2FjY2VudEdGPS8lJ2xzcGFjZUdRLDAuMjc3Nzc3OGVtRicvJSdyc3BhY2VHRkwtRiw2JVEmU29sdmVGJ0YvRjItSShtZmVuY2VkR0YkNiQtRiM2JC1GUzYmLUYjNiYtRiw2JVElZXFBMEYnRi9GMi1GNjYtUSIsRidGOUY7L0Y/RjFGQEZCRkRGRkZIL0ZLUSYwLjBlbUYnL0ZOUSwwLjMzMzMzMzNlbUYnLUYsNiVRJGljc0YnRi9GMkY5RjkvJSVvcGVuR1EiW0YnLyUmY2xvc2VHUSJdRidGOUY5LUY2Ni1RIjpGJ0Y5RjtGPkZARkJGREZGRkhGSkZNLUYsNiVRKEEwc29sdmVGJ0YvRjJGNS1GUzYkLUYjNiYtRiw2JVEieEYnRi9GMkZobi1GLDYlUSJ0RidGL0YyRjlGOS1GNjYtUSgmc3JhcnI7RidGOUY7Rj5GQEZCRkRGRkZIRlxvL0ZORl1vLUYsNiVRJHJoc0YnRi9GMi1GUzYkLUYjNiVGKy1GUzYmLUYjNiQtSSNtbkdGJDYkUSIxRidGOUY5RjlGY29GZm9GOUY5RmlvRlxwRl9wRmlvLyUrZXhlY3V0YWJsZUdGPUY5">Qyg+SSplcUEwc29sdmVHNiItSSZTb2x2ZUdGJTYjNyRJJWVxQTBHRiVJJGljc0dGJSEiIj5JKEEwc29sdmVHRiVmKjYkSSJ4R0YlSSJ0R0YlRiU2JEkpb3BlcmF0b3JHRiVJJmFycm93R0YlRiUtSSRyaHNHJSpwcm90ZWN0ZWRHNiMmRiQ2IyIiIkYlRiVGJUYsLUYuRjBGLA==</Equation></Text-field>
</Input>
</Group>
<Group labelreference="L17" drawlabel="true">
<Input>
<Text-field style="Text" layout="Normal"></Text-field>
<Text-field style="Text" layout="Normal">Now the zeroth order perturbation for B0</Text-field>
<Text-field style="Text" layout="Normal"></Text-field>
</Input>
</Group>
<Group labelreference="L18" drawlabel="true">
<Input>
<Text-field prompt="&gt; " style="Maple Input" layout="Normal"><Equation executable="true" style="2D Input" input-equation="eqB0 := diff(B0(x, t), t) = -(diff(v2(x)*B0(x, t), x))-k2(x)*B0(x, t)+k1(x)*A0solve(x, t):" display="LUklbXJvd0c2Iy9JK21vZHVsZW5hbWVHNiJJLFR5cGVzZXR0aW5nR0koX3N5c2xpYkdGJzY9LUkjbWlHRiQ2JVElZXFCMEYnLyUnaXRhbGljR1EldHJ1ZUYnLyUsbWF0aHZhcmlhbnRHUSdpdGFsaWNGJy1JI21vR0YkNi1RKiZjb2xvbmVxO0YnL0YzUSdub3JtYWxGJy8lJmZlbmNlR1EmZmFsc2VGJy8lKnNlcGFyYXRvckdGPS8lKXN0cmV0Y2h5R0Y9LyUqc3ltbWV0cmljR0Y9LyUobGFyZ2VvcEdGPS8lLm1vdmFibGVsaW1pdHNHRj0vJSdhY2NlbnRHRj0vJSdsc3BhY2VHUSwwLjI3Nzc3NzhlbUYnLyUncnNwYWNlR0ZMLUYsNiVRJWRpZmZGJ0YvRjItSShtZmVuY2VkR0YkNiQtRiM2Jy1GLDYlUSNCMEYnRi9GMi1GUzYkLUYjNiYtRiw2JVEieEYnRi9GMi1GNjYtUSIsRidGOUY7L0Y/RjFGQEZCRkRGRkZIL0ZLUSYwLjBlbUYnL0ZOUSwwLjMzMzMzMzNlbUYnLUYsNiVRInRGJ0YvRjJGOUY5RltvRmNvRjlGOS1GNjYtUSJ+RidGOUY7Rj5GQEZCRkRGRkZIRl9vL0ZORmBvLUY2Ni1RIj1GJ0Y5RjtGPkZARkJGREZGRkhGSkZNRmZvLUY2Ni1RKiZ1bWludXMwO0YnRjlGO0Y+RkBGQkZERkZGSC9GS1EsMC4yMjIyMjIyZW1GJy9GTkZhcEZPLUZTNiQtRiM2Ki1GLDYlUSN2MkYnRi9GMi1GUzYkLUYjNiRGaG5GOUY5LUY2Ni1RJyZzZG90O0YnRjlGO0Y+RkBGQkZERkZGSEZfb0Zpb0ZXRlpGW29GaG5GOUY5LUY2Ni1RKCZtaW51cztGJ0Y5RjtGPkZARkJGREZGRkhGYHBGYnAtRiw2JVEjazJGJ0YvRjItRlM2JC1GIzYlRmhuLyUrZXhlY3V0YWJsZUdGPUY5RjlGXnFGV0ZaRmZvLUY2Ni1RIitGJ0Y5RjtGPkZARkJGREZGRkhGYHBGYnBGZm8tRiw2JVEjazFGJ0YvRjJGZ3FGXnEtRiw2JVEoQTBzb2x2ZUYnRi9GMi1GUzYkLUYjNidGaG5GW29GY29GW3JGOUY5LUY2Ni1RIjpGJ0Y5RjtGPkZARkJGREZGRkhGSkZNRltyRjk=">QyQ+SSVlcUIwRzYiLy1JJWRpZmZHJSpwcm90ZWN0ZWRHNiQtSSNCMEdGJTYkSSJ4R0YlSSJ0R0YlRi8sKC1GKDYkKiYtSSN2MkdGJTYjRi4iIiJGK0Y3Ri4hIiIqJi1JI2syR0YlRjZGN0YrRjdGOComLUkjazFHRiVGNkY3LUkoQTBzb2x2ZUdGJUYtRjdGN0Y4</Equation></Text-field>
</Input>
</Group>
<Group labelreference="L21" drawlabel="true">
<Input>
<Text-field prompt="&gt; " style="Maple Input" layout="Normal"><Equation executable="true" style="2D Input" input-equation="ics := B0(x, 0) = 0:" display="LUklbXJvd0c2Iy9JK21vZHVsZW5hbWVHNiJJLFR5cGVzZXR0aW5nR0koX3N5c2xpYkdGJzYrLUkjbWlHRiQ2JVEkaWNzRicvJSdpdGFsaWNHUSV0cnVlRicvJSxtYXRodmFyaWFudEdRJ2l0YWxpY0YnLUkjbW9HRiQ2LVEqJmNvbG9uZXE7RicvRjNRJ25vcm1hbEYnLyUmZmVuY2VHUSZmYWxzZUYnLyUqc2VwYXJhdG9yR0Y9LyUpc3RyZXRjaHlHRj0vJSpzeW1tZXRyaWNHRj0vJShsYXJnZW9wR0Y9LyUubW92YWJsZWxpbWl0c0dGPS8lJ2FjY2VudEdGPS8lJ2xzcGFjZUdRLDAuMjc3Nzc3OGVtRicvJSdyc3BhY2VHRkwtRiw2JVEjQjBGJ0YvRjItSShtZmVuY2VkR0YkNiQtRiM2Ji1GLDYlUSJ4RidGL0YyLUY2Ni1RIixGJ0Y5RjsvRj9GMUZARkJGREZGRkgvRktRJjAuMGVtRicvRk5RLDAuMzMzMzMzM2VtRictSSNtbkdGJDYkUSIwRidGOUY5RjktRjY2LVEiPUYnRjlGO0Y+RkBGQkZERkZGSEZKRk1GXG8tRjY2LVEiOkYnRjlGO0Y+RkBGQkZERkZGSEZKRk0vJStleGVjdXRhYmxlR0Y9Rjk=">QyQ+SSRpY3NHNiIvLUkjQjBHRiU2JEkieEdGJSIiIUYrISIi</Equation></Text-field>
</Input>
</Group>
<Group labelreference="L23" drawlabel="true">
<Input>
<Text-field prompt="&gt; " style="Maple Input" layout="Normal"><Equation executable="true" style="2D Input" input-equation="eqB0solve := Solve([eqB0, ics]):" display="LUklbXJvd0c2Iy9JK21vZHVsZW5hbWVHNiJJLFR5cGVzZXR0aW5nR0koX3N5c2xpYkdGJzYzLUkjbWlHRiQ2JVEqZXFCMHNvbHZlRicvJSdpdGFsaWNHUSV0cnVlRicvJSxtYXRodmFyaWFudEdRJ2l0YWxpY0YnLUkjbW9HRiQ2LVEqJmNvbG9uZXE7RicvRjNRJ25vcm1hbEYnLyUmZmVuY2VHUSZmYWxzZUYnLyUqc2VwYXJhdG9yR0Y9LyUpc3RyZXRjaHlHRj0vJSpzeW1tZXRyaWNHRj0vJShsYXJnZW9wR0Y9LyUubW92YWJsZWxpbWl0c0dGPS8lJ2FjY2VudEdGPS8lJ2xzcGFjZUdRLDAuMjc3Nzc3OGVtRicvJSdyc3BhY2VHRkwtRiw2JVEmU29sdmVGJ0YvRjItSShtZmVuY2VkR0YkNiQtRiM2JC1GUzYmLUYjNiYtRiw2JVElZXFCMEYnRi9GMi1GNjYtUSIsRidGOUY7L0Y/RjFGQEZCRkRGRkZIL0ZLUSYwLjBlbUYnL0ZOUSwwLjMzMzMzMzNlbUYnLUYsNiVRJGljc0YnRi9GMkY5RjkvJSVvcGVuR1EiW0YnLyUmY2xvc2VHUSJdRidGOUY5LUY2Ni1RIjpGJ0Y5RjtGPkZARkJGREZGRkhGSkZNLUYsNiVRKEIwc29sdmVGJ0YvRjJGNS1GUzYkLUYjNiYtRiw2JVEieEYnRi9GMkZobi1GLDYlUSJ0RidGL0YyRjlGOS1GNjYtUSgmc3JhcnI7RidGOUY7Rj5GQEZCRkRGRkZIRlxvL0ZORl1vLUYsNiVRJHJoc0YnRi9GMi1GUzYkLUYjNiVGKy1GUzYmLUYjNiQtSSNtbkdGJDYkUSIxRidGOUY5RjlGY29GZm9GOUY5RmlvRlxwRl9wRmlvLyUrZXhlY3V0YWJsZUdGPUY5">Qyg+SSplcUIwc29sdmVHNiItSSZTb2x2ZUdGJTYjNyRJJWVxQjBHRiVJJGljc0dGJSEiIj5JKEIwc29sdmVHRiVmKjYkSSJ4R0YlSSJ0R0YlRiU2JEkpb3BlcmF0b3JHRiVJJmFycm93R0YlRiUtSSRyaHNHJSpwcm90ZWN0ZWRHNiMmRiQ2IyIiIkYlRiVGJUYsLUYuRjBGLA==</Equation></Text-field>
</Input>
</Group>
<Group labelreference="L4279" drawlabel="true">
<Input>
<Text-field style="Text" layout="Normal"></Text-field>
</Input>
</Group>
<Group labelreference="L24" drawlabel="true">
<Input>
<Text-field prompt="&gt; " style="Maple Input" layout="Normal"><Equation executable="true" style="2D Input" input-equation="p1 := plot(eval(A0solve(x, t), t = 20), x = -1000 .. 1000, title = &quot;Zeroth Order Perturbation&quot;):" display="LUklbXJvd0c2Iy9JK21vZHVsZW5hbWVHNiJJLFR5cGVzZXR0aW5nR0koX3N5c2xpYkdGJzYpLUkjbWlHRiQ2JVEjcDFGJy8lJ2l0YWxpY0dRJXRydWVGJy8lLG1hdGh2YXJpYW50R1EnaXRhbGljRictSSNtb0dGJDYtUSomY29sb25lcTtGJy9GM1Enbm9ybWFsRicvJSZmZW5jZUdRJmZhbHNlRicvJSpzZXBhcmF0b3JHRj0vJSlzdHJldGNoeUdGPS8lKnN5bW1ldHJpY0dGPS8lKGxhcmdlb3BHRj0vJS5tb3ZhYmxlbGltaXRzR0Y9LyUnYWNjZW50R0Y9LyUnbHNwYWNlR1EsMC4yNzc3Nzc4ZW1GJy8lJ3JzcGFjZUdGTC1GLDYlUSVwbG90RidGL0YyLUkobWZlbmNlZEdGJDYkLUYjNjItRiw2JVElZXZhbEYnRi9GMi1GUzYkLUYjNiotRiw2JVEoQTBzb2x2ZUYnRi9GMi1GUzYkLUYjNictRiw2JVEieEYnRi9GMi1GNjYtUSIsRidGOUY7L0Y/RjFGQEZCRkRGRkZIL0ZLUSYwLjBlbUYnL0ZOUSwwLjMzMzMzMzNlbUYnLUYsNiVRInRGJ0YvRjIvJStleGVjdXRhYmxlR0Y9RjlGOUZib0Zqby1GNjYtUSI9RidGOUY7Rj5GQEZCRkRGRkZIRkpGTS1JI21uR0YkNiRRIzIwRidGOUZdcEY5RjlGYm9GX29GX3AtRjY2LVEqJnVtaW51czA7RidGOUY7Rj5GQEZCRkRGRkZIL0ZLUSwwLjIyMjIyMjJlbUYnL0ZORmpwLUZjcDYkUSUxMDAwRidGOS1GNjYtUSMuLkYnRjlGO0Y+RkBGQkZERkZGSEZpcC9GTkZnb0ZccUZiby1GLDYlUSZ0aXRsZUYnRi9GMkZfcC1JI21zR0YkNiNROlplcm90aH5PcmRlcn5QZXJ0dXJiYXRpb25GJy1GLDYjUSFGJ0ZdcEY5RjktRjY2LVEiOkYnRjlGO0Y+RkBGQkZERkZGSEZKRk1GXXBGOQ==">QyQ+SSNwMUc2Ii1JJXBsb3RHNiQlKnByb3RlY3RlZEdJKF9zeXNsaWJHRiU2JS1JJWV2YWxHRik2JC1JKEEwc29sdmVHRiU2JEkieEdGJUkidEdGJS9GMyIjPy9GMjshJSs1IiUrNS9JJnRpdGxlR0YlUTpaZXJvdGh+T3JkZXJ+UGVydHVyYmF0aW9uRiUhIiI=</Equation></Text-field>
</Input>
</Group>
<Group labelreference="L4278" drawlabel="true">
<Input>
<Text-field prompt="&gt; " style="Maple Input" layout="Normal"><Equation executable="true" style="2D Input" input-equation="p2 := plot(eval(B0solve(x, t), t = 20), x = -1000 .. 1000, colour = &quot;blue&quot;):" display="LUklbXJvd0c2Iy9JK21vZHVsZW5hbWVHNiJJLFR5cGVzZXR0aW5nR0koX3N5c2xpYkdGJzYpLUkjbWlHRiQ2JVEjcDJGJy8lJ2l0YWxpY0dRJXRydWVGJy8lLG1hdGh2YXJpYW50R1EnaXRhbGljRictSSNtb0dGJDYtUSomY29sb25lcTtGJy9GM1Enbm9ybWFsRicvJSZmZW5jZUdRJmZhbHNlRicvJSpzZXBhcmF0b3JHRj0vJSlzdHJldGNoeUdGPS8lKnN5bW1ldHJpY0dGPS8lKGxhcmdlb3BHRj0vJS5tb3ZhYmxlbGltaXRzR0Y9LyUnYWNjZW50R0Y9LyUnbHNwYWNlR1EsMC4yNzc3Nzc4ZW1GJy8lJ3JzcGFjZUdGTC1GLDYlUSVwbG90RidGL0YyLUkobWZlbmNlZEdGJDYkLUYjNjItRiw2JVElZXZhbEYnRi9GMi1GUzYkLUYjNiotRiw2JVEoQjBzb2x2ZUYnRi9GMi1GUzYkLUYjNictRiw2JVEieEYnRi9GMi1GNjYtUSIsRidGOUY7L0Y/RjFGQEZCRkRGRkZIL0ZLUSYwLjBlbUYnL0ZOUSwwLjMzMzMzMzNlbUYnLUYsNiVRInRGJ0YvRjIvJStleGVjdXRhYmxlR0Y9RjlGOUZib0Zqby1GNjYtUSI9RidGOUY7Rj5GQEZCRkRGRkZIRkpGTS1JI21uR0YkNiRRIzIwRidGOUZdcEY5RjlGYm9GX29GX3AtRjY2LVEqJnVtaW51czA7RidGOUY7Rj5GQEZCRkRGRkZIL0ZLUSwwLjIyMjIyMjJlbUYnL0ZORmpwLUZjcDYkUSUxMDAwRidGOS1GNjYtUSMuLkYnRjlGO0Y+RkBGQkZERkZGSEZpcC9GTkZnb0ZccUZiby1GLDYlUSdjb2xvdXJGJ0YvRjJGX3AtSSNtc0dGJDYjUSVibHVlRictRiw2I1EhRidGXXBGOUY5LUY2Ni1RIjpGJ0Y5RjtGPkZARkJGREZGRkhGSkZNRl1wRjk=">QyQ+SSNwMkc2Ii1JJXBsb3RHNiQlKnByb3RlY3RlZEdJKF9zeXNsaWJHRiU2JS1JJWV2YWxHRik2JC1JKEIwc29sdmVHRiU2JEkieEdGJUkidEdGJS9GMyIjPy9GMjshJSs1IiUrNS9JJ2NvbG91ckdGJVElYmx1ZUYlISIi</Equation></Text-field>
</Input>
</Group>
<Group labelreference="L4281" drawlabel="true">
<Input>
<Text-field prompt="&gt; " style="Maple Input" layout="Normal"><Equation executable="true" style="2D Input" input-equation="display({p1, p2})" display="LUklbXJvd0c2Iy9JK21vZHVsZW5hbWVHNiJJLFR5cGVzZXR0aW5nR0koX3N5c2xpYkdGJzYmLUkjbWlHRiQ2JVEoZGlzcGxheUYnLyUnaXRhbGljR1EldHJ1ZUYnLyUsbWF0aHZhcmlhbnRHUSdpdGFsaWNGJy1JKG1mZW5jZWRHRiQ2JC1GIzYlLUY2NiYtRiM2Jy1GLDYlUSNwMUYnRi9GMi1JI21vR0YkNi1RIixGJy9GM1Enbm9ybWFsRicvJSZmZW5jZUdRJmZhbHNlRicvJSpzZXBhcmF0b3JHRjEvJSlzdHJldGNoeUdGSS8lKnN5bW1ldHJpY0dGSS8lKGxhcmdlb3BHRkkvJS5tb3ZhYmxlbGltaXRzR0ZJLyUnYWNjZW50R0ZJLyUnbHNwYWNlR1EmMC4wZW1GJy8lJ3JzcGFjZUdRLDAuMzMzMzMzM2VtRictRiw2JVEjcDJGJ0YvRjIvJStleGVjdXRhYmxlR0ZJRkVGRS8lJW9wZW5HUSJ8ZnJGJy8lJmNsb3NlR1EifGhyRidGaW5GRUZFRmluRkU=">LUkoZGlzcGxheUc2IjYjPCRJI3AxR0YkSSNwMkdGJA==</Equation></Text-field>
</Input>
<Output>
<Text-field style="Maple Plot" layout="Maple Plot"><Plot height="400" type="two-dimensional" width="400" plot-scale="1.0" plot-xtrans="0.0" plot-ytrans="0.0" gridlinevisibility="1" legendvisibility="false">LSUlUExPVEc2Ki0lJ0NVUlZFU0c2JDdbeDckJCEmKysiISIiJCEiISEiIjckJCEwXChcKip5JVsqKSohIzckISIhISIiNyQkITBbJjQ+Y04uKSohIzckISIhISIiNyQkITBfLzQpSFkrKCohIzckISIhISIiNyQkITBmPE5JKSlvZiohIzckISIhISIiNyQkITBZI1wpKmUhUVwqISM3JCEiISEiIjckJCEwJXljOGBCKVIqISM3JCEiISEiIjckJCEwclUmM3ZGKkgqISM3JCEiISEiIjckJCEwOERdP05wPiohIzckISIhISIiNyQkITAnR2Q5NiNcNCohIzckISIhISIiNyQkITAzPE0zKCkqKikqKSEjNyQhIiEhIiI3JCQhMEhlOzhodiopKSEjNyQhIiEhIiI3JCQhMC0wNVM2TnopISM3JCEiISEiIjckJCEvMztLVy4qbykhIzYkISIhISIiNyQkITAleWM4Ok4pZSkhIzckISIhISIiNyQkITBYKil5eEBwXCkhIzckISIhISIiNyQkITBaJSopeUg/KVEpISM3JCEiISEiIjckJCEwUnhhKlE1J0gpISM3JCEiISEiIjckJCEwPE1vd3EqKT0pISM3JCEiISEiIjckJCEwKFsoXHpSVDQpISM3JCEiISEiIjckJCEwc1cqKT0mNCEqeiEjNyQhIiEhIiI3JCQhMCp6Zj4sLSIqeSEjNyQhIiEhIiI3JCQhMCc+Unljayh5KCEjNyQhIiEhIiI3JCQhMHljOG46RnAoISM3JCEiISEiIjckJCEwJjM8TTNLIWYoISM3JCEiISEiIjckJCEvJXplUGhSWyghIzYkISIhISIiNyQkITAoUXhhXlAiUighIzckISIhISIiNyQkITBcKFwqXHo4SCghIzckISIhISIiNyQkITAzOkk/dSEpPSghIzckISIhISIiNyQkITA3Qlk3NXEzKCEjNyQhIiEhIiI3JCQhLzM7S2FBKilwISM2JCEiISEiIjckJCEwMjpJP18xKW8hIzckISIhISIiNyQkITA+UXdLJTQkeSchIzckISIhISIiNyQkITAiPU9zLyQqeW0hIzckISIhISIiNyQkITBXKW9QRGElZSchIzckISIhISIiNyQkITAmKXBSZl44WychIzckISIhISIiNyQkITAlKil5ZHBEJVEnISM3JCEiISEiIjckJCEwO0trM2xGRychIzckISIhISIiNyQkITB5YjZCUU49JyEjNyQhIiEhIiI3JCQhMHVaJjRwbHpnISM3JCEiISEiIjckJCEwRF4tJm9nemYhIzckISIhISIiNyQkITBOcVNAIkh4ZSEjNyQhIiEhIiI3JCQhMDI6SSFHI2V4JiEjNyQhIiEhIiI3JCQhMHljOChRZSNvJiEjNyQhIiEhIiI3JCQhME1vT2BAZGQmISM3JCEiISEiIjckJCEwaUNcZVUsWyYhIzckISIhISIiNyQkITBFXy9cTiN5YCEjNyQhIiEhIiI3JCQhMCYqKil6UihwIUcmISM3JCEiISEiIjckJCEwLjI5KVFSc14hIzckISIhISIiNyQkITAmKXBSKjRoeV0hIzckISIhISIiNyQkITBYKil5ZG1AKFwhIzckIi9ZJEhpRFouIyEjSTckJCEwQFQjW1M6dlshIzckIjBiLCplWy5QXyEjSjckJCEwbk1wZVAhcFohIzckIjBgd3YiKSk9UT0hI0k3JCQhMG9Oci14dW4lISM3JCIwPmkoKio0J2VXJiEjSTckJCEwJGY9UC0/dFghIzckIjBUbDlZN3V4IiEjSDckJCEwOklnK3VDWiUhIzckIjA5eSIqUWolPmIhI0g3JCQhMFUlKW9kOD1QJSEjNyQiMCJmKjNlXmhuIiEjRzckJCEwWydIZk1fclUhIzckIjBwKil5NXJbJ1whI0c3JCQhMExtSzB3XjwlISM3JCIwWTs9ejROUSIhI0Y3JCQhMCopeWQmPi1yUyEjNyQiMCQqPVwzYVQ1JSEjRjckJCEwc1YoW2J2clIhIzckIjBhNXJnbVQ4IiEjRTckJCEwQ1snSEJHblEhIzckIjBWRW9DXndCJCEjRTckJCEwclUmMyozRngkISM3JCIwMnplYnpbQCkhI0U3JCQhME5wUWQoPW9PISM3JCIvTSk0TlxDRCMhI0M3JCQhMHNWKFtWMm9OISM3JCIwIzN3bVlLLGUhI0Q3JCQhMDA1PyFbP29NISM3JCIwWGtfeS0+WSIhI0M3JCQhMCRvT3QxKlFPJCEjNyQiMEQlR0JXY2ZQISNDNyQkITAjUXdfTiJ5RSQhIzckIjBrX0tiQmwhKSkhI0M3JCQhMClmPlJ1VHBKISM3JCIwIylSJFE4eG0/ISNCNyQkITAmND5Ra3hnSSEjNyQiMDwxJz4pPmg9JiEjQjckJCEwd18wIjRUaUghIzckIjBEXC8vLSZwNiEjQTckJCEwTW9PdDg9J0chIzckIi82IjRceFlqIyEjQDckJCEvKnpmKiozJmZGISM2JCIwZCRmPypveSplISNBNyQkITAmMzxNNVpsRSEjNyQiMG1tTk8yXkAiISNANyQkIS8uMTcnSF9jIyEjNiQiMFAqcE8oeW1kIyEjQDckJCEwJjM8TTd2bEMhIzckIjBkUlckZlxIYCEjQDckJCEwR2Q5SFMkZkIhIzckIjB3dUk1Y2A4IiEjPzckJCEwNkBVQ1BhRSMhIzckIjBLJnkhelFLPCMhIz83JCQhMGAwNmkjNGRAISM3JCIwYUtqRGY0XSUhIz83JCQhMHplPCYqPiRmPyEjNyQiMCNILixJVDsmKSEjPzckJCEwOklnK3pEJz4hIzckIjAmMyR6bVw/ZCIhIz43JCQhMEdiNVReJmU9ISM3JCIwSEwqMyJ6KnlIISM+NyQkITAyOkkrLlR2IiEjNyQiMCU0KCpSUF5WYiEjPjckJCEwViYzPC8yZjshIzckIjBqMGlWVCtlKiEjPjckJCEvMztLKzplOiEjNiQiMC5YI2VVJzNvIiEjPTckJCEpO21mOSEiJiQiMG1sKj5uKWYmRyEjPTckJCEwXi0wNSoqR04iISM3JCIwLj8vczwrKFwhIz03JCQhMFF3XyYpPjBFIiEjNyQiMHYqNE81VCopeSEjPTckJCEwTW9PJCo9VzoiISM3JCIwaVMsaXZeSiIhIzw3JCQhMENaJSpbeVkwIiEjNyQiMCIqKjNTKGVmMyMhIzw3JCQhMEdkOUg5IWYmKiEjOCQiLyVbSmVEVkIkISM7NyQkITB1WiY0elhxJikhIzgkIjBuTkcnKip5RVwhIzw3JCQhME91WyhIPml2ISM4JCIwJD1AaFAvSHUhIzw3JCQhMCllPE4hXE1cJyEjOCQiMHV4J2ZjLEQ2ISM7NyQkITBXKFsoXDpOXiYhIzgkIjA0WlwiSC07OyEjOzckJCEwbEpqRSY+WVghIzgkIjAuakkiKT04RiMhIzs3JCQhMFsnSGZlOTdOISM4JCIwKilmJnpgZTJLISM7NyQkITA9UHVbWi5bIyEjOCQiMEAqZiQ+KlJTVyEjOzckJCEwUXplPFpVYiIhIzgkIjBPMXBTdClcZSEjOzckJCEwLVYnR2Q5c1ghIzkkIjBrTS0hNEpdeiEjOzckJCIwRmY9UDl0ZyUhIzkkIjAlKSpbNF0rNjUhIzo3JCQiMDA1P1NzVmAiISM4JCIwVUgkNGQ4OTghIzo3JCQiME1uTXBlIWZEISM4JCIwT3UuWkhqbCIhIzo3JCQiMFcoWyhcIilSWiQhIzgkIjBOXDROR18rIyEjOjckJCIuKFJ6eSFIXSUhIzYkIi9oISpRSk1WQyEjOTckJCIwTm1LbGEnUWIhIzgkIjAlcFYlWy1sI0ghIzo3JCQiL3deLih5JXBsISM3JCIwbjNGJDNoUU0hIzo3JCQiMCJRd19YPUR2ISM4JCIwbWNIVTooR1IhIzo3JCQiMDM6SWdpWl4pISM4JCIwMCtUUklrViUhIzo3JCQiMCY0PlFjPVEmKiEjOCQiMFt5aHdASyVcISM6NyQkIjBPclVsS2UwIiEjNyQiMG9bITRdWTRhISM6NyQkIjA5RmFvbTI7IiEjNyQiMExYPG5tbyNlISM6NyQkIjAkZj1QRT5gNyEjNyQiMEV0IkcmSGY3JyEjOjckJCIvI1J5T1VzTiIhIzYkIjBcJClSPSYzcWohIzo3JCQiMEpoQSYzWzQ5ISM3JCIwJ3BKdCopb15rISM6NyQkIjBVJG9PJD48WSIhIzckIjBhR0M7KUgvbCEjOjckJCIwbUpqMSEqb1siISM3JCIvVzldXjE+bCEjOTckJCIvKnpmemc/XiIhIzYkIjBSSEQsd29fJyEjOjckJCIwLS8zO1lZXyIhIzckIjBMbktuaiJHbCEjOjckJCIwOUdjX0pzYCIhIzckIjAiKnBoKlJxRmwhIzo3JCQiMEVfLypvIilcOiEjNyQiMGUwVjQoXERsISM6NyQkIjBRd19ELUNjIiEjNyQiMDInUm1XYUBsISM6NyQkIjBlOko3PCIzOyEjNyQiMDMoXHAmZkRcJyEjOjckJCIweGE0Kj4kUWwiISM3JCIweV9wQykpM1cnISM6NyQkIjB2XCoqeV1EdyIhIzckIjBfJz1GJzMvQichIzo3JCQiMCRvT3QpXFkmPSEjNyQiME5jLzpmSidmISM6NyQkIjAwNT8rJHloPiEjNyQiMGxLYDZqWWMmISM6NyQkIjBOcFEoUmhjPyEjNyQiMFkpSFZVSVxeISM6NyQkIi8mKiopeiZlMTsjISM2JCIwI1wrMncuWVkhIzo3JCQiMEJZI1xPdGZBISM3JCIvLlU3KHAtOSUhIzk3JCQiMEVfLzQzSk8jISM3JCIwbmA5MkVgZyQhIzo3JCQiMFcoWyg0USFlQyEjNyQiMGY7KCpSJW9CSiEjOjckJCIwUHRZJEhWZ0QhIzckIjBhS29KYiNIRSEjOjckJCIwJFsnSFIjem1FISM3JCIwWzg9KHkmZjojISM6NyQkIjBOcVNoeSRmRiEjNyQiMCQ0c0VTbCV5IiEjOjckJCIwdFkkcFVQZkchIzckIjBwXTVOKFtJOSEjOjckJCIwOkhlY3pFJ0ghIzckIjAwOVoibzg8NiEjOjckJCIwNkBVa1ZQMSQhIzckIjBLOkRRJVI1JykhIzs3JCQiMFUkb08kRzo7JCEjNyQiME9icl5vbWQnISM7NyQkIjA6SGVjLCxGJCEjNyQiMGkyMz0nSHlaISM7NyQkIjAuMTdXZndPJCEjNyQiMC82I28uMUBOISM7NyQkIjBUI1snSEI9WiQhIzckIjAkUWIzej4kXCMhIzs3JCQiMHliNkI2aWMkISM3JCIwLiV5Klw/Q3oiISM7NyQkIjBQdVs8LSVwTyEjNyQiMFFtZF0lSEU3ISM7NyQkIjBHYjUib1xtUCEjNyQiMCwhWzh5KHBVKSEjPDckJCIwMTdDbykpeidRISM3JCIwRUcoKj1feGUmISM8NyQkIjBXKW9QYkBuUiEjNyQiMDxCeCJbVnFPISM8NyQkIjBcJ0hmbzRyUyEjNyQiMCM+N1BAcjxCISM8NyQkIjAnSGY9cDlyVCEjNyQiMHBAZFMtLlkiISM8NyQkIjAoUXhhRFl0VSEjNyQiME5QTV5iIkgqKSEjPTckJCIwOkhlJzQkXFAlISM3JCIwYCFvIjMvZ1AmISM9NyQkIjBXKFsoKilwIm9XISM3JCIwdSlbdkk9OkwhIz03JCQiMCllPE5BLnZYISM3JCIwPjJ3QjRtJz0hIz03JCQiLyc+Uj02MW4lISM2JCIweFEheSI0ajQiISM9NyQkIjAnPlJ5Iz1EeCUhIzckIjBhOFhabnc0JyEjPjckJCIwRmEzUGMrKFshIzckIi4qUiYpW3U4TSEjPDckJCIwPlB1KSlmJHlcISM3JCIwXmxPPjdadiIhIz43JCQiMFB1W3hVQDImISM3JCIvQj5FNUQkbyohIz43JCQiMHhhND4oZXleISM3JCIwR14oXDFMSlshIz83JCQiMC0uMXMqZnZfISM3JCIwIkcnekVmYF4jISM/NyQkIjBiND49OzxRJiEjNyQiMCd5KT55KVExNyEjPzckJCIwYTM8dXdLWiYhIzckIi9IaWcvVClHJyEjPzckJCIwSGU7YGB2ZCYhIzckIjAlZj9RXmtOSCEjQDckJCIwMjlHd3ojeWMhIzckIjBFK3BYcSZ5OCEjQDckJCIvKWY+PlMqeWQhIzYkIjAjPiRwLSlmXWohI0E3JCQiMHVaJjQuQnplISM3JCIwbEIoZVgqbyhHISNBNyQkIjAqeWQ6eGR2ZiEjNyQiMDNPIVtXKik+OCEjQTckJCIwTGxJIj10emchIzckIjBiaCtSJVxxYiEjQjckJCIvMDU/IykqKnloISM2JCIwaC84RUYuUyMhI0I3JCQiMClmPlI5WiRHJyEjNyQiMCwxXSkpXERwKiEjQzckJCIwXiwuJ1sveWohIzckIjA5Ujk9cHM9JSEjQzckJCIwKFsoXD5tRFsnISM3JCIwdld6ZyRwQTshI0M3JCQiMF4rLFV6RWUnISM3JCIwa3FAJjMhXFQnISNENyQkIjA8TW8nKltEbychIzckIi9LT2E0WSNcIyEjQzckJCIwUnhhNGpveSchIzckIjBtLXZuYEs0KiEjRTckJCIvLzM7LSVIKW8hIzYkIi9kXFAuMUROISNENyQkIjBDWydIakwiKXAhIzckIjBfLzBVSDNKIiEjRTckJCIwRmAxTHgqKjMoISM3JCIwdF5qLWI8SSUhI0Y3JCQiMFkiSGVHTSk9KCEjNyQiMHBzJykqKm9hYCIhI0Y3JCQiMCllPE4rJSopRyghIzckIjA0djZFW11GJiEjRzckJCIwS2tHeFc3UighIzckIi9KO2ohW1J1IiEjRjckJCIwUHRZdCNHJlsoISM3JCIwTVRndCNcemYhI0g3JCQiMCNSeWNUXyZlKCEjNyQiMGRmOjxIMj8jISNINyQkIjBQdFlgLV1vKCEjNyQiMFpjYywkek1YISNJNyQkIjAlcFF4TVQieighIzckISIhISIiNyQkIjA3QllfO2ApeSEjNyQhIiEhIiI3JCQiLyhReDloTyp6ISM2JCEiISEiIjckJCIwViYzPFFWIjQpISM3JCEiISEiIjckJCIwMjlHd3UiKT0pISM3JCEiISEiIjckJCIwJiopeWRCPyNIKSEjNyQhIiEhIiI3JCQiMDpIZXddbVIpISM3JCEiISEiIjckJCIvKWU8TiRvIlwpISM2JCEiISEiIjckJCIwVSRvT1BnI2YpISM3JCEiISEiIjckJCIwQVcpb0A0InApISM3JCEiISEiIjckJCIwclQkb1kmeXopISM3JCEiISEiIjckJCIwJXljOFJCISopKSEjNyQhIiEhIiI3JCQiMCllPE5bTCcqKikhIzckISIhISIiNyQkIjAqcFJ6XzInNCohIzckISIhISIiNyQkIi8mKXBSQiZbPiohIzYkISIhISIiNyQkIjBYKil5KHpxJEgqISM3JCEiISEiIjckJCIwemM4Wk1YUiohIzckISIhISIiNyQkIjBqRWAnKTM5XSohIzckISIhISIiNyQkIjBbJjQ+QVMqZiohIzckISIhISIiNyQkIjAxNkFDTWhwKiEjNyQhIiEhIiI3JCQiMGU5SD1SJip6KiEjNyQhIiEhIiI3JCQiLzA1PyE+RiEqKiEjNiQhIiEhIiI3JCQiJisrIiEiIiQhIiEhIiItJSZDT0xPUkc2JiUkUkdCRyQiIiEhIiIkIiIhISIiJCIjNSEiIi0lJ0NVUlZFU0c2JDddeDckJCEmKysiISIiJCIwUl5FYSQpM3IiISNuNyQkITBcKFwqKnklWyopKiEjNyQiMCd6OmZ1UDU8ISNtNyQkITBbJjQ+Y04uKSohIzckIjBbU15Xal9DIiEjbDckJCEwXy80KUhZKygqISM3JCIwKWYoZmMlM1E2ISNrNyQkITBmPE5JKSlvZiohIzckIjAlPTVrZjtMNSEjajckJCEwWSNcKSplIVFcKiEjNyQiMDsrLmpdZDMqISNqNyQkITAleWM4YEIpUiohIzckIjApPkZkcjoicCchI2k3JCQhMHJVJjN2RipIKiEjNyQiMHVEKTNmPCk9JiEjaDckJCEwOERdP05wPiohIzckIi8lMzN6QG5BJSEjZjckJCEwJ0dkOTYjXDQqISM3JCIwIz1SIVEoeVxMISNmNyQkITAzPE0zKCkqKikqKSEjNyQiLzNpTGRMY0YhI2Q3JCQhMEhlOzhodiopKSEjNyQiMFRweEMoR0s8ISNkNyQkITAtMDVTNk56KSEjNyQiMHIsOTR5U00iISNjNyQkIS8zO0tXLipvKSEjNiQiMCllNjROLEg1ISNiNyQkITAleWM4Ok4pZSkhIzckIjBRKnAhPUByOyghI2I3JCQhMFgqKXl4QHBcKSEjNyQiMCh6IypbXG0uVCEjYTckJCEwWiUqKXlIPylRKSEjNyQiMChcbzs3IXk+JCEjYDckJCEwUnhhKlE1J0gpISM3JCIwbUo7KlFFKHkiISNfNyQkITA8TW93cSopPSkhIzckIjApWygzVVNcSCIhI143JCQhMChbKFx6UlQ0KSEjNyQiMClmZFR3Okt0ISNeNyQkITBzVyopPSY0ISp6ISM3JCIwbSJIQiJwRSJbISNdNyQkITAqemY+LC0iKnkhIzckIjBRYSJlWSopSEchI1w3JCQhMCc+Unljayh5KCEjNyQiMGVLZ15lKGY8ISNbNyQkITB5YzhuOkZwKCEjNyQiMCdmJHl4bCdcIyohI1s3JCQhMCYzPE0zSyFmKCEjNyQiMDdbQDghb0dhISNaNyQkIS8lemVQaFJbKCEjNiQiMCVRO110O1BMISNZNyQkITAoUXhhXlAiUighIzckIjAuWlEkPiY+ZiIhI1g3JCQhMFwoXCpcejhIKCEjNyQiMDMkKWVlSzpXKSEjWDckJCEwMzpJP3UhKT0oISM3JCIwPXJlbkE/aiUhI1c3JCQhMDdCWTc1cTMoISM3JCIwbTJYJipRJSpSIyEjVjckJCEvMztLYUEqKXAhIzYkIjAwJyoqPWhrYjYhI1U3JCQhMDI6ST9fMSlvISM3JCIwXzpyJkdUdGshI1U3JCQhMD5Rd0slNCR5JyEjNyQiMChvUlJwI1IpSCEjVDckJCEwIj1Pcy8kKnltISM3JCIwMjsuYXVPXCIhI1M3JCQhMFcpb1BEYSVlJyEjNyQiMGBfQCRHbzNqISNTNyQkITAmKXBSZl44WychIzckIjBPKmV0PUAnKUghI1I3JCQhMCUqKXlkcEQlUSchIzckIjAzekgmXGtrNyEjUTckJCEwO0trM2xGRychIzckIjBPdFRvMk1nJiEjUTckJCEweWI2QlFOPSchIzckIjBiQ0NlIkdhQiEjUDckJCEwdVomNHBsemchIzckIi8vJz1oaGYuIiEjTjckJCEwRF4tJm9nemYhIzckIjBtTC5neCpHVSEjTzckJCEwTnFTQCJIeGUhIzckIjBKJDNvWHBYPCEjTjckJCEwMjpJIUcjZXgmISM3JCIvdCRcUWJpKHAhI003JCQhMHljOChRZSNvJiEjNyQiMDBSVVAleVlDISNNNyQkITBNb09gQGRkJiEjNyQiMCp5OUdQLzQ1ISNMNyQkITBpQ1xlVSxbJiEjNyQiMC1gTDYrV14kISNMNyQkITBFXy9cTiN5YCEjNyQiLSYqW20nSEkiISNINyQkITAmKiopelIocCFHJiEjNyQiMD1JYSdbKCl5VyEjSzckJCEwLjI5KVFSc14hIzckIjA9QkNecmFzIiEjSjckJCEwJilwUio0aHldISM3JCIwMyZIKUdwTlcmISNKNyQkITBYKil5ZG1AKFwhIzckIjBGPFRuQksnPiEjSTckJCEwQFQjW1M6dlshIzckIjBATGBEUmg+JyEjSTckJCEwbk1wZVAhcFohIzckIjBVM1gtSz04IyEjSDckJCEwb05yLXh1biUhIzckIjBLLCNRKmYsMychI0g3JCQhMCRmPVAtP3RYISM3JCIwIj1PRzpGbD4hI0c3JCQhMDpJZyt1Q1olISM3JCIwOkpaMSl6eWYhI0c3JCQhMFUlKW9kOD1QJSEjNyQiMD0xK0IqMyJ5IiEjRjckJCEwWydIZk1fclUhIzckIjBERzlTeiJ6XiEjRjckJCEwTG1LMHdePCUhIzckIjA2XWpJWHFUIiEjRTckJCEwKil5ZCY+LXJTISM3JCIwRW0kUWNnPlQhI0U3JCQhMHNWKFtidnJSISM3JCIwJmUrKFtxajYiISNENyQkITBDWydIQkduUSEjNyQiMHNKZzs8MDckISNENyQkITByVSYzKjNGeCQhIzckIjB3enMsZ2F3KCEjRDckJCEwTnBRZCg9b08hIzckIjApUUw4J1FKMyMhI0M3JCQhMHNWKFtWMm9OISM3JCIwbjJnOnk7RCYhI0M3JCQhMDA1PyFbP29NISM3JCIvekAoeXJbSCIhI0E3JCQhMCRvT3QxKlFPJCEjNyQiMCNcOjVpWmBLISNCNyQkITAjUXdfTiJ5RSQhIzckIjBFSUI7MWhYKCEjQjckJCEwKWY+UnVUcEohIzckIi8lPSF6KlstciIhI0A3JCQhMCY0PlFreGdJISM3JCIwZTlfKDMlPj0lISNBNyQkITB3XzAiNFRpSCEjNyQiMDZqeF1ecj8qISNBNyQkITBNb090OD0nRyEjNyQiL2F5b2EiRy0jISM/NyQkIS8qemYqKjMmZkYhIzYkIjBoKm9kM1E2VyEjQDckJCEwJjM8TTVabEUhIzckIjByTSl6LXNuKSkhI0A3JCQhLy4xNydIX2MjISM2JCIwdWk2UzMxJD0hIz83JCQhMCYzPE03dmxDISM3JCIwYjZ2MiVIJW8kISM/NyQkITBHZDlIUyRmQiEjNyQiMHM4P0AsbmgoISM/NyQkITA2QFVDUGFFIyEjNyQiMEguIjN4JSk9OSEjPjckJCEwYDA2aSM0ZEAhIzckIjAjKTM3JGVPWEchIz43JCQhMHplPCYqPiRmPyEjNyQiMCJvaEN4O0RfISM+NyQkITA6SWcrekQnPiEjNyQiMClRVCYzNmpOKiEjPjckJCEwR2I1VF4mZT0hIzckIjA4J1IuS0w5PCEjPTckJCEwMjpJKy5UdiIhIzckIjAmKVIuajM1MyQhIz03JCQhMFYmMzwvMmY7ISM3JCIwejN0SlhOOiYhIz03JCQhLzM7Sys6ZTohIzYkIjAjKj5jT1VecykhIz03JCQhKTttZjkhIiYkIjBFKTMjSDMtViIhIzw3JCQhMF4tMDUqKkdOIiEjNyQiMG1hclQkeSFSIyEjPDckJCEwUXdfJik+MEUiISM3JCIwc0xvTl83bSQhIzw3JCQhME1vTyQqPVc6IiEjNyQiL3REIUcoeVtlISM7NyQkITBDWiUqW3lZMCIhIzckIjBkKFxNRisrKikhIzw3JCQhMEdkOUg5IWYmKiEjOCQiMC1pWiRvaUE4ISM7NyQkITB1WiY0elhxJikhIzgkIjApUlJhNDhHPiEjOzckJCEwT3VbKEg+aXYhIzgkIjBmPEd1ImZ2RiEjOzckJCEwKWU8TiFcTVwnISM4JCIwRk1ROGBUKlIhIzs3JCQhMFcoWyhcOk5eJiEjOCQiMFAoZjlhaWxhISM7NyQkITBsSmpFJj5ZWCEjOCQiMGp5elFsK0ooISM7NyQkITBbJ0hmZTk3TiEjOCQiMG1jWCo9cnEoKiEjOzckJCEwPVB1W1ouWyMhIzgkIjAwa2c1OXdGIiEjOjckJCEwUXplPFpVYiIhIzgkIjApZjooKlw3J2YiISM6NyQkITAtVidHZDlzWCEjOSQiLzpSJFJqPy4jISM5NyQkIjBGZj1QOXRnJSEjOSQiMGlcXEwhXFRDISM6NyQkIjAwNT9Tc1ZgIiEjOCQiMGgsYmtgQCdIISM6NyQkIjBNbk1wZSFmRCEjOCQiMCMzZEpyYCdbJCEjOjckJCIwVyhbKFwiKVJaJCEjOCQiMDEmeSoqKSp5aFIhIzo3JCQiLihSenkhSF0lISM2JCIwRlNCJ1JdJFslISM6NyQkIjBObUtsYSdRYiEjOCQiL0gqUUpVMShcISM5NyQkIi93Xi4oeSVwbCEjNyQiMGJ5KipbOD5SJiEjOjckJCIwIlF3X1g9RHYhIzgkIjAiPiVbV3JccSYhIzo3JCQiMDM6SWdpWl4pISM4JCIwRE16NXZIJGYhIzo3JCQiMC0uMTd1ay0qISM4JCIwN3YpUVM0M2chIzo3JCQiMCY0PlFjPVEmKiEjOCQiMCNlNF1aUV9nISM6NyQkIjBHYzdELmRtKiEjOCQiMFshSFRAYGVnISM6NyQkIjBoQFYnM0EkeiohIzgkIjA+JEdyUHJpZyEjOjckJCIwJXBReCVRMiMqKiEjOCQiMC1WSGNEXDEnISM6NyQkIjBCWCE0YyNbKyIhIzckIjBpIyoqZWA7bGchIzo3JCQiMHdeLlB4diwiISM3JCIwczliI0hWamchIzo3JCQiMEhlOzhILi4iISM3JCIwT0tCJipIKGZnISM6NyQkIjAjWydIKjMzVjUhIzckIjAyaS0wZ1MwJyEjOjckJCIwT3JVbEtlMCIhIzckIjBLWV91R2svJyEjOjckJCIwRFwpcCcqSDM2ISM3JCIwci8jeUtlJSpmISM6NyQkIjA5RmFvbTI7IiEjNyQiMGxTQWpeMCJmISM6NyQkIjAkZj1QRT5gNyEjNyQiMDdIJHA+bylvJiEjOjckJCIvI1J5T1VzTiIhIzYkIjBXSylIdmZRYCEjOjckJCIwVSRvTyQ+PFkiISM3JCIwQnBFRTQzIVwhIzo3JCQiMFF3X0QtQ2MiISM3JCIwamY9MmYxVSUhIzo3JCQiMHhhNCo+JFFsIiEjNyQiME0tMy5HYSZSISM6NyQkIjB2XCoqeV1EdyIhIzckIjAlRzEqUT80UiQhIzo3JCQiMCRvT3QpXFkmPSEjNyQiMC11IypvejsjSCEjOjckJCIwMDU/KyR5aD4hIzckIjBOd1t6P11TIyEjOjckJCIwTnBRKFJoYz8hIzckIjBPQ1JZZWcpPiEjOjckJCIvJioqKXomZTE7IyEjNiQiMEY3M1okKm9kIiEjOjckJCIwQlkjXE90ZkEhIzckIi8iUk56djFDIiEjOTckJCIwRV8vNDNKTyMhIzckIjBCIVJRSEtnJSohIzs3JCQiMFcoWyg0USFlQyEjNyQiMEE5Jz0kUndCKCEjOzckJCIwUHRZJEhWZ0QhIzckIi5XcmRLTEomISM5NyQkIjAkWydIUiN6bUUhIzckIjBXcUdpOydwUCEjOzckJCIwTnFTaHkkZkYhIzckIjBFays4TVx1IyEjOzckJCIwdFkkcFVQZkchIzckIjAkKlIiZndeNj4hIzs3JCQiMDpIZWN6RSdIISM3JCIwMDpKU2Z6RyIhIzs3JCQiMDZAVWtWUDEkISM3JCIwUCU0V1wmUWQpISM8NyQkIjBVJG9PJEc6OyQhIzckIjAsdC9kXD9uJiEjPDckJCIwOkhlYywsRiQhIzckIjBoIVtHUXIwTiEjPDckJCIwLjE3V2Z3TyQhIzckIjAzaSQpcHIpSEEhIzw3JCQiMFQjWydIQj1aJCEjNyQiMHY2KT1HJnBNIiEjPDckJCIweWI2QjZpYyQhIzckIjAlM0tnRTFzJCkhIz03JCQiMFB1WzwtJXBPISM3JCIwKSopSCUzKVx4WyEjPTckJCIwR2I1Im9cbVAhIzckIjAzeTtGX3MoRyEjPTckJCIwMTdDbykpeidRISM3JCIwIlswP1k5QzshIz03JCQiMFcpb1BiQG5SISM3JCIwdjlTcXZENSohIz43JCQiMFwnSGZvNHJTISM3JCIwXz52YD83J1shIz43JCQiMCdIZj1wOXJUISM3JCIwc3gkSCNIS2cjISM+NyQkIjAoUXhhRFl0VSEjNyQiMF9QYDk2ak0iISM+NyQkIjA6SGUnNCRcUCUhIzckIjBCSWohKmV2Jm8hIz83JCQiMFcoWygqKXAib1chIzckIjAmZSI0bz9JaSQhIz83JCQiMCllPE5BLnZYISM3JCIwdlNIU2ZvcSIhIz83JCQiLyc+Uj02MW4lISM2JCIwZDVjWWQmUiYpISNANyQkIjAnPlJ5Iz1EeCUhIzckIjBYKFJMJkcnKipSISNANyQkIjBGYTNQYysoWyEjNyQiMCJHKlxcQHoqPSEjQDckJCIwPlB1KSlmJHlcISM3JCIwLURGKSo0PjYpISNBNyQkIjBQdVt4VUAyJiEjNyQiMCIqXEM5J283USEjQTckJCIweGE0PihleV4hIzckIjBSJD4iSDtVZSIhI0E3JCQiMC0uMXMqZnZfISM3JCIwOloicCRmaShwISNCNyQkIjBiND49OzxRJiEjNyQiMDAhW21TJFF5IyEjQjckJCIwYTM8dXdLWiYhIzckIjA9UypwLFlQNyEjQjckJCIwSGU7YGB2ZCYhIzckIjBQWCdcM2Q6WyEjQzckJCIwMjlHd3ojeWMhIzckIjBEYStdRWMqPSEjQzckJCIvKWY+PlMqeWQhIzYkIjBgblc1YG5KKCEjRDckJCIwdVomNC5CemUhIzckIjBRKHkzKipbeEYhI0Q3JCQiMCp5ZDp4ZHZmISM3JCIwJj1FRENzdTUhI0Q3JCQiMExsSSI9dHpnISM3JCIwPWJrOEA1eCQhI0U3JCQiLzA1PyMpKip5aCEjNiQiMCJ6UylSZz9PIiEjRTckJCIwKWY+UjlaJEcnISM3JCIwJltyZl9gbFghI0Y3JCQiMF4sLidbL3lqISM3JCIvPWgmUiFwbDshI0U3JCQiMChbKFw+bURbJyEjNyQiMDw6NzI2SU4mISNHNyQkIjBeKyxVekVlJyEjNyQiMFdaWC9lIW88ISNHNyQkIjA8TW8nKltEbychIzckIjAoKWUuU1EoUmQhI0g3JCQiMFJ4YTRqb3knISM3JCIwJD1GK0ooXHQiISNINyQkIi8vMzstJUgpbyEjNiQiMGROP1tyU2wmISNJNyQkIjBDWydIakwiKXAhIzckIjBCXnBtMiVmPCEjSTckJCIwRmAxTHgqKjMoISM3JCIwL14hZmJTU1ohI0o3JCQiMFkiSGVHTSk9KCEjNyQiMGlZODdUblQiISNKNyQkIjApZTxOKyUqKUcoISM3JCIwT3hxOGkhUVMhI0s3JCQiMEtrR3hXN1IoISM3JCIwJjNuLCdRTjUiISNLNyQkIjBQdFl0I0cmWyghIzckIi8mKW9HJz55RyQhI0s3JCQiMCNSeWNUXyZlKCEjNyQiMEU7dywsInApKSEjTTckJCIwUHRZYC1dbyghIzckIjB0JClcKTMlKm9CISNNNyQkIjAlcFF4TVQieighIzckIjBaMHNgU2lrJiEjTjckJCIwN0JZXztgKXkhIzckIjA8RHNYXUpjIiEjTjckJCIvKFF4OWhPKnohIzYkIjBrKXl5XSRcWiQhI083JCQiMFYmMzxRViI0KSEjNyQiMGRMNUJgc3cpISNQNyQkIjAyOUd3dSIpPSkhIzckIjBWdGIjb14tQSEjUDckJCIwJiopeWRCPyNIKSEjNyQiMCRmW1gjR0wpWyEjUTckJCIwOkhld11tUikhIzckIjBYZChSVCZIMCIhI1E3JCQiLyllPE4kbyJcKSEjNiQiMEQob0AtQGVEISNSNyQkIjBVJG9PUGcjZikhIzckIjBXY2JjKT0jZSYhI1M3JCQiMEFXKW9ANCJwKSEjNyQiMF5jQUI2IVI3ISNTNyQkIjByVCRvWSZ5eikhIzckIjBAPE9PeDNQIyEjVDckJCIwJXljOFJCISopKSEjNyQiMD1McFNEYmMmISNVNyQkIjApZTxOW0wnKiopISM3JCIwQTdMbyhcSjUhI1U3JCQiMCpwUnpfMic0KiEjNyQiMHhsUEBRPzIjISNWNyQkIi8mKXBSQiZbPiohIzYkIjBGPGEyKD1YVCEjVzckJCIwWCopeSh6cSRIKiEjNyQiMChmdEE8dkAiKSEjWDckJCIwemM4Wk1YUiohIzckIjApZicpeXFzNDohI1g3JCQiMGpFYCcpMzldKiEjNyQiLzQhM1JwN1sjISNYNyQkIjBbJjQ+QVMqZiohIzckIjBfXXhmaVNrJSEjWjckJCIwMTZBQ01ocCohIzckIjBAIXkjKkglZXIpISNbNyQkIjBlOUg9UiYqeiohIzckIjAyPENJN3dVIiEjWzckJCIvMDU/IT5GISoqISM2JCIwKVxQQGgyKUgjISNcNyQkIiYrKyIhIiIkIjBqU0B6bnItJSEjXS0lJkNPTE9SRzYnJSRSR0JHJCIjNSEiIiQiIiEhIiIkIiIhISIiLSUrX0FUVFJJQlVURUc2Iy8lJ3NvdXJjZUclLG1hdGhkZWZhdWx0Ry0lJVZJRVdHNiQ7JCEmKysiISIiJCImKysiISIiJShERUZBVUxURy0mJSZfQVhJU0c2IyIiIjYmLSUmQ09MT1JHNiYlJFJHQkckIiIhISIiJCIiISEiIiQiIiEhIiItJSpMSU5FU1RZTEVHNiMiIiEtJSpUSElDS05FU1NHNiMiIiItJS1UUkFOU1BBUkVOQ1lHNiMkIiIhISIiLSYlJl9BWElTRzYjIiIjNiYtJSZDT0xPUkc2JiUkUkdCRyQiIiEhIiIkIiIhISIiJCIiISEiIi0lKkxJTkVTVFlMRUc2IyIiIS0lKlRISUNLTkVTU0c2IyIiIi0lLVRSQU5TUEFSRU5DWUc2IyQiIiEhIiItJStBWEVTTEFCRUxTRzYlLUkjbWlHNiMvSSttb2R1bGVuYW1lRzYiSSxUeXBlc2V0dGluZ0dJKF9zeXNsaWJHNiI2NVEieDYiLyUnZmFtaWx5R1EoREVGQVVMVDYiLyUlc2l6ZUdRIzEwNiIvJSVib2xkR1EmZmFsc2U2Ii8lJ2l0YWxpY0dRJXRydWU2Ii8lKnVuZGVybGluZUdRJmZhbHNlNiIvJSpzdWJzY3JpcHRHUSZmYWxzZTYiLyUsc3VwZXJzY3JpcHRHUSZmYWxzZTYiLyUrZm9yZWdyb3VuZEdRKFswLDAsMF02Ii8lK2JhY2tncm91bmRHUS5bMjU1LDI1NSwyNTVdNiIvJSdvcGFxdWVHUSZmYWxzZTYiLyUrZXhlY3V0YWJsZUdRJmZhbHNlNiIvJSlyZWFkb25seUdRJmZhbHNlNiIvJSljb21wb3NlZEdRJmZhbHNlNiIvJSpjb252ZXJ0ZWRHUSZmYWxzZTYiLyUraW1zZWxlY3RlZEdRJmZhbHNlNiIvJSxwbGFjZWhvbGRlckdRJmZhbHNlNiIvJTZzZWxlY3Rpb24tcGxhY2Vob2xkZXJHUSZmYWxzZTYiLyUsbWF0aHZhcmlhbnRHUSdpdGFsaWM2IlEhNiItJSVGT05URzYlJShERUZBVUxURyUoREVGQVVMVEciIzUtJSZUSVRMRUc2JC0lKV9UWVBFU0VURzYjUTpaZXJvdGh+T3JkZXJ+UGVydHVyYmF0aW9uNiItJS1UUkFOU1BBUkVOQ1lHNiMkIiIhISIiLSUlUk9PVEc2Jy0lKUJPVU5EU19YRzYjJCIkSSMhIiItJSlCT1VORFNfWUc2IyQiJCsjISIiLSUtQk9VTkRTX1dJRFRIRzYjJCIlIWYkISIiLSUuQk9VTkRTX0hFSUdIVEc2IyQiJXFMISIiLSUpQ0hJTERSRU5HNiI=</Plot></Text-field>
</Output>
</Group>
</Section>
<Group labelreference="L7" drawlabel="true">
<Input>
<Text-field prompt="&gt; " style="Maple Input" layout="Normal"><Equation executable="true" style="2D Input" input-equation="" display="LUklbXJvd0c2Iy9JK21vZHVsZW5hbWVHNiJJLFR5cGVzZXR0aW5nR0koX3N5c2xpYkdGJzYlLUkjbWlHRiQ2I1EhRicvJStleGVjdXRhYmxlR1EmZmFsc2VGJy8lLG1hdGh2YXJpYW50R1Enbm9ybWFsRic=">JSFH</Equation></Text-field>
</Input>
</Group>
<Section collapsed="false" MultipleChoiceAnswerIndex="-1" MultipleChoiceRandomizeChoices="false" TrueFalseAnswerIndex="-1" EssayAnswerRows="5" EssayAnswerColumns="60"><Title>
<Text-field style="Heading 1" layout="Heading 1">First order perturbation</Text-field></Title>
<Group labelreference="L52" drawlabel="true">
<Input>
<Text-field style="Text" layout="Normal"></Text-field>
<Text-field style="Text" layout="Normal">Next we find the first order perturbation A1,</Text-field>
<Text-field style="Text" layout="Normal"></Text-field>
</Input>
</Group>
<Group labelreference="L51" drawlabel="true">
<Input>
<Text-field prompt="&gt; " style="Maple Input" layout="Normal"><Equation executable="true" style="2D Input" input-equation="eqA1 := R*(diff(A1(x, t), t)) = diff(A0solve(x, t), x, x)-(diff(v1(x)*A1(x, t), x))-k1(x)*A1(x, t):" display="LUklbXJvd0c2Iy9JK21vZHVsZW5hbWVHNiJJLFR5cGVzZXR0aW5nR0koX3N5c2xpYkdGJzY3LUkjbWlHRiQ2JVElZXFBMUYnLyUnaXRhbGljR1EldHJ1ZUYnLyUsbWF0aHZhcmlhbnRHUSdpdGFsaWNGJy1JI21vR0YkNi1RKiZjb2xvbmVxO0YnL0YzUSdub3JtYWxGJy8lJmZlbmNlR1EmZmFsc2VGJy8lKnNlcGFyYXRvckdGPS8lKXN0cmV0Y2h5R0Y9LyUqc3ltbWV0cmljR0Y9LyUobGFyZ2VvcEdGPS8lLm1vdmFibGVsaW1pdHNHRj0vJSdhY2NlbnRHRj0vJSdsc3BhY2VHUSwwLjI3Nzc3NzhlbUYnLyUncnNwYWNlR0ZMLUYsNiVRIlJGJ0YvRjItRjY2LVEnJnNkb3Q7RidGOUY7Rj5GQEZCRkRGRkZIL0ZLUSYwLjBlbUYnL0ZORlYtRiw2JVElZGlmZkYnRi9GMi1JKG1mZW5jZWRHRiQ2JC1GIzYnLUYsNiVRI0ExRidGL0YyLUZmbjYkLUYjNiYtRiw2JVEieEYnRi9GMi1GNjYtUSIsRidGOUY7L0Y/RjFGQEZCRkRGRkZIRlUvRk5RLDAuMzMzMzMzM2VtRictRiw2JVEidEYnRi9GMkY5RjlGZG9Gam9GOUY5LUY2Ni1RIj1GJ0Y5RjtGPkZARkJGREZGRkhGSkZNRlgtRmZuNiQtRiM2KS1GLDYlUShBMHNvbHZlRidGL0YyRl1vRmRvRmFvRmRvRmFvRjlGOS1GNjYtUSgmbWludXM7RidGOUY7Rj5GQEZCRkRGRkZIL0ZLUSwwLjIyMjIyMjJlbUYnL0ZORltxRlgtRmZuNiQtRiM2Ki1GLDYlUSN2MUYnRi9GMi1GZm42JC1GIzYkRmFvRjlGOUZSRmpuRl1vRmRvRmFvRjlGOUZncC1GLDYlUSNrMUYnRi9GMi1GZm42JC1GIzYlRmFvLyUrZXhlY3V0YWJsZUdGPUY5RjlGUkZqbkZdby1GNjYtUSI6RidGOUY7Rj5GQEZCRkRGRkZIRkpGTUZfckY5">QyQ+SSVlcUExRzYiLyomSSJSR0YlIiIiLUklZGlmZkclKnByb3RlY3RlZEc2JC1JI0ExR0YlNiRJInhHRiVJInRHRiVGMkYpLCgtRis2JS1JKEEwc29sdmVHRiVGMEYxRjFGKS1GKzYkKiYtSSN2MUdGJTYjRjFGKUYuRilGMSEiIiomLUkjazFHRiVGPUYpRi5GKUY+Rj4=</Equation></Text-field>
</Input>
</Group>
<Group labelreference="L50" drawlabel="true">
<Input>
<Text-field prompt="&gt; " style="Maple Input" layout="Normal"><Equation executable="true" style="2D Input" input-equation="ics := A1(x, 0) = 0:" display="LUklbXJvd0c2Iy9JK21vZHVsZW5hbWVHNiJJLFR5cGVzZXR0aW5nR0koX3N5c2xpYkdGJzYrLUkjbWlHRiQ2JVEkaWNzRicvJSdpdGFsaWNHUSV0cnVlRicvJSxtYXRodmFyaWFudEdRJ2l0YWxpY0YnLUkjbW9HRiQ2LVEqJmNvbG9uZXE7RicvRjNRJ25vcm1hbEYnLyUmZmVuY2VHUSZmYWxzZUYnLyUqc2VwYXJhdG9yR0Y9LyUpc3RyZXRjaHlHRj0vJSpzeW1tZXRyaWNHRj0vJShsYXJnZW9wR0Y9LyUubW92YWJsZWxpbWl0c0dGPS8lJ2FjY2VudEdGPS8lJ2xzcGFjZUdRLDAuMjc3Nzc3OGVtRicvJSdyc3BhY2VHRkwtRiw2JVEjQTFGJ0YvRjItSShtZmVuY2VkR0YkNiQtRiM2Jy1GLDYlUSJ4RidGL0YyLUY2Ni1RIixGJ0Y5RjsvRj9GMUZARkJGREZGRkgvRktRJjAuMGVtRicvRk5RLDAuMzMzMzMzM2VtRictSSNtbkdGJDYkUSIwRidGOS8lK2V4ZWN1dGFibGVHRj1GOUY5LUY2Ni1RIj1GJ0Y5RjtGPkZARkJGREZGRkhGSkZNRlxvLUY2Ni1RIjpGJ0Y5RjtGPkZARkJGREZGRkhGSkZNRmBvRjk=">QyQ+SSRpY3NHNiIvLUkjQTFHRiU2JEkieEdGJSIiIUYrISIi</Equation></Text-field>
</Input>
</Group>
<Group labelreference="L49" drawlabel="true">
<Input>
<Text-field prompt="&gt; " style="Maple Input" layout="Normal"><Equation executable="true" style="2D Input" input-equation="eqA1solve := Solve([eqA1, ics]):" display="LUklbXJvd0c2Iy9JK21vZHVsZW5hbWVHNiJJLFR5cGVzZXR0aW5nR0koX3N5c2xpYkdGJzYzLUkjbWlHRiQ2JVEqZXFBMXNvbHZlRicvJSdpdGFsaWNHUSV0cnVlRicvJSxtYXRodmFyaWFudEdRJ2l0YWxpY0YnLUkjbW9HRiQ2LVEqJmNvbG9uZXE7RicvRjNRJ25vcm1hbEYnLyUmZmVuY2VHUSZmYWxzZUYnLyUqc2VwYXJhdG9yR0Y9LyUpc3RyZXRjaHlHRj0vJSpzeW1tZXRyaWNHRj0vJShsYXJnZW9wR0Y9LyUubW92YWJsZWxpbWl0c0dGPS8lJ2FjY2VudEdGPS8lJ2xzcGFjZUdRLDAuMjc3Nzc3OGVtRicvJSdyc3BhY2VHRkwtRiw2JVEmU29sdmVGJ0YvRjItSShtZmVuY2VkR0YkNiQtRiM2JC1GUzYmLUYjNiYtRiw2JVElZXFBMUYnRi9GMi1GNjYtUSIsRidGOUY7L0Y/RjFGQEZCRkRGRkZIL0ZLUSYwLjBlbUYnL0ZOUSwwLjMzMzMzMzNlbUYnLUYsNiVRJGljc0YnRi9GMkY5RjkvJSVvcGVuR1EiW0YnLyUmY2xvc2VHUSJdRidGOUY5LUY2Ni1RIjpGJ0Y5RjtGPkZARkJGREZGRkhGSkZNLUYsNiVRKEExc29sdmVGJ0YvRjJGNS1GUzYkLUYjNiYtRiw2JVEieEYnRi9GMkZobi1GLDYlUSJ0RidGL0YyRjlGOS1GNjYtUSgmc3JhcnI7RidGOUY7Rj5GQEZCRkRGRkZIRlxvL0ZORl1vLUYsNiVRJHJoc0YnRi9GMi1GUzYkLUYjNiVGKy1GUzYmLUYjNiQtSSNtbkdGJDYkUSIxRidGOUY5RjlGY29GZm9GOUY5RmlvRlxwRl9wRmlvLyUrZXhlY3V0YWJsZUdGPUY5">Qyg+SSplcUExc29sdmVHNiItSSZTb2x2ZUdGJTYjNyRJJWVxQTFHRiVJJGljc0dGJSEiIj5JKEExc29sdmVHRiVmKjYkSSJ4R0YlSSJ0R0YlRiU2JEkpb3BlcmF0b3JHRiVJJmFycm93R0YlRiUtSSRyaHNHJSpwcm90ZWN0ZWRHNiMmRiQ2IyIiIkYlRiVGJUYsLUYuRjBGLA==</Equation></Text-field>
</Input>
</Group>
<Group labelreference="L48" drawlabel="true">
<Input>
<Text-field style="Text" layout="Normal"></Text-field>
<Text-field style="Text" layout="Normal">Finally we solve the first oder perturbation for B1</Text-field>
<Text-field style="Text" layout="Normal"></Text-field>
</Input>
</Group>
<Group labelreference="L47" drawlabel="true">
<Input>
<Text-field prompt="&gt; " style="Maple Input" layout="Normal"><Equation executable="true" style="2D Input" input-equation="eqB1 := diff(B1(x, t), t) = -(diff(v2(x)*B1(x, t), x))-k2(x)*B1(x, t)+k1(x)*A1solve(x, t):" display="LUklbXJvd0c2Iy9JK21vZHVsZW5hbWVHNiJJLFR5cGVzZXR0aW5nR0koX3N5c2xpYkdGJzY9LUkjbWlHRiQ2JVElZXFCMUYnLyUnaXRhbGljR1EldHJ1ZUYnLyUsbWF0aHZhcmlhbnRHUSdpdGFsaWNGJy1JI21vR0YkNi1RKiZjb2xvbmVxO0YnL0YzUSdub3JtYWxGJy8lJmZlbmNlR1EmZmFsc2VGJy8lKnNlcGFyYXRvckdGPS8lKXN0cmV0Y2h5R0Y9LyUqc3ltbWV0cmljR0Y9LyUobGFyZ2VvcEdGPS8lLm1vdmFibGVsaW1pdHNHRj0vJSdhY2NlbnRHRj0vJSdsc3BhY2VHUSwwLjI3Nzc3NzhlbUYnLyUncnNwYWNlR0ZMLUYsNiVRJWRpZmZGJ0YvRjItSShtZmVuY2VkR0YkNiQtRiM2Jy1GLDYlUSNCMUYnRi9GMi1GUzYkLUYjNiYtRiw2JVEieEYnRi9GMi1GNjYtUSIsRidGOUY7L0Y/RjFGQEZCRkRGRkZIL0ZLUSYwLjBlbUYnL0ZOUSwwLjMzMzMzMzNlbUYnLUYsNiVRInRGJ0YvRjJGOUY5RltvRmNvRjlGOS1GNjYtUSJ+RidGOUY7Rj5GQEZCRkRGRkZIRl9vL0ZORmBvLUY2Ni1RIj1GJ0Y5RjtGPkZARkJGREZGRkhGSkZNRmZvLUY2Ni1RKiZ1bWludXMwO0YnRjlGO0Y+RkBGQkZERkZGSC9GS1EsMC4yMjIyMjIyZW1GJy9GTkZhcEZPLUZTNiQtRiM2Ki1GLDYlUSN2MkYnRi9GMi1GUzYkLUYjNiRGaG5GOUY5LUY2Ni1RJyZzZG90O0YnRjlGO0Y+RkBGQkZERkZGSEZfb0Zpb0ZXRlpGW29GaG5GOUY5LUY2Ni1RKCZtaW51cztGJ0Y5RjtGPkZARkJGREZGRkhGYHBGYnAtRiw2JVEjazJGJ0YvRjItRlM2JC1GIzYlRmhuLyUrZXhlY3V0YWJsZUdGPUY5RjlGXnFGV0ZaRmZvLUY2Ni1RIitGJ0Y5RjtGPkZARkJGREZGRkhGYHBGYnBGZm8tRiw2JVEjazFGJ0YvRjJGZ3FGXnEtRiw2JVEoQTFzb2x2ZUYnRi9GMkZaLUY2Ni1RIjpGJ0Y5RjtGPkZARkJGREZGRkhGSkZNRltyRjk=">QyQ+SSVlcUIxRzYiLy1JJWRpZmZHJSpwcm90ZWN0ZWRHNiQtSSNCMUdGJTYkSSJ4R0YlSSJ0R0YlRi8sKC1GKDYkKiYtSSN2MkdGJTYjRi4iIiJGK0Y3Ri4hIiIqJi1JI2syR0YlRjZGN0YrRjdGOComLUkjazFHRiVGNkY3LUkoQTFzb2x2ZUdGJUYtRjdGN0Y4</Equation></Text-field>
</Input>
</Group>
<Group labelreference="L53" drawlabel="true">
<Input>
<Text-field prompt="&gt; " style="Maple Input" layout="Normal"><Equation executable="true" style="2D Input" input-equation="ics := B1(x, 0) = 0:" display="LUklbXJvd0c2Iy9JK21vZHVsZW5hbWVHNiJJLFR5cGVzZXR0aW5nR0koX3N5c2xpYkdGJzYsLUkjbWlHRiQ2JVEkaWNzRicvJSdpdGFsaWNHUSV0cnVlRicvJSxtYXRodmFyaWFudEdRJ2l0YWxpY0YnLUkjbW9HRiQ2LVEqJmNvbG9uZXE7RicvRjNRJ25vcm1hbEYnLyUmZmVuY2VHUSZmYWxzZUYnLyUqc2VwYXJhdG9yR0Y9LyUpc3RyZXRjaHlHRj0vJSpzeW1tZXRyaWNHRj0vJShsYXJnZW9wR0Y9LyUubW92YWJsZWxpbWl0c0dGPS8lJ2FjY2VudEdGPS8lJ2xzcGFjZUdRLDAuMjc3Nzc3OGVtRicvJSdyc3BhY2VHRkwtRiw2JVEjQjFGJ0YvRjItSShtZmVuY2VkR0YkNiQtRiM2Jy1GLDYlUSJ4RidGL0YyLUY2Ni1RIixGJ0Y5RjsvRj9GMUZARkJGREZGRkgvRktRJjAuMGVtRicvRk5RLDAuMzMzMzMzM2VtRictSSNtbkdGJDYkUSIwRidGOS8lK2V4ZWN1dGFibGVHRj1GOUY5LUY2Ni1RIj1GJ0Y5RjtGPkZARkJGREZGRkhGSkZNLUY2Ni1RIn5GJ0Y5RjtGPkZARkJGREZGRkhGaG4vRk5GaW5GXG8tRjY2LVEiOkYnRjlGO0Y+RkBGQkZERkZGSEZKRk1GYG9GOQ==">QyQ+SSRpY3NHNiIvLUkjQjFHRiU2JEkieEdGJSIiIUYrISIi</Equation></Text-field>
</Input>
</Group>
<Group labelreference="L46" drawlabel="true">
<Input>
<Text-field prompt="&gt; " style="Maple Input" layout="Normal"><Equation executable="true" style="2D Input" input-equation="eqB1solve := Solve([eqB1, ics]):" display="LUklbXJvd0c2Iy9JK21vZHVsZW5hbWVHNiJJLFR5cGVzZXR0aW5nR0koX3N5c2xpYkdGJzYzLUkjbWlHRiQ2JVEqZXFCMXNvbHZlRicvJSdpdGFsaWNHUSV0cnVlRicvJSxtYXRodmFyaWFudEdRJ2l0YWxpY0YnLUkjbW9HRiQ2LVEqJmNvbG9uZXE7RicvRjNRJ25vcm1hbEYnLyUmZmVuY2VHUSZmYWxzZUYnLyUqc2VwYXJhdG9yR0Y9LyUpc3RyZXRjaHlHRj0vJSpzeW1tZXRyaWNHRj0vJShsYXJnZW9wR0Y9LyUubW92YWJsZWxpbWl0c0dGPS8lJ2FjY2VudEdGPS8lJ2xzcGFjZUdRLDAuMjc3Nzc3OGVtRicvJSdyc3BhY2VHRkwtRiw2JVEmU29sdmVGJ0YvRjItSShtZmVuY2VkR0YkNiQtRiM2JC1GUzYmLUYjNiYtRiw2JVElZXFCMUYnRi9GMi1GNjYtUSIsRidGOUY7L0Y/RjFGQEZCRkRGRkZIL0ZLUSYwLjBlbUYnL0ZOUSwwLjMzMzMzMzNlbUYnLUYsNiVRJGljc0YnRi9GMkY5RjkvJSVvcGVuR1EiW0YnLyUmY2xvc2VHUSJdRidGOUY5LUY2Ni1RIjpGJ0Y5RjtGPkZARkJGREZGRkhGSkZNLUYsNiVRKEIxc29sdmVGJ0YvRjJGNS1GUzYkLUYjNiYtRiw2JVEieEYnRi9GMkZobi1GLDYlUSJ0RidGL0YyRjlGOS1GNjYtUSgmc3JhcnI7RidGOUY7Rj5GQEZCRkRGRkZIRlxvL0ZORl1vLUYsNiVRJHJoc0YnRi9GMi1GUzYkLUYjNiVGKy1GUzYmLUYjNiQtSSNtbkdGJDYkUSIxRidGOUY5RjlGY29GZm9GOUY5RmlvRlxwRl9wRmlvLyUrZXhlY3V0YWJsZUdGPUY5">Qyg+SSplcUIxc29sdmVHNiItSSZTb2x2ZUdGJTYjNyRJJWVxQjFHRiVJJGljc0dGJSEiIj5JKEIxc29sdmVHRiVmKjYkSSJ4R0YlSSJ0R0YlRiU2JEkpb3BlcmF0b3JHRiVJJmFycm93R0YlRiUtSSRyaHNHJSpwcm90ZWN0ZWRHNiMmRiQ2IyIiIkYlRiVGJUYsLUYuRjBGLA==</Equation></Text-field>
</Input>
</Group>
<Group labelreference="L45" drawlabel="true">
<Input>
<Text-field style="Text" layout="Normal"></Text-field>
</Input>
</Group>
<Group labelreference="L4297" drawlabel="true">
<Input>
<Text-field prompt="&gt; " style="Maple Input" layout="Normal"><Equation executable="true" style="2D Input" input-equation="p1 := plot(eval(A1solve(x, t), t = 20), x = -1000 .. 1000, title = &quot;First order perturbtion&quot;):" display="LUklbXJvd0c2Iy9JK21vZHVsZW5hbWVHNiJJLFR5cGVzZXR0aW5nR0koX3N5c2xpYkdGJzYpLUkjbWlHRiQ2JVEjcDFGJy8lJ2l0YWxpY0dRJXRydWVGJy8lLG1hdGh2YXJpYW50R1EnaXRhbGljRictSSNtb0dGJDYtUSomY29sb25lcTtGJy9GM1Enbm9ybWFsRicvJSZmZW5jZUdRJmZhbHNlRicvJSpzZXBhcmF0b3JHRj0vJSlzdHJldGNoeUdGPS8lKnN5bW1ldHJpY0dGPS8lKGxhcmdlb3BHRj0vJS5tb3ZhYmxlbGltaXRzR0Y9LyUnYWNjZW50R0Y9LyUnbHNwYWNlR1EsMC4yNzc3Nzc4ZW1GJy8lJ3JzcGFjZUdGTC1GLDYlUSVwbG90RidGL0YyLUkobWZlbmNlZEdGJDYkLUYjNjItRiw2JVElZXZhbEYnRi9GMi1GUzYkLUYjNiotRiw2JVEoQTFzb2x2ZUYnRi9GMi1GUzYkLUYjNictRiw2JVEieEYnRi9GMi1GNjYtUSIsRidGOUY7L0Y/RjFGQEZCRkRGRkZIL0ZLUSYwLjBlbUYnL0ZOUSwwLjMzMzMzMzNlbUYnLUYsNiVRInRGJ0YvRjIvJStleGVjdXRhYmxlR0Y9RjlGOUZib0Zqby1GNjYtUSI9RidGOUY7Rj5GQEZCRkRGRkZIRkpGTS1JI21uR0YkNiRRIzIwRidGOUZdcEY5RjlGYm9GX29GX3AtRjY2LVEqJnVtaW51czA7RidGOUY7Rj5GQEZCRkRGRkZIL0ZLUSwwLjIyMjIyMjJlbUYnL0ZORmpwLUZjcDYkUSUxMDAwRidGOS1GNjYtUSMuLkYnRjlGO0Y+RkBGQkZERkZGSEZpcC9GTkZnb0ZccUZiby1GLDYlUSZ0aXRsZUYnRi9GMkZfcC1JI21zR0YkNiNROEZpcnN0fm9yZGVyfnBlcnR1cmJ0aW9uRictRiw2I1EhRidGXXBGOUY5LUY2Ni1RIjpGJ0Y5RjtGPkZARkJGREZGRkhGSkZNRl1wRjk=">QyQ+SSNwMUc2Ii1JJXBsb3RHNiQlKnByb3RlY3RlZEdJKF9zeXNsaWJHRiU2JS1JJWV2YWxHRik2JC1JKEExc29sdmVHRiU2JEkieEdGJUkidEdGJS9GMyIjPy9GMjshJSs1IiUrNS9JJnRpdGxlR0YlUThGaXJzdH5vcmRlcn5wZXJ0dXJidGlvbkYlISIi</Equation></Text-field>
</Input>
</Group>
<Group labelreference="L4296" drawlabel="true">
<Input>
<Text-field prompt="&gt; " style="Maple Input" layout="Normal"><Equation executable="true" style="2D Input" input-equation="p2 := plot(eval(B1solve(x, t), t = 20), x = -1000 .. 1000, colour = &quot;blue&quot;):" display="LUklbXJvd0c2Iy9JK21vZHVsZW5hbWVHNiJJLFR5cGVzZXR0aW5nR0koX3N5c2xpYkdGJzYpLUkjbWlHRiQ2JVEjcDJGJy8lJ2l0YWxpY0dRJXRydWVGJy8lLG1hdGh2YXJpYW50R1EnaXRhbGljRictSSNtb0dGJDYtUSomY29sb25lcTtGJy9GM1Enbm9ybWFsRicvJSZmZW5jZUdRJmZhbHNlRicvJSpzZXBhcmF0b3JHRj0vJSlzdHJldGNoeUdGPS8lKnN5bW1ldHJpY0dGPS8lKGxhcmdlb3BHRj0vJS5tb3ZhYmxlbGltaXRzR0Y9LyUnYWNjZW50R0Y9LyUnbHNwYWNlR1EsMC4yNzc3Nzc4ZW1GJy8lJ3JzcGFjZUdGTC1GLDYlUSVwbG90RidGL0YyLUkobWZlbmNlZEdGJDYkLUYjNjItRiw2JVElZXZhbEYnRi9GMi1GUzYkLUYjNiotRiw2JVEoQjFzb2x2ZUYnRi9GMi1GUzYkLUYjNictRiw2JVEieEYnRi9GMi1GNjYtUSIsRidGOUY7L0Y/RjFGQEZCRkRGRkZIL0ZLUSYwLjBlbUYnL0ZOUSwwLjMzMzMzMzNlbUYnLUYsNiVRInRGJ0YvRjIvJStleGVjdXRhYmxlR0Y9RjlGOUZib0Zqby1GNjYtUSI9RidGOUY7Rj5GQEZCRkRGRkZIRkpGTS1JI21uR0YkNiRRIzIwRidGOUZdcEY5RjlGYm9GX29GX3AtRjY2LVEqJnVtaW51czA7RidGOUY7Rj5GQEZCRkRGRkZIL0ZLUSwwLjIyMjIyMjJlbUYnL0ZORmpwLUZjcDYkUSUxMDAwRidGOS1GNjYtUSMuLkYnRjlGO0Y+RkBGQkZERkZGSEZpcC9GTkZnb0ZccUZiby1GLDYlUSdjb2xvdXJGJ0YvRjJGX3AtSSNtc0dGJDYjUSVibHVlRictRiw2I1EhRidGXXBGOUY5LUY2Ni1RIjpGJ0Y5RjtGPkZARkJGREZGRkhGSkZNRl1wRjk=">QyQ+SSNwMkc2Ii1JJXBsb3RHNiQlKnByb3RlY3RlZEdJKF9zeXNsaWJHRiU2JS1JJWV2YWxHRik2JC1JKEIxc29sdmVHRiU2JEkieEdGJUkidEdGJS9GMyIjPy9GMjshJSs1IiUrNS9JJ2NvbG91ckdGJVElYmx1ZUYlISIi</Equation></Text-field>
</Input>
</Group>
<Group labelreference="L4298" drawlabel="true">
<Input>
<Text-field prompt="&gt; " style="Maple Input" layout="Normal"><Equation executable="true" style="2D Input" input-equation="display({p1, p2})" display="LUklbXJvd0c2Iy9JK21vZHVsZW5hbWVHNiJJLFR5cGVzZXR0aW5nR0koX3N5c2xpYkdGJzYmLUkjbWlHRiQ2JVEoZGlzcGxheUYnLyUnaXRhbGljR1EldHJ1ZUYnLyUsbWF0aHZhcmlhbnRHUSdpdGFsaWNGJy1JKG1mZW5jZWRHRiQ2JC1GIzYlLUY2NiYtRiM2Jy1GLDYlUSNwMUYnRi9GMi1JI21vR0YkNi1RIixGJy9GM1Enbm9ybWFsRicvJSZmZW5jZUdRJmZhbHNlRicvJSpzZXBhcmF0b3JHRjEvJSlzdHJldGNoeUdGSS8lKnN5bW1ldHJpY0dGSS8lKGxhcmdlb3BHRkkvJS5tb3ZhYmxlbGltaXRzR0ZJLyUnYWNjZW50R0ZJLyUnbHNwYWNlR1EmMC4wZW1GJy8lJ3JzcGFjZUdRLDAuMzMzMzMzM2VtRictRiw2JVEjcDJGJ0YvRjIvJStleGVjdXRhYmxlR0ZJRkVGRS8lJW9wZW5HUSJ8ZnJGJy8lJmNsb3NlR1EifGhyRidGaW5GRUZFRmluRkU=">LUkoZGlzcGxheUc2IjYjPCRJI3AxR0YkSSNwMkdGJA==</Equation></Text-field>
</Input>
<Output>
<Text-field style="Maple Plot" layout="Maple Plot"><Plot height="400" type="two-dimensional" width="400" plot-scale="1.0" plot-xtrans="0.0" plot-ytrans="0.0" gridlinevisibility="1" legendvisibility="false">LSUlUExPVEc2Ki0lJ0NVUlZFU0c2JDdcejckJCEmKysiISIiJCEwRU4jXDw9Q00hI043JCQhMFwoXCoqeSVbKikqISM3JCIwbkkscnguWSQhI043JCQhMFsmND5jTi4pKiEjNyQhMF82Km9GPSNcJCEjTjckJCEwXy80KUhZKygqISM3JCIwa003RCskR04hI043JCQhMGY8TkkpKW9mKiEjNyQiMClHNVw8PlxMISN3NyQkITBZI1wpKmUhUVwqISM3JCIwLnRtSGAnPk8hI3Y3JCQhMCV5YzhgQilSKiEjNyQiMG00aVpbckEkISN1NyQkITByVSYzdkYqSCohIzckIjA9PSJ5SyEqXEkhI3Q3JCQhMDhEXT9OcD4qISM3JCIwIm9oI0d4IVxJISNzNyQkITAnR2Q5NiNcNCohIzckIjAnPjJHLlNqSCEjcjckJCEwMzxNMygpKiopKikhIzckIjBPRD1WMHkrJCEjcTckJCEwSGU7OGh2KikpISM3JCEweCF5RjhGQlEhI043JCQhMC0wNVM2TnopISM3JCIwNyFIX1twc0AhI283JCQhLzM7S1cuKm8pISM2JCIwOWdLLlsqXD8hI243JCQhMCV5Yzg6TillKSEjNyQiMFZneiYqKUhZPCEjbTckJCEwWCopeXhAcFwpISM3JCIwKlt6emNcKzchI2w3JCQhMFolKil5SD8pUSkhIzckIS9BSz14MEJTISNNNyQkITBSeGEqUTUnSCkhIzckIjBZXG0hKXpGInkhI2s3JCQhMDxNb3dxKik9KSEjNyQiMCJbKUhuI0c4cSEjajckJCEwKFsoXHpSVDQpISM3JCIwRXYyUVguIVshI2k3JCQhMHNXKik9JjQhKnohIzckIjBDdWUqW3F6USEjaDckJCEwKnpmPiwtIip5ISM3JCIvUiR6LFM3eSMhI2Y3JCQhMCc+Unljayh5KCEjNyQiMCN6NDNVc0VAISNmNyQkITB5YzhuOkZwKCEjNyQiMCZIKT1NczpOIiEjZTckJCEwJjM8TTNLIWYoISM3JCIwYVolPXJCTigqISNlNyQkIS8lemVQaFJbKCEjNiQiMEFvXTYpMy51ISNkNyQkITAoUXhhXlAiUighIzckITBhSE5AY1pXJSEjTjckJCEwXChcKlx6OEgoISM3JCEwWyNmMFtVKlslISNONyQkITAzOkk/dSEpPSghIzckITA6LSJbbTNzISohI043JCQhMDdCWTc1cTMoISM3JCIwWjRCIj5VeDYhI2A3JCQhLzM7S2FBKilwISM2JCIwMUMlcHV2JipvISNgNyQkITAyOkk/XzEpbyEjNyQiME9PKFsjKlwqeiUhI183JCQhMD5Rd0slNCR5JyEjNyQhMDgoZkhXXkJaISNONyQkITAiPU9zLyQqeW0hIzckIi86TiYpKil6ZDshI1w3JCQhMFcpb1BEYSVlJyEjNyQiMHlCIj16Qj1bISNONyQkITAmKXBSZl44WychIzckIjAnej9oUV8/XCEjXDckJCEwJSopeWRwRCVRJyEjNyQiMG1rcCk+VklEISNbNyQkITA7S2szbEZHJyEjNyQiMCZ5JnBvZGUnXCEjTjckJCEweWI2QlFOPSchIzckIjA0MSU0O2pQcSEjWjckJCEwdVomNHBsemchIzckIjBNaW4sLz4iUSEjWTckJCEwRF4tJm9nemYhIzckIjB4XEdSKXorPiEjWDckJCEwTnFTQCJIeGUhIzckIjBLZC5NbyFHJyohI1g3JCQhMDI6SSFHI2V4JiEjNyQiMEZmNjYpM0NfISNONyQkITB5YzgoUWUjbyYhIzckIjAmKkhkVyEqPio+ISNWNyQkITBNb09gQGRkJiEjNyQiMHpMLUdNcywiISNVNyQkITBpQ1xlVSxbJiEjNyQiMGZTdnlnM1EmISNONyQkITBFXy9cTiN5YCEjNyQiMEpvVCVHekk7ISNNNyQkITAmKiopelIocCFHJiEjNyQiMGF0TD9kIypbJiEjTTckJCEwLjI5KVFSc14hIzckIjBoKSpIIjQ7VT4hI0w3JCQhMCYpcFIqNGh5XSEjNyQiMCJ5TUM5WTxpISNMNyQkITBYKil5ZG1AKFwhIzckIjB2VGJaSEE/IyEjSzckJCEwQFQjW1M6dlshIzckIjAvOT8uUWEjbyEjSzckJCEwbk1wZVAhcFohIzckIjBoWGFkJioqKkgjISNKNyQkITBvTnIteHVuJSEjNyQiMG8+UHRqLlgnISNKNyQkITAkZj1QLT90WCEjNyQiMDpHTzk1UC8jISNJNyQkITA6SWcrdUNaJSEjNyQiMDc4KWYqNG00JyEjSTckJCEwVSUpb2Q4PVAlISM3JCIwaC8xcSI9IXkiISNINyQkITBbJ0hmTV9yVSEjNyQiMCkpR0cwWUAyJiEjSDckJCEwTG1LMHdePCUhIzckIjBHXEohXEtnOCEjRzckJCEwKil5ZCY+LXJTISM3JCIweHFwWG0lb1EhI0c3JCQhMHNWKFtidnJSISM3JCIwLlhxLE5nLSIhI0Y3JCQhMENbJ0hCR25RISM3JCIwQUAzQF9DIUchI0Y3JCQhMHJVJjMqM0Z4JCEjNyQiMDJ0PiIpUmkjbyEjRjckJCEwTnBRZCg9b08hIzckIjBZNGwmUVEoeSIhI0U3JCQhMHNWKFtWMm9OISM3JCIwdip5TzlGK1chI0U3JCQhMDA1PyFbP29NISM3JCIwPig0cHIiKmU1ISNENyQkITAkb090MSpRTyQhIzckIjApNG5eMUgjZiMhI0Q3JCQhMCNRd19OInlFJCEjNyQiMCpwP1FVZCd6JiEjRDckJCEwKWY+UnVUcEohIzckIjBNdD0sI3AmSCIhI0M3JCQhMCY0PlFreGdJISM3JCIweklhaipwd0khI0M3JCQhMHdfMCI0VGlIISM3JCIwVkw7X0U3ZichI0M3JCQhME1vT3Q4PSdHISM3JCIwcj1qaGVxUyIhI0I3JCQhLyp6ZioqMyZmRiEjNiQiMHMmWyYqPlt4SCEjQjckJCEwJjM8TTVabEUhIzckIjAxbl4+MHEiZSEjQjckJCEvLjE3J0hfYyMhIzYkIjBVdUxYI3lqNiEjQTckJCEwJjM8TTd2bEMhIzckIjA4I2ZvKSo+b0EhI0E3JCQhMEdkOUhTJGZCISM3JCIwYyVwbz9NRFghI0E3JCQhMDZAVUNQYUUjISM3JCIwbXJjPVsvOykhI0E3JCQhMGAwNmkjNGRAISM3JCIwbUYjKm9JVGQiISNANyQkITB6ZTwmKj4kZj8hIzckIjBKOSVwJXpzeSMhI0A3JCQhMDpJZyt6RCc+ISM3JCIwZWcjNEpqMlshI0A3JCQhMEdiNVReJmU9ISM3JCIwLi9VbGR1VykhI0A3JCQhMDI6SSsuVHYiISM3JCIwQkQvSztIWCIhIz83JCQhMFYmMzwvMmY7ISM3JCIwIlwxalsoM0wjISM/NyQkIS8zO0srOmU6ISM2JCIwaVJoQ1Z1dyQhIz83JCQhKTttZjkhIiYkIi9IYU9YRyopZSEjPjckJCEwXi0wNSoqR04iISM3JCIvPEVHWXBEJCohIz43JCQhMFF3XyYpPjBFIiEjNyQiMDM6VyIpPiRmOCEjPjckJCEwTW9PJCo9VzoiISM3JCIvayZSWFleLyMhIz03JCQhMENaJSpbeVkwIiEjNyQiMEotZERONyRIISM+NyQkITBHZDlIOSFmJiohIzgkIjAlSFJ2ZCUpKjMlISM+NyQkITB1WiY0elhxJikhIzgkIjA8YiZHW2h0YiEjPjckJCEwT3VbKEg+aXYhIzgkIjAjKj5HWFxGWCghIz43JCQhMCllPE4hXE1cJyEjOCQiMHM7R2pHVyYpKiEjPjckJCEwVyhbKFw6Tl4mISM4JCIwLkBmS1IkUjchIz03JCQhMGxKakUmPllYISM4JCIwJCopPSk9JmU4OiEjPTckJCEwWydIZmU5N04hIzgkIjApb2xHMGo8PSEjPTckJCEwPVB1W1ouWyMhIzgkIjAxXlxPWyM0QCEjPTckJCEwUXplPFpVYiIhIzgkIjBbVmdpR2dMIyEjPTckJCEwJT1QdTN0MDUhIzgkIjBuNGtvaFFXIyEjPTckJCEwLVYnR2Q5c1ghIzkkIjB0TClbSiNcXyMhIz03JCQhMFg8TnEhR3hBISM5JCIwJ2UjcCV5W1xEISM9NyQkIjBpNzM7SyVlPCEjOyQiMDxNJFIpNHpjIyEjPTckJCIwIjQ8TW8sbDYhIzkkIjAqNFZPYG91RCEjPTckJCIvUHRZJFxDSiMhIzgkIjB3WiV6eHd6RCEjPTckJCIwXCdIZj0pKWZNISM5JCIwJVxhN2Y1JGUjISM9NyQkIjBGZj1QOXRnJSEjOSQiMEsmWz0jXFllIyEjPTckJCIwVSopeWRsJFxmISM5JCIwcztPWDVUZSMhIz03JCQiMGQ+Unk7OUgoISM5JCIwPihvczAoNGUjISM9NyQkIjBzXCoqKXpZTCcpISM5JCIwJCk+UGtgXmQjISM9NyQkIjAoKXpmPj5iKCoqISM5JCIvTFkpKWVlbUQhIzw3JCQiMC0vMztpZkUiISM4JCIwT0hyI1siNGEjISM9NyQkIjAwNT9Tc1ZgIiEjOCQiMDNRXkk9TV0jISM9NyQkIjBwUXhhOm4vIyEjOCQiMDszTiZSRyhSIyEjPTckJCIwTW5NcGUhZkQhIzgkIjAqR2Ric1tWQSEjPTckJCIwVyhbKFwiKVJaJCEjOCQiMGUlKltIUFslPSEjPTckJCIwQVUlKW9XJSkpUiEjOCQiMFhAMDVnK2IiISM9NyQkIi4oUnp5IUhdJSEjNiQiL0smKioqb3UwNyEjPDckJCIwb0pqRSJ5P10hIzgkIjBtUGhIeXg2KSEjPjckJCIwTm1LbGEnUWIhIzgkIjBUdWUlUmRWUCEjPjckJCIwKD5SeW0xYWchIzgkITBoIlxXbGpvKSohIz83JCQiL3deLih5JXBsISM3JCEwenVDXkFnLSchIz43JCQiMHJTIkc7TFpxISM4JCEwVj9KaHUvNCIhIz03JCQiMCJRd19YPUR2ISM4JCEwJSlRJ1FdJDRmIiEjPTckJCIwWCopeWR0Kj4hKSEjOCQhMClINDJmNTlAISM9NyQkIjAzOklnaVpeKSEjOCQhMDspM3cleUtqIyEjPTckJCIwLS4xN3VrLSohIzgkITAzciJwYiJmOiQhIz03JCQiMCY0PlFjPVEmKiEjOCQhMFIqKj48bE5sJCEjPTckJCIwQlghNGMjWysiISM3JCEwPjJedllXNiUhIz03JCQiME9yVWxLZTAiISM3JCEwMTNYSlEvYCUhIz03JCQiMERcKXAnKkgzNiEjNyQhMHI2STRlPyFcISM9NyQkIjA5RmFvbTI7IiEjNyQhMHkwN08vIjNfISM9NyQkIjAkZj1QRT5gNyEjNyQhMDlSRzkoKXBjJiEjPTckJCIwRFwpcF0/ejchIzckITA5Sik0Rl5CYyEjPTckJCIwYzdEXTxfSSIhIzckITBgYUZUJHlmYyEjPTckJCIwQVcpPVBBPTghIzckITBiM3EjKWUtbiYhIz03JCQiMCllPE4qSDdMIiEjNyQhMFd2JT0nM2NuJiEjPTckJCIwYTI6Ok9VTSIhIzckITAjM3NrIkdlbiYhIz03JCQiLyNSeU9Vc04iISM2JCEwc0UlXDAjNG4mISM9NyQkIjBKaEEmM1s0OSEjNyQhMGY5V00jKikqZiYhIz03JCQiMFUkb08kPjxZIiEjNyQhMDc3emI3JVthISM9NyQkIjBRd19ELUNjIiEjNyQhMGBDSzsmPlhcISM9NyQkIjBlOko3PCIzOyEjNyQhMFwhNCU+d1lqJSEjPTckJCIweGE0Kj4kUWwiISM3JCEwQ3pGeF8vRyUhIz03JCQiMEVfL1IiPjM8ISM3JCEwVEUnUSl5NSJRISM9NyQkIjB2XCoqeV1EdyIhIzckITBwTFEzXS1JJCEjPTckJCIwSGU7TCsnMz0hIzckITBZU0JyRlMlRyEjPTckJCIwJG9PdClcWSY9ISM3JCEwKHpqJFwhPnVCISM9NyQkIjBXKW9Qa0AzPiEjNyQhMHhvOyVHUD89ISM9NyQkIjAwNT8rJHloPiEjNyQhMEZNVEEpW3A3ISM9NyQkIi8oUnpbKT40PyEjNiQhMHdKWD8qXEd6ISM+NyQkIjBOcFEoUmhjPyEjNyQhMGRzIVEyJmVMJCEjPjckJCIwVSUpb0ZPJzNAISM3JCIwPmFrWXE8ViIhIz43JCQiLyYqKil6JmUxOyMhIzYkIjBaNmBZLyZcZSEjPjckJCIwJ0dkOWg+NUEhIzckIjBHUTpaSitvKiEjPjckJCIwQlkjXE90ZkEhIzckIjAxLjVBMjFKIiEjPTckJCIwRV8vNDNKTyMhIzckIjBwYSkqKltKJik9ISM9NyQkIjBXKFsoNFEhZUMhIzckIi84QGVjalRBISM8NyQkIi8vMztiQjREISM2JCIwO1hRZWx2TyMhIz03JCQiMFB0WSRIVmdEISM3JCIwbCZ5ZCRvKVxDISM9NyQkIjBCWSMqekFxZSMhIzckIjBNYCpSJCpRd0MhIz03JCQiLyI+UW03T2gjISM2JCIwX0FgVlxDXCMhIz03JCQiMGAwaGYycGkjISM3JCIwYlssdj5uXCMhIz03JCQiMCc+UkdEP1NFISM3JCIwX2I3UHUmKVwjISM9NyQkIjBSeTFZKFxgRSEjNyQiMFQ+QVkkMylcIyEjPTckJCIwJFsnSFIjem1FISM3JCIwMjUqRyc9YFwjISM9NyQkIjBmPE5dJjM4RiEjNyQiME5xSiRmKipvQyEjPTckJCIwTnFTaHkkZkYhIzckIi9mJSlvKzs+QyEjPDckJCIwdFkkcFVQZkchIzckIjB0PThMJGZZQSEjPTckJCIwOkhlY3pFJ0ghIzckIjBsTiVSSSsuPyEjPTckJCIwNkBVa1ZQMSQhIzckIjBEWSN5VjFKPCEjPTckJCIwVSRvTyRHOjskISM3JCIwRDR4XSo9ZzkhIz03JCQiMDpIZWMsLEYkISM3JCIwPnVBa1M8PCIhIz03JCQiMC4xN1dmd08kISM3JCIvRCEpR3JJayQqISM9NyQkIjBUI1snSEI9WiQhIzckIjA6LlYoPkJ6ciEjPjckJCIweWI2QjZpYyQhIzckIjBgTSYzb1Y7YiEjPjckJCIwUHVbPC0lcE8hIzckIjB6QF10PSFRUyEjPjckJCIwR2I1Im9cbVAhIzckIi55RzFPVyVIISM8NyQkIjAxN0NvKSl6J1EhIzckIjAiKnBMU3kicD8hIz43JCQiMFcpb1BiQG5SISM3JCIwMjA4YkxQViIhIz43JCQiMFwnSGZvNHJTISM3JCIwR24+W3lMYSohIz83JCQiMCdIZj1wOXJUISM3JCIwIlxWQj9vM2ohIz83JCQiMChReGFEWXRVISM3JCIweGZLZls6LyUhIz83JCQiMDpIZSc0JFxQJSEjNyQiMEFPJVJYclVEISM/NyQkIjBXKFsoKilwIm9XISM3JCIwVUFdQmYoSDshIz83JCQiMCllPE5BLnZYISM3JCIwPFg1KT1fdCYqISNANyQkIi8nPlI9NjFuJSEjNiQiMDxeJjREekllISNANyQkIjAnPlJ5Iz1EeCUhIzckIi9QcUc3N21MISM/NyQkIjBGYTNQYysoWyEjNyQiME4mNCteR10+ISNANyQkIjA+UHUpKWYkeVwhIzckIjBkVyVlXSUqUjUhI0A3JCQiMFB1W3hVQDImISM3JCIwPVJ5Vk93ImYhI0E3JCQiMHhhND4oZXleISM3JCIwI1t1KXpQTzAkISNBNyQkIjAtLjFzKmZ2XyEjNyQiMEIlKVwleXZQOyEjQTckJCIwYjQ+PTs8USYhIzckIjAmSC8jR25nNSkhI0I3JCQiMGEzPHV3S1omISM3JCIuZF5PKkdRViEjQDckJCIwSGU7YGB2ZCYhIzckIi9lSksieV8zIyEjQTckJCIwMjlHd3ojeWMhIzckIjAnSFVrcFgxNSEjQjckJCIvKWY+PlMqeWQhIzYkIjAnPWEqW3g7dyUhI0M3JCQiMHVaJjQuQnplISM3JCIwLFEqb3VqOEEhI0M3JCQiMCp5ZDp4ZHZmISM3JCIwJikpeXgzX1M1ISNDNyQkIjBMbEkiPXR6ZyEjNyQiMCdvISl6JVxeXSUhI0Q3JCQiLzA1PyMpKip5aCEjNiQiMD04NSZbKXopPiEjRDckJCIwKWY+UjlaJEcnISM3JCIwaVBaIkg0RSMpISNFNyQkIjBeLC4nWy95aiEjNyQiMDNwPiE0VkpPISNFNyQkIjAoWyhcPm1EWychIzckIjBqaT0qZWRTOSEjRTckJCIwXissVXpFZSchIzckIjBCZzNNUjUjZSEjRjckJCIwPE1vJypbRG8nISM3JCIwJz1UJEgkZTVCISNGNyQkIjBSeGE0am95JyEjNyQiMFYrKCpILGdoKSEjRzckJCIvLzM7LSVIKW8hIzYkIjAnW1EjeXJtUyQhI0c3JCQiMENbJ0hqTCIpcCEjNyQiMHN6IzRJOiNIIiEjRzckJCIwRmAxTHgqKjMoISM3JCIwJG9rdGxkSlYhI0g3JCQiMFkiSGVHTSk9KCEjNyQiMGtwaiJRbng6ISNINyQkIjApZTxOKyUqKUcoISM3JCIwXD40QDk2XSYhI0k3JCQiMEtrR3hXN1IoISM3JCIwMFR2LWA2Jj0hI0k3JCQiMFB0WXQjRyZbKCEjNyQiMCMzXnhKP29tISNKNyQkIjAjUnljVF8mZSghIzckIjBkWmsqeWtoQCEjSjckJCIwUHRZYC1dbyghIzckIjBSZSEpKXlINXAhI0s3JCQiMCVwUXhNVCJ6KCEjNyQiMChvZTRWTllFISNLNyQkIjA3QllfO2ApeSEjNyQiMDs1JVJ5cGJ4ISNMNyQkIi8oUXg5aE8qeiEjNiQiMCxzb08iR1RAISNMNyQkIjBWJjM8UVYiNCkhIzckITBLWm5jX3dQKiEjTDckJCIwMjlHd3UiKT0pISM3JCEwJClwSDw3cjwkISNMNyQkIjAmKil5ZEI/I0gpISM3JCIwaWZSMGl0WSQhI0w3JCQiMDpIZXddbVIpISM3JCEvOlB3bSpSViQhI0s3JCQiLyllPE4kbyJcKSEjNiQiMGM8YSY9Om9VISNPNyQkIjBVJG9PUGcjZikhIzckIjB3RncucFkuKCEjTDckJCIwQVcpb0A0InApISM3JCEwKFJZbFFFXk4hI0w3JCQiMHJUJG9ZJnl6KSEjNyQhMGJCYCs3JHpyISNMNyQkIjAleWM4UkIhKikpISM3JCIwTSJlJltOZ0MoISNMNyQkIjApZTxOW0wnKiopISM3JCIwJnpRWSMqeUBaISNSNyQkIjAqcFJ6XzInNCohIzckIjB4PnZuOW5SKCEjTDckJCIvJilwUkImWz4qISM2JCIwdmI8bEZTXCIhI0s3JCQiMFgqKXkoenEkSCohIzckITBWJ1Ihel1WYSghI0w3JCQiMHpjOFpNWFIqISM3JCEwQmN1bC0zaSghI0w3JCQiMGpFYCcpMzldKiEjNyQiMEEmXEVqby14ISNMNyQkIjBbJjQ+QVMqZiohIzckIjAuMFhkUSZ5eCEjTDckJCIwMTZBQ01ocCohIzckIjBUYlxfdHEjUiEjTDckJCIwZTlIPVImKnoqISM3JCEwR3lOMyMqeSdSISNMNyQkIi8wNT8hPkYhKiohIzYkITAkZUdxWS80UyEjTDckJCImKysiISIiJCIweSczbWBCW1MhI0wtJSZDT0xPUkc2JiUkUkdCRyQiIiEhIiIkIiIhISIiJCIjNSEiIi0lJ0NVUlZFU0c2JDdcejckJCEmKysiISIiJCIvKHpibmVrQykhI243JCQhMFwoXCoqeSVbKikqISM3JCIweV95KzNsMykhI243JCQhMFsmND5jTi4pKiEjNyQiMFhqeHYxJyl5JiEjbTckJCEwXy80KUhZKygqISM3JCIwOWZIVmgnKj0mISNsNyQkITBmPE5JKSlvZiohIzckIjAkW21iPjI/WSEjazckJCEwWSNcKSplIVFcKiEjNyQiMDIqKVFjPVIpUiEjajckJCEwJXljOGBCKVIqISM3JCIwOnVJZihcISlHISNpNyQkITByVSYzdkYqSCohIzckIjAkPlo9InA0PiMhI2g3JCQhMDhEXT9OcD4qISM3JCIwY3RqPyNbXDwhI2c3JCQhMCdHZDk2I1w0KiEjNyQiMF83IltMeGU4ISNmNyQkITAzPE0zKCkqKikqKSEjNyQiMFIkZTVbIls0IiEjZTckJCEwSGU7OGh2KikpISM3JCIvTVxOdkVgbiEjZDckJCEwLTA1UzZOeikhIzckIjAoKm8mKm8kcEheISNkNyQkIS8zO0tXLipvKSEjNiQiMEUnR2RQWVZRISNjNyQkITAleWM4Ok4pZSkhIzckIjAmbzRtYU1ARSEjYjckJCEwWCopeXhAcFwpISM3JCIweCZ6U2VEczkhI2E3JCQhMFolKil5SD8pUSkhIzckIjAoND9iLCtANiEjYDckJCEwUnhhKlE1J0gpISM3JCIwaGY9QSRIVWghI2A3JCQhMDxNb3dxKik9KSEjNyQiMFklRyMzWXhNJSEjXzckJCEwKFsoXHpSVDQpISM3JCIvMmRBRCI0VCMhI103JCQhMHNXKik9JjQhKnohIzckIjBrXyczI1xpYSIhI103JCQhMCp6Zj4sLSIqeSEjNyQiMEVdTC9jOiopKSEjXTckJCEwJz5SeWNrKHkoISM3JCIwSzpVOlEwUyYhI1w3JCQhMHljOG46RnAoISM3JCIwKTRAaD5DeEYhI1s3JCQhMCYzPE0zSyFmKCEjNyQiMDxcPUldOmYiISNaNyQkIS8lemVQaFJbKCEjNiQiMD11S2czOGEqISNaNyQkITAoUXhhXlAiUighIzckIjA2aSVbUzFfVyEjWTckJCEwXChcKlx6OEgoISM3JCIwJFJ6PmlWL0IhI1g3JCQhMDM6ST91ISk9KCEjNyQiMEFJeWlWSEIiISNXNyQkITA3Qlk3NXEzKCEjNyQiMCo+WHd5IipHaSEjVzckJCEvMztLYUEqKXAhIzYkIjBLa0VceHQjSCEjVjckJCEwMjpJP18xKW8hIzckIjAkKlIiKTNxXmYiISNVNyQkITA+UXdLJTQkeSchIzckIjAkKilvNkJjcXIhI1U3JCQhMCI9T3MvJCp5bSEjNyQiMCR5cURhOyRcJCEjVDckJCEwVylvUERhJWUnISM3JCIwTCJvZXgsUjkhI1M3JCQhMCYpcFJmXjhbJyEjNyQiMFxqSDsiKWVpJyEjUzckJCEwJSopeWRwRCVRJyEjNyQiMCZlJUdnNkl0IyEjUjckJCEwO0trM2xGRychIzckIjBLYCQpRyNleDYhI1E3JCQhMHliNkJRTj0nISM3JCIwWlMqR1xYN1shI1E3JCQhMHVaJjRwbHpnISM3JCIwLlpOXVNpMCMhI1A3JCQhMEReLSZvZ3pmISM3JCIwYXd1RiIqZjopISNQNyQkITBOcVNAIkh4ZSEjNyQiMFRwZjhTeEUkISNPNyQkITAyOkkhRyNleCYhIzckIjB6JikqXGxAbjchI043JCQhMHljOChRZSNvJiEjNyQiLzpGeiIqcEBWISNNNyQkITBNb09gQGRkJiEjNyQiMEctanVsXXMiISNNNyQkITBpQ1xlVSxbJiEjNyQiMCVvJz1WOUckZSEjTTckJCEwRV8vXE4jeWAhIzckIjApcHYnUkVVNCMhI0w3JCQhMCYqKil6UihwIUcmISM3JCIwUVRfP3l2KHAhI0w3JCQhMC4yOSlRUnNeISM3JCIwW2VdIj4rJmYjISNLNyQkITAmKXBSKjRoeV0hIzckIjAiNEQhbzxtJHohI0s3JCQhMFgqKXlkbUAoXCEjNyQiMFBHO3E0O3cjISNKNyQkITBAVCNbUzp2WyEjNyQiMChmQChmcTVWKSEjSjckJCEwbk1wZVAhcFohIzckIjB0VCgpPTZheiMhI0k3JCQhMG9Oci14dW4lISM3JCIwKUdFKCopXHlyKCEjSTckJCEwJGY9UC0/dFghIzckIjBkRHkrI1ItQyEjSDckJCEwOklnK3VDWiUhIzckIjBIciZmIVJELyghI0g3JCQhMFUlKW9kOD1QJSEjNyQiMFEzJip6NC0tIyEjRzckJCEwWydIZk1fclUhIzckIjA2QVRwd0xsJiEjRzckJCEwTG1LMHdePCUhIzckIjAqSHdPbnQqWyIhI0Y3JCQhMCopeWQmPi1yUyEjNyQiMEcrbHB4XTolISNGNyQkITBzVihbYnZyUiEjNyQiMCVHKT0+bTkzIiEjRTckJCEwQ1snSEJHblEhIzckIjB3a1ZJWVkqRyEjRTckJCEwclUmMyozRngkISM3JCIwKj5jJnoqPT9wISNFNyQkITBOcFFkKD1vTyEjNyQiMF8qekhhO3U8ISNENyQkITBzVihbVjJvTiEjNyQiMEp6VCczXXlVISNENyQkITAwNT8hWz9vTSEjNyQiMCpmUT4neiIzNSEjQzckJCEwJG9PdDEqUU8kISM3JCIwYTteKSlRS1QjISNDNyQkITAjUXdfTiJ5RSQhIzckIjBEeC8kejskRyYhI0M3JCQhMClmPlJ1VHBKISM3JCIwTyR6M20uYjYhI0I3JCQhMCY0PlFreGdJISM3JCIwUjYlUk52dUUhI0I3JCQhMHdfMCI0VGlIISM3JCIwOyRbKipmPylmJiEjQjckJCEwTW9PdDg9J0chIzckIjBobzpiVWk7IiEjQTckJCEvKnpmKiozJmZGISM2JCIwajM5VHVkUyMhI0E3JCQhMCYzPE01WmxFISM3JCIwZEAyJCopUillJSEjQTckJCEvLjE3J0hfYyMhIzYkIi9SeGhGS1QqKSEjQDckJCEwJjM8TTd2bEMhIzckIi8zQnQqZmtwIiEjPzckJCEwR2Q5SFMkZkIhIzckIjAtdTklZSplRyQhI0A3JCQhMDZAVUNQYUUjISM3JCIwPEIzTFh6dyYhI0A3JCQhMGAwNmkjNGRAISM3JCIwRioqW3U0djIiISM/NyQkITB6ZTwmKj4kZj8hIzckIjBeKVEpNCNvXj0hIz83JCQhMDpJZyt6RCc+ISM3JCIvMXBiL2soNCQhIz43JCQhMEdiNVReJmU9ISM3JCIwZVwkNG9aZ18hIz83JCQhMDI6SSsuVHYiISM3JCIwRTUyPSJvSigpISM/NyQkITBWJjM8LzJmOyEjNyQiMFhZPSRvW2E4ISM+NyQkIS8zO0srOmU6ISM2JCIwM1NITU8lNEAhIz43JCQhKTttZjkhIiYkIi9Bc0hgLXZKISM9NyQkITBeLTA1KipHTiIhIzckIjA6OTRWQWgiWyEjPjckJCEwUXdfJik+MEUiISM3JCIwKTNgV2hGXm4hIz43JCQhME1vTyQqPVc6IiEjNyQiMFgyPytdIipvKiEjPjckJCEwQ1olKlt5WTAiISM3JCIwZSlcQXAjXEsiISM9NyQkITBHZDlIOSFmJiohIzgkIi8sLyEpW1FmPCEjPDckJCEwdVomNHpYcSYpISM4JCIwPS8vW0hURiMhIz03JCQhME91WyhIPml2ISM4JCIwXz9JZyI+cEchIz03JCQhMCllPE4hXE1cJyEjOCQiMEFOIm8qW3RhJCEjPTckJCEwVyhbKFw6Tl4mISM4JCIwKGZGJSpbXW9UISM9NyQkITBsSmpFJj5ZWCEjOCQiME0+NFMnKVxzJSEjPTckJCEwWydIZmU5N04hIzgkIjBHQGw2SDo9JiEjPTckJCEwJG9PdG1DJypIISM4JCIveHpEYTFHYCEjPDckJCEwPVB1W1ouWyMhIzgkIjAwcjZPclpTJiEjPTckJCEwWCNcW1xla0IhIzgkIjB6Ml1WLzdUJiEjPTckJCEwdFomNEMjKVtBISM4JCIwQVJJLTZNVCYhIz03JCQhLi4xKClmSTgjISM2JCIwLF9QZG03VCYhIz03JCQhMEdlO0woSDw/ISM4JCIweUZpJylbWVMmISM9NyQkITAkKW9QRHNkeSIhIzgkIjA6ZlcvPXZQJiEjPTckJCEwUXplPFpVYiIhIzgkIjAnZlpzdjRKYCEjPTckJCEwJT1QdTN0MDUhIzgkIjAyI0ghKXBBUl4hIz03JCQhMC1WJ0dkOXNYISM5JCIwaCQzMCgqUUNbISM9NyQkIjBGZj1QOXRnJSEjOSQiMGtaSDg5USslISM9NyQkIjAoKXpmPj5iKCoqISM5JCIvLz1WKlshXEwhIzw3JCQiMDA1P1NzVmAiISM4JCIwKkcmSGlAc2MjISM9NyQkIjBwUXhhOm4vIyEjOCQiMGw3N21JJDM8ISM9NyQkIjBNbk1wZSFmRCEjOCQiMCQ+ZyE9WGRbKCEjPjckJCIwUnhhND9sLCQhIzgkITAoKilbInAoKVEkPSEjPjckJCIwVyhbKFwiKVJaJCEjOCQhMHNwRDJZVzwiISM9NyQkIjBBVSUpb1clKSlSISM4JCEwW0tKJSpmSE0jISM9NyQkIi4oUnp5IUhdJSEjNiQhME1pKTNKcVpOISM9NyQkIjBvSmpFInk/XSEjOCQhMCxwTSJwdHNaISM9NyQkIjBObUtsYSdRYiEjOCQhMG50YjZQUilmISM9NyQkIjAoPlJ5bTFhZyEjOCQhLypRWlRUJ1tyISM8NyQkIi93Xi4oeSVwbCEjNyQhMC9tNXNVY0MpISM9NyQkIjByUyJHO0xacSEjOCQhL01Id2hFeiIqISM8NyQkIjAiUXdfWD1EdiEjOCQhMEBiQDJINysiISM8NyQkIjBYKil5ZHQqPiEpISM4JCEwdGpHLWtcMiIhIzw3JCQiMDM6SWdpWl4pISM4JCEwViJcMlRDTTYhIzw3JCQiMC0uMTd1ay0qISM4JCEwcnopZj8lKXk2ISM8NyQkIjAmND5RYz1RJiohIzgkITA6KCo0czhgPyIhIzw3JCQiMEdjN0QuZG0qISM4JCEwNCJ6ZiIpKiozNyEjPDckJCIwaEBWJzNBJHoqISM4JCEwbUhjJWVdNjchIzw3JCQiMCVwUXglUTIjKiohIzgkITAlR3EuRiRHQCIhIzw3JCQiMEJYITRjI1srIiEjNyQhMCNHP3hsKEhAIiEjPDckJCIwXClwKlssNywiISM3JCEwaSdbWVpnNzchIzw3JCQiMHdeLlB4diwiISM3JCEwdEpBQlA+QCIhIzw3JCQiMC4wNURgUi0iISM3JCEwIkh1MFYoNEAiISM8NyQkIjBIZTs4SC4uIiEjNyQhMClRTGVqcjQ3ISM8NyQkIjAjWydIKjMzVjUhIzckITA2XlljPGo/IiEjPDckJCIwT3JVbEtlMCIhIzckITBSNzxQWTw/IiEjPDckJCIwRFwpcCcqSDM2ISM3JCEwJlwnUiFIenE2ISM8NyQkIjA5RmFvbTI7IiEjNyQhMCdHcV5bK0A2ISM8NyQkIjBgMThtenA/IiEjNyQhLkhUbzdFMSIhIzo3JCQiMCRmPVBFPmA3ISM3JCEwL1JQclAnPSoqISM9NyQkIjBjN0RdPF9JIiEjNyQhMCY0MUUtXiMqKikhIz03JCQiLyNSeU9Vc04iISM2JCEwTkUiW0YhPiZ6ISM9NyQkIjBKaEEmM1s0OSEjNyQhMEBGQkkoKXoibyEjPTckJCIwVSRvTyQ+PFkiISM3JCEwKD5eO3VdQWMhIz03JCQiLyp6ZnpnP14iISM2JCEwKD4oSGpBJlFXISM9NyQkIjBRd19ELUNjIiEjNyQhMHktJXBkT1tLISM9NyQkIjBlOko3PCIzOyEjNyQhMEwobyI9OUE9IyEjPTckJCIweGE0Kj4kUWwiISM3JCEvPiwxSjhaNiEjPDckJCIwRV8vUiI+MzwhIzckIjBDT2cnPlFiQSEjPzckJCIwdlwqKnldRHciISM3JCIwTy1zMD5fNSIhIz03JCQiMEhlO0wrJzM9ISM3JCIwWDxLYUg0JT4hIz03JCQiMCRvT3QpXFkmPSEjNyQiMFJuO2dHSHAjISM9NyQkIjAwNT8rJHloPiEjNyQiMEJIbnAheikzJSEjPTckJCIwTnBRKFJoYz8hIzckIjBccTppKTMoKlshIz03JCQiMFUlKW9GTyczQCEjNyQiMEg2Lm9HXDwmISM9NyQkIi8mKiopeiZlMTsjISM2JCIwXEp1ZUNMTSYhIz03JCQiMD1Pc01GYT0jISM3JCIwNlA1Mjl2USYhIz03JCQiMCdHZDloPjVBISM3JCIwIz0xTUskKjRhISM9NyQkIjBAVCMpXCFlQUEhIzckIjBPI2U8Xkw4YSEjPTckJCIwYjQ+KVsnXEIjISM3JCIwdyU0cyNIPFQmISM9NyQkIjAqeWRsI1x0QyMhIzckIjA2UWJ1bl9TJiEjPTckJCIwQlkjXE90ZkEhIzckIjBsZCZRYDUlUiYhIz03JCQiMERcKXAzVTZCISM3JCIwQHBgKyNIK2AhIz03JCQiMEVfLzQzSk8jISM3JCIwJz5aVCQpM1JeISM9NyQkIjBXKFsoNFEhZUMhIzckIjBDKj4tISoqcHElISM9NyQkIjBQdFkkSFZnRCEjNyQiMF5dTjo6QzYlISM9NyQkIjAkWydIUiN6bUUhIzckIjBzJltMOjxOTSEjPTckJCIwTnFTaHkkZkYhIzckIjB5PiQzX3BcRyEjPTckJCIwdFkkcFVQZkchIzckIjBgQGBkXjZFIyEjPTckJCIwOkhlY3pFJ0ghIzckIjAsVUw+YHBzIiEjPTckJCIwNkBVa1ZQMSQhIzckIjAqKkhJIXk8KkciISM9NyQkIjBVJG9PJEc6OyQhIzckIjBtN1onMylmWSohIz43JCQiMDpIZWMsLEYkISM3JCIwRXAocDRNRGwhIz43JCQiMC4xN1dmd08kISM3JCIwOGxKZUBUYiUhIz43JCQiMFQjWydIQj1aJCEjNyQiMFciXGJRXkFJISM+NyQkIjB5YjZCNmljJCEjNyQiMC8hZkZ1IXouIyEjPjckJCIwUHVbPC0lcE8hIzckIjB6cXU2dkVIIiEjPjckJCIwR2I1Im9cbVAhIzckIjB2VzImXChIQikhIz83JCQiMDE3Q28pKXonUSEjNyQiMClwcGMsJSk9XSEjPzckJCIwVylvUGJAblIhIzckIjAwNEhiWE8tJCEjPzckJCIwXCdIZm80clMhIzckIjB1ZSZ5Z3VPPCEjPzckJCIwJ0hmPXA5clQhIzckIjBzQytLajImKiohI0A3JCQiMChReGFEWXRVISM3JCIwLSNbXXRLLGIhI0A3JCQiMDpIZSc0JFxQJSEjNyQiMD4nRyFHJz4oKUghI0A3JCQiMFcoWygqKXAib1chIzckIjAoRyVRancxbiIhI0A3JCQiMCllPE5BLnZYISM3JCIwXDtFWXhZUSkhI0E3JCQiLyc+Uj02MW4lISM2JCIwbF0icCJ6OVYlISNBNyQkIjAnPlJ5Iz1EeCUhIzckIjBURCJHISoqbz4jISNBNyQkIjBGYTNQYysoWyEjNyQiMDMjPjZSMio0IiEjQTckJCIwPlB1KSlmJHlcISM3JCIwTGBMXGlMKFwhI0I3JCQiMFB1W3hVQDImISM3JCIwJCkpM0d3bl9DISNCNyQkIjB4YTQ+KGV5XiEjNyQiME1vc3hwWjIiISNCNyQkIjAtLjFzKmZ2XyEjNyQiMDdGLHlEPCdcISNDNyQkIjBiND49OzxRJiEjNyQiMDtYaTpYQTMjISNDNyQkIjBhMzx1d0taJiEjNyQiMCNmJ0dhU3NsKiEjRDckJCIwSGU7YGB2ZCYhIzckIjA9QC91MSpSUiEjRDckJCIwMjlHd3ojeWMhIzckIjApNFYoZjw7aSIhI0Q3JCQiLylmPj5TKnlkISM2JCIwT1JxMVd4YCchI0U3JCQiMHVaJjQuQnplISM3JCIwTGhcKmVRKmUjISNFNyQkIjAqeWQ6eGR2ZiEjNyQiMFUqcFladlU1ISNFNyQkIjBMbEkiPXR6ZyEjNyQiMClmTXV4I28iUSEjRjckJCIvMDU/IykqKnloISM2JCIwRzE7USgzTTkhI0Y3JCQiMClmPlI5WiRHJyEjNyQiMFlpNyQpeWwrJiEjRzckJCIwXiwuJ1sveWohIzckIjB5JCpbOSJ5JCo9ISNHNyQkIjAoWyhcPm1EWychIzckIjAiR1R6ZjNIaiEjSDckJCIwXissVXpFZSchIzckIjB0ZykzRXpvQCEjSDckJCIwPE1vJypbRG8nISM3JCIwIypSYUFrKilIKCEjSTckJCIwUnhhNGpveSchIzckIjAocCIpW25KKkcjISNJNyQkIi8vMzstJUgpbyEjNiQiL0tKMmQ9OXghI0k3JCQiMENbJ0hqTCIpcCEjNyQiMC5yIlI7aSNbIyEjSjckJCIwRmAxTHgqKjMoISM3JCIwcmwrJlxrUHAhI0s3JCQiMFkiSGVHTSk9KCEjNyQiMFpNNl5pPTkjISNLNyQkIjApZTxOKyUqKUcoISM3JCIwM3IhM3BkMmohI0w3JCQiMEtrR3hXN1IoISM3JCIwXFQtWEI1eSIhI0w3JCQiMFB0WXQjRyZbKCEjNyQiMF86VGxEYlkmISNNNyQkIjAjUnljVF8mZSghIzckIjAlPSc+X1UzXyIhI003JCQiMFB0WWAtXW8oISM3JCIvQ0wjb3BzPSUhI003JCQiMCVwUXhNVCJ6KCEjNyQiMCgqPmpWKy8uIiEjTjckJCIwN0JZXztgKXkhIzckIjBRTEdWV0gkSCEjTzckJCIvKFF4OWhPKnohIzYkIjBLbD1ZVyFIbiEjUDckJCIwViYzPFFWIjQpISM3JCIwO2oyQUpndSIhI1A3JCQiMDI5R3d1Iik9KSEjNyQiMHdiIip5KTQzWCEjUTckJCIwJiopeWRCPyNIKSEjNyQiL0B0KSo0JSpHNSEjUDckJCIwOkhld11tUikhIzckIjBNOGhSV0tHIyEjUjckJCIvKWU8TiRvIlwpISM2JCIwNF04Vl0/cCYhI1M3JCQiMFUkb09QZyNmKSEjNyQiMDIkWz9hLnc3ISNTNyQkIjBBVylvQDQicCkhIzckIjA6NFUsa28hSCEjVDckJCIwclQkb1kmeXopISM3JCIwMC0oeWg8PmQhI1U3JCQiMCV5YzhSQiEqKSkhIzckIjBCTytxOFtQIiEjVTckJCIwKWU8TltMJyoqKSEjNyQiMEEqNCEzJmU8RSEjVjckJCIwKnBSel8yJzQqISM3JCIwaVJQJno5IlImISNXNyQkIi8mKXBSQiZbPiohIzYkIjAwT3MhKSo+MDYhI1c3JCQiMFgqKXkoenEkSCohIzckIjBQKGUpXCVSPUEhI1g3JCQiMHpjOFpNWFIqISM3JCIwVUU0KmZKRFUhI1k3JCQiMGpFYCcpMzldKiEjNyQiMCozP3YvaUJyISNaNyQkIjBbJjQ+QVMqZiohIzckIjBmJFtpLlVrOCEjWjckJCIwMTZBQ01ocCohIzckIjBMKj0uQy4+RSEjWzckJCIwZTlIPVImKnoqISM3JCIwRnVbXGNKUiUhI1w3JCQiLzA1PyE+RiEqKiEjNiQiMDNISFs3KFJzISNdNyQkIiYrKyIhIiIkIjBHcCFIIVtuSCIhI10tJSZDT0xPUkc2JyUkUkdCRyQiIzUhIiIkIiIhISIiJCIiISEiIi0lK19BVFRSSUJVVEVHNiMvJSdzb3VyY2VHJSxtYXRoZGVmYXVsdEctJSVWSUVXRzYkOyQhJisrIiEiIiQiJisrIiEiIiUoREVGQVVMVEctJiUmX0FYSVNHNiMiIiI2Ji0lJkNPTE9SRzYmJSRSR0JHJCIiISEiIiQiIiEhIiIkIiIhISIiLSUqTElORVNUWUxFRzYjIiIhLSUqVEhJQ0tORVNTRzYjIiIiLSUtVFJBTlNQQVJFTkNZRzYjJCIiISEiIi0mJSZfQVhJU0c2IyIiIzYmLSUmQ09MT1JHNiYlJFJHQkckIiIhISIiJCIiISEiIiQiIiEhIiItJSpMSU5FU1RZTEVHNiMiIiEtJSpUSElDS05FU1NHNiMiIiItJS1UUkFOU1BBUkVOQ1lHNiMkIiIhISIiLSUrQVhFU0xBQkVMU0c2JS1JI21pRzYjL0krbW9kdWxlbmFtZUc2IkksVHlwZXNldHRpbmdHSShfc3lzbGliRzYiNjVRIng2Ii8lJ2ZhbWlseUdRKERFRkFVTFQ2Ii8lJXNpemVHUSMxMDYiLyUlYm9sZEdRJmZhbHNlNiIvJSdpdGFsaWNHUSV0cnVlNiIvJSp1bmRlcmxpbmVHUSZmYWxzZTYiLyUqc3Vic2NyaXB0R1EmZmFsc2U2Ii8lLHN1cGVyc2NyaXB0R1EmZmFsc2U2Ii8lK2ZvcmVncm91bmRHUShbMCwwLDBdNiIvJStiYWNrZ3JvdW5kR1EuWzI1NSwyNTUsMjU1XTYiLyUnb3BhcXVlR1EmZmFsc2U2Ii8lK2V4ZWN1dGFibGVHUSZmYWxzZTYiLyUpcmVhZG9ubHlHUSZmYWxzZTYiLyUpY29tcG9zZWRHUSZmYWxzZTYiLyUqY29udmVydGVkR1EmZmFsc2U2Ii8lK2ltc2VsZWN0ZWRHUSZmYWxzZTYiLyUscGxhY2Vob2xkZXJHUSZmYWxzZTYiLyU2c2VsZWN0aW9uLXBsYWNlaG9sZGVyR1EmZmFsc2U2Ii8lLG1hdGh2YXJpYW50R1EnaXRhbGljNiJRITYiLSUlRk9OVEc2JSUoREVGQVVMVEclKERFRkFVTFRHIiM1LSUmVElUTEVHNiQtJSlfVFlQRVNFVEc2I1E4Rmlyc3R+b3JkZXJ+cGVydHVyYnRpb242Ii0lLVRSQU5TUEFSRU5DWUc2IyQiIiEhIiItJSVST09URzYnLSUpQk9VTkRTX1hHNiMkIiRJIyEiIi0lKUJPVU5EU19ZRzYjJCIkKyMhIiItJS1CT1VORFNfV0lEVEhHNiMkIiUhZiQhIiItJS5CT1VORFNfSEVJR0hURzYjJCIlK1AhIiItJSlDSElMRFJFTkc2Ig==</Plot></Text-field>
</Output>
</Group>
<Group labelreference="L4293" drawlabel="true">
<Input>
<Text-field style="Text" layout="Normal"></Text-field>
</Input>
</Group>
</Section>
<Group labelreference="L4079" drawlabel="true">
<Input>
<Text-field style="Text" layout="Normal"></Text-field>
<Text-field style="Text" layout="Normal">Forming the perturbation solutions</Text-field>
<Text-field style="Text" layout="Normal"></Text-field>
</Input>
</Group>
<Group labelreference="L10" drawlabel="true">
<Input>
<Text-field prompt="&gt; " style="Maple Input" layout="Normal"><Equation executable="true" style="2D Input" input-equation="Asolve := A0solve(x, t)+epsilon1*A1solve(x, t):" display="LUklbXJvd0c2Iy9JK21vZHVsZW5hbWVHNiJJLFR5cGVzZXR0aW5nR0koX3N5c2xpYkdGJzYxLUkjbWlHRiQ2JVEnQXNvbHZlRicvJSdpdGFsaWNHUSV0cnVlRicvJSxtYXRodmFyaWFudEdRJ2l0YWxpY0YnLUkjbW9HRiQ2LVEifkYnL0YzUSdub3JtYWxGJy8lJmZlbmNlR1EmZmFsc2VGJy8lKnNlcGFyYXRvckdGPS8lKXN0cmV0Y2h5R0Y9LyUqc3ltbWV0cmljR0Y9LyUobGFyZ2VvcEdGPS8lLm1vdmFibGVsaW1pdHNHRj0vJSdhY2NlbnRHRj0vJSdsc3BhY2VHUSYwLjBlbUYnLyUncnNwYWNlR0ZMLUY2Ni1RKiZjb2xvbmVxO0YnRjlGO0Y+RkBGQkZERkZGSC9GS1EsMC4yNzc3Nzc4ZW1GJy9GTkZTLUYsNiVRKEEwc29sdmVGJ0YvRjItSShtZmVuY2VkR0YkNiQtRiM2Ji1GLDYlUSJ4RidGL0YyLUY2Ni1RIixGJ0Y5RjsvRj9GMUZARkJGREZGRkhGSi9GTlEsMC4zMzMzMzMzZW1GJy1GLDYlUSJ0RidGL0YyRjlGOUY1LUY2Ni1RIitGJ0Y5RjtGPkZARkJGREZGRkgvRktRLDAuMjIyMjIyMmVtRicvRk5GZ29GNS1GLDYlUSgmIzk0OTsxRidGL0YyLUY2Ni1RJyZzZG90O0YnRjlGO0Y+RkBGQkZERkZGSEZKRk0tRiw2JVEoQTFzb2x2ZUYnRi9GMi1GWTYkLUYjNidGZ25Gam5GYG8vJStleGVjdXRhYmxlR0Y9RjlGOS1GNjYtUSI6RidGOUY7Rj5GQEZCRkRGRkZIRlJGVEZmcEY5">QyQ+SSdBc29sdmVHNiIsJi1JKEEwc29sdmVHRiU2JEkieEdGJUkidEdGJSIiIiomSSllcHNpbG9uMUdGJUYsLUkoQTFzb2x2ZUdGJUYpRixGLCEiIg==</Equation></Text-field>
</Input>
</Group>
<Group labelreference="L11" drawlabel="true">
<Input>
<Text-field prompt="&gt; " style="Maple Input" layout="Normal"><Equation executable="true" style="2D Input" input-equation="Bsolve := B0solve(x, t)+epsilon2*B1solve(x, t):" display="LUklbXJvd0c2Iy9JK21vZHVsZW5hbWVHNiJJLFR5cGVzZXR0aW5nR0koX3N5c2xpYkdGJzYxLUkjbWlHRiQ2JVEnQnNvbHZlRicvJSdpdGFsaWNHUSV0cnVlRicvJSxtYXRodmFyaWFudEdRJ2l0YWxpY0YnLUkjbW9HRiQ2LVEifkYnL0YzUSdub3JtYWxGJy8lJmZlbmNlR1EmZmFsc2VGJy8lKnNlcGFyYXRvckdGPS8lKXN0cmV0Y2h5R0Y9LyUqc3ltbWV0cmljR0Y9LyUobGFyZ2VvcEdGPS8lLm1vdmFibGVsaW1pdHNHRj0vJSdhY2NlbnRHRj0vJSdsc3BhY2VHUSYwLjBlbUYnLyUncnNwYWNlR0ZMLUY2Ni1RKiZjb2xvbmVxO0YnRjlGO0Y+RkBGQkZERkZGSC9GS1EsMC4yNzc3Nzc4ZW1GJy9GTkZTLUYsNiVRKEIwc29sdmVGJ0YvRjItSShtZmVuY2VkR0YkNiQtRiM2Ji1GLDYlUSJ4RidGL0YyLUY2Ni1RIixGJ0Y5RjsvRj9GMUZARkJGREZGRkhGSi9GTlEsMC4zMzMzMzMzZW1GJy1GLDYlUSJ0RidGL0YyRjlGOUY1LUY2Ni1RIitGJ0Y5RjtGPkZARkJGREZGRkgvRktRLDAuMjIyMjIyMmVtRicvRk5GZ29GNS1GLDYlUSgmIzk0OTsyRidGL0YyLUY2Ni1RJyZzZG90O0YnRjlGO0Y+RkBGQkZERkZGSEZKRk0tRiw2JVEoQjFzb2x2ZUYnRi9GMkZYLUY2Ni1RIjpGJ0Y5RjtGPkZARkJGREZGRkhGUkZULyUrZXhlY3V0YWJsZUdGPUY5">QyQ+SSdCc29sdmVHNiIsJi1JKEIwc29sdmVHRiU2JEkieEdGJUkidEdGJSIiIiomSSllcHNpbG9uMkdGJUYsLUkoQjFzb2x2ZUdGJUYpRixGLCEiIg==</Equation></Text-field>
</Input>
</Group>
<Group labelreference="L4082" drawlabel="true">
<Input>
<Text-field style="Text" layout="Normal"></Text-field>
<Text-field style="Text" layout="Normal">Plotting the parent species, A(x,t)</Text-field>
<Text-field style="Text" layout="Normal"></Text-field>
</Input>
</Group>
<Group labelreference="L13" drawlabel="true">
<Input>
<Text-field prompt="&gt; " style="Maple Input" layout="Normal"><Equation executable="true" style="2D Input" input-equation="pA1 := plot(eval(Asolve(x, t), [t = 0]), x = -1000 .. 1000):" display="LUklbXJvd0c2Iy9JK21vZHVsZW5hbWVHNiJJLFR5cGVzZXR0aW5nR0koX3N5c2xpYkdGJzYpLUkjbWlHRiQ2JVEkcEExRicvJSdpdGFsaWNHUSV0cnVlRicvJSxtYXRodmFyaWFudEdRJ2l0YWxpY0YnLUkjbW9HRiQ2LVEqJmNvbG9uZXE7RicvRjNRJ25vcm1hbEYnLyUmZmVuY2VHUSZmYWxzZUYnLyUqc2VwYXJhdG9yR0Y9LyUpc3RyZXRjaHlHRj0vJSpzeW1tZXRyaWNHRj0vJShsYXJnZW9wR0Y9LyUubW92YWJsZWxpbWl0c0dGPS8lJ2FjY2VudEdGPS8lJ2xzcGFjZUdRLDAuMjc3Nzc3OGVtRicvJSdyc3BhY2VHRkwtRiw2JVElcGxvdEYnRi9GMi1JKG1mZW5jZWRHRiQ2JC1GIzYtLUYsNiVRJWV2YWxGJ0YvRjItRlM2JC1GIzYoLUYsNiVRJ0Fzb2x2ZUYnRi9GMi1GUzYkLUYjNictRiw2JVEieEYnRi9GMi1GNjYtUSIsRidGOUY7L0Y/RjFGQEZCRkRGRkZIL0ZLUSYwLjBlbUYnL0ZOUSwwLjMzMzMzMzNlbUYnLUYsNiVRInRGJ0YvRjIvJStleGVjdXRhYmxlR0Y9RjlGOUZiby1GUzYmLUYjNiZGam8tRjY2LlEiPUYnRi9GMkY7Rj5GQEZCRkRGRkZIRkpGTS1JI21uR0YkNiVRIjBGJ0YvRjJGOUY5LyUlb3BlbkdRIltGJy8lJmNsb3NlR1EiXUYnRl1wRjlGOUZib0Zfby1GNjYtRmVwRjlGO0Y+RkBGQkZERkZGSEZKRk0tRjY2LVEqJnVtaW51czA7RidGOUY7Rj5GQEZCRkRGRkZIL0ZLUSwwLjIyMjIyMjJlbUYnL0ZORmZxLUZncDYkUSUxMDAwRidGOS1GNjYtUSMuLkYnRjlGO0Y+RkBGQkZERkZGSEZlcS9GTkZnb0ZocUZdcEY5RjktRjY2LVEiOkYnRjlGO0Y+RkBGQkZERkZGSEZKRk1GXXBGOQ==">QyQ+SSRwQTFHNiItSSVwbG90RzYkJSpwcm90ZWN0ZWRHSShfc3lzbGliR0YlNiQtSSVldmFsR0YpNiQtSSdBc29sdmVHRiU2JEkieEdGJUkidEdGJTcjL0YzIiIhL0YyOyElKzUiJSs1ISIi</Equation></Text-field>
</Input>
</Group>
<Group labelreference="L55" drawlabel="true">
<Input>
<Text-field prompt="&gt; " style="Maple Input" layout="Normal"><Equation executable="true" style="2D Input" input-equation="pA2 := plot(eval(Asolve(x, t), [t = 20]), x = -1000 .. 1000):" display="LUklbXJvd0c2Iy9JK21vZHVsZW5hbWVHNiJJLFR5cGVzZXR0aW5nR0koX3N5c2xpYkdGJzYpLUkjbWlHRiQ2JVEkcEEyRicvJSdpdGFsaWNHUSV0cnVlRicvJSxtYXRodmFyaWFudEdRJ2l0YWxpY0YnLUkjbW9HRiQ2LVEqJmNvbG9uZXE7RicvRjNRJ25vcm1hbEYnLyUmZmVuY2VHUSZmYWxzZUYnLyUqc2VwYXJhdG9yR0Y9LyUpc3RyZXRjaHlHRj0vJSpzeW1tZXRyaWNHRj0vJShsYXJnZW9wR0Y9LyUubW92YWJsZWxpbWl0c0dGPS8lJ2FjY2VudEdGPS8lJ2xzcGFjZUdRLDAuMjc3Nzc3OGVtRicvJSdyc3BhY2VHRkwtRiw2JVElcGxvdEYnRi9GMi1JKG1mZW5jZWRHRiQ2JC1GIzYsLUYsNiVRJWV2YWxGJ0YvRjItRlM2JC1GIzYnLUYsNiVRJ0Fzb2x2ZUYnRi9GMi1GUzYkLUYjNiYtRiw2JVEieEYnRi9GMi1GNjYtUSIsRidGOUY7L0Y/RjFGQEZCRkRGRkZIL0ZLUSYwLjBlbUYnL0ZOUSwwLjMzMzMzMzNlbUYnLUYsNiVRInRGJ0YvRjJGOUY5RmJvLUZTNiYtRiM2JkZqby1GNjYuUSI9RidGL0YyRjtGPkZARkJGREZGRkhGSkZNLUkjbW5HRiQ2JVEjMjBGJ0YvRjJGOUY5LyUlb3BlbkdRIltGJy8lJmNsb3NlR1EiXUYnRjlGOUZib0Zfby1GNjYtRmNwRjlGO0Y+RkBGQkZERkZGSEZKRk0tRjY2LVEqJnVtaW51czA7RidGOUY7Rj5GQEZCRkRGRkZIL0ZLUSwwLjIyMjIyMjJlbUYnL0ZORmRxLUZlcDYkUSUxMDAwRidGOS1GNjYtUSMuLkYnRjlGO0Y+RkBGQkZERkZGSEZjcS9GTkZnb0ZmcUY5RjktRjY2LVEiOkYnRjlGO0Y+RkBGQkZERkZGSEZKRk0vJStleGVjdXRhYmxlR0Y9Rjk=">QyQ+SSRwQTJHNiItSSVwbG90RzYkJSpwcm90ZWN0ZWRHSShfc3lzbGliR0YlNiQtSSVldmFsR0YpNiQtSSdBc29sdmVHRiU2JEkieEdGJUkidEdGJTcjL0YzIiM/L0YyOyElKzUiJSs1ISIi</Equation></Text-field>
</Input>
</Group>
<Group labelreference="L197" drawlabel="true">
<Input>
<Text-field prompt="&gt; " style="Maple Input" layout="Normal"><Equation executable="true" style="2D Input" input-equation="pA3 := plot(eval(Asolve(x, t), [t = 40]), x = -1000 .. 1000):" display="LUklbXJvd0c2Iy9JK21vZHVsZW5hbWVHNiJJLFR5cGVzZXR0aW5nR0koX3N5c2xpYkdGJzYpLUkjbWlHRiQ2JVEkcEEzRicvJSdpdGFsaWNHUSV0cnVlRicvJSxtYXRodmFyaWFudEdRJ2l0YWxpY0YnLUkjbW9HRiQ2LVEqJmNvbG9uZXE7RicvRjNRJ25vcm1hbEYnLyUmZmVuY2VHUSZmYWxzZUYnLyUqc2VwYXJhdG9yR0Y9LyUpc3RyZXRjaHlHRj0vJSpzeW1tZXRyaWNHRj0vJShsYXJnZW9wR0Y9LyUubW92YWJsZWxpbWl0c0dGPS8lJ2FjY2VudEdGPS8lJ2xzcGFjZUdRLDAuMjc3Nzc3OGVtRicvJSdyc3BhY2VHRkwtRiw2JVElcGxvdEYnRi9GMi1JKG1mZW5jZWRHRiQ2JC1GIzYsLUYsNiVRJWV2YWxGJ0YvRjItRlM2JC1GIzYnLUYsNiVRJ0Fzb2x2ZUYnRi9GMi1GUzYkLUYjNiYtRiw2JVEieEYnRi9GMi1GNjYtUSIsRidGOUY7L0Y/RjFGQEZCRkRGRkZIL0ZLUSYwLjBlbUYnL0ZOUSwwLjMzMzMzMzNlbUYnLUYsNiVRInRGJ0YvRjJGOUY5RmJvLUZTNiYtRiM2J0Zqby1GNjYuUSI9RidGL0YyRjtGPkZARkJGREZGRkhGSkZNLUkjbW5HRiQ2JVEjNDBGJ0YvRjItRiw2I1EhRidGOUY5LyUlb3BlbkdRIltGJy8lJmNsb3NlR1EiXUYnRjlGOUZib0Zfby1GNjYtRmNwRjlGO0Y+RkBGQkZERkZGSEZKRk0tRjY2LVEqJnVtaW51czA7RidGOUY7Rj5GQEZCRkRGRkZIL0ZLUSwwLjIyMjIyMjJlbUYnL0ZORmdxLUZlcDYkUSUxMDAwRidGOS1GNjYtUSMuLkYnRjlGO0Y+RkBGQkZERkZGSEZmcS9GTkZnb0ZpcUY5RjktRjY2LVEiOkYnRjlGO0Y+RkBGQkZERkZGSEZKRk0vJStleGVjdXRhYmxlR0Y9Rjk=">QyQ+SSRwQTNHNiItSSVwbG90RzYkJSpwcm90ZWN0ZWRHSShfc3lzbGliR0YlNiQtSSVldmFsR0YpNiQtSSdBc29sdmVHRiU2JEkieEdGJUkidEdGJTcjL0YzIiNTL0YyOyElKzUiJSs1ISIi</Equation></Text-field>
</Input>
</Group>
<Group labelreference="L84" drawlabel="true">
<Input>
<Text-field prompt="&gt; " style="Maple Input" layout="Normal"><Equation executable="true" style="2D Input" input-equation="display({pA1, pA2, pA3})" display="LUklbXJvd0c2Iy9JK21vZHVsZW5hbWVHNiJJLFR5cGVzZXR0aW5nR0koX3N5c2xpYkdGJzYmLUkjbWlHRiQ2JVEoZGlzcGxheUYnLyUnaXRhbGljR1EldHJ1ZUYnLyUsbWF0aHZhcmlhbnRHUSdpdGFsaWNGJy1JKG1mZW5jZWRHRiQ2JC1GIzYlLUY2NiYtRiM2KS1GLDYlUSRwQTFGJ0YvRjItSSNtb0dGJDYtUSIsRicvRjNRJ25vcm1hbEYnLyUmZmVuY2VHUSZmYWxzZUYnLyUqc2VwYXJhdG9yR0YxLyUpc3RyZXRjaHlHRkkvJSpzeW1tZXRyaWNHRkkvJShsYXJnZW9wR0ZJLyUubW92YWJsZWxpbWl0c0dGSS8lJ2FjY2VudEdGSS8lJ2xzcGFjZUdRJjAuMGVtRicvJSdyc3BhY2VHUSwwLjMzMzMzMzNlbUYnLUYsNiVRJHBBMkYnRi9GMkZBLUYsNiVRJHBBM0YnRi9GMi8lK2V4ZWN1dGFibGVHRklGRUZFLyUlb3BlbkdRInxmckYnLyUmY2xvc2VHUSJ8aHJGJ0Zcb0ZFRkVGXG9GRQ==">LUkoZGlzcGxheUc2IjYjPCVJJHBBMUdGJEkkcEEyR0YkSSRwQTNHRiQ=</Equation></Text-field>
</Input>
<Output>
<Text-field style="Maple Plot" layout="Maple Plot"><Plot height="400" type="two-dimensional" width="400" plot-scale="1.0" plot-xtrans="0.0" plot-ytrans="0.0" gridlinevisibility="1" legendvisibility="false">LSUlUExPVEc2Ki0lJ0NVUlZFU0c2JDddeDckJCEmKysiISIiJCIqdEVyPSIhI3I3JCQhKXolWyopKiEiJiQiK3dPIT5ZIiEjcjckJCErPmNOLikqISIoJCIrL2EzdzchI3E3JCQhKyIpSFkrKCohIigkIitpYUJJOSEjcDckJCErLiQpKW9mKiEiKCQiK2AiW1dmIiEjbzckJCErKSplIVFcKiEiKCQiK0BJQz88ISNuNyQkISs4YEIpUiohIigkIismPnc3YCIhI203JCQhKzN2RipIKiEiKCQiK3dyIltXIiEjbDckJCErMF8kcD4qISIoJCIrJTQ2P1ciISNrNyQkISs5NiNcNCohIigkIitXTjwqUiIhI2o3JCQhKyQzKCkqKikqKSEiKCQiKyRvVHhUIiEjaTckJCErSjZjKCopKSEiKCQiK15UTXE1ISNoNyQkISssOV4keikhIigkIisnMzU0LSIhI2c3JCQhK0tXLipvKSEiKCQiKzAlNGxoKiEjZzckJCErODpOKWUpISIoJCIrdEY+eiIpISNmNyQkISt4PCNwXCkhIigkIitWbyRbaCYhI2U3JCQhK3lIPylRKSEiKCQiKz5yLkhhISNkNyQkISsmKlE1J0gpISIoJCIqXCMqR2skISNiNyQkISttMigqKT0pISIoJCIrY04iW0UkISNiNyQkISslelJUNCkhIigkIispKlJaSkEhI2E3JCQhKyk9JjQhKnohIigkIitoIT4yIT0hI2A3JCQhKz4sLSIqeSEiKCQiKyU+JioqKUciISNfNyQkISt5Y2soeSghIigkIit6cWtUKSohI183JCQhK3JjciNwKCEiKCQiK1YsJmZDJyEjXjckJCErTDNLIWYoISIoJCIrXj1HI1wlISNdNyQkISt2OCdSWyghIigkIioiZSY0VCQhI1s3JCQhK2FeUCJSKCEiKCQiK3I8Z2I+ISNbNyQkISspXHo4SCghIigkIitwV3prNyEjWjckJCErLVUyKT0oISIoJCIrc1x2PyYpISNaNyQkIStDLCwoMyghIigkIipkKDMmUiYhI1g3JCQhK0phQSopcCEiKCQiK3piX2JKISNYNyQkISstQWwhKW8hIigkIitrazEkPiMhI1c3JCQhK0VWNCR5JyEiKCQiK149NUY3ISNWNyQkIStyLyQqeW0hIigkIitBJyopW2IoISNWNyQkIStPRGElZSchIigkIilKNlxRISNTNyQkISskZl44WychIigkIitVSGpPQSEjVDckJCErY3BEJVEnISIoJCIrTXF5WzYhI1M3JCQhKyYzbEZHJyEiKCQiK2FAZ0ZpISNTNyQkISpCUU49JyEiJyQiKzZNJnA9JCEjUjckJCErM3BsemchIigkIit0WylScyIhI1E3JCQhK1xvZ3pmISIoJCIrTjM2J2UpISNRNyQkISs4N0h4ZSEiKCQiK0QpR1BNJSEjUDckJCErLEcjZXgmISIoJCIrS18mUTcjISNPNyQkISooUWUjbyYhIickIisqKillaCcqKSEjTzckJCErSzpzdmIhIigkIitkSyhIZCUhI043JCQhKyRlVSxbJiEiKCQiKkExaCM+ISNMNyQkISsqW04jeWAhIigkIis7InpfdSkhI003JCQhKydSKHAhRyYhIigkIismKXltXE8hI0w3JCQhKilRUnNeISInJCIrRCl5UnUiISNLNyQkISsjKjRoeV0hIigkIis5WkNJbSEjSzckJCErd2w7c1whIigkIiskUik0YkghI0o3JCQhK1lTOnZbISIoJCIrTWI+SjYhI0k3JCQhKyZlUCFwWiEiKCQiK2MkKXoxWyEjSTckJCErRHFaeFkhIigkIitLcShbayIhI0g3JCQhK04tP3RYISIoJCIqNDBFYSchI0c3JCQhKy9TWnNXISIoJCIrJz1bQFYjISNHNyQkISt2TiI9UCUhIigkIitOY09fKSkhI0c3JCQhK2RNX3JVISIoJCIrNkIiRzkkISNGNyQkISteZzx2VCEiKCQiKzBNbFQ1ISNFNyQkISthPi1yUyEiKCQiKlYwZnMkISNENyQkIStaYnZyUiEiKCQiKyxkRkk3ISNENyQkIStGQkduUSEiKCQiKy0vJ1JCJSEjRDckJCErMSozRngkISIoJCIrOzojPkYiISNDNyQkIStzdj1vTyEiKCQiK15PUSxVISNDNyQkIStZVjJvTiEiKCQiKjRdR0giISNBNyQkISlbP29NISImJCIrLlM0KilRISNCNyQkIStyMSpRTyQhIigkIit6XnotNyEjQTckJCEqYjh5RSQhIickIitNNyF5TCQhI0E3JCQhK1B1VHBKISIoJCIrdzZ1OCQqISNBNyQkIStPa3hnSSEiKCQiK00qcHcjRyEjQDckJCErMzRUaUghIigkIipVKj50diEjPzckJCErSlAiPSdHISIoJCIrVE8xTD8hIz83JCQhKyQqKjMmZkYhIigkIisjeSQ9T2EhIz83JCQhK0o1WmxFISIoJCIrNzcpekoiISM+NyQkISs0J0hfYyMhIigkIisnXFpCSyQhIz43JCQhK0o3dmxDISIoJCIrdyo9RjopISM+NyQkISsqR1MkZkIhIigkIit6QWokMyMhIz03JCQhK1RzVmxBISIoJCIrNj5LIW8lISM9NyQkISs9RTRkQCEiKCQiK2FnJls7IiEjPDckJCErXCo+JGY/ISIoJCIrXitZKmYjISM8NyQkISsuIXpEJz4hIigkIitOMSJbayYhIzw3JCQhKzM5YmU9ISIoJCIrdWVuczchIzs3JCQhKC5UdiIhIiUkIitcJWVvIkchIzs3JCQhKzkvMmY7ISIoJCIrSE0jW3AmISM7NyQkIStIKzplOiEiKCQiKy0vNno2ISM6NyQkISsoZmgnZjkhIigkIis4O0dfQiEjOjckJCErKDQqKkdOIiEiKCQiK2VCTGxbISM6NyQkIStfKT4wRSIhIigkIitHP1RlKikhIzo3JCQhKiQqPVc6IiEiJyQiKyJHVCVvPCEjOTckJCErJ1t5WTAiISIoJCIrWktbJEckISM5NyQkISpFOSFmJiohIigkIisyR2NVZiEjOTckJCEqKXlYcSYpISIoJCIqWjZfMCIhIzc3JCQhKiVIPml2ISIoJCIrOXNhZD0hIzg3JCQhKFxNXCchIiYkIitsPmMzTCEjODckJCEqWTpOXiYhIigkIitEdFkwYiEjODckJCEqQiY+WVghIigkIitpUmVKKikhIzg3JCQhKiNlOTdOISIoJCIrZSMqXG45ISM3NyQkISpYWi5bIyEiKCQiKmsweU4jISM2NyQkISo5WlViIiEiKCQiKz4nUlFhJCEjNzckJCEpYTlzWCEiKCQiKz4leWxoJiEjNzckJCIoOnRnJSEiJyQiK3d5dzAiKSEjNzckJCIpQ1BNOiEiJyQiK0okKWY9NyEjNjckJCIpKGUhZkQhIickIisyOC9nPCEjNjckJCIpOilSWiQhIickIitUMSU0UyMhIzY3JCQiKXohSF0lISInJCIrIylcMVBMISM2NyQkIilabFFiISInJCIrJCpmL11YISM2NyQkIikoeSVwbCEiJyQiK3N1S2tnISM2NyQkIilZPUR2ISInJCIqVyRRbXghIzU3JCQiKUZ3OSYpISInJCIrcmhlVSkqISM2NyQkIilkPVEmKiEiJyQiKyMqKjM+QiIhIzU3JCQiKm1LZTAiISInJCIrImUpKiozOiEjNTckJCIqcG0yOyIhIickIispPnIjPj0hIzU3JCQiKmsjPmA3ISInJCIqJT5EMUAhIio3JCQiKlFVc04iISInJCIraWdoTEMhIzU3JCQiKk0+PFkiISInJCIrJ3lWSHYjISM1NyQkIipFLUNjIiEiJyQiKygpeiNwLiQhIzU3JCQiKio+JFFsIiEiJyQiKylwX0JFJCEjNTckJCIpM2JpPCEiJiQiK1U2KWVaJCEjNTckJCIqKClcWSY9ISInJCIrSyI0MGckISM1NyQkIipXOyMzPiEiJyQiMEBPViwqXFlPISM6NyQkIiosJHloPiEiJyQiK1AtJz5uJCEjNTckJCIqKW9qdD4hIickIjBAI29NK3h1TyEjOjckJCIqdiFcJik+ISInJCIwTG40WFxsbiQhIzo3JCQiKmlXdCo+ISInJCIwJDMkZSlwSHhPISM6NyQkIipcKT40PyEiJyQiMDJoJzQ/LHhPISM6NyQkIipPXzUtIyEiJyQiMFgqW2lacHZPISM6NyQkIipCMUguIyEiJyQiMFpgT05ZTG4kISM6NyQkIiksd1c/ISImJCIwJClSLXdvKnBPISM6NyQkIiooUmhjPyEiJyQiK0JbY2xPISM1NyQkIipHTyczQCEiJyQiMEYnKSpHSkBNTyEjOjckJCIqZmUxOyMhIickIitWYHAkZSQhIzU3JCQiKmxMKGZBISInJCIrUExoUE0hIzU3JCQiKSIzSk8jISImJCIrNy9VQkshIzU3JCQiKjZRIWVDISInJCIraispPSlIISM1NyQkIiolSFZnRCEiJyQiKzQ1IW9vIyEjNTckJCIpQ3ptRSEiJiQiKiozRmVCISIqNyQkIippeSRmRiEiJyQiKyZHeG4xIyEjNTckJCIqR3UkZkchIickIitgPDhlPCEjNTckJCIqZHpFJ0ghIickIipHLG5YIiEiKjckJCIqbFZQMSQhIickIis6NzgoPSIhIzU3JCQiKk5HOjskISInJCIrSiNHOmIqISM2NyQkIipkLCxGJCEiJyQiKyZmJ3pPdCEjNjckJCIqV2Z3TyQhIickIisxX0p0YyEjNjckJCIpTCM9WiQhIiYkIismWy08QSUhIzY3JCQiKkM2aWMkISInJCIrJFJWKnBKISM2NyQkIio9LSVwTyEiJyQiK3hUcnFBISM2NyQkIiojb1xtUCEiJyQiKy5gLUY7ISM2NyQkIipwKSl6J1EhIickIismUlZhNyIhIzY3JCQiKmE6cydSISInJCIrKj1QWHAoISM3NyQkIioobzRyUyEiJyQiK0pnJylmXSEjNzckJCIqI3A5clQhIickIiooPSg0SiQhIzY3JCQiKmNpTUYlISInJCIrNCsjPjUjISM3NyQkIiooNCRcUCUhIickIisiPTc/SiIhIzc3JCQiKSpwIm9XISImJCIrOnRuYiQpISM4NyQkIipDS11kJSEiJyQiK3kkcGwoWyEjODckJCIqPjYxbiUhIickIit0IzRcJkghIzg3JCQiKkg9RHglISInJCIrKFIrd3AiISM4NyQkIipRYysoWyEiJyQiK1ZbKyZ6KiEjOTckJCIqKilmJHlcISInJCIrIikpSDs/JiEjOTckJCIqeVVAMiYhIickIitwSGFdSCEjOTckJCIpc2V5XiEiJiQiK0UoW3deIiEjOTckJCIqcypmdl8hIickIitsNj49IikhIzo3JCQiKj47PFEmISInJCIrVXdwMlMhIzo3JCQiKnZ3S1omISInJCIrLS1jU0AhIzo3JCQiKmBgdmQmISInJCIrPFV3RTUhIzo3JCQiKnd6I3ljISInJCIrPlJyWVwhIzs3JCQiKS0lKnlkISImJCIrJ2VRbEwjISM7NyQkIipLSSN6ZSEiJyQiK0EvaiUzIiEjOzckJCIqc3hiKGYhIickIitcWyE9NCYhIzw3JCQiKiI9dHpnISInJCIqXmU9PyMhIzs3JCQiKkIpKip5aCEiJyQiKyNlZ2RxKiEjPTckJCIqV3JNRychIickIitkUjU3UyEjPTckJCIqKFsveWohIickIis8VHFwPCEjPTckJCIpaWMjWychIiYkIitHWW45cSEjPjckJCIqVXpFZSchIickIis6TV9LRyEjPjckJCIqKCpbRG8nISInJCIrZCVcTzciISM+NyQkIilKJ295JyEiJiQiKztMcCg9JSEjPzckJCIqQlNIKW8hIickIiokSDBiOyEjPjckJCIqTU84KXAhIickIip1K11GJyEjPzckJCIqTHgqKjMoISInJCIqajRHNSMhIz83JCQiKidHTSk9KCEiJyQiKyR6JCpwbCghI0E3JCQiKjBTKilHKCEiJyQiK3d5LHJFISNBNyQkIip5VzdSKCEiJyQiKzpgV2sqKSEjQjckJCIqdSNHJlsoISInJCIrRkkwRUshI0I3JCQiKjxDYmUoISInJCIrcCFmVjEiISNCNyQkIiphLV1vKCEiJyQiK2Q9dnJNISNDNyQkIipbODl6KCEiJyQiK3VgcEM1ISNDNyQkIipgO2ApeSEiJyQiKyRbbGVVJCEjRDckJCIqOmhPKnohIickIitaJyoqelkqISNFNyQkIiokUVYiNCkhIickIitCbk4ySCEjRTckJCIqeHUiKT0pISInJCIrJDM3NygpKSEjRjckJCIqUC1BSCkhIickIitXTkJDQyEjRjckJCIqeF1tUikhIickIipWeSJbayEjRjckJCIqTyRvIlwpISInJCIrbG9OJyo9ISNHNyQkIip2LkVmKSEiJyQiKycpeWlvXSEjSDckJCIqPSM0InApISInJCIrJHpWOFAiISNINyQkIipvYXl6KSEiJyQiK1smUkJEJCEjSTckJCIqI1JCISopKSEiJyQiK1d4KEg+KiEjSjckJCIqJVtMJyoqKSEiJyQiKzliJyozQCEjSjckJCIqR3ZnNCohIickIiowKUd4XiEjSjckJCIqTl9bPiohIickIitUJ0hMRSIhI0s3JCQiKip6cSRIKiEiJyQiKzN5cT5JISNMNyQkIipbTVhSKiEiJyQiKkR4XihvISNMNyQkIiooKTM5XSohIickIiszKFE0UyIhI003JCQiKkItJSpmKiEiJyQiKlwkUSQ+JCEjTTckJCIqRE1ocCohIickIislXDoyRyghI083JCQiKj5SJip6KiEiJyQiK0ZvS285ISNPNyQkIiotPkYhKiohIickIitreCQqM0ghI1A3JCQiJisrIiEiIiQiK1VeIikqPichI1EtJSZDT0xPUkc2JyUkUkdCRyQiIzUhIiIkIiIhISIiJCIiISEiIi0lK19BVFRSSUJVVEVHNiMvJSdzb3VyY2VHJSxtYXRoZGVmYXVsdEctJSdDVVJWRVNHNiQ3XXg3JCQhJisrIiEiIiQiKjhbTHoiISNoNyQkISl6JVsqKSohIiYkIitiQ0MieiIhI2g3JCQhKz5jTi4pKiEiKCQiK2ImXEpJIiEjZzckJCErIilIWSsoKiEiKCQiKyg9IikqKj0iISNmNyQkISsuJCkpb2YqISIoJCIrLW5PejUhI2U3JCQhKykqZSFRXCohIigkIiojRzklWyohI2Q3JCQhKzhgQilSKiEiKCQiKjwyI3pwISNjNyQkISszdkYqSCohIigkIis0R0YyYSEjYzckJCErMF8kcD4qISIoJCIrLipwO1MlISNiNyQkISs5NiNcNCohIigkIitbWm0mWyQhI2E3JCQhKyQzKCkqKikqKSEiKCQiKyNIPGUnRyEjYDckJCErSjZjKCopKSEiKCQiKiYqPikqeiIhI143JCQhKyw5XiR6KSEiKCQiK0pdUCZSIiEjXjckJCErS1cuKm8pISIoJCIrYiJbdTEiISNdNyQkISs4Ok4pZSkhIigkIismeWIjSHUhI103JCQhK3g8I3BcKSEiKCQiK1QxKjNEJSEjXDckJCEreUg/KVEpISIoJCIrdjchKjRMISNbNyQkISsmKlE1J0gpISIoJCIrTW9vWz0hI1o3JCQhK20yKCopPSkhIigkIil6VFE4ISNXNyQkISslelJUNCkhIigkIitcIVxLZCghI1k3JCQhKyk9JjQhKnohIigkIitEVEhuXCEjWDckJCErPiwtIip5ISIoJCIrUi0iKT1IISNXNyQkISt5Y2soeSghIigkIismKlF3OD0hI1Y3JCQhK3JjciNwKCEiKCQiKyo0IVJGJiohI1Y3JCQhK0wzSyFmKCEiKCQiKkNOeWUmISNUNyQkISt2OCdSWyghIigkIisnXCFlS00hI1Q3JCQhK2FeUCJSKCEiKCQiKyllc2tqIiEjUzckJCErKVx6OEgoISIoJCIrQWsoPm4pISNTNyQkISstVTIpPSghIigkIitgckpiWiEjUjckJCErQywsKDMoISIoJCIrWiJHPFkjISNRNyQkIStKYUEqKXAhIigkIis3Kj5cPSIhI1A3JCQhKy1BbCEpbyEiKCQiK0orJEhqJyEjUDckJCErRVY0JHknISIoJCIrTEVqYkkhI083JCQhK3IvJCp5bSEiKCQiK0NpZ0c6ISNONyQkIStPRGElZSchIigkIit3WmVfayEjTjckJCErJGZeOFsnISIoJCIrQjJaX0khI003JCQhK2NwRCVRJyEiKCQiKzFeKD5IIiEjTDckJCErJjNsRkcnISIoJCIrX2c7QGQhI0w3JCQhKkJRTj0nISInJCIrd2hTLUMhI0s3JCQhKzNwbHpnISIoJCIrTVNfYzUhI0o3JCQhK1xvZ3pmISIoJCIrdXZgNVYhI0o3JCQhKzg3SHhlISIoJCIrJCo+UHk8ISNJNyQkISssRyNleCYhIigkIitQcyhINSghI0k3JCQhKihRZSNvJiEiJyQiKzY5KyFcIyEjSDckJCErSzpzdmIhIigkIis6V0hFNSEjRzckJCErJGVVLFsmISIoJCIrTCRHRmQkISNHNyQkISsqW04jeWAhIigkIitHKjNSSyIhI0Y3JCQhKydSKHAhRyYhIigkIitpMmxbWCEjRjckJCEqKVFSc14hIickIitpOlVePCEjRTckJCErIyo0aHldISIoJCIrNGMkSF8mISNFNyQkISt3bDtzXCEiKCQiKz4pUjMqPiEjRDckJCErWVM6dlshIigkIitgLFghRychI0Q3JCQhKyZlUCFwWiEiKCQiK3loeWZAISNDNyQkIStEcVp4WSEiKCQiKyRlUXQ6JyEjQzckJCErTi0/dFghIigkIisnXCZIKik+ISNCNyQkISsvU1pzVyEiKCQiK2NOQVxnISNCNyQkISt2TiI9UCUhIigkIitzOEgsPSEjQTckJCErZE1fclUhIigkIitPTHJOXyEjQTckJCErXmc8dlQhIigkIisxRiU+ViIhI0A3JCQhK2E+LXJTISIoJCIrI1tjNjslISNANyQkIStaYnZyUiEiKCQiK25ePUY2ISM/NyQkIStGQkduUSEiKCQiKzhQWVxKISM/NyQkISsxKjNGeCQhIigkIis8QG1NeSEjPzckJCErc3Y9b08hIigkIipLISkzNSMhIz03JCQhK1lWMm9OISIoJCIrLExZJUgmISM+NyQkISlbP29NISImJCIrOE8mXEkiISM9NyQkIStyMSpRTyQhIigkIitoJzN3RiQhIz03JCQhKmI4eUUkISInJCIoUSozdiEjOjckJCErUHVUcEohIigkIiskUSp6QDwhIzw3JCQhK09reGdJISIoJCIrKlwpbzNVISM8NyQkISszNFRpSCEiKCQiKnpMSkUqISM7NyQkIStKUCI9J0chIigkIitVelpNPyEjOzckJCErJCoqMyZmRiEiKCQiKyZwUWFWJSEjOzckJCErSjVabEUhIigkIitvV2c4KikhIzs3JCQhKzQnSF9jIyEiKCQiK3QoXCZSPSEjOjckJCErSjd2bEMhIigkIitUKGU3cSQhIzo3JCQhKypHUyRmQiEiKCQiK3ctY1x3ISM6NyQkIStUc1ZsQSEiKCQiK3djaEM5ISM5NyQkISs9RTRkQCEiKCQiKyIpNDljRyEjOTckJCErXCo+JGY/ISIoJCIrT1lvVl8hIzk3JCQhKy4hekQnPiEiKCQiK2Z3RyhRKiEjOTckJCErMzliZT0hIigkIis2UGY+PCEjODckJCEoLlR2IiEiJSQiK2gudSozJCEjODckJCErOS8yZjshIigkIitvLTRuXiEjODckJCErSCs6ZTohIigkIioob0JZKCkhIzc3JCQhKyhmaCdmOSEiKCQiK1FMUUw5ISM3NyQkISsoNCoqR04iISIoJCIreSYqZiZSIyEjNzckJCErXyk+MEUiISIoJCIrKW8uIW9PISM3NyQkISokKj1XOiIhIickIitBbFplZSEjNzckJCErJ1t5WTAiISIoJCIrR0BEOCopISM3NyQkISpFOSFmJiohIigkIitPaVFDOCEjNjckJCEqKXlYcSYpISIoJCIrL15TST4hIzY3JCQhKiVIPml2ISIoJCIrbzRZeUYhIzY3JCQhKFxNXCchIiYkIipgK3gqUiEjNTckJCEqWTpOXiYhIigkIismKVJ6cGEhIzY3JCQhKkImPllYISIoJCIrXC96OXQhIzY3JCQhKiNlOTdOISIoJCIrQ04qZXgqISM2NyQkISpYWi5bIyEiKCQiKyZmYSJ5NyEjNTckJCEqOVpVYiIhIigkIio3ZW1mIiEiKjckJCEpYTlzWCEiKCQiK1plYUs/ISM1NyQkIig6dGclISInJCIrWTIqPVcjISM1NyQkIilDUE06ISInJCIrbC5UaUghIzU3JCQiKShlIWZEISInJCIrJCo+aCdbJCEjNTckJCIpOilSWiQhIickIitjQ25oUiEjNTckJCIpeiFIXSUhIickIistI1xKWyUhIzU3JCQiKVpsUWIhIickIiolUi9xXCEiKjckJCIpKHklcGwhIickIitEKikzIlImISM1NyQkIilZPUR2ISInJCIrSC0oUnEmISM1NyQkIilGdzkmKSEiJyQiKyIpMyU9JGYhIzU3JCQiKVVaRSEqISInJCIwaCg0MV8icCsnISM6NyQkIilkPVEmKiEiJyQiK1IlejYwJyEjNTckJCIsREouZG0qISIqJCItaFhKS2RnISM3NyQkIitENEEkeiohIikkIjAuZXBFLToxJyEjOjckJCIsdmBRMiMqKiEiKiQiMCJwIjN0N1AxJyEjOjckJCIrOmMjWysiISIoJCIwMW4/UV9SMSchIzo3JCQiLUR3dGQ8NSEiKiQiMClmLSgpNEFpZyEjOjckJCIsdjhILi4iISIpJCIwMUdRQj8mZWchIzo3JCQiLXYpKjMzVjUhIiokIjBeIm9IUCZHMCchIzo3JCQiKm1LZTAiISInJCIrJipwQVhnISM1NyQkIit2JypIMzYhIigkIjAob2h5Q1QkKmYhIzo3JCQiKnBtMjsiISInJCIrOzFWNGYhIzU3JCQiKmsjPmA3ISInJCIrKDQhcChvJiEjNTckJCIqUVVzTiIhIickIislSC15TCYhIzU3JCQiKk0+PFkiISInJCIrJypwQytcISM1NyQkIipFLUNjIiEiJyQiKzdVTD9XISM1NyQkIioqPiRRbCIhIickIitCTEpiUiEjNTckJCIpM2JpPCEiJiQiK2UzLiJSJCEjNTckJCIqKClcWSY9ISInJCIoXD4jSCEiKDckJCIqLCR5aD4hIickIitRJ0hhUyMhIzU3JCQiKihSaGM/ISInJCIrKT1bbCk+ISM1NyQkIipmZTE7IyEiJyQiK2x4VXg6ISM1NyQkIipsTChmQSEiJyQiKy1fQFQ3ISM1NyQkIikiM0pPIyEiJiQiKyR5aGFZKiEjNjckJCIqNlEhZUMhIickIitiZ01VcyEjNjckJCIqJUhWZ0QhIickIiswXFc8YCEjNjckJCIpQ3ptRSEiJiQiKy88MHRQISM2NyQkIippeSRmRiEiJyQiK21QeVpGISM2NyQkIipHdSRmRyEiJyQiK08oeVAiPiEjNjckJCIqZHpFJ0ghIickIitPam8qRyIhIzY3JCQiKmxWUDEkISInJCIrPGx1J2UpISM3NyQkIipORzo7JCEiJyQiK0JfXiJvJiEjNzckJCIqZCwsRiQhIickIisnNFJBXiQhIzc3JCQiKldmd08kISInJCIrVWVVTUEhIzc3JCQiKUwjPVokISImJCIrMGAoKlw4ISM3NyQkIipDNmljJCEiJyQiK1I4VyNSKSEjODckJCIqPS0lcE8hIickIismcEMvKlshIzg3JCQiKiNvXG1QISInJCIqNCZbJilHISM3NyQkIipwKSl6J1EhIickIiskUWoiSDshIzg3JCQiKmE6cydSISInJCIrVT8iRzgqISM5NyQkIioobzRyUyEiJyQiKy14ZXlbISM5NyQkIiojcDlyVCEiJyQiK2wqekpoIyEjOTckJCIqY2lNRiUhIickIitIQyI9TiIhIzk3JCQiKig0JFxQJSEiJyQiKyJwSXUpbyEjOjckJCIpKnAib1chIiYkIitudHNSTyEjOjckJCIqQ0tdZCUhIickIis7U0M6PCEjOjckJCIqPjYxbiUhIickIitmPShRZSkhIzs3JCQiKkg9RHglISInJCIrbHJmQFMhIzs3JCQiKlFjKyhbISInJCIrMkAiKjM+ISM7NyQkIioqKWYkeVwhIickIit4TWtoIikhIzw3JCQiKnlVQDImISInJCIraEZAUFEhIzw3JCQiKXNleV4hIiYkIitsUSdcZiIhIzw3JCQiKnMqZnZfISInJCIrTG0oZS0oISM9NyQkIio+OzxRJiEiJyQiKz1qbC9HISM9NyQkIip2d0taJiEiJyQiK0B0Nlo3ISM9NyQkIipgYHZkJiEiJyQiKyIqKnBcJlshIz43JCQiKnd6I3ljISInJCIrSkYlPSI+ISM+NyQkIiktJSp5ZCEiJiQiK1YqSEBRKCEjPzckJCIqS0kjemUhIickIitwTVEuRyEjPzckJCIqc3hiKGYhIickIitCKlxeMyIhIz83JCQiKiI9dHpnISInJCIrUiYqPTRRISNANyQkIipCKSoqeWghIickIitFNlN3OCEjQDckJCIqV3JNRychIickIisoKjRnOlkhI0E3JCQiKihbL3lqISInJCIrUSFHWW8iISNBNyQkIilpYyNbJyEiJiQiKz07STthISNCNyQkIipVekVlJyEiJyQiK21mdSp5IiEjQjckJCIqKCpbRG8nISInJCIrN3lzN2UhI0M3JCQiKUonb3knISImJCIrc2gneXYiISNDNyQkIipCU0gpbyEiJyQiKUNASmQhI0I3JCQiKk1POClwISInJCIrbU9CJXkiISNENyQkIipMeCoqMyghIickIitZP3k0WyEjRTckJCIqJ0dNKT0oISInJCIrQChmIlE5ISNFNyQkIiowUyopRyghIickIitfcjgsVCEjRjckJCIqeVc3UighIickIitLKFs4NyIhI0Y3JCQiKnUjRyZbKCEiJyQiK1pZWlVMISNHNyQkIio8Q2JlKCEiJyQiK0xQPUAhKiEjSDckJCIqYS1dbyghIickIipUODNUIyEjRzckJCIqWzg5eighIickIitjLkdcZCEjSTckJCIqYDtgKXkhIickIisieXpDZiIhI0k3JCQiKjpoTyp6ISInJCIrOmFBVU4hI0o3JCQiKiRRViI0KSEiJyQiK3VZJj0lKikhI0s3JCQiKnh1Iik9KSEiJyQiKyJmKGZaQSEjSzckJCIqUC1BSCkhIickIisjW0BpKVwhI0w3JCQiKnhdbVIpISInJCIrQGx5djUhI0w3JCQiKk8kbyJcKSEiJyQiKyVSSV5oIyEjTTckJCIqdi5FZikhIickIit6NHo0ZCEjTjckJCIqPSM0InApISInJCIrYyd6IW83ISNONyQkIipvYXl6KSEiJyQiKyZvbyFHQyEjTzckJCIqI1JCISopKSEiJyQiKzdpKy5kISNQNyQkIiolW0wnKiopISInJCIrY01uZDUhI1A3JCQiKkd2ZzQqISInJCIrcidcZjcjISNRNyQkIipOX1s+KiEiJyQiK0pqcWJVISNSNyQkIioqenEkSCohIickIitFJiplViQpISNTNyQkIipbTVhSKiEiJyQiKzMrKT5iIiEjUzckJCIqKCkzOV0qISInJCIrMWFdX0QhI1Q3JCQiKkItJSpmKiEiJyQiK2BQXSF5JSEjVTckJCIqRE1ocCohIickIitgXXV4KikhI1Y3JCQiKj5SJip6KiEiJyQiK3lPYXI5ISNWNyQkIiotPkYhKiohIickIitbS1pxQiEjVzckJCImKysiISIiJCIrJmZVbzolISNYLSUmQ09MT1JHNiYlJFJHQkckIiM1ISIiJCIiISEiIiQiIiEhIiItJSdDVVJWRVNHNiQ3XXg3JCQhJisrIiEiIiQiK3dmMj9QISNgNyQkISl6JVsqKSohIiYkIistaGk4SSEjXzckJCErPmNOLikqISIoJCIrMlVARj0hI143JCQhKyIpSFkrKCohIigkIitoLE5mOCEjXTckJCErLiQpKW9mKiEiKCQiKmJWSisiISNbNyQkISspKmUhUVwqISIoJCIrb0tCeXIhI1w3JCQhKzhgQilSKiEiKCQiK2Yuam1WISNbNyQkISszdkYqSCohIigkIitkTyR5eCMhI1o3JCQhKzBfJHA+KiEiKCQiK0pPPFc9ISNZNyQkISs5NiNcNCohIigkIio5NT0+IiEjVzckJCErJDMoKSoqKSopISIoJCIrcyIpPV16ISNYNyQkIStKNmMoKikpISIoJCIrKSk0QWBUISNXNyQkISssOV4keikhIigkIislKnAwPEUhI1Y3JCQhK0tXLipvKSEiKCQiK1I7eUQ7ISNVNyQkISs4Ok4pZSkhIigkIitRWk5lIyohI1U3JCQhK3g8I3BcKSEiKCQiK21sOjpXISNUNyQkISt5SD8pUSkhIigkIit2aDxvRiEjUzckJCErJipRNSdIKSEiKCQiK1orKG9HIiEjUjckJCErbTIoKik9KSEiKCQiKyhHK2NfKCEjUjckJCErJXpSVDQpISIoJCIrPidlXF8kISNRNyQkISspPSY0ISp6ISIoJCIrODQvej0hI1A3JCQhKz4sLSIqeSEiKCQiK0BTJkcxKiEjUDckJCEreWNrKHkoISIoJCIrbFozJGUlISNPNyQkIStyY3IjcCghIigkIisnPSdSIyo+ISNONyQkIStMM0shZighIigkIitWKm8hRyYqISNONyQkISt2OCdSWyghIigkIitWcyVbdCUhI003JCQhK2FeUCJSKCEiKCQiKyQqKSkpbyg9ISNMNyQkISspXHo4SCghIigkIitXaFdbIikhI0w3JCQhKy1VMik9KCEiKCQiK0QqKmVPTyEjSzckJCErQywsKDMoISIoJCIreTUvUjohI0o3JCQhK0phQSopcCEiKCQiKlYqeiY0JyEjSTckJCErLUFsISlvISIoJCIrJnkxIltGISNJNyQkIStFVjQkeSchIigkIitIJCo+VTUhI0g3JCQhK3IvJCp5bSEiKCQiK09QKGVCJSEjSDckJCErT0RhJWUnISIoJCIrJVslSCJbIiEjRzckJCErJGZeOFsnISIoJCIrQ1k8L2QhI0c3JCQhK2NwRCVRJyEiKCQiK0NRSyopPiEjRjckJCErJjNsRkcnISIoJCIrcCJmXT4oISNGNyQkISpCUU49JyEiJyQiK15vJyl5QyEjRTckJCErM3BsemchIigkIipPQDonKSkhI0Q3JCQhK1xvZ3pmISIoJCIrO1FTaEghI0Q3JCQhKzg3SHhlISIoJCIrTl5KaSoqISNENyQkISssRyNleCYhIigkIispPnYqXEshI0M3JCQhKihRZSNvJiEiJyQiK2tjWmYlKiEjQzckJCErSzpzdmIhIigkIisyRFBdSiEjQjckJCErJGVVLFsmISIoJCIrPnNEaiEqISNCNyQkISsqW04jeWAhIigkIitmUWpTRiEjQTckJCErJ1IocCFHJiEiKCQiKycqKlw2dighI0E3JCQhKilRUnNeISInJCIrTyhcWFMjISNANyQkISsjKjRoeV0hIigkIisuaWIpRychI0A3JCQhK3dsO3NcISIoJCIrV2kyTD0hIz83JCQhK1lTOnZbISIoJCIrdFswbFohIz83JCQhKyZlUCFwWiEiKCQiKyMqSCZmSyIhIz43JCQhK0RxWnhZISIoJCIqQj8qW0ohIz03JCQhK04tP3RYISIoJCIrZnE+aSMpISM+NyQkISsvU1pzVyEiKCQiKyVvSVwwIyEjPTckJCErdk4iPVAlISIoJCIrZEdQMF0hIz03JCQhK2RNX3JVISIoJCIrLisoND4iISM8NyQkISteZzx2VCEiKCQiKzI0VihvIyEjPDckJCErYT4tclMhIigkIislUSNwVmohIzw3JCQhK1pidnJSISIoJCIraGdfNDkhIzs3JCQhK0ZCR25RISIoJCIrW0QuKD4kISM7NyQkISsxKjNGeCQhIigkIitAWnolZSchIzs3JCQhK3N2PW9PISIoJCIrTTY/TDkhIzo3JCQhK1lWMm9OISIoJCIrMVlgZEghIzo3JCQhKVs/b00hIiYkIitNYCE+KGYhIzo3JCQhK3IxKlFPJCEiKCQiKy5dJXpAIiEjOTckJCEqYjh5RSQhIickIitkdUMuQiEjOTckJCErUHVUcEohIigkIisoKlJLUlYhIzk3JCQhK09reGdJISIoJCIrJz4mUlEmKSEjOTckJCErMzRUaUghIigkIitvPzhXOiEjODckJCErSlAiPSdHISIoJCIrVi4/dUYhIzg3JCQhKyQqKjMmZkYhIigkIitOKFwwJFwhIzg3JCQhK0o1WmxFISIoJCIrYmgxNyMpISM4NyQkISs0J0hfYyMhIigkIit5LEgoUSIhIzc3JCQhK0o3dmxDISIoJCIrOilRJClHIyEjNzckJCErKkdTJGZCISIoJCIrQzwqUSNRISM3NyQkIStUc1ZsQSEiKCQiK2ZOXy5mISM3NyQkISs9RTRkQCEiKCQiK3JyXEsmKiEjNzckJCErXCo+JGY/ISIoJCIreSozJ1I5ISM2NyQkISsuIXpEJz4hIigkIitXV0tDQCEjNjckJCErMzliZT0hIigkIit0aUBoSiEjNjckJCEoLlR2IiEiJSQiK0snKkg1WSEjNjckJCErOS8yZjshIigkIituMnR3aiEjNjckJCErSCs6ZTohIigkIitYWXpBKSkhIzY3JCQhKyhmaCdmOSEiKCQiKy5mayg9IiEjNTckJCErKDQqKkdOIiEiKCQiK0tvZi47ISM1NyQkIStfKT4wRSIhIigkIis3Jno5LyMhIzU3JCQhKiQqPVc6IiEiJyQiK0Rnb1BFISM1NyQkISsnW3lZMCIhIigkIispKVsneUckISM1NyQkISpFOSFmJiohIigkIitIZD01UyEjNTckJCEqKXlYcSYpISIoJCIrcjNLKHolISM1NyQkISolSD5pdiEiKCQiK3VCcVdjISM1NyQkIShcTVwnISImJCIrVVBrZmwhIzU3JCQhKlk6Tl4mISIoJCIrPUxweXQhIzU3JCQhKkImPllYISIoJCIrUXUhRzgpISM1NyQkISojZTk3TiEiKCQiK3J0X1IpKSEjNTckJCEqWFouWyMhIigkIit5KEhMUyohIzU3JCQhKjlaVWIiISIoJCIrJSpmS2goKiEjNTckJCEqJTN0MDUhIigkIjA8Iyl5UWckKiopKiEjOjckJCEpYTlzWCEiKCQiK0B0NnoqKiEjNTckJCEqJkdyQ00hIikkIjAneUY8I3kjKSkqKiEjOjckJCEpLkd4QSEiKCQiMFxOKlFgIlsqKiohIzo3JCQhKnZaKUg2ISIpJCIwNlFiX0IoKSoqKiEjOjckJCIwKSoqKioqKip6JWU8ISM7JCIwIlt4IXAqKioqKioqISM6NyQkIipOPF07IiEiKSQiLyZ5bSNHaykqKiohIzk3JCQiKSpcQ0ojISIoJCIwa19cK2FZKioqISM6NyQkIipYIykpZk0hIikkIjBkZ2JQTyEpKSoqISM6NyQkIig6dGclISInJCIral56eSoqISM1NyQkIikmPmIoKiohIigkIjB5J0glXCMpNCEqKiEjOjckJCIpQ1BNOiEiJyQiK3UpPnR3KiEjNTckJCIpKGUhZkQhIickIisqZi9oTyohIzU3JCQiKTopUlokISInJCIrT283aikpISM1NyQkIil6IUhdJSEiJyQiK2Rxc2siKSEjNTckJCIpWmxRYiEiJyQiK3gwQWV0ISM1NyQkIikoeSVwbCEiJyQiK1l4IltcJyEjNTckJCIpWT1EdiEiJyQiK0AjM2puJiEjNTckJCIpRnc5JikhIickIithJCk9VlshIzU3JCQiKWQ9USYqISInJCIrKXBvaC0lISM1NyQkIiptS2UwIiEiJyQiK05kJyl6SyEjNTckJCIqcG0yOyIhIickIisuYT8qZiMhIzU3JCQiKmsjPmA3ISInJCIrQipHJXo/ISM1NyQkIipRVXNOIiEiJyQiKyVwSltlIiEjNTckJCIqTT48WSIhIickIitXeV8hPSIhIzU3JCQiKkUtQ2MiISInJCIrbmJcMSgpISM2NyQkIioqPiRRbCIhIickIitoM08pWychIzY3JCQiKTNiaTwhIiYkIitfOE52VyEjNjckJCIqKClcWSY9ISInJCIreG5NMkshIzY3JCQiKiwkeWg+ISInJCIrNDIoNDgjISM2NyQkIiooUmhjPyEiJyQiK0tDdGI5ISM2NyQkIipmZTE7IyEiJyQiK1knXG9RKiEjNzckJCIqbEwoZkEhIickIisiPnZ5MCchIzc3JCQiKSIzSk8jISImJCIrXFFYY1AhIzc3JCQiKjZRIWVDISInJCIqPjtwUCMhIzY3JCQiKiVIVmdEISInJCIrIyo0Iz1VIiEjNzckJCIpQ3ptRSEiJiQiKkEzVzopISM3NyQkIippeSRmRiEiJyQiKzEnKTRNXCEjODckJCIqR3UkZkchIickIit6Kz44RyEjODckJCIqZHpFJ0ghIickIisuZ25UOiEjODckJCIqbFZQMSQhIickIipQSVlRKSEjODckJCIqTkc6OyQhIickIitZbmJoWCEjOTckJCIqZCwsRiQhIickIityKVwhcEEhIzk3JCQiKldmd08kISInJCIrPVtWKD0iISM5NyQkIilMIz1aJCEiJiQiK19LIVEjZSEjOjckJCIqQzZpYyQhIickIitzJDNyKkghIzo3JCQiKj0tJXBPISInJCIrbVpbPzkhIzo3JCQiKiNvXG1QISInJCIrLFNfK3AhIzs3JCQiKnApKXonUSEiJyQiKycpPWh6SiEjOzckJCIqYTpzJ1IhIickIipEYzdZIiEjOjckJCIqKG80clMhIickIistVCMpUmohIzw3JCQiKiNwOXJUISInJCIrTzxNekYhIzw3JCQiKmNpTUYlISInJCIrKG8pUnI2ISM8NyQkIiooNCRcUCUhIickIisnKVx0cVshIz03JCQiKSpwIm9XISImJCIrPCdbYjgjISM9NyQkIipDS11kJSEiJyQiK2woels3KSEjPjckJCIqPjYxbiUhIickIistQ2xkTCEjPjckJCIqSD1EeCUhIickIitZJlJFRyIhIz43JCQiKlFjKyhbISInJCIrYTN2Ml0hIz83JCQiKiopZiR5XCEiJyQiKkA/TnMiISM+NyQkIip5VUAyJiEiJyQiKmIsYHInISM/NyQkIilzZXleISImJCIrJ1tRX0QjISNANyQkIipzKmZ2XyEiJyQiKypHJ296IikhI0E3JCQiKj47PFEmISInJCIrKFwqKSlSRSEjQTckJCIqdndLWiYhIickIioleThyKCohI0E3JCQiKmBgdmQmISInJCIqI1tsJzMkISNBNyQkIip3eiN5YyEiJyQiK19ZX0wqKiEjQzckJCIpLSUqeWQhIiYkIisqeSIqXDgkISNDNyQkIipLSSN6ZSEiJyQiK1Y9eFAoKiEjRDckJCIqc3hiKGYhIickIiowVnY1JCEjQzckJCIqIj10emchIickIis6VlhgKSkhI0U3JCQiKkIpKip5aCEiJyQiK19SKD5pIyEjRTckJCIqV3JNRychIickIitzblpKciEjRjckJCIqKFsveWohIickIitXKWVNOiMhI0Y3JCQiKWljI1snISImJCIrUChmXWgmISNHNyQkIipVekVlJyEiJyQiKyU0JDM9OiEjRzckJCIqKCpbRG8nISInJCIrLnclZi4lISNINyQkIilKJ295JyEiJiQiKTJSLSoqISNHNyQkIipCU0gpbyEiJyQiKyVHOEhtIyEjSTckJCIqTU84KXAhIickIitYMTIxbyEjSjckJCIqTHgqKjMoISInJCIrRURrdjkhI0o3JCQiKidHTSk9KCEiJyQiK283ZEFPISNLNyQkIiowUyopRyghIickIipQJltWJSkhI0s3JCQiKnlXN1IoISInJCIrXyc0MCk9ISNMNyQkIip1I0cmWyghIickIisiKUc2VVkhI003JCQiKjxDYmUoISInJCIrZDx2QzUhI003JCQiKmEtXW8oISInJCIrZDNJVkEhI043JCQiKls4OXooISInJCIqXzE9SyUhI043JCQiKmA7YCl5ISInJCIrTzI7OyoqISNQNyQkIio6aE8qeiEiJyQiKyRSTlx4IiEjUDckJCIqJFFWIjQpISInJCIrelJ4I28kISNRNyQkIip4dSIpPSkhIickIislUVpWaSghI1I3JCQiKlAtQUgpISInJCIrLiwiSFAiISNSNyQkIip4XW1SKSEiJyQiKzs1QS1DISNTNyQkIipPJG8iXCkhIickIitQLjRFWyEjVDckJCIqdi5FZikhIickIitzJXpnZykhI1U3JCQiKj0jNCJwKSEiJyQiK2tabW86ISNVNyQkIipvYXl6KSEiJyQiKmhdWFUjISNVNyQkIiojUkIhKikpISInJCIraS5SSlohI1c3JCQiKiVbTCcqKikhIickIit3SFIjNCghI1g3JCQiKkd2ZzQqISInJCIrRCVbcTsiISNYNyQkIipOX1s+KiEiJyQiK00oKj07PiEjWTckJCIqKnpxJEgqISInJCIrLzUiNDMkISNaNyQkIipbTVhSKiEiJyQiK1tZOCJvJSEjWzckJCIqKCkzOV0qISInJCIraVAkSEAnISNcNyQkIipCLSUqZiohIickIitYSCQpZSYqISNdNyQkIipETWhwKiEiJyQiKzJMVHk5ISNdNyQkIio+UiYqeiohIickIittcTpwPiEjXjckJCIqLT5GISoqISInJCIra2p4eUQhI183JCQiJisrIiEiIiQiK3dmMj9QISNgLSUmQ09MT1JHNiYlJFJHQkckIiM1ISIiJCIiISEiIiQiIiEhIiItJSVWSUVXRzYkOyQhJisrIiEiIiQiJisrIiEiIiUoREVGQVVMVEctJiUmX0FYSVNHNiMiIiI2Ji0lJkNPTE9SRzYmJSRSR0JHJCIiISEiIiQiIiEhIiIkIiIhISIiLSUqTElORVNUWUxFRzYjIiIhLSUqVEhJQ0tORVNTRzYjIiIiLSUtVFJBTlNQQVJFTkNZRzYjJCIiISEiIi0mJSZfQVhJU0c2IyIiIzYmLSUmQ09MT1JHNiYlJFJHQkckIiIhISIiJCIiISEiIiQiIiEhIiItJSpMSU5FU1RZTEVHNiMiIiEtJSpUSElDS05FU1NHNiMiIiItJS1UUkFOU1BBUkVOQ1lHNiMkIiIhISIiLSUrQVhFU0xBQkVMU0c2JS1JI21pRzYjL0krbW9kdWxlbmFtZUc2IkksVHlwZXNldHRpbmdHSShfc3lzbGliRzYiNjVRIng2Ii8lJ2ZhbWlseUdRKERFRkFVTFQ2Ii8lJXNpemVHUSMxMDYiLyUlYm9sZEdRJmZhbHNlNiIvJSdpdGFsaWNHUSV0cnVlNiIvJSp1bmRlcmxpbmVHUSZmYWxzZTYiLyUqc3Vic2NyaXB0R1EmZmFsc2U2Ii8lLHN1cGVyc2NyaXB0R1EmZmFsc2U2Ii8lK2ZvcmVncm91bmRHUShbMCwwLDBdNiIvJStiYWNrZ3JvdW5kR1EuWzI1NSwyNTUsMjU1XTYiLyUnb3BhcXVlR1EmZmFsc2U2Ii8lK2V4ZWN1dGFibGVHUSZmYWxzZTYiLyUpcmVhZG9ubHlHUSZmYWxzZTYiLyUpY29tcG9zZWRHUSZmYWxzZTYiLyUqY29udmVydGVkR1EmZmFsc2U2Ii8lK2ltc2VsZWN0ZWRHUSZmYWxzZTYiLyUscGxhY2Vob2xkZXJHUSZmYWxzZTYiLyU2c2VsZWN0aW9uLXBsYWNlaG9sZGVyR1EmZmFsc2U2Ii8lLG1hdGh2YXJpYW50R1EnaXRhbGljNiJRITYiLSUlRk9OVEc2JSUoREVGQVVMVEclKERFRkFVTFRHIiM1LSUlUk9PVEc2Jy0lKUJPVU5EU19YRzYjJCIkSSMhIiItJSlCT1VORFNfWUc2IyQiJD8iISIiLSUtQk9VTkRTX1dJRFRIRzYjJCIlIWYkISIiLSUuQk9VTkRTX0hFSUdIVEc2IyQiJWdNISIiLSUpQ0hJTERSRU5HNiI=</Plot></Text-field>
</Output>
</Group>
<Group labelreference="L4149" drawlabel="true">
<Input>
<Text-field style="Text" layout="Normal"></Text-field>
<Text-field style="Text" layout="Normal">Plotting the daughter species B(x,t)</Text-field>
<Text-field style="Text" layout="Normal"></Text-field>
</Input>
</Group>
<Group labelreference="L451" drawlabel="true">
<Input>
<Text-field prompt="&gt; " style="Maple Input" layout="Normal"><Equation executable="true" style="2D Input" input-equation="pB1 := plot(eval(Bsolve, [t = 0]), x = -1000 .. 1000, colour = &quot;blue&quot;):" display="LUklbXJvd0c2Iy9JK21vZHVsZW5hbWVHNiJJLFR5cGVzZXR0aW5nR0koX3N5c2xpYkdGJzYpLUkjbWlHRiQ2JVEkcEIxRicvJSdpdGFsaWNHUSV0cnVlRicvJSxtYXRodmFyaWFudEdRJ2l0YWxpY0YnLUkjbW9HRiQ2LVEqJmNvbG9uZXE7RicvRjNRJ25vcm1hbEYnLyUmZmVuY2VHUSZmYWxzZUYnLyUqc2VwYXJhdG9yR0Y9LyUpc3RyZXRjaHlHRj0vJSpzeW1tZXRyaWNHRj0vJShsYXJnZW9wR0Y9LyUubW92YWJsZWxpbWl0c0dGPS8lJ2FjY2VudEdGPS8lJ2xzcGFjZUdRLDAuMjc3Nzc3OGVtRicvJSdyc3BhY2VHRkwtRiw2JVElcGxvdEYnRi9GMi1JKG1mZW5jZWRHRiQ2JC1GIzYyLUYsNiVRJWV2YWxGJ0YvRjItRlM2JC1GIzYnLUYsNiVRJ0Jzb2x2ZUYnRi9GMi1GNjYtUSIsRidGOUY7L0Y/RjFGQEZCRkRGRkZIL0ZLUSYwLjBlbUYnL0ZOUSwwLjMzMzMzMzNlbUYnLUZTNiYtRiM2Ji1GLDYlUSJ0RidGL0YyLUY2Ni5RIj1GJ0YvRjJGO0Y+RkBGQkZERkZGSEZKRk0tSSNtbkdGJDYlUSIwRidGL0YyRjlGOS8lJW9wZW5HUSJbRicvJSZjbG9zZUdRIl1GJy8lK2V4ZWN1dGFibGVHRj1GOUY5RltvLUYsNiVRInhGJ0YvRjItRjY2LUZccEY5RjtGPkZARkJGREZGRkhGSkZNLUY2Ni1RKiZ1bWludXMwO0YnRjlGO0Y+RkBGQkZERkZGSC9GS1EsMC4yMjIyMjIyZW1GJy9GTkZicS1GXnA2JFElMTAwMEYnRjktRjY2LVEjLi5GJ0Y5RjtGPkZARkJGREZGRkhGYXEvRk5GYG9GZHFGW28tRiw2JVEnY29sb3VyRidGL0YyRlxxLUkjbXNHRiQ2I1ElYmx1ZUYnLUYsNiNRIUYnRmdwRjlGOS1GNjYtUSI6RidGOUY7Rj5GQEZCRkRGRkZIRkpGTUZncEY5">QyQ+SSRwQjFHNiItSSVwbG90RzYkJSpwcm90ZWN0ZWRHSShfc3lzbGliR0YlNiUtSSVldmFsR0YpNiRJJ0Jzb2x2ZUdGJTcjL0kidEdGJSIiIS9JInhHRiU7ISUrNSIlKzUvSSdjb2xvdXJHRiVRJWJsdWVGJSEiIg==</Equation></Text-field>
</Input>
</Group>
<Group labelreference="L450" drawlabel="true">
<Input>
<Text-field prompt="&gt; " style="Maple Input" layout="Normal"><Equation executable="true" style="2D Input" input-equation="pB2 := plot(eval(Bsolve, [t = 20]), x = -1000 .. 1000, colour = &quot;blue&quot;):" display="LUklbXJvd0c2Iy9JK21vZHVsZW5hbWVHNiJJLFR5cGVzZXR0aW5nR0koX3N5c2xpYkdGJzYpLUkjbWlHRiQ2JVEkcEIyRicvJSdpdGFsaWNHUSV0cnVlRicvJSxtYXRodmFyaWFudEdRJ2l0YWxpY0YnLUkjbW9HRiQ2LVEqJmNvbG9uZXE7RicvRjNRJ25vcm1hbEYnLyUmZmVuY2VHUSZmYWxzZUYnLyUqc2VwYXJhdG9yR0Y9LyUpc3RyZXRjaHlHRj0vJSpzeW1tZXRyaWNHRj0vJShsYXJnZW9wR0Y9LyUubW92YWJsZWxpbWl0c0dGPS8lJ2FjY2VudEdGPS8lJ2xzcGFjZUdRLDAuMjc3Nzc3OGVtRicvJSdyc3BhY2VHRkwtRiw2JVElcGxvdEYnRi9GMi1JKG1mZW5jZWRHRiQ2JC1GIzYxLUYsNiVRJWV2YWxGJ0YvRjItRlM2JC1GIzYmLUYsNiVRJ0Jzb2x2ZUYnRi9GMi1GNjYtUSIsRidGOUY7L0Y/RjFGQEZCRkRGRkZIL0ZLUSYwLjBlbUYnL0ZOUSwwLjMzMzMzMzNlbUYnLUZTNiYtRiM2Ji1GLDYlUSJ0RidGL0YyLUY2Ni1RIj1GJ0Y5RjtGPkZARkJGREZGRkhGSkZNLUkjbW5HRiQ2JFEjMjBGJ0Y5RjlGOS8lJW9wZW5HUSJbRicvJSZjbG9zZUdRIl1GJ0Y5RjlGW28tRiw2JVEieEYnRi9GMkZqby1GNjYtUSomdW1pbnVzMDtGJ0Y5RjtGPkZARkJGREZGRkgvRktRLDAuMjIyMjIyMmVtRicvRk5GXnEtRl5wNiRRJTEwMDBGJ0Y5LUY2Ni1RIy4uRidGOUY7Rj5GQEZCRkRGRkZIRl1xL0ZORmBvRmBxRltvLUYsNiVRJ2NvbG91ckYnRi9GMkZqby1JI21zR0YkNiNRJWJsdWVGJy1GLDYjUSFGJ0Y5RjktRjY2LVEiOkYnRjlGO0Y+RkBGQkZERkZGSEZKRk0vJStleGVjdXRhYmxlR0Y9Rjk=">QyQ+SSRwQjJHNiItSSVwbG90RzYkJSpwcm90ZWN0ZWRHSShfc3lzbGliR0YlNiUtSSVldmFsR0YpNiRJJ0Jzb2x2ZUdGJTcjL0kidEdGJSIjPy9JInhHRiU7ISUrNSIlKzUvSSdjb2xvdXJHRiVRJWJsdWVGJSEiIg==</Equation></Text-field>
</Input>
</Group>
<Group labelreference="L4148" drawlabel="true">
<Input>
<Text-field prompt="&gt; " style="Maple Input" layout="Normal"><Equation executable="true" style="2D Input" input-equation="pB3 := plot(eval(Bsolve, [t = 40]), x = -1000 .. 1000, y = 0 .. 1, colour = &quot;blue&quot;):" display="LUklbXJvd0c2Iy9JK21vZHVsZW5hbWVHNiJJLFR5cGVzZXR0aW5nR0koX3N5c2xpYkdGJzYoLUkjbWlHRiQ2JVEkcEIzRicvJSdpdGFsaWNHUSV0cnVlRicvJSxtYXRodmFyaWFudEdRJ2l0YWxpY0YnLUkjbW9HRiQ2LVEqJmNvbG9uZXE7RicvRjNRJ25vcm1hbEYnLyUmZmVuY2VHUSZmYWxzZUYnLyUqc2VwYXJhdG9yR0Y9LyUpc3RyZXRjaHlHRj0vJSpzeW1tZXRyaWNHRj0vJShsYXJnZW9wR0Y9LyUubW92YWJsZWxpbWl0c0dGPS8lJ2FjY2VudEdGPS8lJ2xzcGFjZUdRLDAuMjc3Nzc3OGVtRicvJSdyc3BhY2VHRkwtRiw2JVElcGxvdEYnRi9GMi1JKG1mZW5jZWRHRiQ2JC1GIzY5LUYsNiVRJWV2YWxGJ0YvRjItRlM2JC1GIzYmLUYsNiVRJ0Jzb2x2ZUYnRi9GMi1GNjYtUSIsRidGOUY7L0Y/RjFGQEZCRkRGRkZIL0ZLUSYwLjBlbUYnL0ZOUSwwLjMzMzMzMzNlbUYnLUZTNiYtRiM2Ji1GLDYlUSJ0RidGL0YyLUY2Ni1RIj1GJ0Y5RjtGPkZARkJGREZGRkhGSkZNLUkjbW5HRiQ2JFEjNDBGJ0Y5RjlGOS8lJW9wZW5HUSJbRicvJSZjbG9zZUdRIl1GJ0Y5RjlGW28tRiw2JVEieEYnRi9GMkZqby1GNjYtUSomdW1pbnVzMDtGJ0Y5RjtGPkZARkJGREZGRkgvRktRLDAuMjIyMjIyMmVtRicvRk5GXnEtRl5wNiRRJTEwMDBGJ0Y5LUY2Ni1RIy4uRidGOUY7Rj5GQEZCRkRGRkZIRl1xL0ZORmBvRmBxLUY2Ni1RIn5GJ0Y5RjtGPkZARkJGREZGRkhGX29GZnFGW28tRiw2JVEieUYnRi9GMkZqby1GXnA2JFEiMEYnRjlGY3EtRl5wNiRRIjFGJ0Y5RltvRmdxLUYsNiVRJ2NvbG91ckYnRi9GMkZqby1JI21zR0YkNiNRJWJsdWVGJy1GLDYjUSFGJ0Y5RjktRjY2LVEiOkYnRjlGO0Y+RkBGQkZERkZGSEZKRk1GOQ==">QyQ+SSRwQjNHNiItSSVwbG90RzYkJSpwcm90ZWN0ZWRHSShfc3lzbGliR0YlNiYtSSVldmFsR0YpNiRJJ0Jzb2x2ZUdGJTcjL0kidEdGJSIjUy9JInhHRiU7ISUrNSIlKzUvSSJ5R0YlOyIiISIiIi9JJ2NvbG91ckdGJVElYmx1ZUYlISIi</Equation><Equation executable="true" style="2D Input" input-equation="" display="LUklbXJvd0c2Iy9JK21vZHVsZW5hbWVHNiJJLFR5cGVzZXR0aW5nR0koX3N5c2xpYkdGJzYlLUkjbWlHRiQ2I1EhRicvJStleGVjdXRhYmxlR1EmZmFsc2VGJy8lLG1hdGh2YXJpYW50R1Enbm9ybWFsRic=">LUklbXJvd0c2Iy9JK21vZHVsZW5hbWVHNiJJLFR5cGVzZXR0aW5nR0koX3N5c2xpYkdGJzYjLUkjbWlHRiQ2I1EhRic=</Equation></Text-field>
</Input>
</Group>
<Group labelreference="L224" drawlabel="true">
<Input>
<Text-field prompt="&gt; " style="Maple Input" layout="Normal"><Equation executable="true" style="2D Input" input-equation="display({pB1, pB2, pB3})" display="LUklbXJvd0c2Iy9JK21vZHVsZW5hbWVHNiJJLFR5cGVzZXR0aW5nR0koX3N5c2xpYkdGJzYmLUkjbWlHRiQ2JVEoZGlzcGxheUYnLyUnaXRhbGljR1EldHJ1ZUYnLyUsbWF0aHZhcmlhbnRHUSdpdGFsaWNGJy1JKG1mZW5jZWRHRiQ2JC1GIzYlLUY2NiYtRiM2KS1GLDYlUSRwQjFGJ0YvRjItSSNtb0dGJDYtUSIsRicvRjNRJ25vcm1hbEYnLyUmZmVuY2VHUSZmYWxzZUYnLyUqc2VwYXJhdG9yR0YxLyUpc3RyZXRjaHlHRkkvJSpzeW1tZXRyaWNHRkkvJShsYXJnZW9wR0ZJLyUubW92YWJsZWxpbWl0c0dGSS8lJ2FjY2VudEdGSS8lJ2xzcGFjZUdRJjAuMGVtRicvJSdyc3BhY2VHUSwwLjMzMzMzMzNlbUYnLUYsNiVRJHBCMkYnRi9GMkZBLUYsNiVRJHBCM0YnRi9GMi8lK2V4ZWN1dGFibGVHRklGRUZFLyUlb3BlbkdRInxmckYnLyUmY2xvc2VHUSJ8aHJGJ0Zcb0ZFRkVGXG9GRQ==">LUkoZGlzcGxheUc2IjYjPCVJJHBCMUdGJEkkcEIyR0YkSSRwQjNHRiQ=</Equation></Text-field>
</Input>
<Output>
<Text-field style="Maple Plot" layout="Maple Plot"><Plot height="400" type="two-dimensional" width="400" plot-scale="1.0" plot-xtrans="0.0" plot-ytrans="0.0" gridlinevisibility="1" legendvisibility="false">LSUlUExPVEc2Ki0lJ0NVUlZFU0c2JDdkdzckJCEmKysiISIiJCIiISEiIjckJCEwXChcKip5JVsqKSohIzckIiIhISIiNyQkITBbJjQ+Y04uKSohIzckIiIhISIiNyQkITBfLzQpSFkrKCohIzckIiIhISIiNyQkITBmPE5JKSlvZiohIzckIiIhISIiNyQkITBZI1wpKmUhUVwqISM3JCIiISEiIjckJCEwJXljOGBCKVIqISM3JCIiISEiIjckJCEwclUmM3ZGKkgqISM3JCIiISEiIjckJCEwOERdP05wPiohIzckIiIhISIiNyQkITAnR2Q5NiNcNCohIzckIiIhISIiNyQkITAzPE0zKCkqKikqKSEjNyQiIiEhIiI3JCQhMEhlOzhodiopKSEjNyQiIiEhIiI3JCQhMC0wNVM2TnopISM3JCIiISEiIjckJCEvMztLVy4qbykhIzYkIiIhISIiNyQkITAleWM4Ok4pZSkhIzckIiIhISIiNyQkITBYKil5eEBwXCkhIzckIiIhISIiNyQkITBaJSopeUg/KVEpISM3JCIiISEiIjckJCEwUnhhKlE1J0gpISM3JCIiISEiIjckJCEwPE1vd3EqKT0pISM3JCIiISEiIjckJCEwKFsoXHpSVDQpISM3JCIiISEiIjckJCEwc1cqKT0mNCEqeiEjNyQiIiEhIiI3JCQhMCp6Zj4sLSIqeSEjNyQiIiEhIiI3JCQhMCc+Unljayh5KCEjNyQiIiEhIiI3JCQhMHljOG46RnAoISM3JCIiISEiIjckJCEwJjM8TTNLIWYoISM3JCIiISEiIjckJCEvJXplUGhSWyghIzYkIiIhISIiNyQkITAoUXhhXlAiUighIzckIiIhISIiNyQkITBcKFwqXHo4SCghIzckIiIhISIiNyQkITAzOkk/dSEpPSghIzckIiIhISIiNyQkITA3Qlk3NXEzKCEjNyQiIiEhIiI3JCQhLzM7S2FBKilwISM2JCIiISEiIjckJCEwMjpJP18xKW8hIzckIiIhISIiNyQkITA+UXdLJTQkeSchIzckIiIhISIiNyQkITAiPU9zLyQqeW0hIzckIiIhISIiNyQkITBXKW9QRGElZSchIzckIiIhISIiNyQkITAmKXBSZl44WychIzckIiIhISIiNyQkITAlKil5ZHBEJVEnISM3JCIiISEiIjckJCEwO0trM2xGRychIzckIiIhISIiNyQkITB5YjZCUU49JyEjNyQiIiEhIiI3JCQhMHVaJjRwbHpnISM3JCIiISEiIjckJCEwRF4tJm9nemYhIzckIiIhISIiNyQkITBOcVNAIkh4ZSEjNyQiIiEhIiI3JCQhMDI6SSFHI2V4JiEjNyQiIiEhIiI3JCQhMHljOChRZSNvJiEjNyQiIiEhIiI3JCQhME1vT2BAZGQmISM3JCIiISEiIjckJCEwaUNcZVUsWyYhIzckIiIhISIiNyQkITBFXy9cTiN5YCEjNyQiIiEhIiI3JCQhMCYqKil6UihwIUcmISM3JCIiISEiIjckJCEwLjI5KVFSc14hIzckIiIhISIiNyQkITAmKXBSKjRoeV0hIzckIiIhISIiNyQkITBYKil5ZG1AKFwhIzckIiIhISIiNyQkITBAVCNbUzp2WyEjNyQiIiEhIiI3JCQhMG5NcGVQIXBaISM3JCIiISEiIjckJCEwb05yLXh1biUhIzckIiIhISIiNyQkITAkZj1QLT90WCEjNyQiIiEhIiI3JCQhMDpJZyt1Q1olISM3JCIiISEiIjckJCEwVSUpb2Q4PVAlISM3JCIiISEiIjckJCEwWydIZk1fclUhIzckIiIhISIiNyQkITBMbUswd148JSEjNyQiIiEhIiI3JCQhMCopeWQmPi1yUyEjNyQiIiEhIiI3JCQhMHNWKFtidnJSISM3JCIiISEiIjckJCEwQ1snSEJHblEhIzckIiIhISIiNyQkITByVSYzKjNGeCQhIzckIiIhISIiNyQkITBOcFFkKD1vTyEjNyQiIiEhIiI3JCQhMHNWKFtWMm9OISM3JCIiISEiIjckJCEwMDU/IVs/b00hIzckIiIhISIiNyQkITAkb090MSpRTyQhIzckIiIhISIiNyQkITAjUXdfTiJ5RSQhIzckIiIhISIiNyQkITApZj5SdVRwSiEjNyQiIiEhIiI3JCQhMCY0PlFreGdJISM3JCIiISEiIjckJCEwd18wIjRUaUghIzckIiIhISIiNyQkITBNb090OD0nRyEjNyQiIiEhIiI3JCQhLyp6ZioqMyZmRiEjNiQiIiEhIiI3JCQhMCYzPE01WmxFISM3JCIiISEiIjckJCEvLjE3J0hfYyMhIzYkIiIhISIiNyQkITAmMzxNN3ZsQyEjNyQiIiEhIiI3JCQhMEdkOUhTJGZCISM3JCIiISEiIjckJCEwNkBVQ1BhRSMhIzckIiIhISIiNyQkITBgMDZpIzRkQCEjNyQiIiEhIiI3JCQhMHplPCYqPiRmPyEjNyQiIiEhIiI3JCQhMDpJZyt6RCc+ISM3JCIiISEiIjckJCEwR2I1VF4mZT0hIzckIiIhISIiNyQkITAyOkkrLlR2IiEjNyQiIiEhIiI3JCQhMFYmMzwvMmY7ISM3JCIiISEiIjckJCEvMztLKzplOiEjNiQiIiEhIiI3JCQhKTttZjkhIiYkIiIhISIiNyQkITBeLTA1KipHTiIhIzckIiIhISIiNyQkITBRd18mKT4wRSIhIzckIiIhISIiNyQkITBNb08kKj1XOiIhIzckIiIhISIiNyQkITBDWiUqW3lZMCIhIzckIiIhISIiNyQkITBHZDlIOSFmJiohIzgkIiIhISIiNyQkITB1WiY0elhxJikhIzgkIiIhISIiNyQkITBPdVsoSD5pdiEjOCQiIiEhIiI3JCQhMCllPE4hXE1cJyEjOCQiIiEhIiI3JCQhMFcoWyhcOk5eJiEjOCQiIiEhIiI3JCQhMGxKakUmPllYISM4JCIiISEiIjckJCEwWydIZmU5N04hIzgkIiIhISIiNyQkITA9UHVbWi5bIyEjOCQiIiEhIiI3JCQhMFF6ZTxaVWIiISM4JCIiISEiIjckJCEwLVYnR2Q5c1ghIzkkIiIhISIiNyQkIjBGZj1QOXRnJSEjOSQiIiEhIiI3JCQiMDA1P1NzVmAiISM4JCIiISEiIjckJCIwTW5NcGUhZkQhIzgkIiIhISIiNyQkIjBXKFsoXCIpUlokISM4JCIiISEiIjckJCIuKFJ6eSFIXSUhIzYkIiIhISIiNyQkIjBObUtsYSdRYiEjOCQiIiEhIiI3JCQiL3deLih5JXBsISM3JCIiISEiIjckJCIwIlF3X1g9RHYhIzgkIiIhISIiNyQkIjAzOklnaVpeKSEjOCQiIiEhIiI3JCQiMCY0PlFjPVEmKiEjOCQiIiEhIiI3JCQiME9yVWxLZTAiISM3JCIiISEiIjckJCIwOUZhb20yOyIhIzckIiIhISIiNyQkIjAkZj1QRT5gNyEjNyQiIiEhIiI3JCQiLyNSeU9Vc04iISM2JCIiISEiIjckJCIwVSRvTyQ+PFkiISM3JCIiISEiIjckJCIwUXdfRC1DYyIhIzckIiIhISIiNyQkIjB4YTQqPiRRbCIhIzckIiIhISIiNyQkIjB2XCoqeV1EdyIhIzckIiIhISIiNyQkIjAkb090KVxZJj0hIzckIiIhISIiNyQkIjAwNT8rJHloPiEjNyQiIiEhIiI3JCQiME5wUShSaGM/ISM3JCIiISEiIjckJCIvJioqKXomZTE7IyEjNiQiIiEhIiI3JCQiMEJZI1xPdGZBISM3JCIiISEiIjckJCIwRV8vNDNKTyMhIzckIiIhISIiNyQkIjBXKFsoNFEhZUMhIzckIiIhISIiNyQkIjBQdFkkSFZnRCEjNyQiIiEhIiI3JCQiMCRbJ0hSI3ptRSEjNyQiIiEhIiI3JCQiME5xU2h5JGZGISM3JCIiISEiIjckJCIwdFkkcFVQZkchIzckIiIhISIiNyQkIjA6SGVjekUnSCEjNyQiIiEhIiI3JCQiMDZAVWtWUDEkISM3JCIiISEiIjckJCIwVSRvTyRHOjskISM3JCIiISEiIjckJCIwOkhlYywsRiQhIzckIiIhISIiNyQkIjAuMTdXZndPJCEjNyQiIiEhIiI3JCQiMFQjWydIQj1aJCEjNyQiIiEhIiI3JCQiMHliNkI2aWMkISM3JCIiISEiIjckJCIwUHVbPC0lcE8hIzckIiIhISIiNyQkIjBHYjUib1xtUCEjNyQiIiEhIiI3JCQiMDE3Q28pKXonUSEjNyQiIiEhIiI3JCQiMFcpb1BiQG5SISM3JCIiISEiIjckJCIwXCdIZm80clMhIzckIiIhISIiNyQkIjAnSGY9cDlyVCEjNyQiIiEhIiI3JCQiMChReGFEWXRVISM3JCIiISEiIjckJCIwOkhlJzQkXFAlISM3JCIiISEiIjckJCIwVyhbKCopcCJvVyEjNyQiIiEhIiI3JCQiMCllPE5BLnZYISM3JCIiISEiIjckJCIvJz5SPTYxbiUhIzYkIiIhISIiNyQkIjAnPlJ5Iz1EeCUhIzckIiIhISIiNyQkIjBGYTNQYysoWyEjNyQiIiEhIiI3JCQiMD5QdSkpZiR5XCEjNyQiIiEhIiI3JCQiMFB1W3hVQDImISM3JCIiISEiIjckJCIweGE0PihleV4hIzckIiIhISIiNyQkIjAtLjFzKmZ2XyEjNyQiIiEhIiI3JCQiMGI0Pj07PFEmISM3JCIiISEiIjckJCIwYTM8dXdLWiYhIzckIiIhISIiNyQkIjBIZTtgYHZkJiEjNyQiIiEhIiI3JCQiMDI5R3d6I3ljISM3JCIiISEiIjckJCIvKWY+PlMqeWQhIzYkIiIhISIiNyQkIjB1WiY0LkJ6ZSEjNyQiIiEhIiI3JCQiMCp5ZDp4ZHZmISM3JCIiISEiIjckJCIwTGxJIj10emchIzckIiIhISIiNyQkIi8wNT8jKSoqeWghIzYkIiIhISIiNyQkIjApZj5SOVokRychIzckIiIhISIiNyQkIjBeLC4nWy95aiEjNyQiIiEhIiI3JCQiMChbKFw+bURbJyEjNyQiIiEhIiI3JCQiMF4rLFV6RWUnISM3JCIiISEiIjckJCIwPE1vJypbRG8nISM3JCIiISEiIjckJCIwUnhhNGpveSchIzckIiIhISIiNyQkIi8vMzstJUgpbyEjNiQiIiEhIiI3JCQiMENbJ0hqTCIpcCEjNyQiIiEhIiI3JCQiMEZgMUx4KiozKCEjNyQiIiEhIiI3JCQiMFkiSGVHTSk9KCEjNyQiIiEhIiI3JCQiMCllPE4rJSopRyghIzckIiIhISIiNyQkIjBLa0d4VzdSKCEjNyQiIiEhIiI3JCQiMFB0WXQjRyZbKCEjNyQiIiEhIiI3JCQiMCNSeWNUXyZlKCEjNyQiIiEhIiI3JCQiMFB0WWAtXW8oISM3JCIiISEiIjckJCIwJXBReE1UInooISM3JCIiISEiIjckJCIwN0JZXztgKXkhIzckIiIhISIiNyQkIi8oUXg5aE8qeiEjNiQiIiEhIiI3JCQiMFYmMzxRViI0KSEjNyQiIiEhIiI3JCQiMDI5R3d1Iik9KSEjNyQiIiEhIiI3JCQiMCYqKXlkQj8jSCkhIzckIiIhISIiNyQkIjA6SGV3XW1SKSEjNyQiIiEhIiI3JCQiLyllPE4kbyJcKSEjNiQiIiEhIiI3JCQiMFUkb09QZyNmKSEjNyQiIiEhIiI3JCQiMEFXKW9ANCJwKSEjNyQiIiEhIiI3JCQiMHJUJG9ZJnl6KSEjNyQiIiEhIiI3JCQiMCV5YzhSQiEqKSkhIzckIiIhISIiNyQkIjApZTxOW0wnKiopISM3JCIiISEiIjckJCIwKnBSel8yJzQqISM3JCIiISEiIjckJCIvJilwUkImWz4qISM2JCIiISEiIjckJCIwWCopeSh6cSRIKiEjNyQiIiEhIiI3JCQiMHpjOFpNWFIqISM3JCIiISEiIjckJCIwakVgJykzOV0qISM3JCIiISEiIjckJCIwWyY0PkFTKmYqISM3JCIiISEiIjckJCIwMTZBQ01ocCohIzckIiIhISIiNyQkIjBlOUg9UiYqeiohIzckIiIhISIiNyQkIi8wNT8hPkYhKiohIzYkIiIhISIiNyQkIiYrKyIhIiIkIiIhISIiLSUmQ09MT1JHNiYlJFJHQkckIiIhISIiJCIiISEiIiQiIzUhIiItJSdDVVJWRVNHNiQ3W3g3JCQhJisrIiEiIiQhMEVOI1w8PUNNISNPNyQkITBcKFwqKnklWyopKiEjNyQiMG5JLHJ4LlkkISNPNyQkITBbJjQ+Y04uKSohIzckITBfNipvRj0jXCQhI083JCQhMF8vNClIWSsoKiEjNyQiMGtNN0QrJEdOISNPNyQkITBmPE5JKSlvZiohIzckIjApRzVcPD5cTCEjeDckJCEwWSNcKSplIVFcKiEjNyQiMC50bUhgJz5PISN3NyQkITAleWM4YEIpUiohIzckIjBtNGlaW3JBJCEjdjckJCEwclUmM3ZGKkgqISM3JCIwPT0ieUshKlxJISN1NyQkITA4RF0/TnA+KiEjNyQiMCJvaCNHeCFcSSEjdDckJCEwJ0dkOTYjXDQqISM3JCIwJz4yRy5TakghI3M3JCQhMDM8TTMoKSoqKSopISM3JCIwT0Q9VjB5KyQhI3I3JCQhMEhlOzhodiopKSEjNyQhMHgheUY4RkJRISNPNyQkITAtMDVTNk56KSEjNyQiMDchSF9bcHNAISNwNyQkIS8zO0tXLipvKSEjNiQiMDlnSy5bKlw/ISNvNyQkITAleWM4Ok4pZSkhIzckIjBWZ3omKilIWTwhI243JCQhMFgqKXl4QHBcKSEjNyQiMCpbenpjXCs3ISNtNyQkITBaJSopeUg/KVEpISM3JCEvQUs9eDBCUyEjTjckJCEwUnhhKlE1J0gpISM3JCIwWVxtISl6RiJ5ISNsNyQkITA8TW93cSopPSkhIzckIjAiWylIbiNHOHEhI2s3JCQhMChbKFx6UlQ0KSEjNyQiMEV2MlFYLiFbISNqNyQkITBzVyopPSY0ISp6ISM3JCIwQ3VlKltxelEhI2k3JCQhMCp6Zj4sLSIqeSEjNyQiL1IkeixTN3kjISNnNyQkITAnPlJ5Y2soeSghIzckIjAjejQzVXNFQCEjZzckJCEweWM4bjpGcCghIzckIjAmSCk9TXM6TiIhI2Y3JCQhMCYzPE0zSyFmKCEjNyQiMGFaJT1yQk4oKiEjZjckJCEvJXplUGhSWyghIzYkIjBBb102KTMudSEjZTckJCEwKFF4YV5QIlIoISM3JCEwYUhOQGNaVyUhI083JCQhMFwoXCpcejhIKCEjNyQhMFsjZjBbVSpbJSEjTzckJCEwMzpJP3UhKT0oISM3JCEwOi0iW20zcyEqISNPNyQkITA3Qlk3NXEzKCEjNyQiMFo0QiI+VXg2ISNhNyQkIS8zO0thQSopcCEjNiQiMDFDJXB1diYqbyEjYTckJCEwMjpJP18xKW8hIzckIjBPTyhbIypcKnolISNgNyQkITA+UXdLJTQkeSchIzckITA5KGZIV15CWiEjTzckJCEwIj1Pcy8kKnltISM3JCIvOk4mKSopemQ7ISNdNyQkITBXKW9QRGElZSchIzckIjB5QiI9ekI9WyEjTzckJCEwJilwUmZeOFsnISM3JCIwJ3o/aFFfP1whI103JCQhMCUqKXlkcEQlUSchIzckIjBta3ApPlZJRCEjXDckJCEwO0trM2xGRychIzckIjAmeSZwb2RlJ1whI083JCQhMHliNkJRTj0nISM3JCIwNDElNDtqUHEhI1s3JCQhMHVaJjRwbHpnISM3JCIwTmluLC8+IlEhI1o3JCQhMEReLSZvZ3pmISM3JCIweFxHUil6Kz4hI1k3JCQhME5xU0AiSHhlISM3JCIwTGQuTW8hRycqISNZNyQkITAyOkkhRyNleCYhIzckIjBGZjY2KTNDXyEjTzckJCEweWM4KFFlI28mISM3JCIwJipIZFchKj4qPiEjVzckJCEwTW9PYEBkZCYhIzckIjB6TC1HTXMsIiEjVjckJCEwaUNcZVUsWyYhIzckIjBmU3Z5ZzNRJiEjTzckJCEwRV8vXE4jeWAhIzckIjBKb1QlR3pJOyEjTjckJCEwJioqKXpSKHAhRyYhIzckIjBhdEw/ZCMqWyYhI043JCQhMC4yOSlRUnNeISM3JCIwaCkqSCI0O1U+ISNNNyQkITAmKXBSKjRoeV0hIzckIjAieU1DOVk8aSEjTTckJCEwWCopeWRtQChcISM3JCIwLSFwPHp1Yz8hI0o3JCQhMEBUI1tTOnZbISM3JCIwcEAjUiMqRzBgISNKNyQkITBuTXBlUCFwWiEjNyQiMCk0THQoKT1oPSEjSTckJCEwb05yLXh1biUhIzckIjBSKjRQWU81YiEjSTckJCEwJGY9UC0/dFghIzckIjBwLEhjXHl6IiEjSDckJCEwOklnK3VDWiUhIzckIjBGdygpW0gvZSYhI0g3JCQhMFUlKW9kOD1QJSEjNyQiMCc+IXpSYFJwIiEjRzckJCEwWydIZk1fclUhIzckIjApelRvRGY6XSEjRzckJCEwTG1LMHdePCUhIzckIjAneiUzLzhyUiIhI0Y3JCQhMCopeWQmPi1yUyEjNyQiMGspW1woUUc5JSEjRjckJCEwc1YoW2J2clIhIzckIjAqNEdkcFVXNiEjRTckJCEwQ1snSEJHblEhIzckIjBrTSpvZG5sSyEjRTckJCEwclUmMyozRngkISM3JCIvKSkqUiY+OSRHKSEjRDckJCEwTnBRZCg9b08hIzckIjBcWyYqPUIuRiMhI0Q3JCQhMHNWKFtWMm9OISM3JCIwckc2UUZgJWUhI0Q3JCQhMDA1PyFbP29NISM3JCIwVWJwJj5cczkhI0M3JCQhMCRvT3QxKlFPJCEjNyQiMCc0ISlIdFsmeSQhI0M3JCQhMCNRd19OInlFJCEjNyQiL1pqJkgqW2spKSEjQjckJCEwKWY+UnVUcEohIzckIjBjZSVlI0coej8hI0I3JCQhMCY0PlFreGdJISM3JCIwWmdmIm8pb0AmISNCNyQkITB3XzAiNFRpSCEjNyQiMCozKHBFJDR3NiEjQTckJCEwTW9PdDg9J0chIzckIjBIdXEyWyhbRSEjQTckJCEvKnpmKiozJmZGISM2JCIwVlswdVZ3I2YhI0E3JCQhMCYzPE01WmxFISM3JCIwJD13b1YjNEEiISNANyQkIS8uMTcnSF9jIyEjNiQiMDdMN2M7JCllIyEjQDckJCEwJjM8TTd2bEMhIzckIjBcREokejxfYCEjQDckJCEwR2Q5SFMkZkIhIzckIjBZVl5XIikpUjYhIz83JCQhMDZAVUNQYUUjISM3JCIwKjQoKlEjKlIiPSMhIz83JCQhMGAwNmkjNGRAISM3JCIwI1tBajBxO1ghIz83JCQhMHplPCYqPiRmPyEjNyQiMDFGZHomR1cmKSEjPzckJCEwOklnK3pEJz4hIzckIjA2UzVJZG9kIiEjPjckJCEwR2I1VF4mZT0hIzckIjBcKGVtbFUoKUghIz43JCQhMDI6SSsuVHYiISM3JCIwPnZKIUgvZWIhIz43JCQhMFYmMzwvMmY7ISM3JCIwR09bPV1MZyohIz43JCQhLzM7Sys6ZTohIzYkIjA8IlwsPGolbyIhIz03JCQhKTttZjkhIiYkIi9BXS9nKD0nRyEjPDckJCEwXi0wNSoqR04iISM3JCIwSFtdVFYkelwhIz03JCQhMFF3XyYpPjBFIiEjNyQiMCJSQ01VKy56ISM9NyQkITBNb08kKj1XOiIhIzckIjBlJWZtMkE8OCEjPDckJCEwQ1olKlt5WTAiISM3JCIwaFhgKCoqKSkpMyMhIzw3JCQhMEdkOUg5IWYmKiEjOCQiL1EjKkdhVFFLISM7NyQkITB1WiY0elhxJikhIzgkIjBCa3dkakIkXCEjPDckJCEwT3VbKEg+aXYhIzgkIjBsazFeJ1xPdSEjPDckJCEwKWU8TiFcTVwnISM4JCIwLVRENSxnNyIhIzs3JCQhMFcoWyhcOk5eJiEjOCQiMCx0VURpc2giISM7NyQkITBsSmpFJj5ZWCEjOCQiMEFeIylSS0dGIyEjOzckJCEwWydIZmU5N04hIzgkIjBhKTM1SVM0SyEjOzckJCEwPVB1W1ouWyMhIzgkIjA7az5XM0RXJSEjOzckJCEwUXplPFpVYiIhIzgkIi9DYE4lNEEmZSEjOjckJCEwLVYnR2Q5c1ghIzkkIjBaJFFCZSRHJnohIzs3JCQiMEZmPVA5dGclISM5JCIwcDZXWmo3LCIhIzo3JCQiMDA1P1NzVmAiISM4JCIwJCpmNjAnUTk4ISM6NyQkIjBNbk1wZSFmRCEjOCQiMCMqKjQ+UWJjOyEjOjckJCIwVyhbKFwiKVJaJCEjOCQiMCUpeVkkR1QwPyEjOjckJCIuKFJ6eSFIXSUhIzYkIjA0J2Y4UFlWQyEjOjckJCIwTm1LbGEnUWIhIzgkIi9rPD8qUmwjSCEjOTckJCIvd14uKHklcGwhIzckIjBhJFtzMGJRTSEjOjckJCIwIlF3X1g9RHYhIzgkIi9HWEhqYkdSISM5NyQkIjAzOklnaVpeKSEjOCQiMFdfaTFuaFYlISM6NyQkIjAmND5RYz1RJiohIzgkIjBHaCc0ayZHJVwhIzo3JCQiME9yVWxLZTAiISM3JCIwQjxfJz4sNGEhIzo3JCQiMDlGYW9tMjsiISM3JCIwQDQ4J2VNRWUhIzo3JCQiMCRmPVBFPmA3ISM3JCIwKSplJUhHUERoISM6NyQkIi8jUnlPVXNOIiEjNiQiMGJHPjQ9JnBqISM6NyQkIjBKaEEmM1s0OSEjNyQiMF8jMyUpKkc2WCchIzo3JCQiMFUkb08kPjxZIiEjNyQiMHZzNktgUF0nISM6NyQkIjBtSmoxISpvWyIhIzckIjBBPk9QSSY9bCEjOjckJCIvKnpmemc/XiIhIzYkIjAqWzNDSU5FbCEjOjckJCIwLS8zO1lZXyIhIzckIjB0clc/WndfJyEjOjckJCIwOUdjX0pzYCIhIzckIjBcJyk+WCU+RmwhIzo3JCQiMEVfLypvIilcOiEjNyQiLzYnKnBbKlxfJyEjOTckJCIwUXdfRC1DYyIhIzckIjB1em8lKlw1XychIzo3JCQiMGU6Sjc8IjM7ISM3JCIwbng9NSc0I1wnISM6NyQkIjB4YTQqPiRRbCIhIzckIi9ibiwtWVNrISM5NyQkIjB2XCoqeV1EdyIhIzckIjA4eUBneStCJyEjOjckJCIwJG9PdClcWSY9ISM3JCIwKXBTSjwjSCdmISM6NyQkIjAwNT8rJHloPiEjNyQiMEI1bDtPWGMmISM6NyQkIjBOcFEoUmhjPyEjNyQiMDMieiUpM0ZcXiEjOjckJCIvJioqKXomZTE7IyEjNiQiMGRcPzUnNFlZISM6NyQkIjBCWSNcT3RmQSEjNyQiL0M5dDJTU1QhIzk3JCQiMEVfLzQzSk8jISM3JCIwbVZIZzliZyQhIzo3JCQiMFcoWyg0USFlQyEjNyQiMFQjR2omM1I3JCEjOjckJCIwUHRZJEhWZ0QhIzckIjBLb09JKyZIRSEjOjckJCIwJFsnSFIjem1FISM3JCIwUHdPUzJpOiMhIzo3JCQiME5xU2h5JGZGISM3JCIwInlzVWYqW3kiISM6NyQkIjB0WSRwVVBmRyEjNyQiMCNRUTU/ckk5ISM6NyQkIjA6SGVjekUnSCEjNyQiMCp6LDpyTDw2ISM6NyQkIjA2QFVrVlAxJCEjNyQiMGMkKm9XREBoKSEjOzckJCIwVSRvTyRHOjskISM3JCIwMmptcUcieWwhIzs3JCQiMDpIZWMsLEYkISM3JCIvKlw5I3pZelohIzo3JCQiMC4xN1dmd08kISM3JCIwI1IjKil6Jyo+XyQhIzs3JCQiMFQjWydIQj1aJCEjNyQiMEVePCRlIlJcIyEjOzckJCIweWI2QjZpYyQhIzckIjAqW1lWQChIeiIhIzs3JCQiMFB1WzwtJXBPISM3JCIwKSlSd0kpcEU3ISM7NyQkIjBHYjUib1xtUCEjNyQiMCpHYVxBIypIJSkhIzw3JCQiMDE3Q28pKXonUSEjNyQiMGpKIm84IykqZSYhIzw3JCQiMFcpb1BiQG5SISM3JCIwW3U3Ym89biQhIzw3JCQiMFwnSGZvNHJTISM3JCIwN3FcWm0nPUIhIzw3JCQiMCdIZj1wOXJUISM3JCIwLkNSRkw0WSIhIzw3JCQiMChReGFEWXRVISM3JCIwaEk/MSg+TCopISM9NyQkIjA6SGUnNCRcUCUhIzckIjAoKj5pelkmeWAhIz03JCQiMFcoWygqKXAib1chIzckIjB3QlokRyJvSiQhIz03JCQiMCllPE5BLnZYISM3JCIvYHoqZW12Jz0hIzw3JCQiLyc+Uj02MW4lISM2JCIwdCpHZEEqbzQiISM9NyQkIjAnPlJ5Iz1EeCUhIzckIjBDVWRmTDU1JyEjPjckJCIwRmEzUGMrKFshIzckIjA0KlxxXnA6TSEjPjckJCIwPlB1KSlmJHlcISM3JCIwJlJzUUB2YjwhIz43JCQiMFB1W3hVQDImISM3JCIwOElFbW8iKm8qISM/NyQkIjB4YTQ+KGV5XiEjNyQiMC1ddkclUU1bISM/NyQkIjAtLjFzKmZ2XyEjNyQiL3khZS0oKnBeIyEjPjckJCIwYjQ+PTs8USYhIzckIjAxOygpUSo+MjchIz83JCQiMGEzPHV3S1omISM3JCIwMSkpKlwoW0ZIJyEjQDckJCIwSGU7YGB2ZCYhIzckIjBFUWpUSXgkSCEjQDckJCIwMjlHd3ojeWMhIzckIjBwa1EicGR6OCEjQDckJCIvKWY+PlMqeWQhIzYkIjBaQFdxZmBOJyEjQTckJCIwdVomNC5CemUhIzckIjBmIz4nPjMiekchI0E3JCQiMCp5ZDp4ZHZmISM3JCIwKFEiKm9cJDRLIiEjQTckJCIwTGxJIj10emchIzckIjBPVCZSJioqXGQmISNCNyQkIi8wNT8jKSoqeWghIzYkIjBqYmhDOkJTIyEjQjckJCIwKWY+UjlaJEcnISM3JCIwdj96KGZ4KygqISNDNyQkIjBeLC4nWy95aiEjNyQiMDZUQmgrND4lISNDNyQkIjAoWyhcPm1EWychIzckIjBoT1E9TVRpIiEjQzckJCIwXissVXpFZSchIzckIi86XiIqPXM/ayEjQzckJCIwPE1vJypbRG8nISM3JCIwaWN3YHJaXCMhI0Q3JCQiMFJ4YTRqb3knISM3JCIwTy0peSdwPTUqISNFNyQkIi8vMzstJUgpbyEjNiQiMDR5IzRxWUdOISNFNyQkIjBDWydIakwiKXAhIzckIi9RXnQ6Nzc4ISNENyQkIjBGYDFMeCoqMyghIzckIjBQREhnJzMxViEjRjckJCIwWSJIZUdNKT0oISM3JCIwMSpbc20vUDohI0Y3JCQiMCllPE4rJSopRyghIzckIjAsJ1F2JFwwRyYhI0c3JCQiMEtrR3hXN1IoISM3JCIwayE+OyMqelg8ISNHNyQkIjBQdFl0I0cmWyghIzckIjAmKT0jUjQ7JylmISNINyQkIjAjUnljVF8mZSghIzckIjAsYyU+MypHPyMhI0g3JCQiMFB0WWAtXW8oISM3JCIwYFdOSi48YSUhI0k3JCQiMCVwUXhNVCJ6KCEjNyQiMChvZTRWTllFISNMNyQkIjA3QllfO2ApeSEjNyQiMDs1JVJ5cGJ4ISNNNyQkIi8oUXg5aE8qeiEjNiQiMCxzb08iR1RAISNNNyQkIjBWJjM8UVYiNCkhIzckITBLWm5jX3dQKiEjTTckJCIwMjlHd3UiKT0pISM3JCEwJClwSDw3cjwkISNNNyQkIjAmKil5ZEI/I0gpISM3JCIwaWZSMGl0WSQhI003JCQiMDpIZXddbVIpISM3JCEvOlB3bSpSViQhI0w3JCQiLyllPE4kbyJcKSEjNiQiMGM8YSY9Om9VISNQNyQkIjBVJG9PUGcjZikhIzckIjB3RncucFkuKCEjTTckJCIwQVcpb0A0InApISM3JCEwKFJZbFFFXk4hI003JCQiMHJUJG9ZJnl6KSEjNyQhMGJCYCs3JHpyISNNNyQkIjAleWM4UkIhKikpISM3JCIwTSJlJltOZ0MoISNNNyQkIjApZTxOW0wnKiopISM3JCIwJnpRWSMqeUBaISNTNyQkIjAqcFJ6XzInNCohIzckIjB4PnZuOW5SKCEjTTckJCIvJilwUkImWz4qISM2JCIwdmI8bEZTXCIhI0w3JCQiMFgqKXkoenEkSCohIzckITBWJ1Ihel1WYSghI003JCQiMHpjOFpNWFIqISM3JCEwQmN1bC0zaSghI003JCQiMGpFYCcpMzldKiEjNyQiMEEmXEVqby14ISNNNyQkIjBbJjQ+QVMqZiohIzckIjAuMFhkUSZ5eCEjTTckJCIwMTZBQ01ocCohIzckIjBUYlxfdHEjUiEjTTckJCIwZTlIPVImKnoqISM3JCEwR3lOMyMqeSdSISNNNyQkIi8wNT8hPkYhKiohIzYkITAkZUdxWS80UyEjTTckJCImKysiISIiJCIweSczbWBCW1MhI00tJSZDT0xPUkc2JiUkUkdCRyQiIiEhIiIkIiIhISIiJCIjNSEiIi0lJ0NVUlZFU0c2JDdgeDckJCEmKysiISIiJCIwQU4kKTMxODAiISNPNyQkITBcKFwqKnklWyopKiEjNyQiMFwmKilbUSNRJSoqISQuIjckJCEwWyY0PmNOLikqISM3JCEwKW9GR3U6ZkchI083JCQhMF8vNClIWSsoKiEjNyQhMEgqKTMnUk9XOSEjTzckJCEwZjxOSSkpb2YqISM3JCIwJkgmPUNeWDQiISNPNyQkITBZI1wpKmUhUVwqISM3JCIwMy8+Iyl6I2ZlISMpKjckJCEwJXljOGBCKVIqISM3JCIwNmcudGAzJz0hI083JCQhMHJVJjN2RipIKiEjNyQiMDksZmZqXDIiISMmKjckJCEwOERdP05wPiohIzckITBtcFFJI3ApKj0hI083JCQhMCdHZDk2I1w0KiEjNyQhMHNMKT4nR1hgIiEjTzckJCEwMzxNMygpKiopKikhIzckIjBhVUxoNSIqWyQhI083JCQhMEhlOzhodiopKSEjNyQiMEVwbkUoeTdSISNQNyQkITAtMDVTNk56KSEjNyQhMGpwYEQ3UCZSISNQNyQkIS8zO0tXLipvKSEjNiQiMDlpLS15dkgpISMqKTckJCEwJXljODpOKWUpISM3JCIwVHUkMyQqcDU3ISNPNyQkITBYKil5eEBwXCkhIzckIjBjJ1xqI2Z5LyIhIycpNyQkITBaJSopeUg/KVEpISM3JCIwRiN6VWN2bjohIyYpNyQkITBSeGEqUTUnSCkhIzckITB4ZkVTUUBtIiEjTzckJCEwPE1vd3EqKT0pISM3JCIwJ28nKlE2LyFvIiEjTzckJCEwKFsoXHpSVDQpISM3JCIvIz4tZFctWykhI083JCQhMHNXKik9JjQhKnohIzckITA0Oj5hUCpvJikhI1A3JCQhMCp6Zj4sLSIqeSEjNyQhMFhZK0VeM3QiISNPNyQkITAnPlJ5Y2soeSghIzckIjA3PnY0XyFvSiEjejckJCEweWM4bjpGcCghIzckITAvcFcpcGVGKSkhI1A3JCQhMCYzPE0zSyFmKCEjNyQiMG5pJG9lNyQ+JCEjeDckJCEvJXplUGhSWyghIzYkIjA0aHhjLlEsKiEjUDckJCEwKFF4YV5QIlIoISM3JCIwLiM9YVBHKjMkISN2NyQkITBcKFwqXHo4SCghIzckITAmWylmMjp5JD0hI083JCQhMDM6ST91ISk9KCEjNyQiMClSa185MVdJISN0NyQkITA3Qlk3NXEzKCEjNyQhMGtIVyIzd3Y9ISNPNyQkIS8zO0thQSopcCEjNiQiLzBkYkc+JSo9ISNONyQkITAyOkk/XzEpbyEjNyQiMEEiSCE0SDNwIyEjcTckJCEwPlF3SyU0JHknISM3JCIweT1oXydHblEhI083JCQhMCI9T3MvJCp5bSEjNyQiMFwuUiJcIUczIyEjbzckJCEwVylvUERhJWUnISM3JCEwPTIneig+Qyg+ISNPNyQkITAmKXBSZl44WychIzckITA4JipHdXlHKj4hI083JCQhMCUqKXlkcEQlUSchIzckIjBEOyIqKlxFTDUhI2w3JCQhMDtLazNsRkcnISM3JCIwTTpdeFRxVCkhI2w3JCQhMHliNkJRTj0nISM3JCIwX3BRJT43YD8hI083JCQhMHVaJjRwbHpnISM3JCIwQkssQGhYMiMhI083JCQhMEReLSZvZ3pmISM3JCEwPUVrUUBhNCMhI083JCQhME5xU0AiSHhlISM3JCIwWjBJYHRxKUghI2g3JCQhMDI6SSFHI2V4JiEjNyQhMEBPJiplQHJGJSEjTzckJCEweWM4KFFlI28mISM3JCIwVGpDdCplWTghI2Y3JCQhME1vT2BAZGQmISM3JCIwUWdrT3BOTyUhI083JCQhMGlDXGVVLFsmISM3JCIwWEooZiFval4nISNlNyQkITBFXy9cTiN5YCEjNyQiLywlcGgxR1glISNjNyQkITAmKiopelIocCFHJiEjNyQhMCVvXjM6NlpBISNPNyQkITAuMjkpUVJzXiEjNyQiMG9eIltnZ0Y/ISNiNyQkITAmKXBSKjRoeV0hIzckIjAoR2ZkbClHNyIhI2E3JCQhMFgqKXlkbUAoXCEjNyQiMHVROEVGKnB3ISNhNyQkITBAVCNbUzp2WyEjNyQiMCVwKFEzaENMJSEjYDckJCEwbk1wZVAhcFohIzckIjA5OD5PN3ciRyEjXzckJCEwb05yLXh1biUhIzckIjBfJypRT20+UiIhI143JCQhMCRmPVAtP3RYISM3JCIwUChvXnQ9NiUpISNeNyQkITA6SWcrdUNaJSEjNyQiMDExJWYkMykzdCEjTzckJCEwVSUpb2Q4PVAlISM3JCIwcmkrP0RbQCMhI043JCQhMFsnSGZNX3JVISM3JCIwL15TcyNmM3MhI043JCQhMExtSzB3XjwlISM3JCIwLCZSY0lcTUMhI003JCQhMCopeWQmPi1yUyEjNyQiMG5HVytjc2YpISNNNyQkITBzVihbYnZyUiEjNyQiL1UqeT9bQkUiISNJNyQkITBDWydIQkduUSEjNyQiMDQjeXM/bzpSISNKNyQkITByVSYzKjNGeCQhIzckIjBlaSlSZHdUNiEjSTckJCEwTnBRZCg9b08hIzckIjBeUD1oKVJUUCEjSTckJCEwc1YoW1Yyb04hIzckIjBXI0c1PycqcDYhI0g3JCQhMDA1PyFbP29NISM3JCIwLj8nKmVsOGYkISNINyQkITAkb090MSpRTyQhIzckIjAlXDpyZGtLNiEjRzckJCEwI1F3X04ieUUkISM3JCIwJUgnSEYsNT8kISNHNyQkITApZj5SdVRwSiEjNyQiMF53NHpDMzUqISNHNyQkITAmND5Ra3hnSSEjNyQiMGZINVE/PyNHISNGNyQkITB3XzAiNFRpSCEjNyQiMF9pYG0mcDF4ISNGNyQkITBNb090OD0nRyEjNyQiMChmcFdSTDZAISNFNyQkIS8qemYqKjMmZkYhIzYkIjB0JWUvJlJjdyYhI0U3JCQhMCYzPE01WmxFISM3JCIwd3oxMURkVSIhI0Q3JCQhLy4xNydIX2MjISM2JCIwQUVubDk+biQhI0Q3JCQhMCYzPE03dmxDISM3JCIwcEtqbyplMyMqISNENyQkITBHZDlIUyRmQiEjNyQiMFVZUTMpNDVDISNDNyQkITA2QFVDUGFFIyEjNyQiMHRAXjA+NGAmISNDNyQkITBgMDZpIzRkQCEjNyQiMHgtQTcvPVQiISNCNyQkITB6ZTwmKj4kZj8hIzckIjA+MilIOihcQSQhI0I3JCQhMDpJZyt6RCc+ISM3JCIwaWssZkowPCghI0I3JCQhMEdiNVReJmU9ISM3JCIwOm94R2MjZjshI0E3JCQhMDI6SSsuVHYiISM3JCIwbiQpKUc4N3NQISNBNyQkITBWJjM8LzJmOyEjNyQiMEpxcFVuKD15ISNBNyQkIS8zO0srOmU6ISM2JCIvYHU2YlZqOyEjPzckJCEpO21mOSEiJiQiMHleUURPKjRNISNANyQkITBeLTA1KipHTiIhIzckIjBmIW8qM2QncHMhI0A3JCQhMFF3XyYpPjBFIiEjNyQiMHJ5RkFJXVAiISM/NyQkITBNb08kKj1XOiIhIzckIjB5KilRaT0+IUchIz83JCQhMENaJSpbeVkwIiEjNyQiL1lyTSh6WE8mISM+NyQkITBHZDlIOSFmJiohIzgkIjByMkVSZjwrIiEjPjckJCEwdVomNHpYcSYpISM4JCIvXmtebTNQPSEjPTckJCEwT3VbKEg+aXYhIzgkIjBFYjlFJVFYTCEjPjckJCEwKWU8TiFcTVwnISM4JCIwKXkvcmF4JD0nISM+NyQkITBXKFsoXDpOXiYhIzgkIjBWa3haeWQxIiEjPTckJCEwbEpqRSY+WVghIzgkIjBMdkowWj96IiEjPTckJCEwWydIZmU5N04hIzgkIjBiUCkqPXpLMSQhIz03JCQhMD1QdVtaLlsjISM4JCIwX1QoPWhIRl4hIz03JCQhMFF6ZTxaVWIiISM4JCIwO29abEVeKykhIz03JCQhMC1WJ0dkOXNYISM5JCIwSHUvY0AlSDghIzw3JCQiMEZmPVA5dGclISM5JCIwekFndD4iKSo+ISM8NyQkIjAwNT9Tc1ZgIiEjOCQiMDFaPDQ0ZjokISM8NyQkIjBNbk1wZSFmRCEjOCQiL0ZbJUcqZSh5JSEjOzckJCIwVyhbKFwiKVJaJCEjOCQiMDEnb3llJGUkbyEjPDckJCIuKFJ6eSFIXSUhIzYkIjA0QUhxKEctNSEjOzckJCIwTm1LbGEnUWIhIzgkIi9CRSQ+RWRXIiEjOjckJCIvd14uKHklcGwhIzckIjB3YCEqMyRIVj8hIzs3JCQiMCJRd19YPUR2ISM4JCIweDZtTyY0cUYhIzs3JCQiMDM6SWdpWl4pISM4JCIwTU04Iyk9VXQkISM7NyQkIjAmND5RYz1RJiohIzgkIjAocCsqeU4hKSpcISM7NyQkIjBPclVsS2UwIiEjNyQiL3BHKD16J29sISM6NyQkIjA5RmFvbTI7IiEjNyQiMDkpeXFKJHphKSEjOzckJCIwJGY9UEU+YDchIzckIjAjSFxcN05pNSEjOjckJCIvI1J5T1VzTiIhIzYkIjBMV0c6R2BMIiEjOjckJCIwVSRvTyQ+PFkiISM3JCIwOid5YCk+QWwiISM6NyQkIjBRd19ELUNjIiEjNyQiMHQrNEVQdio+ISM6NyQkIjB4YTQqPiRRbCIhIzckIjAqKjN3bSY+VkIhIzo3JCQiMHZcKip5XUR3IiEjNyQiMCdHQFl2ISkqeSMhIzo3JCQiMCRvT3QpXFkmPSEjNyQiMFYlbyl5KWUkPiQhIzo3JCQiMDA1PyskeWg+ISM3JCIwKHlobU5EJm8kISM6NyQkIjBOcFEoUmhjPyEjNyQiMD4qM1cnR0Y4JSEjOjckJCIvJioqKXomZTE7IyEjNiQiMCdIPTJqakZZISM6NyQkIjBCWSNcT3RmQSEjNyQiMFU/KzR4TDQmISM6NyQkIjBFXy80M0pPIyEjNyQiME0nKj4/JUdqYiEjOjckJCIwVyhbKDRRIWVDISM3JCIwNydIWiQ9OShmISM6NyQkIjBQdFkkSFZnRCEjNyQiMEgnR0QlKTR4aiEjOjckJCIwJFsnSFIjem1FISM3JCIwaG90P2swdichIzo3JCQiME5xU2h5JGZGISM3JCIwcj9pPXUjR3EhIzo3JCQiMHRZJHBVUGZHISM3JCIwdmRESmY5RighIzo3JCQiMDpIZWN6RSdIISM3JCIvJ3BNKFwnUlgoISM5NyQkIjA4RF1nNkssJCEjNyQiMGpWIipHSGZeKCEjOjckJCIwNkBVa1ZQMSQhIzckIjBzVDtxRSJmdiEjOjckJCIwcE90IikqPSkzJCEjNyQiMCNHRl10OHR2ISM6NyQkIjBFXy8qZmo3SiEjNyQiMDchZVsqKmUjZSghIzo3JCQiMDA1cTJmWzckISM3JCIvX3IrT2YmZSghIzk3JCQiMCV5Y2pAM1BKISM3JCIwTkQ3V1V1ZSghIzo3JCQiMGpELEQwJFxKISM3JCIvNl9xQDgpZSghIzk3JCQiMFUkb08kRzo7JCEjNyQiMGlqcSkpZXdlKCEjOjckJCIwakUuKioqNHZKISM3JCIwOF43Zm1kZSghIzo3JCQiMCYpcFJrcicpPSQhIzckIjBhXTEsS0NlKCEjOjckJCIwMjh3SFZBPyQhIzckIjA0UTdnXndkKCEjOjckJCIwR2M3JlwiZUAkISM3JCIwaSxYWkE5ZCghIzo3JCQiMHNVJmUjZUhDJCEjNyQiMGwqPXEpNFliKCEjOjckJCIwOkhlYywsRiQhIzckIjBDPXNvJSk+YCghIzo3JCQiMGY8Tl0hKSk9TCEjNyQiL0MiPlpIblooISM5NyQkIjAuMTdXZndPJCEjNyQiMCIqUUpGQEdTKCEjOjckJCIwVCNbJ0hCPVokISM3JCIwUWptLS9RPSghIzo3JCQiMHliNkI2aWMkISM3JCIwaD4lUm1fO3AhIzo3JCQiMFB1WzwtJXBPISM3JCIwJWZJZV4kZWInISM6NyQkIjBHYjUib1xtUCEjNyQiMFsqM2pxSGZoISM6NyQkIjAxN0NvKSl6J1EhIzckIjBrKVJQcksncCYhIzo3JCQiMFcpb1BiQG5SISM3JCIwbGJzRUh6PyYhIzo3JCQiMFwnSGZvNHJTISM3JCIwJW9KVisvdFkhIzo3JCQiMCdIZj1wOXJUISM3JCIvbVF0VkFcVCEjOTckJCIwKFF4YURZdFUhIzckIjBpVU4mKm8pPU8hIzo3JCQiMDpIZSc0JFxQJSEjNyQiMHJQRWNINTYkISM6NyQkIjBXKFsoKilwIm9XISM3JCIwWkFkLXEocEUhIzo3JCQiMCllPE5BLnZYISM3JCIvTzVmcCVIPyMhIzk3JCQiLyc+Uj02MW4lISM2JCIwTXotakVqIz0hIzo3JCQiMCc+UnkjPUR4JSEjNyQiMHNiXUVANFoiISM6NyQkIjBGYTNQYysoWyEjNyQiMChRckUieWs8IiEjOjckJCIwPlB1KSlmJHlcISM3JCIwbWYiMzskKjMhKiEjOzckJCIwUHVbeFVAMiYhIzckIjB5Kil6PDZZLighIzs3JCQiMHhhND4oZXleISM3JCIwRyQqPk14XUAmISM7NyQkIjAtLjFzKmZ2XyEjNyQiMGlSM1thPSFSISM7NyQkIjBiND49OzxRJiEjNyQiMCVwPSdINXJ5IyEjOzckJCIwYTM8dXdLWiYhIzckIjB1c0tYI1FePyEjOzckJCIwSGU7YGB2ZCYhIzckIjB0Jm9JJlEwVSIhIzs3JCQiMDI5R3d6I3ljISM3JCIwazElKlJtY3gqISM8NyQkIi8pZj4+Uyp5ZCEjNiQiMChweisqPWBnJyEjPDckJCIwdVomNC5CemUhIzckIi8kXEI5cnVRJSEjOzckJCIwKnlkOnhkdmYhIzckIi95M2JBNTVIISM7NyQkIjBMbEkiPXR6ZyEjNyQiMF5hKG9aOUo9ISM8NyQkIi8wNT8jKSoqeWghIzYkIjA7YiRbdGFiNiEjPDckJCIwKWY+UjlaJEcnISM3JCIwMCx2UUF1KHAhIz03JCQiMF4sLidbL3lqISM3JCIvMDchSGg8TSUhIzw3JCQiMChbKFw+bURbJyEjNyQiMG0tYSVwOT9EISM9NyQkIjBeKyxVekVlJyEjNyQiMHMjUltIJ3pZIiEjPTckJCIwPE1vJypbRG8nISM3JCIwbiNvZUsmNFMpISM+NyQkIjBSeGE0am95JyEjNyQiMHglNCx0XyZmJSEjPjckJCIvLzM7LSVIKW8hIzYkIjAoeiI0TE8lKWUjISM+NyQkIjBDWydIakwiKXAhIzckIjBjKnkjPWQ8VCIhIz43JCQiMEZgMUx4KiozKCEjNyQiMFd0VU43VzIoISM/NyQkIjBZIkhlR00pPSghIzckIjBWS2toOjVyJCEjPzckJCIwKWU8TislKilHKCEjNyQiL29fYkx0Iik9ISM+NyQkIjBLa0d4VzdSKCEjNyQiMDlxQy56XUMqISNANyQkIjBQdFl0I0cmWyghIzckIjAuUDRJKltEWiEjQDckJCIwI1J5Y1RfJmUoISM3JCIwN0RgenZ2RSMhI0A3JCQiMFB0WWAtXW8oISM3JCIwXjJZJSlITDIiISNANyQkIjAlcFF4TVQieighIzckIjAmM052MSozcyUhI0E3JCQiMDdCWV87YCl5ISM3JCIweXItXT1hQyMhI0E3JCQiLyhReDloTyp6ISM2JCIvN0I5JFxhSyohI0E3JCQiMFYmMzxRViI0KSEjNyQiLy95KyQpZVBUISNBNyQkIjAyOUd3dSIpPSkhIzckIjApNEZyPSJ6Ij0hI0I3JCQiMCYqKXlkQj8jSCkhIzckIjAyMiIzRyhlTighI0M3JCQiMDpIZXddbVIpISM3JCIwI1Jwb24yLkghI0M3JCQiLyllPE4kbyJcKSEjNiQiMEt5OWclKkhBIiEjQzckJCIwVSRvT1BnI2YpISM3JCIwPGwyZDkpKnklISNENyQkIjBBVylvQDQicCkhIzckIjBIaiE+InBAKT0hI0Q3JCQiMHJUJG9ZJnl6KSEjNyQiMFtfU3AjZSNwJyEjRTckJCIwJXljOFJCISopKSEjNyQiMCR6Yjk5VidvIyEjRTckJCIwKWU8TltMJyoqKSEjNyQiMDEkNGNfVEEjKiEjRjckJCIwKnBSel8yJzQqISM3JCIwbyVwQlh0MkwhI0Y3JCQiLyYpcFJCJls+KiEjNiQiMDQ1eWtvdTwiISNGNyQkIjBYKil5KHpxJEgqISM3JCIvOzBSPT8pNCUhI0Y3JCQiMHpjOFpNWFIqISM3JCIwIykpKXlJTUVPIiEjRzckJCIwakVgJykzOV0qISM3JCIwSDYhPXM3QFUhI0g3JCQiMFsmND5BUypmKiEjNyQiLyJHP2UhKSlbOSEjRzckJCIwMTZBQ01ocCohIzckIjA7LFsoPmJJUCEjSTckJCIwZTlIPVImKnoqISM3JCIwNjdaKXlmbjohI0w3JCQiLzA1PyE+RiEqKiEjNiQiMCk9ZXgjeWtbIyEjTjckJCImKysiISIiJCIwTUYmZlc/UlwhI00tJSZDT0xPUkc2JiUkUkdCRyQiIiEhIiIkIiIhISIiJCIjNSEiIi0lJVZJRVdHNiQ7JCEmKysiISIiJCImKysiISIiOyQiIiEhIiIkIiM1ISIiLSYlJl9BWElTRzYjIiIiNiYtJSZDT0xPUkc2JiUkUkdCRyQiIiEhIiIkIiIhISIiJCIiISEiIi0lKkxJTkVTVFlMRUc2IyIiIS0lKlRISUNLTkVTU0c2IyIiIi0lLVRSQU5TUEFSRU5DWUc2IyQiIiEhIiItJiUmX0FYSVNHNiMiIiM2Ji0lJkNPTE9SRzYmJSRSR0JHJCIiISEiIiQiIiEhIiIkIiIhISIiLSUqTElORVNUWUxFRzYjIiIhLSUqVEhJQ0tORVNTRzYjIiIiLSUtVFJBTlNQQVJFTkNZRzYjJCIiISEiIi0lK0FYRVNMQUJFTFNHNiUtSSNtaUc2Iy9JK21vZHVsZW5hbWVHNiJJLFR5cGVzZXR0aW5nR0koX3N5c2xpYkc2IjY1USJ4NiIvJSdmYW1pbHlHUShERUZBVUxUNiIvJSVzaXplR1EjMTA2Ii8lJWJvbGRHUSZmYWxzZTYiLyUnaXRhbGljR1EldHJ1ZTYiLyUqdW5kZXJsaW5lR1EmZmFsc2U2Ii8lKnN1YnNjcmlwdEdRJmZhbHNlNiIvJSxzdXBlcnNjcmlwdEdRJmZhbHNlNiIvJStmb3JlZ3JvdW5kR1EoWzAsMCwwXTYiLyUrYmFja2dyb3VuZEdRLlsyNTUsMjU1LDI1NV02Ii8lJ29wYXF1ZUdRJmZhbHNlNiIvJStleGVjdXRhYmxlR1EmZmFsc2U2Ii8lKXJlYWRvbmx5R1EmZmFsc2U2Ii8lKWNvbXBvc2VkR1EmZmFsc2U2Ii8lKmNvbnZlcnRlZEdRJmZhbHNlNiIvJStpbXNlbGVjdGVkR1EmZmFsc2U2Ii8lLHBsYWNlaG9sZGVyR1EmZmFsc2U2Ii8lNnNlbGVjdGlvbi1wbGFjZWhvbGRlckdRJmZhbHNlNiIvJSxtYXRodmFyaWFudEdRJ2l0YWxpYzYiUSE2Ii0lJUZPTlRHNiUlKERFRkFVTFRHJShERUZBVUxURyIjNS0lJVJPT1RHNictJSlCT1VORFNfWEc2IyQiJEkjISIiLSUpQk9VTkRTX1lHNiMkIiQ/IiEiIi0lLUJPVU5EU19XSURUSEc2IyQiJSFmJCEiIi0lLkJPVU5EU19IRUlHSFRHNiMkIiVnTSEiIi0lKUNISUxEUkVORzYi</Plot></Text-field>
</Output>
</Group>
<Group labelreference="L225" drawlabel="true">
<Input>
<Text-field prompt="&gt; " style="Maple Input" layout="Normal"><Equation executable="true" style="2D Input" input-equation="display({pA1, pA2, pA3, pB1, pB2, pB3})" display="LUklbXJvd0c2Iy9JK21vZHVsZW5hbWVHNiJJLFR5cGVzZXR0aW5nR0koX3N5c2xpYkdGJzYmLUkjbWlHRiQ2JVEoZGlzcGxheUYnLyUnaXRhbGljR1EldHJ1ZUYnLyUsbWF0aHZhcmlhbnRHUSdpdGFsaWNGJy1JKG1mZW5jZWRHRiQ2JC1GIzYlLUklbXN1YkdGJDYlLUY2NiYtRiM2Ly1GLDYlUSRwQTFGJ0YvRjItSSNtb0dGJDYtUSIsRicvRjNRJ25vcm1hbEYnLyUmZmVuY2VHUSZmYWxzZUYnLyUqc2VwYXJhdG9yR0YxLyUpc3RyZXRjaHlHRkwvJSpzeW1tZXRyaWNHRkwvJShsYXJnZW9wR0ZMLyUubW92YWJsZWxpbWl0c0dGTC8lJ2FjY2VudEdGTC8lJ2xzcGFjZUdRJjAuMGVtRicvJSdyc3BhY2VHUSwwLjMzMzMzMzNlbUYnLUYsNiVRJHBBMkYnRi9GMkZELUYsNiVRJHBBM0YnRi9GMkZELUYsNiVRJHBCMUYnRi9GMkZELUYsNiVRJHBCMkYnRi9GMkZELUYsNiVRJHBCM0YnRi9GMi8lK2V4ZWN1dGFibGVHRkxGSEZILyUlb3BlbkdRInxmckYnLyUmY2xvc2VHUSJ8aHJGJy1GLDYjUSFGJy8lL3N1YnNjcmlwdHNoaWZ0R1EiMEYnRmhvRkhGSEZob0ZI">LUkoZGlzcGxheUc2IjYjPChJJHBBMUdGJEkkcEEyR0YkSSRwQTNHRiRJJHBCMUdGJEkkcEIyR0YkSSRwQjNHRiQ=</Equation></Text-field>
</Input>
<Output>
<Text-field style="Maple Plot" layout="Maple Plot"><Plot height="400" type="two-dimensional" width="400" plot-scale="1.0" plot-xtrans="0.0" plot-ytrans="0.0" gridlinevisibility="1" legendvisibility="false">LSUlUExPVEc2LS0lJ0NVUlZFU0c2JDddeDckJCEmKysiISIiJCIqdEVyPSIhI3I3JCQhKXolWyopKiEiJiQiK3dPIT5ZIiEjcjckJCErPmNOLikqISIoJCIrL2EzdzchI3E3JCQhKyIpSFkrKCohIigkIitpYUJJOSEjcDckJCErLiQpKW9mKiEiKCQiK2AiW1dmIiEjbzckJCErKSplIVFcKiEiKCQiK0BJQz88ISNuNyQkISs4YEIpUiohIigkIismPnc3YCIhI203JCQhKzN2RipIKiEiKCQiK3dyIltXIiEjbDckJCErMF8kcD4qISIoJCIrJTQ2P1ciISNrNyQkISs5NiNcNCohIigkIitXTjwqUiIhI2o3JCQhKyQzKCkqKikqKSEiKCQiKyRvVHhUIiEjaTckJCErSjZjKCopKSEiKCQiK15UTXE1ISNoNyQkISssOV4keikhIigkIisnMzU0LSIhI2c3JCQhK0tXLipvKSEiKCQiKzAlNGxoKiEjZzckJCErODpOKWUpISIoJCIrdEY+eiIpISNmNyQkISt4PCNwXCkhIigkIitWbyRbaCYhI2U3JCQhK3lIPylRKSEiKCQiKz5yLkhhISNkNyQkISsmKlE1J0gpISIoJCIqXCMqR2skISNiNyQkISttMigqKT0pISIoJCIrY04iW0UkISNiNyQkISslelJUNCkhIigkIispKlJaSkEhI2E3JCQhKyk9JjQhKnohIigkIitoIT4yIT0hI2A3JCQhKz4sLSIqeSEiKCQiKyU+JioqKUciISNfNyQkISt5Y2soeSghIigkIit6cWtUKSohI183JCQhK3JjciNwKCEiKCQiK1YsJmZDJyEjXjckJCErTDNLIWYoISIoJCIrXj1HI1wlISNdNyQkISt2OCdSWyghIigkIioiZSY0VCQhI1s3JCQhK2FeUCJSKCEiKCQiK3I8Z2I+ISNbNyQkISspXHo4SCghIigkIitwV3prNyEjWjckJCErLVUyKT0oISIoJCIrc1x2PyYpISNaNyQkIStDLCwoMyghIigkIipkKDMmUiYhI1g3JCQhK0phQSopcCEiKCQiK3piX2JKISNYNyQkISstQWwhKW8hIigkIitrazEkPiMhI1c3JCQhK0VWNCR5JyEiKCQiK149NUY3ISNWNyQkIStyLyQqeW0hIigkIitBJyopW2IoISNWNyQkIStPRGElZSchIigkIilKNlxRISNTNyQkISskZl44WychIigkIitVSGpPQSEjVDckJCErY3BEJVEnISIoJCIrTXF5WzYhI1M3JCQhKyYzbEZHJyEiKCQiK2FAZ0ZpISNTNyQkISpCUU49JyEiJyQiKzZNJnA9JCEjUjckJCErM3BsemchIigkIit0WylScyIhI1E3JCQhK1xvZ3pmISIoJCIrTjM2J2UpISNRNyQkISs4N0h4ZSEiKCQiK0QpR1BNJSEjUDckJCErLEcjZXgmISIoJCIrS18mUTcjISNPNyQkISooUWUjbyYhIickIisqKillaCcqKSEjTzckJCErSzpzdmIhIigkIitkSyhIZCUhI043JCQhKyRlVSxbJiEiKCQiKkExaCM+ISNMNyQkISsqW04jeWAhIigkIis7InpfdSkhI003JCQhKydSKHAhRyYhIigkIismKXltXE8hI0w3JCQhKilRUnNeISInJCIrRCl5UnUiISNLNyQkISsjKjRoeV0hIigkIis5WkNJbSEjSzckJCErd2w7c1whIigkIiskUik0YkghI0o3JCQhK1lTOnZbISIoJCIrTWI+SjYhI0k3JCQhKyZlUCFwWiEiKCQiK2MkKXoxWyEjSTckJCErRHFaeFkhIigkIitLcShbayIhI0g3JCQhK04tP3RYISIoJCIqNDBFYSchI0c3JCQhKy9TWnNXISIoJCIrJz1bQFYjISNHNyQkISt2TiI9UCUhIigkIitOY09fKSkhI0c3JCQhK2RNX3JVISIoJCIrNkIiRzkkISNGNyQkISteZzx2VCEiKCQiKzBNbFQ1ISNFNyQkISthPi1yUyEiKCQiKlYwZnMkISNENyQkIStaYnZyUiEiKCQiKyxkRkk3ISNENyQkIStGQkduUSEiKCQiKy0vJ1JCJSEjRDckJCErMSozRngkISIoJCIrOzojPkYiISNDNyQkIStzdj1vTyEiKCQiK15PUSxVISNDNyQkIStZVjJvTiEiKCQiKjRdR0giISNBNyQkISlbP29NISImJCIrLlM0KilRISNCNyQkIStyMSpRTyQhIigkIit6XnotNyEjQTckJCEqYjh5RSQhIickIitNNyF5TCQhI0E3JCQhK1B1VHBKISIoJCIrdzZ1OCQqISNBNyQkIStPa3hnSSEiKCQiK00qcHcjRyEjQDckJCErMzRUaUghIigkIipVKj50diEjPzckJCErSlAiPSdHISIoJCIrVE8xTD8hIz83JCQhKyQqKjMmZkYhIigkIisjeSQ9T2EhIz83JCQhK0o1WmxFISIoJCIrNzcpekoiISM+NyQkISs0J0hfYyMhIigkIisnXFpCSyQhIz43JCQhK0o3dmxDISIoJCIrdyo9RjopISM+NyQkISsqR1MkZkIhIigkIit6QWokMyMhIz03JCQhK1RzVmxBISIoJCIrNj5LIW8lISM9NyQkISs9RTRkQCEiKCQiK2FnJls7IiEjPDckJCErXCo+JGY/ISIoJCIrXitZKmYjISM8NyQkISsuIXpEJz4hIigkIitOMSJbayYhIzw3JCQhKzM5YmU9ISIoJCIrdWVuczchIzs3JCQhKC5UdiIhIiUkIitcJWVvIkchIzs3JCQhKzkvMmY7ISIoJCIrSE0jW3AmISM7NyQkIStIKzplOiEiKCQiKy0vNno2ISM6NyQkISsoZmgnZjkhIigkIis4O0dfQiEjOjckJCErKDQqKkdOIiEiKCQiK2VCTGxbISM6NyQkIStfKT4wRSIhIigkIitHP1RlKikhIzo3JCQhKiQqPVc6IiEiJyQiKyJHVCVvPCEjOTckJCErJ1t5WTAiISIoJCIrWktbJEckISM5NyQkISpFOSFmJiohIigkIisyR2NVZiEjOTckJCEqKXlYcSYpISIoJCIqWjZfMCIhIzc3JCQhKiVIPml2ISIoJCIrOXNhZD0hIzg3JCQhKFxNXCchIiYkIitsPmMzTCEjODckJCEqWTpOXiYhIigkIitEdFkwYiEjODckJCEqQiY+WVghIigkIitpUmVKKikhIzg3JCQhKiNlOTdOISIoJCIrZSMqXG45ISM3NyQkISpYWi5bIyEiKCQiKmsweU4jISM2NyQkISo5WlViIiEiKCQiKz4nUlFhJCEjNzckJCEpYTlzWCEiKCQiKz4leWxoJiEjNzckJCIoOnRnJSEiJyQiK3d5dzAiKSEjNzckJCIpQ1BNOiEiJyQiK0okKWY9NyEjNjckJCIpKGUhZkQhIickIisyOC9nPCEjNjckJCIpOilSWiQhIickIitUMSU0UyMhIzY3JCQiKXohSF0lISInJCIrIylcMVBMISM2NyQkIilabFFiISInJCIrJCpmL11YISM2NyQkIikoeSVwbCEiJyQiK3N1S2tnISM2NyQkIilZPUR2ISInJCIqVyRRbXghIzU3JCQiKUZ3OSYpISInJCIrcmhlVSkqISM2NyQkIilkPVEmKiEiJyQiKyMqKjM+QiIhIzU3JCQiKm1LZTAiISInJCIrImUpKiozOiEjNTckJCIqcG0yOyIhIickIispPnIjPj0hIzU3JCQiKmsjPmA3ISInJCIqJT5EMUAhIio3JCQiKlFVc04iISInJCIraWdoTEMhIzU3JCQiKk0+PFkiISInJCIrJ3lWSHYjISM1NyQkIipFLUNjIiEiJyQiKygpeiNwLiQhIzU3JCQiKio+JFFsIiEiJyQiKylwX0JFJCEjNTckJCIpM2JpPCEiJiQiK1U2KWVaJCEjNTckJCIqKClcWSY9ISInJCIrSyI0MGckISM1NyQkIipXOyMzPiEiJyQiMEBPViwqXFlPISM6NyQkIiosJHloPiEiJyQiK1AtJz5uJCEjNTckJCIqKW9qdD4hIickIjBAI29NK3h1TyEjOjckJCIqdiFcJik+ISInJCIwTG40WFxsbiQhIzo3JCQiKmlXdCo+ISInJCIwJDMkZSlwSHhPISM6NyQkIipcKT40PyEiJyQiMDJoJzQ/LHhPISM6NyQkIipPXzUtIyEiJyQiMFgqW2lacHZPISM6NyQkIipCMUguIyEiJyQiMFpgT05ZTG4kISM6NyQkIiksd1c/ISImJCIwJClSLXdvKnBPISM6NyQkIiooUmhjPyEiJyQiK0JbY2xPISM1NyQkIipHTyczQCEiJyQiMEYnKSpHSkBNTyEjOjckJCIqZmUxOyMhIickIitWYHAkZSQhIzU3JCQiKmxMKGZBISInJCIrUExoUE0hIzU3JCQiKSIzSk8jISImJCIrNy9VQkshIzU3JCQiKjZRIWVDISInJCIraispPSlIISM1NyQkIiolSFZnRCEiJyQiKzQ1IW9vIyEjNTckJCIpQ3ptRSEiJiQiKiozRmVCISIqNyQkIippeSRmRiEiJyQiKyZHeG4xIyEjNTckJCIqR3UkZkchIickIitgPDhlPCEjNTckJCIqZHpFJ0ghIickIipHLG5YIiEiKjckJCIqbFZQMSQhIickIis6NzgoPSIhIzU3JCQiKk5HOjskISInJCIrSiNHOmIqISM2NyQkIipkLCxGJCEiJyQiKyZmJ3pPdCEjNjckJCIqV2Z3TyQhIickIisxX0p0YyEjNjckJCIpTCM9WiQhIiYkIismWy08QSUhIzY3JCQiKkM2aWMkISInJCIrJFJWKnBKISM2NyQkIio9LSVwTyEiJyQiK3hUcnFBISM2NyQkIiojb1xtUCEiJyQiKy5gLUY7ISM2NyQkIipwKSl6J1EhIickIismUlZhNyIhIzY3JCQiKmE6cydSISInJCIrKj1QWHAoISM3NyQkIioobzRyUyEiJyQiK0pnJylmXSEjNzckJCIqI3A5clQhIickIiooPSg0SiQhIzY3JCQiKmNpTUYlISInJCIrNCsjPjUjISM3NyQkIiooNCRcUCUhIickIisiPTc/SiIhIzc3JCQiKSpwIm9XISImJCIrOnRuYiQpISM4NyQkIipDS11kJSEiJyQiK3kkcGwoWyEjODckJCIqPjYxbiUhIickIit0IzRcJkghIzg3JCQiKkg9RHglISInJCIrKFIrd3AiISM4NyQkIipRYysoWyEiJyQiK1ZbKyZ6KiEjOTckJCIqKilmJHlcISInJCIrIikpSDs/JiEjOTckJCIqeVVAMiYhIickIitwSGFdSCEjOTckJCIpc2V5XiEiJiQiK0UoW3deIiEjOTckJCIqcypmdl8hIickIitsNj49IikhIzo3JCQiKj47PFEmISInJCIrVXdwMlMhIzo3JCQiKnZ3S1omISInJCIrLS1jU0AhIzo3JCQiKmBgdmQmISInJCIrPFV3RTUhIzo3JCQiKnd6I3ljISInJCIrPlJyWVwhIzs3JCQiKS0lKnlkISImJCIrJ2VRbEwjISM7NyQkIipLSSN6ZSEiJyQiK0EvaiUzIiEjOzckJCIqc3hiKGYhIickIitcWyE9NCYhIzw3JCQiKiI9dHpnISInJCIqXmU9PyMhIzs3JCQiKkIpKip5aCEiJyQiKyNlZ2RxKiEjPTckJCIqV3JNRychIickIitkUjU3UyEjPTckJCIqKFsveWohIickIis8VHFwPCEjPTckJCIpaWMjWychIiYkIitHWW45cSEjPjckJCIqVXpFZSchIickIis6TV9LRyEjPjckJCIqKCpbRG8nISInJCIrZCVcTzciISM+NyQkIilKJ295JyEiJiQiKztMcCg9JSEjPzckJCIqQlNIKW8hIickIiokSDBiOyEjPjckJCIqTU84KXAhIickIip1K11GJyEjPzckJCIqTHgqKjMoISInJCIqajRHNSMhIz83JCQiKidHTSk9KCEiJyQiKyR6JCpwbCghI0E3JCQiKjBTKilHKCEiJyQiK3d5LHJFISNBNyQkIip5VzdSKCEiJyQiKzpgV2sqKSEjQjckJCIqdSNHJlsoISInJCIrRkkwRUshI0I3JCQiKjxDYmUoISInJCIrcCFmVjEiISNCNyQkIiphLV1vKCEiJyQiK2Q9dnJNISNDNyQkIipbODl6KCEiJyQiK3VgcEM1ISNDNyQkIipgO2ApeSEiJyQiKyRbbGVVJCEjRDckJCIqOmhPKnohIickIitaJyoqelkqISNFNyQkIiokUVYiNCkhIickIitCbk4ySCEjRTckJCIqeHUiKT0pISInJCIrJDM3NygpKSEjRjckJCIqUC1BSCkhIickIitXTkJDQyEjRjckJCIqeF1tUikhIickIipWeSJbayEjRjckJCIqTyRvIlwpISInJCIrbG9OJyo9ISNHNyQkIip2LkVmKSEiJyQiKycpeWlvXSEjSDckJCIqPSM0InApISInJCIrJHpWOFAiISNINyQkIipvYXl6KSEiJyQiK1smUkJEJCEjSTckJCIqI1JCISopKSEiJyQiK1d4KEg+KiEjSjckJCIqJVtMJyoqKSEiJyQiKzliJyozQCEjSjckJCIqR3ZnNCohIickIiowKUd4XiEjSjckJCIqTl9bPiohIickIitUJ0hMRSIhI0s3JCQiKip6cSRIKiEiJyQiKzN5cT5JISNMNyQkIipbTVhSKiEiJyQiKkR4XihvISNMNyQkIiooKTM5XSohIickIiszKFE0UyIhI003JCQiKkItJSpmKiEiJyQiKlwkUSQ+JCEjTTckJCIqRE1ocCohIickIislXDoyRyghI083JCQiKj5SJip6KiEiJyQiK0ZvS285ISNPNyQkIiotPkYhKiohIickIitreCQqM0ghI1A3JCQiJisrIiEiIiQiK1VeIikqPichI1EtJSZDT0xPUkc2JyUkUkdCRyQiIzUhIiIkIiIhISIiJCIiISEiIi0lK19BVFRSSUJVVEVHNiMvJSdzb3VyY2VHJSxtYXRoZGVmYXVsdEctJSdDVVJWRVNHNiQ3XXg3JCQhJisrIiEiIiQiKjhbTHoiISNoNyQkISl6JVsqKSohIiYkIitiQ0MieiIhI2g3JCQhKz5jTi4pKiEiKCQiK2ImXEpJIiEjZzckJCErIilIWSsoKiEiKCQiKyg9IikqKj0iISNmNyQkISsuJCkpb2YqISIoJCIrLW5PejUhI2U3JCQhKykqZSFRXCohIigkIiojRzklWyohI2Q3JCQhKzhgQilSKiEiKCQiKjwyI3pwISNjNyQkISszdkYqSCohIigkIis0R0YyYSEjYzckJCErMF8kcD4qISIoJCIrLipwO1MlISNiNyQkISs5NiNcNCohIigkIitbWm0mWyQhI2E3JCQhKyQzKCkqKikqKSEiKCQiKyNIPGUnRyEjYDckJCErSjZjKCopKSEiKCQiKiYqPikqeiIhI143JCQhKyw5XiR6KSEiKCQiK0pdUCZSIiEjXjckJCErS1cuKm8pISIoJCIrYiJbdTEiISNdNyQkISs4Ok4pZSkhIigkIismeWIjSHUhI103JCQhK3g8I3BcKSEiKCQiK1QxKjNEJSEjXDckJCEreUg/KVEpISIoJCIrdjchKjRMISNbNyQkISsmKlE1J0gpISIoJCIrTW9vWz0hI1o3JCQhK20yKCopPSkhIigkIil6VFE4ISNXNyQkISslelJUNCkhIigkIitcIVxLZCghI1k3JCQhKyk9JjQhKnohIigkIitEVEhuXCEjWDckJCErPiwtIip5ISIoJCIrUi0iKT1IISNXNyQkISt5Y2soeSghIigkIismKlF3OD0hI1Y3JCQhK3JjciNwKCEiKCQiKyo0IVJGJiohI1Y3JCQhK0wzSyFmKCEiKCQiKkNOeWUmISNUNyQkISt2OCdSWyghIigkIisnXCFlS00hI1Q3JCQhK2FeUCJSKCEiKCQiKyllc2tqIiEjUzckJCErKVx6OEgoISIoJCIrQWsoPm4pISNTNyQkISstVTIpPSghIigkIitgckpiWiEjUjckJCErQywsKDMoISIoJCIrWiJHPFkjISNRNyQkIStKYUEqKXAhIigkIis3Kj5cPSIhI1A3JCQhKy1BbCEpbyEiKCQiK0orJEhqJyEjUDckJCErRVY0JHknISIoJCIrTEVqYkkhI083JCQhK3IvJCp5bSEiKCQiK0NpZ0c6ISNONyQkIStPRGElZSchIigkIit3WmVfayEjTjckJCErJGZeOFsnISIoJCIrQjJaX0khI003JCQhK2NwRCVRJyEiKCQiKzFeKD5IIiEjTDckJCErJjNsRkcnISIoJCIrX2c7QGQhI0w3JCQhKkJRTj0nISInJCIrd2hTLUMhI0s3JCQhKzNwbHpnISIoJCIrTVNfYzUhI0o3JCQhK1xvZ3pmISIoJCIrdXZgNVYhI0o3JCQhKzg3SHhlISIoJCIrJCo+UHk8ISNJNyQkISssRyNleCYhIigkIitQcyhINSghI0k3JCQhKihRZSNvJiEiJyQiKzY5KyFcIyEjSDckJCErSzpzdmIhIigkIis6V0hFNSEjRzckJCErJGVVLFsmISIoJCIrTCRHRmQkISNHNyQkISsqW04jeWAhIigkIitHKjNSSyIhI0Y3JCQhKydSKHAhRyYhIigkIitpMmxbWCEjRjckJCEqKVFSc14hIickIitpOlVePCEjRTckJCErIyo0aHldISIoJCIrNGMkSF8mISNFNyQkISt3bDtzXCEiKCQiKz4pUjMqPiEjRDckJCErWVM6dlshIigkIitgLFghRychI0Q3JCQhKyZlUCFwWiEiKCQiK3loeWZAISNDNyQkIStEcVp4WSEiKCQiKyRlUXQ6JyEjQzckJCErTi0/dFghIigkIisnXCZIKik+ISNCNyQkISsvU1pzVyEiKCQiK2NOQVxnISNCNyQkISt2TiI9UCUhIigkIitzOEgsPSEjQTckJCErZE1fclUhIigkIitPTHJOXyEjQTckJCErXmc8dlQhIigkIisxRiU+ViIhI0A3JCQhK2E+LXJTISIoJCIrI1tjNjslISNANyQkIStaYnZyUiEiKCQiK25ePUY2ISM/NyQkIStGQkduUSEiKCQiKzhQWVxKISM/NyQkISsxKjNGeCQhIigkIis8QG1NeSEjPzckJCErc3Y9b08hIigkIipLISkzNSMhIz03JCQhK1lWMm9OISIoJCIrLExZJUgmISM+NyQkISlbP29NISImJCIrOE8mXEkiISM9NyQkIStyMSpRTyQhIigkIitoJzN3RiQhIz03JCQhKmI4eUUkISInJCIoUSozdiEjOjckJCErUHVUcEohIigkIiskUSp6QDwhIzw3JCQhK09reGdJISIoJCIrKlwpbzNVISM8NyQkISszNFRpSCEiKCQiKnpMSkUqISM7NyQkIStKUCI9J0chIigkIitVelpNPyEjOzckJCErJCoqMyZmRiEiKCQiKyZwUWFWJSEjOzckJCErSjVabEUhIigkIitvV2c4KikhIzs3JCQhKzQnSF9jIyEiKCQiK3QoXCZSPSEjOjckJCErSjd2bEMhIigkIitUKGU3cSQhIzo3JCQhKypHUyRmQiEiKCQiK3ctY1x3ISM6NyQkIStUc1ZsQSEiKCQiK3djaEM5ISM5NyQkISs9RTRkQCEiKCQiKyIpNDljRyEjOTckJCErXCo+JGY/ISIoJCIrT1lvVl8hIzk3JCQhKy4hekQnPiEiKCQiK2Z3RyhRKiEjOTckJCErMzliZT0hIigkIis2UGY+PCEjODckJCEoLlR2IiEiJSQiK2gudSozJCEjODckJCErOS8yZjshIigkIitvLTRuXiEjODckJCErSCs6ZTohIigkIioob0JZKCkhIzc3JCQhKyhmaCdmOSEiKCQiK1FMUUw5ISM3NyQkISsoNCoqR04iISIoJCIreSYqZiZSIyEjNzckJCErXyk+MEUiISIoJCIrKW8uIW9PISM3NyQkISokKj1XOiIhIickIitBbFplZSEjNzckJCErJ1t5WTAiISIoJCIrR0BEOCopISM3NyQkISpFOSFmJiohIigkIitPaVFDOCEjNjckJCEqKXlYcSYpISIoJCIrL15TST4hIzY3JCQhKiVIPml2ISIoJCIrbzRZeUYhIzY3JCQhKFxNXCchIiYkIipgK3gqUiEjNTckJCEqWTpOXiYhIigkIismKVJ6cGEhIzY3JCQhKkImPllYISIoJCIrXC96OXQhIzY3JCQhKiNlOTdOISIoJCIrQ04qZXgqISM2NyQkISpYWi5bIyEiKCQiKyZmYSJ5NyEjNTckJCEqOVpVYiIhIigkIio3ZW1mIiEiKjckJCEpYTlzWCEiKCQiK1plYUs/ISM1NyQkIig6dGclISInJCIrWTIqPVcjISM1NyQkIilDUE06ISInJCIrbC5UaUghIzU3JCQiKShlIWZEISInJCIrJCo+aCdbJCEjNTckJCIpOilSWiQhIickIitjQ25oUiEjNTckJCIpeiFIXSUhIickIistI1xKWyUhIzU3JCQiKVpsUWIhIickIiolUi9xXCEiKjckJCIpKHklcGwhIickIitEKikzIlImISM1NyQkIilZPUR2ISInJCIrSC0oUnEmISM1NyQkIilGdzkmKSEiJyQiKyIpMyU9JGYhIzU3JCQiKVVaRSEqISInJCIwaCg0MV8icCsnISM6NyQkIilkPVEmKiEiJyQiK1IlejYwJyEjNTckJCIsREouZG0qISIqJCItaFhKS2RnISM3NyQkIitENEEkeiohIikkIjAuZXBFLToxJyEjOjckJCIsdmBRMiMqKiEiKiQiMCJwIjN0N1AxJyEjOjckJCIrOmMjWysiISIoJCIwMW4/UV9SMSchIzo3JCQiLUR3dGQ8NSEiKiQiMClmLSgpNEFpZyEjOjckJCIsdjhILi4iISIpJCIwMUdRQj8mZWchIzo3JCQiLXYpKjMzVjUhIiokIjBeIm9IUCZHMCchIzo3JCQiKm1LZTAiISInJCIrJipwQVhnISM1NyQkIit2JypIMzYhIigkIjAob2h5Q1QkKmYhIzo3JCQiKnBtMjsiISInJCIrOzFWNGYhIzU3JCQiKmsjPmA3ISInJCIrKDQhcChvJiEjNTckJCIqUVVzTiIhIickIislSC15TCYhIzU3JCQiKk0+PFkiISInJCIrJypwQytcISM1NyQkIipFLUNjIiEiJyQiKzdVTD9XISM1NyQkIioqPiRRbCIhIickIitCTEpiUiEjNTckJCIpM2JpPCEiJiQiK2UzLiJSJCEjNTckJCIqKClcWSY9ISInJCIoXD4jSCEiKDckJCIqLCR5aD4hIickIitRJ0hhUyMhIzU3JCQiKihSaGM/ISInJCIrKT1bbCk+ISM1NyQkIipmZTE7IyEiJyQiK2x4VXg6ISM1NyQkIipsTChmQSEiJyQiKy1fQFQ3ISM1NyQkIikiM0pPIyEiJiQiKyR5aGFZKiEjNjckJCIqNlEhZUMhIickIitiZ01VcyEjNjckJCIqJUhWZ0QhIickIiswXFc8YCEjNjckJCIpQ3ptRSEiJiQiKy88MHRQISM2NyQkIippeSRmRiEiJyQiK21QeVpGISM2NyQkIipHdSRmRyEiJyQiK08oeVAiPiEjNjckJCIqZHpFJ0ghIickIitPam8qRyIhIzY3JCQiKmxWUDEkISInJCIrPGx1J2UpISM3NyQkIipORzo7JCEiJyQiK0JfXiJvJiEjNzckJCIqZCwsRiQhIickIisnNFJBXiQhIzc3JCQiKldmd08kISInJCIrVWVVTUEhIzc3JCQiKUwjPVokISImJCIrMGAoKlw4ISM3NyQkIipDNmljJCEiJyQiK1I4VyNSKSEjODckJCIqPS0lcE8hIickIismcEMvKlshIzg3JCQiKiNvXG1QISInJCIqNCZbJilHISM3NyQkIipwKSl6J1EhIickIiskUWoiSDshIzg3JCQiKmE6cydSISInJCIrVT8iRzgqISM5NyQkIioobzRyUyEiJyQiKy14ZXlbISM5NyQkIiojcDlyVCEiJyQiK2wqekpoIyEjOTckJCIqY2lNRiUhIickIitIQyI9TiIhIzk3JCQiKig0JFxQJSEiJyQiKyJwSXUpbyEjOjckJCIpKnAib1chIiYkIitudHNSTyEjOjckJCIqQ0tdZCUhIickIis7U0M6PCEjOjckJCIqPjYxbiUhIickIitmPShRZSkhIzs3JCQiKkg9RHglISInJCIrbHJmQFMhIzs3JCQiKlFjKyhbISInJCIrMkAiKjM+ISM7NyQkIioqKWYkeVwhIickIit4TWtoIikhIzw3JCQiKnlVQDImISInJCIraEZAUFEhIzw3JCQiKXNleV4hIiYkIitsUSdcZiIhIzw3JCQiKnMqZnZfISInJCIrTG0oZS0oISM9NyQkIio+OzxRJiEiJyQiKz1qbC9HISM9NyQkIip2d0taJiEiJyQiK0B0Nlo3ISM9NyQkIipgYHZkJiEiJyQiKyIqKnBcJlshIz43JCQiKnd6I3ljISInJCIrSkYlPSI+ISM+NyQkIiktJSp5ZCEiJiQiK1YqSEBRKCEjPzckJCIqS0kjemUhIickIitwTVEuRyEjPzckJCIqc3hiKGYhIickIitCKlxeMyIhIz83JCQiKiI9dHpnISInJCIrUiYqPTRRISNANyQkIipCKSoqeWghIickIitFNlN3OCEjQDckJCIqV3JNRychIickIisoKjRnOlkhI0E3JCQiKihbL3lqISInJCIrUSFHWW8iISNBNyQkIilpYyNbJyEiJiQiKz07STthISNCNyQkIipVekVlJyEiJyQiK21mdSp5IiEjQjckJCIqKCpbRG8nISInJCIrN3lzN2UhI0M3JCQiKUonb3knISImJCIrc2gneXYiISNDNyQkIipCU0gpbyEiJyQiKUNASmQhI0I3JCQiKk1POClwISInJCIrbU9CJXkiISNENyQkIipMeCoqMyghIickIitZP3k0WyEjRTckJCIqJ0dNKT0oISInJCIrQChmIlE5ISNFNyQkIiowUyopRyghIickIitfcjgsVCEjRjckJCIqeVc3UighIickIitLKFs4NyIhI0Y3JCQiKnUjRyZbKCEiJyQiK1pZWlVMISNHNyQkIio8Q2JlKCEiJyQiK0xQPUAhKiEjSDckJCIqYS1dbyghIickIipUODNUIyEjRzckJCIqWzg5eighIickIitjLkdcZCEjSTckJCIqYDtgKXkhIickIisieXpDZiIhI0k3JCQiKjpoTyp6ISInJCIrOmFBVU4hI0o3JCQiKiRRViI0KSEiJyQiK3VZJj0lKikhI0s3JCQiKnh1Iik9KSEiJyQiKyJmKGZaQSEjSzckJCIqUC1BSCkhIickIisjW0BpKVwhI0w3JCQiKnhdbVIpISInJCIrQGx5djUhI0w3JCQiKk8kbyJcKSEiJyQiKyVSSV5oIyEjTTckJCIqdi5FZikhIickIit6NHo0ZCEjTjckJCIqPSM0InApISInJCIrYyd6IW83ISNONyQkIipvYXl6KSEiJyQiKyZvbyFHQyEjTzckJCIqI1JCISopKSEiJyQiKzdpKy5kISNQNyQkIiolW0wnKiopISInJCIrY01uZDUhI1A3JCQiKkd2ZzQqISInJCIrcidcZjcjISNRNyQkIipOX1s+KiEiJyQiK0pqcWJVISNSNyQkIioqenEkSCohIickIitFJiplViQpISNTNyQkIipbTVhSKiEiJyQiKzMrKT5iIiEjUzckJCIqKCkzOV0qISInJCIrMWFdX0QhI1Q3JCQiKkItJSpmKiEiJyQiK2BQXSF5JSEjVTckJCIqRE1ocCohIickIitgXXV4KikhI1Y3JCQiKj5SJip6KiEiJyQiK3lPYXI5ISNWNyQkIiotPkYhKiohIickIitbS1pxQiEjVzckJCImKysiISIiJCIrJmZVbzolISNYLSUmQ09MT1JHNiYlJFJHQkckIiM1ISIiJCIiISEiIiQiIiEhIiItJSdDVVJWRVNHNiQ3XXg3JCQhJisrIiEiIiQiK3dmMj9QISNgNyQkISl6JVsqKSohIiYkIistaGk4SSEjXzckJCErPmNOLikqISIoJCIrMlVARj0hI143JCQhKyIpSFkrKCohIigkIitoLE5mOCEjXTckJCErLiQpKW9mKiEiKCQiKmJWSisiISNbNyQkISspKmUhUVwqISIoJCIrb0tCeXIhI1w3JCQhKzhgQilSKiEiKCQiK2Yuam1WISNbNyQkISszdkYqSCohIigkIitkTyR5eCMhI1o3JCQhKzBfJHA+KiEiKCQiK0pPPFc9ISNZNyQkISs5NiNcNCohIigkIio5NT0+IiEjVzckJCErJDMoKSoqKSopISIoJCIrcyIpPV16ISNYNyQkIStKNmMoKikpISIoJCIrKSk0QWBUISNXNyQkISssOV4keikhIigkIislKnAwPEUhI1Y3JCQhK0tXLipvKSEiKCQiK1I7eUQ7ISNVNyQkISs4Ok4pZSkhIigkIitRWk5lIyohI1U3JCQhK3g8I3BcKSEiKCQiK21sOjpXISNUNyQkISt5SD8pUSkhIigkIit2aDxvRiEjUzckJCErJipRNSdIKSEiKCQiK1orKG9HIiEjUjckJCErbTIoKik9KSEiKCQiKyhHK2NfKCEjUjckJCErJXpSVDQpISIoJCIrPidlXF8kISNRNyQkISspPSY0ISp6ISIoJCIrODQvej0hI1A3JCQhKz4sLSIqeSEiKCQiK0BTJkcxKiEjUDckJCEreWNrKHkoISIoJCIrbFozJGUlISNPNyQkIStyY3IjcCghIigkIisnPSdSIyo+ISNONyQkIStMM0shZighIigkIitWKm8hRyYqISNONyQkISt2OCdSWyghIigkIitWcyVbdCUhI003JCQhK2FeUCJSKCEiKCQiKyQqKSkpbyg9ISNMNyQkISspXHo4SCghIigkIitXaFdbIikhI0w3JCQhKy1VMik9KCEiKCQiK0QqKmVPTyEjSzckJCErQywsKDMoISIoJCIreTUvUjohI0o3JCQhK0phQSopcCEiKCQiKlYqeiY0JyEjSTckJCErLUFsISlvISIoJCIrJnkxIltGISNJNyQkIStFVjQkeSchIigkIitIJCo+VTUhI0g3JCQhK3IvJCp5bSEiKCQiK09QKGVCJSEjSDckJCErT0RhJWUnISIoJCIrJVslSCJbIiEjRzckJCErJGZeOFsnISIoJCIrQ1k8L2QhI0c3JCQhK2NwRCVRJyEiKCQiK0NRSyopPiEjRjckJCErJjNsRkcnISIoJCIrcCJmXT4oISNGNyQkISpCUU49JyEiJyQiK15vJyl5QyEjRTckJCErM3BsemchIigkIipPQDonKSkhI0Q3JCQhK1xvZ3pmISIoJCIrO1FTaEghI0Q3JCQhKzg3SHhlISIoJCIrTl5KaSoqISNENyQkISssRyNleCYhIigkIispPnYqXEshI0M3JCQhKihRZSNvJiEiJyQiK2tjWmYlKiEjQzckJCErSzpzdmIhIigkIisyRFBdSiEjQjckJCErJGVVLFsmISIoJCIrPnNEaiEqISNCNyQkISsqW04jeWAhIigkIitmUWpTRiEjQTckJCErJ1IocCFHJiEiKCQiKycqKlw2dighI0E3JCQhKilRUnNeISInJCIrTyhcWFMjISNANyQkISsjKjRoeV0hIigkIisuaWIpRychI0A3JCQhK3dsO3NcISIoJCIrV2kyTD0hIz83JCQhK1lTOnZbISIoJCIrdFswbFohIz83JCQhKyZlUCFwWiEiKCQiKyMqSCZmSyIhIz43JCQhK0RxWnhZISIoJCIqQj8qW0ohIz03JCQhK04tP3RYISIoJCIrZnE+aSMpISM+NyQkISsvU1pzVyEiKCQiKyVvSVwwIyEjPTckJCErdk4iPVAlISIoJCIrZEdQMF0hIz03JCQhK2RNX3JVISIoJCIrLisoND4iISM8NyQkISteZzx2VCEiKCQiKzI0VihvIyEjPDckJCErYT4tclMhIigkIislUSNwVmohIzw3JCQhK1pidnJSISIoJCIraGdfNDkhIzs3JCQhK0ZCR25RISIoJCIrW0QuKD4kISM7NyQkISsxKjNGeCQhIigkIitAWnolZSchIzs3JCQhK3N2PW9PISIoJCIrTTY/TDkhIzo3JCQhK1lWMm9OISIoJCIrMVlgZEghIzo3JCQhKVs/b00hIiYkIitNYCE+KGYhIzo3JCQhK3IxKlFPJCEiKCQiKy5dJXpAIiEjOTckJCEqYjh5RSQhIickIitkdUMuQiEjOTckJCErUHVUcEohIigkIisoKlJLUlYhIzk3JCQhK09reGdJISIoJCIrJz4mUlEmKSEjOTckJCErMzRUaUghIigkIitvPzhXOiEjODckJCErSlAiPSdHISIoJCIrVi4/dUYhIzg3JCQhKyQqKjMmZkYhIigkIitOKFwwJFwhIzg3JCQhK0o1WmxFISIoJCIrYmgxNyMpISM4NyQkISs0J0hfYyMhIigkIit5LEgoUSIhIzc3JCQhK0o3dmxDISIoJCIrOilRJClHIyEjNzckJCErKkdTJGZCISIoJCIrQzwqUSNRISM3NyQkIStUc1ZsQSEiKCQiK2ZOXy5mISM3NyQkISs9RTRkQCEiKCQiK3JyXEsmKiEjNzckJCErXCo+JGY/ISIoJCIreSozJ1I5ISM2NyQkISsuIXpEJz4hIigkIitXV0tDQCEjNjckJCErMzliZT0hIigkIit0aUBoSiEjNjckJCEoLlR2IiEiJSQiK0snKkg1WSEjNjckJCErOS8yZjshIigkIituMnR3aiEjNjckJCErSCs6ZTohIigkIitYWXpBKSkhIzY3JCQhKyhmaCdmOSEiKCQiKy5mayg9IiEjNTckJCErKDQqKkdOIiEiKCQiK0tvZi47ISM1NyQkIStfKT4wRSIhIigkIis3Jno5LyMhIzU3JCQhKiQqPVc6IiEiJyQiK0Rnb1BFISM1NyQkISsnW3lZMCIhIigkIispKVsneUckISM1NyQkISpFOSFmJiohIigkIitIZD01UyEjNTckJCEqKXlYcSYpISIoJCIrcjNLKHolISM1NyQkISolSD5pdiEiKCQiK3VCcVdjISM1NyQkIShcTVwnISImJCIrVVBrZmwhIzU3JCQhKlk6Tl4mISIoJCIrPUxweXQhIzU3JCQhKkImPllYISIoJCIrUXUhRzgpISM1NyQkISojZTk3TiEiKCQiK3J0X1IpKSEjNTckJCEqWFouWyMhIigkIit5KEhMUyohIzU3JCQhKjlaVWIiISIoJCIrJSpmS2goKiEjNTckJCEqJTN0MDUhIigkIjA8Iyl5UWckKiopKiEjOjckJCEpYTlzWCEiKCQiK0B0NnoqKiEjNTckJCEqJkdyQ00hIikkIjAneUY8I3kjKSkqKiEjOjckJCEpLkd4QSEiKCQiMFxOKlFgIlsqKiohIzo3JCQhKnZaKUg2ISIpJCIwNlFiX0IoKSoqKiEjOjckJCIwKSoqKioqKip6JWU8ISM7JCIwIlt4IXAqKioqKioqISM6NyQkIipOPF07IiEiKSQiLyZ5bSNHaykqKiohIzk3JCQiKSpcQ0ojISIoJCIwa19cK2FZKioqISM6NyQkIipYIykpZk0hIikkIjBkZ2JQTyEpKSoqISM6NyQkIig6dGclISInJCIral56eSoqISM1NyQkIikmPmIoKiohIigkIjB5J0glXCMpNCEqKiEjOjckJCIpQ1BNOiEiJyQiK3UpPnR3KiEjNTckJCIpKGUhZkQhIickIisqZi9oTyohIzU3JCQiKTopUlokISInJCIrT283aikpISM1NyQkIil6IUhdJSEiJyQiK2Rxc2siKSEjNTckJCIpWmxRYiEiJyQiK3gwQWV0ISM1NyQkIikoeSVwbCEiJyQiK1l4IltcJyEjNTckJCIpWT1EdiEiJyQiK0AjM2puJiEjNTckJCIpRnc5JikhIickIithJCk9VlshIzU3JCQiKWQ9USYqISInJCIrKXBvaC0lISM1NyQkIiptS2UwIiEiJyQiK05kJyl6SyEjNTckJCIqcG0yOyIhIickIisuYT8qZiMhIzU3JCQiKmsjPmA3ISInJCIrQipHJXo/ISM1NyQkIipRVXNOIiEiJyQiKyVwSltlIiEjNTckJCIqTT48WSIhIickIitXeV8hPSIhIzU3JCQiKkUtQ2MiISInJCIrbmJcMSgpISM2NyQkIioqPiRRbCIhIickIitoM08pWychIzY3JCQiKTNiaTwhIiYkIitfOE52VyEjNjckJCIqKClcWSY9ISInJCIreG5NMkshIzY3JCQiKiwkeWg+ISInJCIrNDIoNDgjISM2NyQkIiooUmhjPyEiJyQiK0tDdGI5ISM2NyQkIipmZTE7IyEiJyQiK1knXG9RKiEjNzckJCIqbEwoZkEhIickIisiPnZ5MCchIzc3JCQiKSIzSk8jISImJCIrXFFYY1AhIzc3JCQiKjZRIWVDISInJCIqPjtwUCMhIzY3JCQiKiVIVmdEISInJCIrIyo0Iz1VIiEjNzckJCIpQ3ptRSEiJiQiKkEzVzopISM3NyQkIippeSRmRiEiJyQiKzEnKTRNXCEjODckJCIqR3UkZkchIickIit6Kz44RyEjODckJCIqZHpFJ0ghIickIisuZ25UOiEjODckJCIqbFZQMSQhIickIipQSVlRKSEjODckJCIqTkc6OyQhIickIitZbmJoWCEjOTckJCIqZCwsRiQhIickIityKVwhcEEhIzk3JCQiKldmd08kISInJCIrPVtWKD0iISM5NyQkIilMIz1aJCEiJiQiK19LIVEjZSEjOjckJCIqQzZpYyQhIickIitzJDNyKkghIzo3JCQiKj0tJXBPISInJCIrbVpbPzkhIzo3JCQiKiNvXG1QISInJCIrLFNfK3AhIzs3JCQiKnApKXonUSEiJyQiKycpPWh6SiEjOzckJCIqYTpzJ1IhIickIipEYzdZIiEjOjckJCIqKG80clMhIickIistVCMpUmohIzw3JCQiKiNwOXJUISInJCIrTzxNekYhIzw3JCQiKmNpTUYlISInJCIrKG8pUnI2ISM8NyQkIiooNCRcUCUhIickIisnKVx0cVshIz03JCQiKSpwIm9XISImJCIrPCdbYjgjISM9NyQkIipDS11kJSEiJyQiK2woels3KSEjPjckJCIqPjYxbiUhIickIistQ2xkTCEjPjckJCIqSD1EeCUhIickIitZJlJFRyIhIz43JCQiKlFjKyhbISInJCIrYTN2Ml0hIz83JCQiKiopZiR5XCEiJyQiKkA/TnMiISM+NyQkIip5VUAyJiEiJyQiKmIsYHInISM/NyQkIilzZXleISImJCIrJ1tRX0QjISNANyQkIipzKmZ2XyEiJyQiKypHJ296IikhI0E3JCQiKj47PFEmISInJCIrKFwqKSlSRSEjQTckJCIqdndLWiYhIickIioleThyKCohI0E3JCQiKmBgdmQmISInJCIqI1tsJzMkISNBNyQkIip3eiN5YyEiJyQiK19ZX0wqKiEjQzckJCIpLSUqeWQhIiYkIisqeSIqXDgkISNDNyQkIipLSSN6ZSEiJyQiK1Y9eFAoKiEjRDckJCIqc3hiKGYhIickIiowVnY1JCEjQzckJCIqIj10emchIickIis6VlhgKSkhI0U3JCQiKkIpKip5aCEiJyQiK19SKD5pIyEjRTckJCIqV3JNRychIickIitzblpKciEjRjckJCIqKFsveWohIickIitXKWVNOiMhI0Y3JCQiKWljI1snISImJCIrUChmXWgmISNHNyQkIipVekVlJyEiJyQiKyU0JDM9OiEjRzckJCIqKCpbRG8nISInJCIrLnclZi4lISNINyQkIilKJ295JyEiJiQiKTJSLSoqISNHNyQkIipCU0gpbyEiJyQiKyVHOEhtIyEjSTckJCIqTU84KXAhIickIitYMTIxbyEjSjckJCIqTHgqKjMoISInJCIrRURrdjkhI0o3JCQiKidHTSk9KCEiJyQiK283ZEFPISNLNyQkIiowUyopRyghIickIipQJltWJSkhI0s3JCQiKnlXN1IoISInJCIrXyc0MCk9ISNMNyQkIip1I0cmWyghIickIisiKUc2VVkhI003JCQiKjxDYmUoISInJCIrZDx2QzUhI003JCQiKmEtXW8oISInJCIrZDNJVkEhI043JCQiKls4OXooISInJCIqXzE9SyUhI043JCQiKmA7YCl5ISInJCIrTzI7OyoqISNQNyQkIio6aE8qeiEiJyQiKyRSTlx4IiEjUDckJCIqJFFWIjQpISInJCIrelJ4I28kISNRNyQkIip4dSIpPSkhIickIislUVpWaSghI1I3JCQiKlAtQUgpISInJCIrLiwiSFAiISNSNyQkIip4XW1SKSEiJyQiKzs1QS1DISNTNyQkIipPJG8iXCkhIickIitQLjRFWyEjVDckJCIqdi5FZikhIickIitzJXpnZykhI1U3JCQiKj0jNCJwKSEiJyQiK2tabW86ISNVNyQkIipvYXl6KSEiJyQiKmhdWFUjISNVNyQkIiojUkIhKikpISInJCIraS5SSlohI1c3JCQiKiVbTCcqKikhIickIit3SFIjNCghI1g3JCQiKkd2ZzQqISInJCIrRCVbcTsiISNYNyQkIipOX1s+KiEiJyQiK00oKj07PiEjWTckJCIqKnpxJEgqISInJCIrLzUiNDMkISNaNyQkIipbTVhSKiEiJyQiK1tZOCJvJSEjWzckJCIqKCkzOV0qISInJCIraVAkSEAnISNcNyQkIipCLSUqZiohIickIitYSCQpZSYqISNdNyQkIipETWhwKiEiJyQiKzJMVHk5ISNdNyQkIio+UiYqeiohIickIittcTpwPiEjXjckJCIqLT5GISoqISInJCIra2p4eUQhI183JCQiJisrIiEiIiQiK3dmMj9QISNgLSUmQ09MT1JHNiYlJFJHQkckIiM1ISIiJCIiISEiIiQiIiEhIiItJSdDVVJWRVNHNiQ3ZHc3JCQhJisrIiEiIiQiIiEhIiI3JCQhMFwoXCoqeSVbKikqISM3JCIiISEiIjckJCEwWyY0PmNOLikqISM3JCIiISEiIjckJCEwXy80KUhZKygqISM3JCIiISEiIjckJCEwZjxOSSkpb2YqISM3JCIiISEiIjckJCEwWSNcKSplIVFcKiEjNyQiIiEhIiI3JCQhMCV5YzhgQilSKiEjNyQiIiEhIiI3JCQhMHJVJjN2RipIKiEjNyQiIiEhIiI3JCQhMDhEXT9OcD4qISM3JCIiISEiIjckJCEwJ0dkOTYjXDQqISM3JCIiISEiIjckJCEwMzxNMygpKiopKikhIzckIiIhISIiNyQkITBIZTs4aHYqKSkhIzckIiIhISIiNyQkITAtMDVTNk56KSEjNyQiIiEhIiI3JCQhLzM7S1cuKm8pISM2JCIiISEiIjckJCEwJXljODpOKWUpISM3JCIiISEiIjckJCEwWCopeXhAcFwpISM3JCIiISEiIjckJCEwWiUqKXlIPylRKSEjNyQiIiEhIiI3JCQhMFJ4YSpRNSdIKSEjNyQiIiEhIiI3JCQhMDxNb3dxKik9KSEjNyQiIiEhIiI3JCQhMChbKFx6UlQ0KSEjNyQiIiEhIiI3JCQhMHNXKik9JjQhKnohIzckIiIhISIiNyQkITAqemY+LC0iKnkhIzckIiIhISIiNyQkITAnPlJ5Y2soeSghIzckIiIhISIiNyQkITB5YzhuOkZwKCEjNyQiIiEhIiI3JCQhMCYzPE0zSyFmKCEjNyQiIiEhIiI3JCQhLyV6ZVBoUlsoISM2JCIiISEiIjckJCEwKFF4YV5QIlIoISM3JCIiISEiIjckJCEwXChcKlx6OEgoISM3JCIiISEiIjckJCEwMzpJP3UhKT0oISM3JCIiISEiIjckJCEwN0JZNzVxMyghIzckIiIhISIiNyQkIS8zO0thQSopcCEjNiQiIiEhIiI3JCQhMDI6ST9fMSlvISM3JCIiISEiIjckJCEwPlF3SyU0JHknISM3JCIiISEiIjckJCEwIj1Pcy8kKnltISM3JCIiISEiIjckJCEwVylvUERhJWUnISM3JCIiISEiIjckJCEwJilwUmZeOFsnISM3JCIiISEiIjckJCEwJSopeWRwRCVRJyEjNyQiIiEhIiI3JCQhMDtLazNsRkcnISM3JCIiISEiIjckJCEweWI2QlFOPSchIzckIiIhISIiNyQkITB1WiY0cGx6ZyEjNyQiIiEhIiI3JCQhMEReLSZvZ3pmISM3JCIiISEiIjckJCEwTnFTQCJIeGUhIzckIiIhISIiNyQkITAyOkkhRyNleCYhIzckIiIhISIiNyQkITB5YzgoUWUjbyYhIzckIiIhISIiNyQkITBNb09gQGRkJiEjNyQiIiEhIiI3JCQhMGlDXGVVLFsmISM3JCIiISEiIjckJCEwRV8vXE4jeWAhIzckIiIhISIiNyQkITAmKiopelIocCFHJiEjNyQiIiEhIiI3JCQhMC4yOSlRUnNeISM3JCIiISEiIjckJCEwJilwUio0aHldISM3JCIiISEiIjckJCEwWCopeWRtQChcISM3JCIiISEiIjckJCEwQFQjW1M6dlshIzckIiIhISIiNyQkITBuTXBlUCFwWiEjNyQiIiEhIiI3JCQhMG9Oci14dW4lISM3JCIiISEiIjckJCEwJGY9UC0/dFghIzckIiIhISIiNyQkITA6SWcrdUNaJSEjNyQiIiEhIiI3JCQhMFUlKW9kOD1QJSEjNyQiIiEhIiI3JCQhMFsnSGZNX3JVISM3JCIiISEiIjckJCEwTG1LMHdePCUhIzckIiIhISIiNyQkITAqKXlkJj4tclMhIzckIiIhISIiNyQkITBzVihbYnZyUiEjNyQiIiEhIiI3JCQhMENbJ0hCR25RISM3JCIiISEiIjckJCEwclUmMyozRngkISM3JCIiISEiIjckJCEwTnBRZCg9b08hIzckIiIhISIiNyQkITBzVihbVjJvTiEjNyQiIiEhIiI3JCQhMDA1PyFbP29NISM3JCIiISEiIjckJCEwJG9PdDEqUU8kISM3JCIiISEiIjckJCEwI1F3X04ieUUkISM3JCIiISEiIjckJCEwKWY+UnVUcEohIzckIiIhISIiNyQkITAmND5Ra3hnSSEjNyQiIiEhIiI3JCQhMHdfMCI0VGlIISM3JCIiISEiIjckJCEwTW9PdDg9J0chIzckIiIhISIiNyQkIS8qemYqKjMmZkYhIzYkIiIhISIiNyQkITAmMzxNNVpsRSEjNyQiIiEhIiI3JCQhLy4xNydIX2MjISM2JCIiISEiIjckJCEwJjM8TTd2bEMhIzckIiIhISIiNyQkITBHZDlIUyRmQiEjNyQiIiEhIiI3JCQhMDZAVUNQYUUjISM3JCIiISEiIjckJCEwYDA2aSM0ZEAhIzckIiIhISIiNyQkITB6ZTwmKj4kZj8hIzckIiIhISIiNyQkITA6SWcrekQnPiEjNyQiIiEhIiI3JCQhMEdiNVReJmU9ISM3JCIiISEiIjckJCEwMjpJKy5UdiIhIzckIiIhISIiNyQkITBWJjM8LzJmOyEjNyQiIiEhIiI3JCQhLzM7Sys6ZTohIzYkIiIhISIiNyQkISk7bWY5ISImJCIiISEiIjckJCEwXi0wNSoqR04iISM3JCIiISEiIjckJCEwUXdfJik+MEUiISM3JCIiISEiIjckJCEwTW9PJCo9VzoiISM3JCIiISEiIjckJCEwQ1olKlt5WTAiISM3JCIiISEiIjckJCEwR2Q5SDkhZiYqISM4JCIiISEiIjckJCEwdVomNHpYcSYpISM4JCIiISEiIjckJCEwT3VbKEg+aXYhIzgkIiIhISIiNyQkITApZTxOIVxNXCchIzgkIiIhISIiNyQkITBXKFsoXDpOXiYhIzgkIiIhISIiNyQkITBsSmpFJj5ZWCEjOCQiIiEhIiI3JCQhMFsnSGZlOTdOISM4JCIiISEiIjckJCEwPVB1W1ouWyMhIzgkIiIhISIiNyQkITBRemU8WlViIiEjOCQiIiEhIiI3JCQhMC1WJ0dkOXNYISM5JCIiISEiIjckJCIwRmY9UDl0ZyUhIzkkIiIhISIiNyQkIjAwNT9Tc1ZgIiEjOCQiIiEhIiI3JCQiME1uTXBlIWZEISM4JCIiISEiIjckJCIwVyhbKFwiKVJaJCEjOCQiIiEhIiI3JCQiLihSenkhSF0lISM2JCIiISEiIjckJCIwTm1LbGEnUWIhIzgkIiIhISIiNyQkIi93Xi4oeSVwbCEjNyQiIiEhIiI3JCQiMCJRd19YPUR2ISM4JCIiISEiIjckJCIwMzpJZ2laXikhIzgkIiIhISIiNyQkIjAmND5RYz1RJiohIzgkIiIhISIiNyQkIjBPclVsS2UwIiEjNyQiIiEhIiI3JCQiMDlGYW9tMjsiISM3JCIiISEiIjckJCIwJGY9UEU+YDchIzckIiIhISIiNyQkIi8jUnlPVXNOIiEjNiQiIiEhIiI3JCQiMFUkb08kPjxZIiEjNyQiIiEhIiI3JCQiMFF3X0QtQ2MiISM3JCIiISEiIjckJCIweGE0Kj4kUWwiISM3JCIiISEiIjckJCIwdlwqKnldRHciISM3JCIiISEiIjckJCIwJG9PdClcWSY9ISM3JCIiISEiIjckJCIwMDU/KyR5aD4hIzckIiIhISIiNyQkIjBOcFEoUmhjPyEjNyQiIiEhIiI3JCQiLyYqKil6JmUxOyMhIzYkIiIhISIiNyQkIjBCWSNcT3RmQSEjNyQiIiEhIiI3JCQiMEVfLzQzSk8jISM3JCIiISEiIjckJCIwVyhbKDRRIWVDISM3JCIiISEiIjckJCIwUHRZJEhWZ0QhIzckIiIhISIiNyQkIjAkWydIUiN6bUUhIzckIiIhISIiNyQkIjBOcVNoeSRmRiEjNyQiIiEhIiI3JCQiMHRZJHBVUGZHISM3JCIiISEiIjckJCIwOkhlY3pFJ0ghIzckIiIhISIiNyQkIjA2QFVrVlAxJCEjNyQiIiEhIiI3JCQiMFUkb08kRzo7JCEjNyQiIiEhIiI3JCQiMDpIZWMsLEYkISM3JCIiISEiIjckJCIwLjE3V2Z3TyQhIzckIiIhISIiNyQkIjBUI1snSEI9WiQhIzckIiIhISIiNyQkIjB5YjZCNmljJCEjNyQiIiEhIiI3JCQiMFB1WzwtJXBPISM3JCIiISEiIjckJCIwR2I1Im9cbVAhIzckIiIhISIiNyQkIjAxN0NvKSl6J1EhIzckIiIhISIiNyQkIjBXKW9QYkBuUiEjNyQiIiEhIiI3JCQiMFwnSGZvNHJTISM3JCIiISEiIjckJCIwJ0hmPXA5clQhIzckIiIhISIiNyQkIjAoUXhhRFl0VSEjNyQiIiEhIiI3JCQiMDpIZSc0JFxQJSEjNyQiIiEhIiI3JCQiMFcoWygqKXAib1chIzckIiIhISIiNyQkIjApZTxOQS52WCEjNyQiIiEhIiI3JCQiLyc+Uj02MW4lISM2JCIiISEiIjckJCIwJz5SeSM9RHglISM3JCIiISEiIjckJCIwRmEzUGMrKFshIzckIiIhISIiNyQkIjA+UHUpKWYkeVwhIzckIiIhISIiNyQkIjBQdVt4VUAyJiEjNyQiIiEhIiI3JCQiMHhhND4oZXleISM3JCIiISEiIjckJCIwLS4xcypmdl8hIzckIiIhISIiNyQkIjBiND49OzxRJiEjNyQiIiEhIiI3JCQiMGEzPHV3S1omISM3JCIiISEiIjckJCIwSGU7YGB2ZCYhIzckIiIhISIiNyQkIjAyOUd3eiN5YyEjNyQiIiEhIiI3JCQiLylmPj5TKnlkISM2JCIiISEiIjckJCIwdVomNC5CemUhIzckIiIhISIiNyQkIjAqeWQ6eGR2ZiEjNyQiIiEhIiI3JCQiMExsSSI9dHpnISM3JCIiISEiIjckJCIvMDU/IykqKnloISM2JCIiISEiIjckJCIwKWY+UjlaJEcnISM3JCIiISEiIjckJCIwXiwuJ1sveWohIzckIiIhISIiNyQkIjAoWyhcPm1EWychIzckIiIhISIiNyQkIjBeKyxVekVlJyEjNyQiIiEhIiI3JCQiMDxNbycqW0RvJyEjNyQiIiEhIiI3JCQiMFJ4YTRqb3knISM3JCIiISEiIjckJCIvLzM7LSVIKW8hIzYkIiIhISIiNyQkIjBDWydIakwiKXAhIzckIiIhISIiNyQkIjBGYDFMeCoqMyghIzckIiIhISIiNyQkIjBZIkhlR00pPSghIzckIiIhISIiNyQkIjApZTxOKyUqKUcoISM3JCIiISEiIjckJCIwS2tHeFc3UighIzckIiIhISIiNyQkIjBQdFl0I0cmWyghIzckIiIhISIiNyQkIjAjUnljVF8mZSghIzckIiIhISIiNyQkIjBQdFlgLV1vKCEjNyQiIiEhIiI3JCQiMCVwUXhNVCJ6KCEjNyQiIiEhIiI3JCQiMDdCWV87YCl5ISM3JCIiISEiIjckJCIvKFF4OWhPKnohIzYkIiIhISIiNyQkIjBWJjM8UVYiNCkhIzckIiIhISIiNyQkIjAyOUd3dSIpPSkhIzckIiIhISIiNyQkIjAmKil5ZEI/I0gpISM3JCIiISEiIjckJCIwOkhld11tUikhIzckIiIhISIiNyQkIi8pZTxOJG8iXCkhIzYkIiIhISIiNyQkIjBVJG9PUGcjZikhIzckIiIhISIiNyQkIjBBVylvQDQicCkhIzckIiIhISIiNyQkIjByVCRvWSZ5eikhIzckIiIhISIiNyQkIjAleWM4UkIhKikpISM3JCIiISEiIjckJCIwKWU8TltMJyoqKSEjNyQiIiEhIiI3JCQiMCpwUnpfMic0KiEjNyQiIiEhIiI3JCQiLyYpcFJCJls+KiEjNiQiIiEhIiI3JCQiMFgqKXkoenEkSCohIzckIiIhISIiNyQkIjB6YzhaTVhSKiEjNyQiIiEhIiI3JCQiMGpFYCcpMzldKiEjNyQiIiEhIiI3JCQiMFsmND5BUypmKiEjNyQiIiEhIiI3JCQiMDE2QUNNaHAqISM3JCIiISEiIjckJCIwZTlIPVImKnoqISM3JCIiISEiIjckJCIvMDU/IT5GISoqISM2JCIiISEiIjckJCImKysiISIiJCIiISEiIi0lJkNPTE9SRzYmJSRSR0JHJCIiISEiIiQiIiEhIiIkIiM1ISIiLSUnQ1VSVkVTRzYkN1t4NyQkISYrKyIhIiIkITBFTiNcPD1DTSEjTzckJCEwXChcKip5JVsqKSohIzckIjBuSSxyeC5ZJCEjTzckJCEwWyY0PmNOLikqISM3JCEwXzYqb0Y9I1wkISNPNyQkITBfLzQpSFkrKCohIzckIjBrTTdEKyRHTiEjTzckJCEwZjxOSSkpb2YqISM3JCIwKUc1XDw+XEwhI3g3JCQhMFkjXCkqZSFRXCohIzckIjAudG1IYCc+TyEjdzckJCEwJXljOGBCKVIqISM3JCIwbTRpWltyQSQhI3Y3JCQhMHJVJjN2RipIKiEjNyQiMD09InlLISpcSSEjdTckJCEwOERdP05wPiohIzckIjAib2gjR3ghXEkhI3Q3JCQhMCdHZDk2I1w0KiEjNyQiMCc+MkcuU2pIISNzNyQkITAzPE0zKCkqKikqKSEjNyQiME9EPVYweSskISNyNyQkITBIZTs4aHYqKSkhIzckITB4IXlGOEZCUSEjTzckJCEwLTA1UzZOeikhIzckIjA3IUhfW3BzQCEjcDckJCEvMztLVy4qbykhIzYkIjA5Z0suWypcPyEjbzckJCEwJXljODpOKWUpISM3JCIwVmd6JiopSFk8ISNuNyQkITBYKil5eEBwXCkhIzckIjAqW3p6Y1wrNyEjbTckJCEwWiUqKXlIPylRKSEjNyQhL0FLPXgwQlMhI043JCQhMFJ4YSpRNSdIKSEjNyQiMFlcbSEpekYieSEjbDckJCEwPE1vd3EqKT0pISM3JCIwIlspSG4jRzhxISNrNyQkITAoWyhcelJUNCkhIzckIjBFdjJRWC4hWyEjajckJCEwc1cqKT0mNCEqeiEjNyQiMEN1ZSpbcXpRISNpNyQkITAqemY+LC0iKnkhIzckIi9SJHosUzd5IyEjZzckJCEwJz5SeWNrKHkoISM3JCIwI3o0M1VzRUAhI2c3JCQhMHljOG46RnAoISM3JCIwJkgpPU1zOk4iISNmNyQkITAmMzxNM0shZighIzckIjBhWiU9ckJOKCohI2Y3JCQhLyV6ZVBoUlsoISM2JCIwQW9dNikzLnUhI2U3JCQhMChReGFeUCJSKCEjNyQhMGFITkBjWlclISNPNyQkITBcKFwqXHo4SCghIzckITBbI2YwW1UqWyUhI083JCQhMDM6ST91ISk9KCEjNyQhMDotIlttM3MhKiEjTzckJCEwN0JZNzVxMyghIzckIjBaNEIiPlV4NiEjYTckJCEvMztLYUEqKXAhIzYkIjAxQyVwdXYmKm8hI2E3JCQhMDI6ST9fMSlvISM3JCIwT08oWyMqXCp6JSEjYDckJCEwPlF3SyU0JHknISM3JCEwOShmSFdeQlohI083JCQhMCI9T3MvJCp5bSEjNyQiLzpOJikqKXpkOyEjXTckJCEwVylvUERhJWUnISM3JCIweUIiPXpCPVshI083JCQhMCYpcFJmXjhbJyEjNyQiMCd6P2hRXz9cISNdNyQkITAlKil5ZHBEJVEnISM3JCIwbWtwKT5WSUQhI1w3JCQhMDtLazNsRkcnISM3JCIwJnkmcG9kZSdcISNPNyQkITB5YjZCUU49JyEjNyQiMDQxJTQ7alBxISNbNyQkITB1WiY0cGx6ZyEjNyQiME5pbiwvPiJRISNaNyQkITBEXi0mb2d6ZiEjNyQiMHhcR1Ipeis+ISNZNyQkITBOcVNAIkh4ZSEjNyQiMExkLk1vIUcnKiEjWTckJCEwMjpJIUcjZXgmISM3JCIwRmY2NikzQ18hI083JCQhMHljOChRZSNvJiEjNyQiMCYqSGRXISo+Kj4hI1c3JCQhME1vT2BAZGQmISM3JCIwekwtR01zLCIhI1Y3JCQhMGlDXGVVLFsmISM3JCIwZlN2eWczUSYhI083JCQhMEVfL1xOI3lgISM3JCIwSm9UJUd6STshI043JCQhMCYqKil6UihwIUcmISM3JCIwYXRMP2QjKlsmISNONyQkITAuMjkpUVJzXiEjNyQiMGgpKkgiNDtVPiEjTTckJCEwJilwUio0aHldISM3JCIwInlNQzlZPGkhI003JCQhMFgqKXlkbUAoXCEjNyQiMC0hcDx6dWM/ISNKNyQkITBAVCNbUzp2WyEjNyQiMHBAI1IjKkcwYCEjSjckJCEwbk1wZVAhcFohIzckIjApNEx0KCk9aD0hI0k3JCQhMG9Oci14dW4lISM3JCIwUio0UFlPNWIhI0k3JCQhMCRmPVAtP3RYISM3JCIwcCxIY1x5eiIhI0g3JCQhMDpJZyt1Q1olISM3JCIwRncoKVtIL2UmISNINyQkITBVJSlvZDg9UCUhIzckIjAnPiF6UmBScCIhI0c3JCQhMFsnSGZNX3JVISM3JCIwKXpUb0RmOl0hI0c3JCQhMExtSzB3XjwlISM3JCIwJ3olMy84clIiISNGNyQkITAqKXlkJj4tclMhIzckIjBrKVtcKFFHOSUhI0Y3JCQhMHNWKFtidnJSISM3JCIwKjRHZHBVVzYhI0U3JCQhMENbJ0hCR25RISM3JCIwa00qb2RubEshI0U3JCQhMHJVJjMqM0Z4JCEjNyQiLykpKlImPjkkRykhI0Q3JCQhME5wUWQoPW9PISM3JCIwXFsmKj1CLkYjISNENyQkITBzVihbVjJvTiEjNyQiMHJHNlFGYCVlISNENyQkITAwNT8hWz9vTSEjNyQiMFVicCY+XHM5ISNDNyQkITAkb090MSpRTyQhIzckIjAnNCEpSHRbJnkkISNDNyQkITAjUXdfTiJ5RSQhIzckIi9aaiZIKltrKSkhI0I3JCQhMClmPlJ1VHBKISM3JCIwY2UlZSNHKHo/ISNCNyQkITAmND5Ra3hnSSEjNyQiMFpnZiJvKW9AJiEjQjckJCEwd18wIjRUaUghIzckIjAqMyhwRSQ0dzYhI0E3JCQhME1vT3Q4PSdHISM3JCIwSHVxMlsoW0UhI0E3JCQhLyp6ZioqMyZmRiEjNiQiMFZbMHVWdyNmISNBNyQkITAmMzxNNVpsRSEjNyQiMCQ9d29WIzRBIiEjQDckJCEvLjE3J0hfYyMhIzYkIjA3TDdjOyQpZSMhI0A3JCQhMCYzPE03dmxDISM3JCIwXERKJHo8X2AhI0A3JCQhMEdkOUhTJGZCISM3JCIwWVZeVyIpKVI2ISM/NyQkITA2QFVDUGFFIyEjNyQiMCo0KCpRIypSIj0jISM/NyQkITBgMDZpIzRkQCEjNyQiMCNbQWowcTtYISM/NyQkITB6ZTwmKj4kZj8hIzckIjAxRmR6JkdXJikhIz83JCQhMDpJZyt6RCc+ISM3JCIwNlM1SWRvZCIhIz43JCQhMEdiNVReJmU9ISM3JCIwXChlbWxVKClIISM+NyQkITAyOkkrLlR2IiEjNyQiMD52SiFIL2ViISM+NyQkITBWJjM8LzJmOyEjNyQiMEdPWz1dTGcqISM+NyQkIS8zO0srOmU6ISM2JCIwPCJcLDxqJW8iISM9NyQkISk7bWY5ISImJCIvQV0vZyg9J0chIzw3JCQhMF4tMDUqKkdOIiEjNyQiMEhbXVRWJHpcISM9NyQkITBRd18mKT4wRSIhIzckIjAiUkNNVSsueiEjPTckJCEwTW9PJCo9VzoiISM3JCIwZSVmbTJBPDghIzw3JCQhMENaJSpbeVkwIiEjNyQiMGhYYCgqKikpKTMjISM8NyQkITBHZDlIOSFmJiohIzgkIi9RIypHYVRRSyEjOzckJCEwdVomNHpYcSYpISM4JCIwQmt3ZGpCJFwhIzw3JCQhME91WyhIPml2ISM4JCIwbGsxXidcT3UhIzw3JCQhMCllPE4hXE1cJyEjOCQiMC1URDUsZzciISM7NyQkITBXKFsoXDpOXiYhIzgkIjAsdFVEaXNoIiEjOzckJCEwbEpqRSY+WVghIzgkIjBBXiMpUktHRiMhIzs3JCQhMFsnSGZlOTdOISM4JCIwYSkzNUlTNEshIzs3JCQhMD1QdVtaLlsjISM4JCIwO2s+VzNEVyUhIzs3JCQhMFF6ZTxaVWIiISM4JCIvQ2BOJTRBJmUhIzo3JCQhMC1WJ0dkOXNYISM5JCIwWiRRQmUkRyZ6ISM7NyQkIjBGZj1QOXRnJSEjOSQiMHA2V1pqNywiISM6NyQkIjAwNT9Tc1ZgIiEjOCQiMCQqZjYwJ1E5OCEjOjckJCIwTW5NcGUhZkQhIzgkIjAjKio0PlFiYzshIzo3JCQiMFcoWyhcIilSWiQhIzgkIjAlKXlZJEdUMD8hIzo3JCQiLihSenkhSF0lISM2JCIwNCdmOFBZVkMhIzo3JCQiME5tS2xhJ1FiISM4JCIvazw/KlJsI0ghIzk3JCQiL3deLih5JXBsISM3JCIwYSRbczBiUU0hIzo3JCQiMCJRd19YPUR2ISM4JCIvR1hIamJHUiEjOTckJCIwMzpJZ2laXikhIzgkIjBXX2kxbmhWJSEjOjckJCIwJjQ+UWM9USYqISM4JCIwR2gnNGsmRyVcISM6NyQkIjBPclVsS2UwIiEjNyQiMEI8Xyc+LDRhISM6NyQkIjA5RmFvbTI7IiEjNyQiMEA0OCdlTUVlISM6NyQkIjAkZj1QRT5gNyEjNyQiMCkqZSVIR1BEaCEjOjckJCIvI1J5T1VzTiIhIzYkIjBiRz40PSZwaiEjOjckJCIwSmhBJjNbNDkhIzckIjBfIzMlKSpHNlgnISM6NyQkIjBVJG9PJD48WSIhIzckIjB2czZLYFBdJyEjOjckJCIwbUpqMSEqb1siISM3JCIwQT5PUEkmPWwhIzo3JCQiLyp6ZnpnP14iISM2JCIwKlszQ0lORWwhIzo3JCQiMC0vMztZWV8iISM3JCIwdHJXP1p3XychIzo3JCQiMDlHY19Kc2AiISM3JCIwXCcpPlglPkZsISM6NyQkIjBFXy8qbyIpXDohIzckIi82JypwWypcXychIzk3JCQiMFF3X0QtQ2MiISM3JCIwdXpvJSpcNV8nISM6NyQkIjBlOko3PCIzOyEjNyQiMG54PTUnNCNcJyEjOjckJCIweGE0Kj4kUWwiISM3JCIvYm4sLVlTayEjOTckJCIwdlwqKnldRHciISM3JCIwOHlAZ3krQichIzo3JCQiMCRvT3QpXFkmPSEjNyQiMClwU0o8I0gnZiEjOjckJCIwMDU/KyR5aD4hIzckIjBCNWw7T1hjJiEjOjckJCIwTnBRKFJoYz8hIzckIjAzInolKTNGXF4hIzo3JCQiLyYqKil6JmUxOyMhIzYkIjBkXD81JzRZWSEjOjckJCIwQlkjXE90ZkEhIzckIi9DOXQyU1NUISM5NyQkIjBFXy80M0pPIyEjNyQiMG1WSGc5YmckISM6NyQkIjBXKFsoNFEhZUMhIzckIjBUI0dqJjNSNyQhIzo3JCQiMFB0WSRIVmdEISM3JCIwS29PSSsmSEUhIzo3JCQiMCRbJ0hSI3ptRSEjNyQiMFB3T1MyaTojISM6NyQkIjBOcVNoeSRmRiEjNyQiMCJ5c1VmKlt5IiEjOjckJCIwdFkkcFVQZkchIzckIjAjUVE1P3JJOSEjOjckJCIwOkhlY3pFJ0ghIzckIjAqeiw6ckw8NiEjOjckJCIwNkBVa1ZQMSQhIzckIjBjJCpvV0RAaCkhIzs3JCQiMFUkb08kRzo7JCEjNyQiMDJqbXFHInlsISM7NyQkIjA6SGVjLCxGJCEjNyQiLypcOSN6WXpaISM6NyQkIjAuMTdXZndPJCEjNyQiMCNSIyopeicqPl8kISM7NyQkIjBUI1snSEI9WiQhIzckIjBFXjwkZSJSXCMhIzs3JCQiMHliNkI2aWMkISM3JCIwKltZVkAoSHoiISM7NyQkIjBQdVs8LSVwTyEjNyQiMCkpUndJKXBFNyEjOzckJCIwR2I1Im9cbVAhIzckIjAqR2FcQSMqSCUpISM8NyQkIjAxN0NvKSl6J1EhIzckIjBqSiJvOCMpKmUmISM8NyQkIjBXKW9QYkBuUiEjNyQiMFt1N2JvPW4kISM8NyQkIjBcJ0hmbzRyUyEjNyQiMDdxXFptJz1CISM8NyQkIjAnSGY9cDlyVCEjNyQiMC5DUkZMNFkiISM8NyQkIjAoUXhhRFl0VSEjNyQiMGhJPzEoPkwqKSEjPTckJCIwOkhlJzQkXFAlISM3JCIwKCo+aXpZJnlgISM9NyQkIjBXKFsoKilwIm9XISM3JCIwd0JaJEcib0okISM9NyQkIjApZTxOQS52WCEjNyQiL2B6KmVtdic9ISM8NyQkIi8nPlI9NjFuJSEjNiQiMHQqR2RBKm80IiEjPTckJCIwJz5SeSM9RHglISM3JCIwQ1VkZkw1NSchIz43JCQiMEZhM1BjKyhbISM3JCIwNCpccV5wOk0hIz43JCQiMD5QdSkpZiR5XCEjNyQiMCZSc1FAdmI8ISM+NyQkIjBQdVt4VUAyJiEjNyQiMDhJRW1vIipvKiEjPzckJCIweGE0PihleV4hIzckIjAtXXZHJVFNWyEjPzckJCIwLS4xcypmdl8hIzckIi95IWUtKCpwXiMhIz43JCQiMGI0Pj07PFEmISM3JCIwMTsoKVEqPjI3ISM/NyQkIjBhMzx1d0taJiEjNyQiMDEpKSpcKFtGSCchI0A3JCQiMEhlO2BgdmQmISM3JCIwRVFqVEl4JEghI0A3JCQiMDI5R3d6I3ljISM3JCIwcGtRInBkejghI0A3JCQiLylmPj5TKnlkISM2JCIwWkBXcWZgTichI0E3JCQiMHVaJjQuQnplISM3JCIwZiM+Jz4zInpHISNBNyQkIjAqeWQ6eGR2ZiEjNyQiMChRIipvXCQ0SyIhI0E3JCQiMExsSSI9dHpnISM3JCIwT1QmUiYqKlxkJiEjQjckJCIvMDU/IykqKnloISM2JCIwamJoQzpCUyMhI0I3JCQiMClmPlI5WiRHJyEjNyQiMHY/eihmeCsoKiEjQzckJCIwXiwuJ1sveWohIzckIjA2VEJoKzQ+JSEjQzckJCIwKFsoXD5tRFsnISM3JCIwaE9RPU1UaSIhI0M3JCQiMF4rLFV6RWUnISM3JCIvOl4iKj1zP2shI0M3JCQiMDxNbycqW0RvJyEjNyQiMGljd2ByWlwjISNENyQkIjBSeGE0am95JyEjNyQiME8tKXkncD01KiEjRTckJCIvLzM7LSVIKW8hIzYkIjA0eSM0cVlHTiEjRTckJCIwQ1snSGpMIilwISM3JCIvUV50Ojc3OCEjRDckJCIwRmAxTHgqKjMoISM3JCIwUERIZyczMVYhI0Y3JCQiMFkiSGVHTSk9KCEjNyQiMDEqW3NtL1A6ISNGNyQkIjApZTxOKyUqKUcoISM3JCIwLCdRdiRcMEcmISNHNyQkIjBLa0d4VzdSKCEjNyQiMGshPjsjKnpYPCEjRzckJCIwUHRZdCNHJlsoISM3JCIwJik9I1I0OycpZiEjSDckJCIwI1J5Y1RfJmUoISM3JCIwLGMlPjMqRz8jISNINyQkIjBQdFlgLV1vKCEjNyQiMGBXTkouPGElISNJNyQkIjAlcFF4TVQieighIzckIjAob2U0Vk5ZRSEjTDckJCIwN0JZXztgKXkhIzckIjA7NSVSeXBieCEjTTckJCIvKFF4OWhPKnohIzYkIjAsc29PIkdUQCEjTTckJCIwViYzPFFWIjQpISM3JCEwS1puY193UCohI003JCQiMDI5R3d1Iik9KSEjNyQhMCQpcEg8N3I8JCEjTTckJCIwJiopeWRCPyNIKSEjNyQiMGlmUjBpdFkkISNNNyQkIjA6SGV3XW1SKSEjNyQhLzpQd20qUlYkISNMNyQkIi8pZTxOJG8iXCkhIzYkIjBjPGEmPTpvVSEjUDckJCIwVSRvT1BnI2YpISM3JCIwd0Z3LnBZLighI003JCQiMEFXKW9ANCJwKSEjNyQhMChSWWxRRV5OISNNNyQkIjByVCRvWSZ5eikhIzckITBiQmArNyR6ciEjTTckJCIwJXljOFJCISopKSEjNyQiME0iZSZbTmdDKCEjTTckJCIwKWU8TltMJyoqKSEjNyQiMCZ6UVkjKnlAWiEjUzckJCIwKnBSel8yJzQqISM3JCIweD52bjluUighI003JCQiLyYpcFJCJls+KiEjNiQiMHZiPGxGU1wiISNMNyQkIjBYKil5KHpxJEgqISM3JCEwVidSIXpdVmEoISNNNyQkIjB6YzhaTVhSKiEjNyQhMEJjdWwtM2koISNNNyQkIjBqRWAnKTM5XSohIzckIjBBJlxFam8teCEjTTckJCIwWyY0PkFTKmYqISM3JCIwLjBYZFEmeXghI003JCQiMDE2QUNNaHAqISM3JCIwVGJcX3RxI1IhI003JCQiMGU5SD1SJip6KiEjNyQhMEd5TjMjKnknUiEjTTckJCIvMDU/IT5GISoqISM2JCEwJGVHcVkvNFMhI003JCQiJisrIiEiIiQiMHknM21gQltTISNNLSUmQ09MT1JHNiYlJFJHQkckIiIhISIiJCIiISEiIiQiIzUhIiItJSdDVVJWRVNHNiQ3YHg3JCQhJisrIiEiIiQiMEFOJCkzMTgwIiEjTzckJCEwXChcKip5JVsqKSohIzckIjBcJiopW1EjUSUqKiEkLiI3JCQhMFsmND5jTi4pKiEjNyQhMClvRkd1OmZHISNPNyQkITBfLzQpSFkrKCohIzckITBIKikzJ1JPVzkhI083JCQhMGY8TkkpKW9mKiEjNyQiMCZIJj1DXlg0IiEjTzckJCEwWSNcKSplIVFcKiEjNyQiMDMvPiMpeiNmZSEjKSo3JCQhMCV5YzhgQilSKiEjNyQiMDZnLnRgMyc9ISNPNyQkITByVSYzdkYqSCohIzckIjA5LGZmalwyIiEjJio3JCQhMDhEXT9OcD4qISM3JCEwbXBRSSNwKSo9ISNPNyQkITAnR2Q5NiNcNCohIzckITBzTCk+J0dYYCIhI083JCQhMDM8TTMoKSoqKSopISM3JCIwYVVMaDUiKlskISNPNyQkITBIZTs4aHYqKSkhIzckIjBFcG5FKHk3UiEjUDckJCEwLTA1UzZOeikhIzckITBqcGBEN1AmUiEjUDckJCEvMztLVy4qbykhIzYkIjA5aS0teXZIKSEjKik3JCQhMCV5Yzg6TillKSEjNyQiMFR1JDMkKnA1NyEjTzckJCEwWCopeXhAcFwpISM3JCIwYydcaiNmeS8iISMnKTckJCEwWiUqKXlIPylRKSEjNyQiMEYjelVjdm46ISMmKTckJCEwUnhhKlE1J0gpISM3JCEweGZFU1FAbSIhI083JCQhMDxNb3dxKik9KSEjNyQiMCdvJypRNi8hbyIhI083JCQhMChbKFx6UlQ0KSEjNyQiLyM+LWRXLVspISNPNyQkITBzVyopPSY0ISp6ISM3JCEwNDo+YVAqbyYpISNQNyQkITAqemY+LC0iKnkhIzckITBYWStFXjN0IiEjTzckJCEwJz5SeWNrKHkoISM3JCIwNz52NF8hb0ohI3o3JCQhMHljOG46RnAoISM3JCEwL3BXKXBlRikpISNQNyQkITAmMzxNM0shZighIzckIjBuaSRvZTckPiQhI3g3JCQhLyV6ZVBoUlsoISM2JCIwNGh4Yy5RLCohI1A3JCQhMChReGFeUCJSKCEjNyQiMC4jPWFQRyozJCEjdjckJCEwXChcKlx6OEgoISM3JCEwJlspZjI6eSQ9ISNPNyQkITAzOkk/dSEpPSghIzckIjApUmtfOTFXSSEjdDckJCEwN0JZNzVxMyghIzckITBrSFciM3d2PSEjTzckJCEvMztLYUEqKXAhIzYkIi8wZGJHPiUqPSEjTjckJCEwMjpJP18xKW8hIzckIjBBIkghNEgzcCMhI3E3JCQhMD5Rd0slNCR5JyEjNyQiMHk9aF8nR25RISNPNyQkITAiPU9zLyQqeW0hIzckIjBcLlIiXCFHMyMhI283JCQhMFcpb1BEYSVlJyEjNyQhMD0yJ3ooPkMoPiEjTzckJCEwJilwUmZeOFsnISM3JCEwOCYqR3V5Ryo+ISNPNyQkITAlKil5ZHBEJVEnISM3JCIwRDsiKipcRUw1ISNsNyQkITA7S2szbEZHJyEjNyQiME06XXhUcVQpISNsNyQkITB5YjZCUU49JyEjNyQiMF9wUSU+N2A/ISNPNyQkITB1WiY0cGx6ZyEjNyQiMEJLLEBoWDIjISNPNyQkITBEXi0mb2d6ZiEjNyQhMD1Fa1FAYTQjISNPNyQkITBOcVNAIkh4ZSEjNyQiMFowSWB0cSlIISNoNyQkITAyOkkhRyNleCYhIzckITBATyYqZUByRiUhI083JCQhMHljOChRZSNvJiEjNyQiMFRqQ3QqZVk4ISNmNyQkITBNb09gQGRkJiEjNyQiMFFna09wTk8lISNPNyQkITBpQ1xlVSxbJiEjNyQiMFhKKGYhb2peJyEjZTckJCEwRV8vXE4jeWAhIzckIi8sJXBoMUdYJSEjYzckJCEwJioqKXpSKHAhRyYhIzckITAlb14zOjZaQSEjTzckJCEwLjI5KVFSc14hIzckIjBvXiJbZ2dGPyEjYjckJCEwJilwUio0aHldISM3JCIwKEdmZGwpRzciISNhNyQkITBYKil5ZG1AKFwhIzckIjB1UThFRipwdyEjYTckJCEwQFQjW1M6dlshIzckIjAlcChRM2hDTCUhI2A3JCQhMG5NcGVQIXBaISM3JCIwOTg+Tzd3IkchI183JCQhMG9Oci14dW4lISM3JCIwXycqUU9tPlIiISNeNyQkITAkZj1QLT90WCEjNyQiMFAob150PTYlKSEjXjckJCEwOklnK3VDWiUhIzckIjAxMSVmJDMpM3QhI083JCQhMFUlKW9kOD1QJSEjNyQiMHJpKz9EW0AjISNONyQkITBbJ0hmTV9yVSEjNyQiMC9eU3MjZjNzISNONyQkITBMbUswd148JSEjNyQiMCwmUmNJXE1DISNNNyQkITAqKXlkJj4tclMhIzckIjBuR1crY3NmKSEjTTckJCEwc1YoW2J2clIhIzckIi9VKnk/W0JFIiEjSTckJCEwQ1snSEJHblEhIzckIjA0I3lzP286UiEjSjckJCEwclUmMyozRngkISM3JCIwZWkpUmR3VDYhI0k3JCQhME5wUWQoPW9PISM3JCIwXlA9aClSVFAhI0k3JCQhMHNWKFtWMm9OISM3JCIwVyNHNT8nKnA2ISNINyQkITAwNT8hWz9vTSEjNyQiMC4/JyplbDhmJCEjSDckJCEwJG9PdDEqUU8kISM3JCIwJVw6cmRrSzYhI0c3JCQhMCNRd19OInlFJCEjNyQiMCVIJ0hGLDU/JCEjRzckJCEwKWY+UnVUcEohIzckIjBedzR6QzM1KiEjRzckJCEwJjQ+UWt4Z0khIzckIjBmSDVRPz8jRyEjRjckJCEwd18wIjRUaUghIzckIjBfaWBtJnAxeCEjRjckJCEwTW9PdDg9J0chIzckIjAoZnBXUkw2QCEjRTckJCEvKnpmKiozJmZGISM2JCIwdCVlLyZSY3cmISNFNyQkITAmMzxNNVpsRSEjNyQiMHd6MTFEZFUiISNENyQkIS8uMTcnSF9jIyEjNiQiMEFFbmw5Pm4kISNENyQkITAmMzxNN3ZsQyEjNyQiMHBLam8qZTMjKiEjRDckJCEwR2Q5SFMkZkIhIzckIjBVWVEzKTQ1QyEjQzckJCEwNkBVQ1BhRSMhIzckIjB0QF4wPjRgJiEjQzckJCEwYDA2aSM0ZEAhIzckIjB4LUE3Lz1UIiEjQjckJCEwemU8Jio+JGY/ISM3JCIwPjIpSDooXEEkISNCNyQkITA6SWcrekQnPiEjNyQiMGlrLGZKMDwoISNCNyQkITBHYjVUXiZlPSEjNyQiMDpveEdjI2Y7ISNBNyQkITAyOkkrLlR2IiEjNyQiMG4kKSlHODdzUCEjQTckJCEwViYzPC8yZjshIzckIjBKcXBVbig9eSEjQTckJCEvMztLKzplOiEjNiQiL2B1NmJWajshIz83JCQhKTttZjkhIiYkIjB5XlFETyo0TSEjQDckJCEwXi0wNSoqR04iISM3JCIwZiFvKjNkJ3BzISNANyQkITBRd18mKT4wRSIhIzckIjByeUZBSV1QIiEjPzckJCEwTW9PJCo9VzoiISM3JCIweSopUWk9PiFHISM/NyQkITBDWiUqW3lZMCIhIzckIi9Zck0oelhPJiEjPjckJCEwR2Q5SDkhZiYqISM4JCIwcjJFUmY8KyIhIz43JCQhMHVaJjR6WHEmKSEjOCQiL15rXm0zUD0hIz03JCQhME91WyhIPml2ISM4JCIwRWI5RSVRWEwhIz43JCQhMCllPE4hXE1cJyEjOCQiMCl5L3JheCQ9JyEjPjckJCEwVyhbKFw6Tl4mISM4JCIwVmt4WnlkMSIhIz03JCQhMGxKakUmPllYISM4JCIwTHZKMFo/eiIhIz03JCQhMFsnSGZlOTdOISM4JCIwYlApKj16SzEkISM9NyQkITA9UHVbWi5bIyEjOCQiMF9UKD1oSEZeISM9NyQkITBRemU8WlViIiEjOCQiMDtvWmxFXispISM9NyQkITAtVidHZDlzWCEjOSQiMEh1L2NAJUg4ISM8NyQkIjBGZj1QOXRnJSEjOSQiMHpBZ3Q+IikqPiEjPDckJCIwMDU/U3NWYCIhIzgkIjAxWjw0NGY6JCEjPDckJCIwTW5NcGUhZkQhIzgkIi9GWyVHKmUoeSUhIzs3JCQiMFcoWyhcIilSWiQhIzgkIjAxJ295ZSRlJG8hIzw3JCQiLihSenkhSF0lISM2JCIwNEFIcShHLTUhIzs3JCQiME5tS2xhJ1FiISM4JCIvQkUkPkVkVyIhIzo3JCQiL3deLih5JXBsISM3JCIwd2AhKjMkSFY/ISM7NyQkIjAiUXdfWD1EdiEjOCQiMHg2bU8mNHFGISM7NyQkIjAzOklnaVpeKSEjOCQiME1NOCMpPVV0JCEjOzckJCIwJjQ+UWM9USYqISM4JCIwKHArKnlOISkqXCEjOzckJCIwT3JVbEtlMCIhIzckIi9wRyg9eidvbCEjOjckJCIwOUZhb20yOyIhIzckIjA5KXlxSiR6YSkhIzs3JCQiMCRmPVBFPmA3ISM3JCIwI0hcXDdOaTUhIzo3JCQiLyNSeU9Vc04iISM2JCIwTFdHOkdgTCIhIzo3JCQiMFUkb08kPjxZIiEjNyQiMDoneWApPkFsIiEjOjckJCIwUXdfRC1DYyIhIzckIjB0KzRFUHYqPiEjOjckJCIweGE0Kj4kUWwiISM3JCIwKiozd20mPlZCISM6NyQkIjB2XCoqeV1EdyIhIzckIjAnR0BZdiEpKnkjISM6NyQkIjAkb090KVxZJj0hIzckIjBWJW8peSllJD4kISM6NyQkIjAwNT8rJHloPiEjNyQiMCh5aG1ORCZvJCEjOjckJCIwTnBRKFJoYz8hIzckIjA+KjNXJ0dGOCUhIzo3JCQiLyYqKil6JmUxOyMhIzYkIjAnSD0yampGWSEjOjckJCIwQlkjXE90ZkEhIzckIjBVPys0eEw0JiEjOjckJCIwRV8vNDNKTyMhIzckIjBNJyo+PyVHamIhIzo3JCQiMFcoWyg0USFlQyEjNyQiMDcnSFokPTkoZiEjOjckJCIwUHRZJEhWZ0QhIzckIjBIJ0dEJSk0eGohIzo3JCQiMCRbJ0hSI3ptRSEjNyQiMGhvdD9rMHYnISM6NyQkIjBOcVNoeSRmRiEjNyQiMHI/aT11I0dxISM6NyQkIjB0WSRwVVBmRyEjNyQiMHZkREpmOUYoISM6NyQkIjA6SGVjekUnSCEjNyQiLydwTShcJ1JYKCEjOTckJCIwOERdZzZLLCQhIzckIjBqViIqR0hmXighIzo3JCQiMDZAVWtWUDEkISM3JCIwc1Q7cUUiZnYhIzo3JCQiMHBPdCIpKj0pMyQhIzckIjAjR0ZddDh0diEjOjckJCIwRV8vKmZqN0ohIzckIjA3IWVbKiplI2UoISM6NyQkIjAwNXEyZls3JCEjNyQiL19yK09mJmUoISM5NyQkIjAleWNqQDNQSiEjNyQiME5EN1dVdWUoISM6NyQkIjBqRCxEMCRcSiEjNyQiLzZfcUA4KWUoISM5NyQkIjBVJG9PJEc6OyQhIzckIjBpanEpKWV3ZSghIzo3JCQiMGpFLioqKjR2SiEjNyQiMDheN2ZtZGUoISM6NyQkIjAmKXBSa3InKT0kISM3JCIwYV0xLEtDZSghIzo3JCQiMDI4d0hWQT8kISM3JCIwNFE3Z153ZCghIzo3JCQiMEdjNyZcImVAJCEjNyQiMGksWFpBOWQoISM6NyQkIjBzVSZlI2VIQyQhIzckIjBsKj1xKTRZYighIzo3JCQiMDpIZWMsLEYkISM3JCIwQz1zbyUpPmAoISM6NyQkIjBmPE5dISkpPUwhIzckIi9DIj5aSG5aKCEjOTckJCIwLjE3V2Z3TyQhIzckIjAiKlFKRkBHUyghIzo3JCQiMFQjWydIQj1aJCEjNyQiMFFqbS0vUT0oISM6NyQkIjB5YjZCNmljJCEjNyQiMGg+JVJtXztwISM6NyQkIjBQdVs8LSVwTyEjNyQiMCVmSWVeJGViJyEjOjckJCIwR2I1Im9cbVAhIzckIjBbKjNqcUhmaCEjOjckJCIwMTdDbykpeidRISM3JCIwaylSUHJLJ3AmISM6NyQkIjBXKW9QYkBuUiEjNyQiMGxic0VIej8mISM6NyQkIjBcJ0hmbzRyUyEjNyQiMCVvSlYrL3RZISM6NyQkIjAnSGY9cDlyVCEjNyQiL21RdFZBXFQhIzk3JCQiMChReGFEWXRVISM3JCIwaVVOJipvKT1PISM6NyQkIjA6SGUnNCRcUCUhIzckIjByUEVjSDU2JCEjOjckJCIwVyhbKCopcCJvVyEjNyQiMFpBZC1xKHBFISM6NyQkIjApZTxOQS52WCEjNyQiL081ZnAlSD8jISM5NyQkIi8nPlI9NjFuJSEjNiQiME16LWpFaiM9ISM6NyQkIjAnPlJ5Iz1EeCUhIzckIjBzYl1FQDRaIiEjOjckJCIwRmEzUGMrKFshIzckIjAoUXJFInlrPCIhIzo3JCQiMD5QdSkpZiR5XCEjNyQiMG1mIjM7JCozISohIzs3JCQiMFB1W3hVQDImISM3JCIweSopejw2WS4oISM7NyQkIjB4YTQ+KGV5XiEjNyQiMEckKj5NeF1AJiEjOzckJCIwLS4xcypmdl8hIzckIjBpUjNbYT0hUiEjOzckJCIwYjQ+PTs8USYhIzckIjAlcD0nSDVyeSMhIzs3JCQiMGEzPHV3S1omISM3JCIwdXNLWCNRXj8hIzs3JCQiMEhlO2BgdmQmISM3JCIwdCZvSSZRMFUiISM7NyQkIjAyOUd3eiN5YyEjNyQiMGsxJSpSbWN4KiEjPDckJCIvKWY+PlMqeWQhIzYkIjAocHorKj1gZychIzw3JCQiMHVaJjQuQnplISM3JCIvJFxCOXJ1USUhIzs3JCQiMCp5ZDp4ZHZmISM3JCIveTNiQTU1SCEjOzckJCIwTGxJIj10emchIzckIjBeYShvWjlKPSEjPDckJCIvMDU/IykqKnloISM2JCIwO2IkW3RhYjYhIzw3JCQiMClmPlI5WiRHJyEjNyQiMDAsdlFBdShwISM9NyQkIjBeLC4nWy95aiEjNyQiLzA3IUhoPE0lISM8NyQkIjAoWyhcPm1EWychIzckIjBtLWElcDk/RCEjPTckJCIwXissVXpFZSchIzckIjBzI1JbSCd6WSIhIz03JCQiMDxNbycqW0RvJyEjNyQiMG4jb2VLJjRTKSEjPjckJCIwUnhhNGpveSchIzckIjB4JTQsdF8mZiUhIz43JCQiLy8zOy0lSClvISM2JCIwKHoiNExPJSllIyEjPjckJCIwQ1snSGpMIilwISM3JCIwYyp5Iz1kPFQiISM+NyQkIjBGYDFMeCoqMyghIzckIjBXdFVON1cyKCEjPzckJCIwWSJIZUdNKT0oISM3JCIwVktraDo1ciQhIz83JCQiMCllPE4rJSopRyghIzckIi9vX2JMdCIpPSEjPjckJCIwS2tHeFc3UighIzckIjA5cUMuel1DKiEjQDckJCIwUHRZdCNHJlsoISM3JCIwLlA0SSpbRFohI0A3JCQiMCNSeWNUXyZlKCEjNyQiMDdEYHp2dkUjISNANyQkIjBQdFlgLV1vKCEjNyQiMF4yWSUpSEwyIiEjQDckJCIwJXBReE1UInooISM3JCIwJjNOdjEqM3MlISNBNyQkIjA3QllfO2ApeSEjNyQiMHlyLV09YUMjISNBNyQkIi8oUXg5aE8qeiEjNiQiLzdCOSRcYUsqISNBNyQkIjBWJjM8UVYiNCkhIzckIi8veSskKWVQVCEjQTckJCIwMjlHd3UiKT0pISM3JCIwKTRGcj0ieiI9ISNCNyQkIjAmKil5ZEI/I0gpISM3JCIwMjIiM0coZU4oISNDNyQkIjA6SGV3XW1SKSEjNyQiMCNScG9uMi5IISNDNyQkIi8pZTxOJG8iXCkhIzYkIjBLeTlnJSpIQSIhI0M3JCQiMFUkb09QZyNmKSEjNyQiMDxsMmQ5KSp5JSEjRDckJCIwQVcpb0A0InApISM3JCIwSGohPiJwQCk9ISNENyQkIjByVCRvWSZ5eikhIzckIjBbX1NwI2UjcCchI0U3JCQiMCV5YzhSQiEqKSkhIzckIjAkemI5OVYnbyMhI0U3JCQiMCllPE5bTCcqKikhIzckIjAxJDRjX1RBIyohI0Y3JCQiMCpwUnpfMic0KiEjNyQiMG8lcEJYdDJMISNGNyQkIi8mKXBSQiZbPiohIzYkIjA0NXlrb3U8IiEjRjckJCIwWCopeSh6cSRIKiEjNyQiLzswUj0/KTQlISNGNyQkIjB6YzhaTVhSKiEjNyQiMCMpKSl5SU1FTyIhI0c3JCQiMGpFYCcpMzldKiEjNyQiMEg2IT1zN0BVISNINyQkIjBbJjQ+QVMqZiohIzckIi8iRz9lISkpWzkhI0c3JCQiMDE2QUNNaHAqISM3JCIwOyxbKD5iSVAhI0k3JCQiMGU5SD1SJip6KiEjNyQiMDY3Wil5Zm46ISNMNyQkIi8wNT8hPkYhKiohIzYkIjApPWV4I3lrWyMhI043JCQiJisrIiEiIiQiME1GJmZXP1JcISNNLSUmQ09MT1JHNiYlJFJHQkckIiIhISIiJCIiISEiIiQiIzUhIiItJSVWSUVXRzYkOyQhJisrIiEiIiQiJisrIiEiIjskIiIhISIiJCIjNSEiIi0mJSZfQVhJU0c2IyIiIjYmLSUmQ09MT1JHNiYlJFJHQkckIiIhISIiJCIiISEiIiQiIiEhIiItJSpMSU5FU1RZTEVHNiMiIiEtJSpUSElDS05FU1NHNiMiIiItJS1UUkFOU1BBUkVOQ1lHNiMkIiIhISIiLSYlJl9BWElTRzYjIiIjNiYtJSZDT0xPUkc2JiUkUkdCRyQiIiEhIiIkIiIhISIiJCIiISEiIi0lKkxJTkVTVFlMRUc2IyIiIS0lKlRISUNLTkVTU0c2IyIiIi0lLVRSQU5TUEFSRU5DWUc2IyQiIiEhIiItJStBWEVTTEFCRUxTRzYlLUkjbWlHNiMvSSttb2R1bGVuYW1lRzYiSSxUeXBlc2V0dGluZ0dJKF9zeXNsaWJHNiI2NVEieDYiLyUnZmFtaWx5R1EoREVGQVVMVDYiLyUlc2l6ZUdRIzEwNiIvJSVib2xkR1EmZmFsc2U2Ii8lJ2l0YWxpY0dRJXRydWU2Ii8lKnVuZGVybGluZUdRJmZhbHNlNiIvJSpzdWJzY3JpcHRHUSZmYWxzZTYiLyUsc3VwZXJzY3JpcHRHUSZmYWxzZTYiLyUrZm9yZWdyb3VuZEdRKFswLDAsMF02Ii8lK2JhY2tncm91bmRHUS5bMjU1LDI1NSwyNTVdNiIvJSdvcGFxdWVHUSZmYWxzZTYiLyUrZXhlY3V0YWJsZUdRJmZhbHNlNiIvJSlyZWFkb25seUdRJmZhbHNlNiIvJSljb21wb3NlZEdRJmZhbHNlNiIvJSpjb252ZXJ0ZWRHUSZmYWxzZTYiLyUraW1zZWxlY3RlZEdRJmZhbHNlNiIvJSxwbGFjZWhvbGRlckdRJmZhbHNlNiIvJTZzZWxlY3Rpb24tcGxhY2Vob2xkZXJHUSZmYWxzZTYiLyUsbWF0aHZhcmlhbnRHUSdpdGFsaWM2IlEhNiItJSVGT05URzYlJShERUZBVUxURyUoREVGQVVMVEciIzUtJSVST09URzYnLSUpQk9VTkRTX1hHNiMkIiRJIyEiIi0lKUJPVU5EU19ZRzYjJCIkPyIhIiItJS1CT1VORFNfV0lEVEhHNiMkIiUhZiQhIiItJS5CT1VORFNfSEVJR0hURzYjJCIlZ00hIiItJSlDSElMRFJFTkc2Ig==</Plot></Text-field>
</Output>
</Group>
<Group labelreference="L4014" drawlabel="true">
<Input>
<Text-field prompt="&gt; " style="Maple Input" layout="Normal"><Equation executable="true" style="2D Input" input-equation="" display="LUklbXJvd0c2Iy9JK21vZHVsZW5hbWVHNiJJLFR5cGVzZXR0aW5nR0koX3N5c2xpYkdGJzYlLUkjbWlHRiQ2I1EhRicvJStleGVjdXRhYmxlR1EmZmFsc2VGJy8lLG1hdGh2YXJpYW50R1Enbm9ybWFsRic=">JSFH</Equation></Text-field>
</Input>
</Group>
</Worksheet>
