# Supplementary material for: Analytical model of reactive transport processes with spatially variable coefficients
Source: R Soc Open Sci. 2015 May 20;2(5):140348. doi: 10.1098/rsos.140348 (PMC4453259; doi:10.1098/rsos.140348)
Supplement: File 2: Maple worksheet to construct exact solutions for one-dimensional, coupled multispecies, reactive transport models. [file rsos140348supp2.mw]

<?xml version="1.0" encoding="UTF-8"?>
<Worksheet>
<Version major="15" minor="1"/>
<Label-Scheme value="2" prefix=""/>
<View-Properties presentation="false"><Zoom percentage="125"/></View-Properties>
<MapleNet-Properties elisiondigitsbefore="100" labelling="true" indentamount="4" elisiontermsthreshold="10000" ansi="false" errorbreak="1" useclientjvm="true" echo="1" imaginaryunit="I" labelwidth="20" contextmenusize="automatic" plotdriver="opengl" elisiondigitsafter="100" plotoutput="terminal" helpbrowser="standard" rtablesize="10" elisiontermsbefore="100" elisiondigitsthreshold="10000" typesetting="standard" plotdevice="inline" verboseproc="1" showassumed="1" errorcursor="false" longdelim="true" plotoptions="" quiet="false" elisiontermsafter="100" screenwidth="79" preplot="" prettyprint="3" displayprecision="-1" screenpixelheight="1080" warnlevel="3" screenheight="25" latexwidth="6.0" postplot="" prompt="&gt; " ShowLabels="true"/>
<Styles><Font name="Ordered List 1" background="[255,255,255]" bold="false" executable="false" family="Times New Roman" foreground="[0,0,0]" italic="false" opaque="false" readonly="false" size="12" subscript="false" superscript="false" underline="false" placeholder="false"/>
<Font name="Annotation Text" background="[255,255,255]" bold="false" executable="false" family="Times New Roman" foreground="[0,0,0]" italic="false" opaque="false" readonly="false" size="12" subscript="false" superscript="false" underline="false" placeholder="false"/>
<Font name="Ordered List 2" background="[255,255,255]" bold="false" executable="false" family="Times New Roman" foreground="[0,0,0]" italic="false" opaque="false" readonly="false" size="12" subscript="false" superscript="false" underline="false" placeholder="false"/>
<Font name="Ordered List 3" background="[255,255,255]" bold="false" executable="false" family="Times New Roman" foreground="[0,0,0]" italic="false" opaque="false" readonly="false" size="12" subscript="false" superscript="false" underline="false" placeholder="false"/>
<Font name="Ordered List 4" background="[255,255,255]" bold="false" executable="false" family="Times New Roman" foreground="[0,0,0]" italic="false" opaque="false" readonly="false" size="12" subscript="false" superscript="false" underline="false" placeholder="false"/>
<Font name="Ordered List 5" background="[255,255,255]" bold="false" executable="false" family="Times New Roman" foreground="[0,0,0]" italic="false" opaque="false" readonly="false" size="12" subscript="false" superscript="false" underline="false" placeholder="false"/>
<Font name="Author" background="[255,255,255]" bold="false" executable="false" family="Times New Roman" foreground="[0,0,0]" italic="false" opaque="false" readonly="false" size="12" subscript="false" superscript="false" underline="false" placeholder="false"/>
<Font name="Annotation Title" background="[255,255,255]" bold="true" executable="false" family="Times New Roman" foreground="[0,0,0]" italic="false" opaque="false" readonly="false" size="18" subscript="false" superscript="false" underline="false" placeholder="false"/>
<Font name="Warning" background="[255,255,255]" bold="false" executable="false" family="Courier New" foreground="[0,0,255]" italic="false" opaque="false" readonly="true" size="12" subscript="false" superscript="false" underline="false" placeholder="false"/>
<Font name="Caption Reference" background="[255,255,255]" bold="true" executable="false" family="Times New Roman" foreground="[0,0,0]" italic="false" opaque="false" readonly="false" size="12" subscript="false" superscript="false" underline="false" placeholder="false"/>
<Font name="Maple Input Placeholder" background="[255,255,255]" bold="true" executable="true" family="Courier New" foreground="[200,0,200]" italic="false" opaque="false" readonly="false" size="12" subscript="false" superscript="false" underline="false" placeholder="true"/>
<Font name="Maple Plot" background="[255,255,255]" bold="false" executable="false" family="Times New Roman" foreground="[0,0,0]" italic="false" opaque="false" readonly="false" size="12" subscript="false" superscript="false" underline="false" placeholder="false"/>
<Font name="Code" background="[255,255,255]" bold="false" executable="false" family="Courier New" foreground="[255,0,0]" italic="false" opaque="false" readonly="false" size="12" subscript="false" superscript="false" underline="false" placeholder="false"/>
<Font name="Line Printed Output" background="[255,255,255]" bold="false" executable="false" family="Courier New" foreground="[0,0,255]" italic="false" opaque="false" readonly="true" size="12" subscript="false" superscript="false" underline="false" placeholder="false"/>
<Font name="Text Output" background="[255,255,255]" bold="false" executable="false" family="Courier New" foreground="[0,0,255]" italic="false" opaque="false" readonly="true" size="12" subscript="false" superscript="false" underline="false" placeholder="false"/>
<Font name="Diagnostic" background="[255,255,255]" bold="false" executable="false" family="Courier New" foreground="[40,120,40]" italic="false" opaque="false" readonly="true" size="12" subscript="false" superscript="false" underline="false" placeholder="false"/>
<Font name="2D Inert Output" background="[255,255,255]" bold="false" executable="true" family="Times New Roman" foreground="[144,144,144]" italic="false" opaque="false" readonly="false" size="12" subscript="false" superscript="false" underline="false" placeholder="false"/>
<Font name="Normal" background="[255,255,255]" bold="false" executable="false" family="Times New Roman" foreground="[0,0,0]" italic="false" opaque="false" readonly="false" size="12" subscript="false" superscript="false" underline="false" placeholder="false"/>
<Font name="Hyperlink" background="[255,255,255]" bold="false" executable="false" family="Times New Roma" foreground="[0,128,128]" italic="false" opaque="false" readonly="false" size="12" subscript="false" superscript="false" underline="true" placeholder="false"/>
<Font name="Maple Output" background="[255,255,255]" bold="false" executable="false" family="Times New Roman" foreground="[0,0,0]" italic="false" opaque="false" readonly="false" size="12" subscript="false" superscript="false" underline="false" placeholder="false"/>
<Font name="Dash Item" background="[255,255,255]" bold="false" executable="false" family="Times New Roman" foreground="[0,0,0]" italic="false" opaque="false" readonly="false" size="12" subscript="false" superscript="false" underline="false" placeholder="false"/>
<Font name="2D Math" background="[255,255,255]" bold="false" executable="false" family="Times New Roman" foreground="[0,0,0]" italic="false" opaque="false" readonly="false" size="12" subscript="false" superscript="false" underline="false" placeholder="false"/>
<Font name="Maple Input" background="[255,255,255]" bold="true" executable="true" family="Courier New" foreground="[255,0,0]" italic="false" opaque="false" readonly="false" size="12" subscript="false" superscript="false" underline="false" placeholder="false"/>
<Font name="2D Output" background="[255,255,255]" bold="false" executable="false" family="Times New Roman" foreground="[0,0,255]" italic="false" opaque="false" readonly="true" size="12" subscript="false" superscript="false" underline="false" placeholder="false"/>
<Font name="2D Input" background="[255,255,255]" bold="false" executable="true" family="Times New Roman" foreground="[0,0,0]" italic="false" opaque="false" readonly="false" size="12" subscript="false" superscript="false" underline="false" placeholder="false"/>
<Font name="HyperlinkError" background="[255,255,255]" bold="false" executable="false" family="Courier New" foreground="[255,0,255]" italic="false" opaque="false" readonly="true" size="12" subscript="false" superscript="false" underline="true" placeholder="false"/>
<Font name="Header and Footer" background="[255,255,255]" bold="false" executable="false" family="Times New Roman" foreground="[0,0,0]" italic="false" opaque="false" readonly="false" size="10" subscript="false" superscript="false" underline="false" placeholder="false"/>
<Font name="Error" background="[255,255,255]" bold="false" executable="false" family="Courier New" foreground="[255,0,255]" italic="false" opaque="false" readonly="true" size="12" subscript="false" superscript="false" underline="false" placeholder="false"/>
<Font name="Title" background="[255,255,255]" bold="true" executable="false" family="Times New Roman" foreground="[0,0,0]" italic="false" opaque="false" readonly="false" size="18" subscript="false" superscript="false" underline="false" placeholder="false"/>
<Font name="Heading 1" background="[255,255,255]" bold="true" executable="false" family="Times New Roma" foreground="[0,0,0]" italic="false" opaque="false" readonly="false" size="18" subscript="false" superscript="false" underline="false" placeholder="false"/>
<Font name="Text" background="[255,255,255]" bold="false" executable="false" family="Times New Roman" foreground="[0,0,0]" italic="false" opaque="false" readonly="false" size="12" subscript="false" superscript="false" underline="false" placeholder="false"/>
<Font name="Bullet Item" background="[255,255,255]" bold="false" executable="false" family="Times New Roman" foreground="[0,0,0]" italic="false" opaque="false" readonly="false" size="12" subscript="false" superscript="false" underline="false" placeholder="false"/>
<Font name="Heading 4" background="[255,255,255]" bold="false" executable="false" family="Times New Roma" foreground="[0,0,0]" italic="true" opaque="false" readonly="false" size="12" subscript="false" superscript="false" underline="false" placeholder="false"/>
<Font name="Equation Label" background="[255,255,255]" bold="true" executable="false" family="Times New Roman" foreground="[0,0,0]" italic="false" opaque="false" readonly="false" size="12" subscript="false" superscript="false" underline="false" placeholder="false"/>
<Font name="Heading 3" background="[255,255,255]" bold="true" executable="false" family="Times New Roma" foreground="[0,0,0]" italic="true" opaque="false" readonly="false" size="14" subscript="false" superscript="false" underline="false" placeholder="false"/>
<Font name="Heading 2" background="[255,255,255]" bold="true" executable="false" family="Times New Roma" foreground="[0,0,0]" italic="false" opaque="false" readonly="false" size="16" subscript="false" superscript="false" underline="false" placeholder="false"/>
<Font name="HyperlinkWarning" background="[255,255,255]" bold="false" executable="false" family="Courier New" foreground="[0,0,255]" italic="false" opaque="false" readonly="true" size="12" subscript="false" superscript="false" underline="true" placeholder="false"/>
<Font name="Atomic Variable" background="[255,255,255]" bold="false" executable="false" family="Times New Roman" foreground="[175,0,175]" italic="true" opaque="false" readonly="false" size="12" subscript="false" superscript="false" underline="false" placeholder="false"/>
<Font name="Dictionary Hyperlink" background="[255,255,255]" bold="false" executable="false" family="Times New Roma" foreground="[147,0,15]" italic="false" opaque="false" readonly="false" size="12" subscript="false" superscript="false" underline="true" placeholder="false"/>
<Font name="Caption Text" background="[255,255,255]" bold="true" executable="false" family="Times New Roman" foreground="[0,0,0]" italic="false" opaque="false" readonly="false" size="12" subscript="false" superscript="false" underline="false" placeholder="false"/>
<Font name="List Item" background="[255,255,255]" bold="false" executable="false" family="Times New Roman" foreground="[0,0,0]" italic="false" opaque="false" readonly="false" size="12" subscript="false" superscript="false" underline="false" placeholder="false"/>
<Layout name="Ordered List 1" alignment="left" bullet="numeric" firstindent="0" leftmargin="0" rightmargin="0" linespacing="0.0" spaceabove="3" spacebelow="3" linebreak="space" pagebreak-before="false" initial="-1" bulletsuffix=""/>
<Layout name="Ordered List 2" alignment="left" bullet="alphabetic" firstindent="0" leftmargin="36" rightmargin="0" linespacing="0.0" spaceabove="3" spacebelow="3" linebreak="space" pagebreak-before="false" initial="-1" bulletsuffix=""/>
<Layout name="Ordered List 3" alignment="left" bullet="roman" firstindent="0" leftmargin="72" rightmargin="0" linespacing="0.0" spaceabove="3" spacebelow="3" linebreak="space" pagebreak-before="false" initial="-1" bulletsuffix=""/>
<Layout name="Ordered List 4" alignment="left" bullet="ALPHABETIC" firstindent="0" leftmargin="108" rightmargin="0" linespacing="0.0" spaceabove="3" spacebelow="3" linebreak="space" pagebreak-before="false" initial="-1" bulletsuffix=""/>
<Layout name="Ordered List 5" alignment="left" bullet="ROMAN" firstindent="0" leftmargin="144" rightmargin="0" linespacing="0.0" spaceabove="3" spacebelow="3" linebreak="space" pagebreak-before="false" initial="-1" bulletsuffix=""/>
<Layout name="Author" alignment="centred" bullet="none" firstindent="0" leftmargin="0" rightmargin="0" linespacing="0.0" spaceabove="8" spacebelow="8" linebreak="space" pagebreak-before="false" initial="0" bulletsuffix=""/>
<Layout name="Warning" alignment="left" bullet="none" firstindent="0" leftmargin="0" rightmargin="0" linespacing="0.0" spaceabove="0" spacebelow="0" linebreak="space" pagebreak-before="false" initial="0" bulletsuffix=""/>
<Layout name="Annotation Title" alignment="centred" bullet="none" firstindent="0" leftmargin="0" rightmargin="0" linespacing="0.0" spaceabove="12" spacebelow="12" linebreak="space" pagebreak-before="false" initial="0" bulletsuffix=""/>
<Layout name="Maple Plot" alignment="centred" bullet="none" firstindent="0" leftmargin="0" rightmargin="0" linespacing="0.0" spaceabove="0" spacebelow="0" linebreak="space" pagebreak-before="false" initial="0" bulletsuffix=""/>
<Layout name="Line Printed Output" alignment="left" bullet="none" firstindent="0" leftmargin="0" rightmargin="0" linespacing="0.0" spaceabove="0" spacebelow="0" linebreak="any" pagebreak-before="false" initial="0" bulletsuffix=""/>
<Layout name="Text Output" alignment="left" bullet="none" firstindent="0" leftmargin="0" rightmargin="0" linespacing="0.0" spaceabove="0" spacebelow="0" linebreak="newline" pagebreak-before="false" initial="0" bulletsuffix=""/>
<Layout name="Diagnostic" alignment="left" bullet="none" firstindent="0" leftmargin="0" rightmargin="0" linespacing="0.0" spaceabove="0" spacebelow="0" linebreak="any" pagebreak-before="false" initial="0" bulletsuffix=""/>
<Layout name="Normal" alignment="left" bullet="none" firstindent="0" leftmargin="0" rightmargin="0" linespacing="0.0" spaceabove="0" spacebelow="0" linebreak="space" pagebreak-before="false" initial="0" bulletsuffix=""/>
<Layout name="Maple Output" alignment="centred" bullet="none" firstindent="0" leftmargin="0" rightmargin="0" linespacing="0.3" spaceabove="0" spacebelow="0" linebreak="space" pagebreak-before="false" initial="0" bulletsuffix=""/>
<Layout name="Dash Item" alignment="left" bullet="dash" firstindent="0" leftmargin="0" rightmargin="0" linespacing="0.0" spaceabove="3" spacebelow="3" linebreak="space" pagebreak-before="false" initial="0" bulletsuffix=""/>
<Layout name="HyperlinkError" alignment="left" bullet="none" firstindent="0" leftmargin="0" rightmargin="0" linespacing="0.0" spaceabove="0" spacebelow="0" linebreak="space" pagebreak-before="false" initial="0" bulletsuffix=""/>
<Layout name="Error" alignment="left" bullet="none" firstindent="0" leftmargin="0" rightmargin="0" linespacing="0.0" spaceabove="0" spacebelow="0" linebreak="space" pagebreak-before="false" initial="0" bulletsuffix=""/>
<Layout name="Title" alignment="centred" bullet="none" firstindent="0" leftmargin="0" rightmargin="0" linespacing="0.0" spaceabove="12" spacebelow="12" linebreak="space" pagebreak-before="false" initial="0" bulletsuffix=""/>
<Layout name="Heading 1" alignment="left" bullet="none" firstindent="0" leftmargin="0" rightmargin="0" linespacing="0.0" spaceabove="8" spacebelow="4" linebreak="space" pagebreak-before="false" initial="0" bulletsuffix=""/>
<Layout name="Bullet Item" alignment="left" bullet="dot" firstindent="0" leftmargin="0" rightmargin="0" linespacing="0.0" spaceabove="3" spacebelow="3" linebreak="space" pagebreak-before="false" initial="0" bulletsuffix=""/>
<Layout name="Heading 4" alignment="left" bullet="none" firstindent="0" leftmargin="0" rightmargin="0" linespacing="0.0" spaceabove="0" spacebelow="0" linebreak="space" pagebreak-before="false" initial="0" bulletsuffix=""/>
<Layout name="Heading 3" alignment="left" bullet="none" firstindent="0" leftmargin="0" rightmargin="0" linespacing="0.0" spaceabove="0" spacebelow="0" linebreak="space" pagebreak-before="false" initial="0" bulletsuffix=""/>
<Layout name="Heading 2" alignment="left" bullet="none" firstindent="0" leftmargin="0" rightmargin="0" linespacing="0.0" spaceabove="8" spacebelow="2" linebreak="space" pagebreak-before="false" initial="0" bulletsuffix=""/>
<Layout name="HyperlinkWarning" alignment="left" bullet="none" firstindent="0" leftmargin="0" rightmargin="0" linespacing="0.0" spaceabove="0" spacebelow="0" linebreak="space" pagebreak-before="false" initial="0" bulletsuffix=""/>
<Layout name="List Item" alignment="left" bullet="indent" firstindent="0" leftmargin="0" rightmargin="0" linespacing="0.0" spaceabove="3" spacebelow="3" linebreak="space" pagebreak-before="false" initial="0" bulletsuffix=""/>
<Pencil-style name="Pencil 5" pen-color="[255,0,0]" pen-height="5.0" pen-width="5.0" pen-opacity="1.0"/>
<Pencil-style name="Pencil 4" pen-color="[0,0,255]" pen-height="3.0" pen-width="3.0" pen-opacity="1.0"/>
<Pencil-style name="Pencil 3" pen-color="[0,0,0]" pen-height="3.0" pen-width="3.0" pen-opacity="1.0"/>
<Pencil-style name="Pencil 2" pen-color="[0,0,255]" pen-height="1.0" pen-width="1.0" pen-opacity="1.0"/>
<Pencil-style name="Pencil 1" pen-color="[0,0,0]" pen-height="1.0" pen-width="1.0" pen-opacity="1.0"/>
<Highlighter-style name="Highlighter 2" pen-color="[255,204,0]" pen-height="14.0" pen-width="14.0" pen-opacity="0.8"/>
<Highlighter-style name="Highlighter 1" pen-color="[255,153,255]" pen-height="12.0" pen-width="8.0" pen-opacity="0.8"/>
<Highlighter-style name="Highlighter 4" pen-color="[0,255,255]" pen-height="32.0" pen-width="32.0" pen-opacity="0.8"/>
<Highlighter-style name="Highlighter 3" pen-color="[51,255,0]" pen-height="24.0" pen-width="24.0" pen-opacity="0.8"/>
<Highlighter-style name="Highlighter 5" pen-color="[255,255,0]" pen-height="48.0" pen-width="48.0" pen-opacity="0.8"/>
</Styles>
<Task-table>
    <Task-category name="&lt;default&gt;">
    </Task-category>
</Task-table>
<Task>
</Task>
<Group labelreference="L1" drawlabel="true">
<Input>
<Text-field prompt="&gt; " style="Maple Input" layout="Normal"><Equation executable="true" style="2D Input" input-equation="" display="LUklbXJvd0c2Iy9JK21vZHVsZW5hbWVHNiJJLFR5cGVzZXR0aW5nR0koX3N5c2xpYkdGJzYtLUkjbWlHRiQ2JVEocmVzdGFydEYnLyUnaXRhbGljR1EldHJ1ZUYnLyUsbWF0aHZhcmlhbnRHUSdpdGFsaWNGJy1JI21vR0YkNi1RIjpGJy9GM1Enbm9ybWFsRicvJSZmZW5jZUdRJmZhbHNlRicvJSpzZXBhcmF0b3JHRj0vJSlzdHJldGNoeUdGPS8lKnN5bW1ldHJpY0dGPS8lKGxhcmdlb3BHRj0vJS5tb3ZhYmxlbGltaXRzR0Y9LyUnYWNjZW50R0Y9LyUnbHNwYWNlR1EsMC4yNzc3Nzc4ZW1GJy8lJ3JzcGFjZUdGTC1GLDYlUSV3aXRoRidGL0YyLUkobWZlbmNlZEdGJDYkLUYjNiYtRiw2JVEpUERFdG9vbHNGJ0YvRjItRjY2LVEiLEYnRjlGOy9GP0YxRkBGQkZERkZGSC9GS1EmMC4wZW1GJy9GTlEsMC4zMzMzMzMzZW1GJy1GLDYlUSZTb2x2ZUYnRi9GMkY5RjlGNS1GNjYtUSJ+RidGOUY7Rj5GQEZCRkRGRkZIRmhuL0ZORmluRk8tRlM2JC1GIzYkLUYsNiVRJnBsb3RzRidGL0YyRjlGOUY1LyUrZXhlY3V0YWJsZUdGPUY5">LUklbXJvd0c2Iy9JK21vZHVsZW5hbWVHNiJJLFR5cGVzZXR0aW5nR0koX3N5c2xpYkdGJzYrLUkjbWlHRiQ2JVEocmVzdGFydEYnLyUnaXRhbGljR1EldHJ1ZUYnLyUsbWF0aHZhcmlhbnRHUSdpdGFsaWNGJy1JI21vR0YkNi1RIjpGJy9GM1Enbm9ybWFsRicvJSZmZW5jZUdRJmZhbHNlRicvJSpzZXBhcmF0b3JHRj0vJSlzdHJldGNoeUdGPS8lKnN5bW1ldHJpY0dGPS8lKGxhcmdlb3BHRj0vJS5tb3ZhYmxlbGltaXRzR0Y9LyUnYWNjZW50R0Y9LyUnbHNwYWNlR1EsMC4yNzc3Nzc4ZW1GJy8lJ3JzcGFjZUdGTC1GLDYlUSV3aXRoRidGL0YyLUkobWZlbmNlZEdGJDYkLUYjNiUtRiw2JVEpUERFdG9vbHNGJ0YvRjItRjY2LVEiLEYnRjlGOy9GP0YxRkBGQkZERkZGSC9GS1EmMC4wZW1GJy9GTlEsMC4zMzMzMzMzZW1GJy1GLDYlUSZTb2x2ZUYnRi9GMkY5RjUtRjY2LVEifkYnRjlGO0Y+RkBGQkZERkZGSEZobi9GTkZpbkZPLUZTNiQtRiM2Iy1GLDYlUSZwbG90c0YnRi9GMkY5RjU=</Equation></Text-field>
</Input>
</Group>
<Group labelreference="L4" drawlabel="true">
<Input>
<Text-field style="Text" layout="Normal"></Text-field>
<Text-field style="Text" layout="Normal">We consider the PDE </Text-field>
<Text-field style="Text" layout="Normal"></Text-field>
<Text-field style="Text" layout="Normal"><Equation executable="false" style="2D Math" input-equation="" display="LUklbXJvd0c2Iy9JK21vZHVsZW5hbWVHNiJJLFR5cGVzZXR0aW5nR0koX3N5c2xpYkdGJzY3LUkmbWZyYWNHRiQ2KC1GIzYmLUkjbW9HRiQ2LVErJlBhcnRpYWxEO0YnLyUsbWF0aHZhcmlhbnRHUSdub3JtYWxGJy8lJmZlbmNlR1EmZmFsc2VGJy8lKnNlcGFyYXRvckdGOS8lKXN0cmV0Y2h5R0Y5LyUqc3ltbWV0cmljR0Y5LyUobGFyZ2VvcEdGOS8lLm1vdmFibGVsaW1pdHNHRjkvJSdhY2NlbnRHRjkvJSdsc3BhY2VHUSYwLjBlbUYnLyUncnNwYWNlR0ZILyUrZXhlY3V0YWJsZUdRJXRydWVGJy8lMGZvbnRfc3R5bGVfbmFtZUdRKTJEfklucHV0RidGNC1GIzYoLUkjbWlHRiQ2I1EhRictRiM2J0YwLUZUNiVRInRGJy8lJ2l0YWxpY0dGTS9GNVEnaXRhbGljRidGS0ZORjRGU0ZLRk5GNC8lLmxpbmV0aGlja25lc3NHUSIxRicvJStkZW5vbWFsaWduR1EnY2VudGVyRicvJSludW1hbGlnbkdGX28vJSliZXZlbGxlZEdGOS1GMTYtUTEmSW52aXNpYmxlVGltZXM7RidGNEY3RjpGPEY+RkBGQkZERkZGSS1GVDYlUSJDRidGZm5GaG4tSShtZmVuY2VkR0YkNiQtRiM2KC1GVDYlUSJ4RidGZm5GaG4tRjE2LVEiLEYnRjRGNy9GO0ZNRjxGPkZARkJGREZGL0ZKUSwwLjMzMzMzMzNlbUYnRllGS0ZORjRGNC1GMTYtUSI9RidGNEY3RjpGPEY+RkBGQkZEL0ZHUSwwLjI3Nzc3NzhlbUYnL0ZKRlxxLUZUNiVRLSZ2YXJlcHNpbG9uO0YnL0ZnbkY5RjRGZG8tRltwNiQtRiM2KS1GLDYoLUYjNiYtSSVtc3VwR0YkNiVGMC1JI21uR0YkNiRRIjJGJ0Y0LyUxc3VwZXJzY3JpcHRzaGlmdEdRIjBGJ0ZLRk5GNC1GIzYoRlMtRiM2J0YwLUZbcjYlRl9wRl1yRmFyRktGTkY0RlNGS0ZORjRGam5GXW9GYG9GYm9GZG8tRiM2KEZnby1GMTYtUTAmQXBwbHlGdW5jdGlvbjtGJ0Y0RjdGOkY8Rj5GQEZCRkRGRkZJRmpvRktGTkY0RlNGS0ZORjRGNC1GMTYtUSgmbWludXM7RidGNEY3RjpGPEY+RkBGQkZEL0ZHUSwwLjIyMjIyMjJlbUYnL0ZKRmNzLUYxNi1RIn5GJ0Y0RjdGOkY8Rj5GQEZCRkRGRkZJLUZbcDYkLUYjNi0tRiw2KEYuLUYjNihGUy1GIzYnRjBGX3BGS0ZORjRGU0ZLRk5GNEZqbkZdb0Zgb0Zib0Zkby1GVDYlUSJ2RidGZm5GaG4tRltwNiQtRiM2JkZfcEZLRk5GNEY0LUYxNi1RJyZzZG90O0YnRjRGN0Y6RjxGPkZARkJGREZGRklGZXNGZ29Gam9GS0ZORjRGNEZfcy1GVDYlUSJrRidGYXFGNEZlcy1GW3A2JC1GIzYmLUZUNiVGYXBGYXFGNEZLRk5GNEY0Rml0LUZUNiVGaW9GYXFGNEZqb0ZLRk5GNA==">LUklbXJvd0c2Iy9JK21vZHVsZW5hbWVHNiJJLFR5cGVzZXR0aW5nR0koX3N5c2xpYkdGJzY3LUkmbWZyYWNHRiQ2KC1GIzYmLUkjbW9HRiQ2LVErJlBhcnRpYWxEO0YnLyUsbWF0aHZhcmlhbnRHUSdub3JtYWxGJy8lJmZlbmNlR1EmZmFsc2VGJy8lKnNlcGFyYXRvckdGOS8lKXN0cmV0Y2h5R0Y5LyUqc3ltbWV0cmljR0Y5LyUobGFyZ2VvcEdGOS8lLm1vdmFibGVsaW1pdHNHRjkvJSdhY2NlbnRHRjkvJSdsc3BhY2VHUSYwLjBlbUYnLyUncnNwYWNlR0ZILyUrZXhlY3V0YWJsZUdRJXRydWVGJy8lMGZvbnRfc3R5bGVfbmFtZUdRKTJEfklucHV0RidGNC1GIzYoLUkjbWlHRiQ2I1EhRictRiM2J0YwLUZUNiVRInRGJy8lJ2l0YWxpY0dGTS9GNVEnaXRhbGljRidGS0ZORjRGU0ZLRk5GNC8lLmxpbmV0aGlja25lc3NHUSIxRicvJStkZW5vbWFsaWduR1EnY2VudGVyRicvJSludW1hbGlnbkdGX28vJSliZXZlbGxlZEdGOS1GMTYtUTEmSW52aXNpYmxlVGltZXM7RidGNEY3RjpGPEY+RkBGQkZERkZGSS1GVDYlUSJDRidGZm5GaG4tSShtZmVuY2VkR0YkNiQtRiM2KC1GVDYlUSJ4RidGZm5GaG4tRjE2LVEiLEYnRjRGNy9GO0ZNRjxGPkZARkJGREZGL0ZKUSwwLjMzMzMzMzNlbUYnRllGS0ZORjRGNC1GMTYtUSI9RidGNEY3RjpGPEY+RkBGQkZEL0ZHUSwwLjI3Nzc3NzhlbUYnL0ZKRlxxLUZUNiVRLSZ2YXJlcHNpbG9uO0YnL0ZnbkY5RjRGZG8tRltwNiQtRiM2KS1GLDYoLUYjNiYtSSVtc3VwR0YkNiVGMC1JI21uR0YkNiRRIjJGJ0Y0LyUxc3VwZXJzY3JpcHRzaGlmdEdRIjBGJ0ZLRk5GNC1GIzYoRlMtRiM2J0YwLUZbcjYlRl9wRl1yRmFyRktGTkY0RlNGS0ZORjRGam5GXW9GYG9GYm9GZG8tRiM2KEZnby1GMTYtUTAmQXBwbHlGdW5jdGlvbjtGJ0Y0RjdGOkY8Rj5GQEZCRkRGRkZJRmpvRktGTkY0RlNGS0ZORjRGNC1GMTYtUSgmbWludXM7RidGNEY3RjpGPEY+RkBGQkZEL0ZHUSwwLjIyMjIyMjJlbUYnL0ZKRmNzLUYxNi1RIn5GJ0Y0RjdGOkY8Rj5GQEZCRkRGRkZJLUZbcDYkLUYjNi0tRiw2KEYuLUYjNihGUy1GIzYnRjBGX3BGS0ZORjRGU0ZLRk5GNEZqbkZdb0Zgb0Zib0Zkby1GVDYlUSJ2RidGZm5GaG4tRltwNiQtRiM2JkZfcEZLRk5GNEY0LUYxNi1RJyZzZG90O0YnRjRGN0Y6RjxGPkZARkJGREZGRklGZXNGZ29Gam9GS0ZORjRGNEZfcy1GVDYlUSJrRidGYXFGNEZlcy1GW3A2JC1GIzYmLUZUNiVGYXBGYXFGNEZLRk5GNEY0Rml0LUZUNiVGaW9GYXFGNEZqb0ZLRk5GNA==</Equation></Text-field>
<Text-field style="Text" layout="Normal"></Text-field>
<Text-field style="Text" layout="Normal">We wish to solve this problem using a regular perturbation approximation where <Equation executable="false" style="2D Math" input-equation="" display="LUklbXJvd0c2Iy9JK21vZHVsZW5hbWVHNiJJLFR5cGVzZXR0aW5nR0koX3N5c2xpYkdGJzYnLUkjbWlHRiQ2JVEnJiM5NDk7RicvJSdpdGFsaWNHUSZmYWxzZUYnLyUsbWF0aHZhcmlhbnRHUSdub3JtYWxGJy8lK2ZvcmVncm91bmRHUSpbMCwwLDI1NV1GJy8lKXJlYWRvbmx5R1EldHJ1ZUYnLyUwZm9udF9zdHlsZV9uYW1lR1EqMkR+T3V0cHV0RidGMg==">LUklbXJvd0c2Iy9JK21vZHVsZW5hbWVHNiJJLFR5cGVzZXR0aW5nR0koX3N5c2xpYkdGJzYnLUkjbWlHRiQ2JVEnJiM5NDk7RicvJSdpdGFsaWNHUSZmYWxzZUYnLyUsbWF0aHZhcmlhbnRHUSdub3JtYWxGJy8lK2ZvcmVncm91bmRHUSpbMCwwLDI1NV1GJy8lKXJlYWRvbmx5R1EldHJ1ZUYnLyUwZm9udF9zdHlsZV9uYW1lR1EqMkR+T3V0cHV0RidGMg==</Equation> is the small paramter.  In doing do we form a series of first order partial differential equations which we can solve analytically.  In this worksheet, we construct an O(<Equation executable="false" style="2D Math" input-equation="" display="LUklbXJvd0c2Iy9JK21vZHVsZW5hbWVHNiJJLFR5cGVzZXR0aW5nR0koX3N5c2xpYkdGJzYqLUklbXN1cEdGJDYlLUkjbWlHRiQ2JVEnJiM5NDk7RicvJSdpdGFsaWNHUSZmYWxzZUYnLyUsbWF0aHZhcmlhbnRHUSdub3JtYWxGJy1GIzYlLUkjbW5HRiQ2JFEiMkYnRjUvRjNRJXRydWVGJy9GNlEnaXRhbGljRicvJTFzdXBlcnNjcmlwdHNoaWZ0R1EiMEYnLUkjbW9HRiQ2LVEiKUYnRjUvJSZmZW5jZUdGPy8lKnNlcGFyYXRvckdGNC8lKXN0cmV0Y2h5R0Y/LyUqc3ltbWV0cmljR0Y0LyUobGFyZ2VvcEdGNC8lLm1vdmFibGVsaW1pdHNHRjQvJSdhY2NlbnRHRjQvJSdsc3BhY2VHUSwwLjE2NjY2NjdlbUYnLyUncnNwYWNlR0ZZLUYvNiVRKXNvbHV0aW9uRidGMkY1LUZGNi1RIi5GJ0Y1L0ZKRjRGSy9GTkY0Rk9GUUZTRlUvRlhRJjAuMGVtRicvRmVuRl9vLyUrZm9yZWdyb3VuZEdRKlswLDAsMjU1XUYnLyUpcmVhZG9ubHlHRj8vJTBmb250X3N0eWxlX25hbWVHUSoyRH5PdXRwdXRGJ0Y1">LUklbXJvd0c2Iy9JK21vZHVsZW5hbWVHNiJJLFR5cGVzZXR0aW5nR0koX3N5c2xpYkdGJzYqLUklbXN1cEdGJDYlLUkjbWlHRiQ2JVEnJiM5NDk7RicvJSdpdGFsaWNHUSZmYWxzZUYnLyUsbWF0aHZhcmlhbnRHUSdub3JtYWxGJy1GIzYlLUkjbW5HRiQ2JFEiMkYnRjUvRjNRJXRydWVGJy9GNlEnaXRhbGljRicvJTFzdXBlcnNjcmlwdHNoaWZ0R1EiMEYnLUkjbW9HRiQ2LVEiKUYnRjUvJSZmZW5jZUdGPy8lKnNlcGFyYXRvckdGNC8lKXN0cmV0Y2h5R0Y/LyUqc3ltbWV0cmljR0Y0LyUobGFyZ2VvcEdGNC8lLm1vdmFibGVsaW1pdHNHRjQvJSdhY2NlbnRHRjQvJSdsc3BhY2VHUSwwLjE2NjY2NjdlbUYnLyUncnNwYWNlR0ZZLUYvNiVRKXNvbHV0aW9uRidGMkY1LUZGNi1RIi5GJ0Y1L0ZKRjRGSy9GTkY0Rk9GUUZTRlUvRlhRJjAuMGVtRicvRmVuRl9vLyUrZm9yZWdyb3VuZEdRKlswLDAsMjU1XUYnLyUpcmVhZG9ubHlHRj8vJTBmb250X3N0eWxlX25hbWVHUSoyRH5PdXRwdXRGJ0Y1</Equation></Text-field>
<Text-field style="Text" layout="Normal"></Text-field>
<Text-field style="Text" layout="Normal">Initial condition</Text-field>
</Input>
</Group>
<Group labelreference="L3964" drawlabel="true">
<Input>
<Text-field prompt="&gt; " style="Maple Input" layout="Normal"><Equation executable="true" style="2D Input" input-equation="x0 := 0.:" display="LUklbXJvd0c2Iy9JK21vZHVsZW5hbWVHNiJJLFR5cGVzZXR0aW5nR0koX3N5c2xpYkdGJzYsLUkjbWlHRiQ2JVEjeDBGJy8lJ2l0YWxpY0dRJXRydWVGJy8lLG1hdGh2YXJpYW50R1EnaXRhbGljRictSSNtb0dGJDYtUSomY29sb25lcTtGJy9GM1Enbm9ybWFsRicvJSZmZW5jZUdRJmZhbHNlRicvJSpzZXBhcmF0b3JHRj0vJSlzdHJldGNoeUdGPS8lKnN5bW1ldHJpY0dGPS8lKGxhcmdlb3BHRj0vJS5tb3ZhYmxlbGltaXRzR0Y9LyUnYWNjZW50R0Y9LyUnbHNwYWNlR1EsMC4yNzc3Nzc4ZW1GJy8lJ3JzcGFjZUdGTC1JI21uR0YkNiRRJDAuMEYnRjktRjY2LVEiOkYnRjlGO0Y+RkBGQkZERkZGSEZKRk0tRiw2JVEibEYnRi9GMkY1LUZQNiRRJDEwMEYnRjlGUy8lK2V4ZWN1dGFibGVHRj1GOQ==">QyY+SSN4MEc2IiQiIiFGJyEiIj5JImxHRiUiJCsiRig=</Equation></Text-field>
</Input>
</Group>
<Group labelreference="L1167" drawlabel="true">
<Input>
<Text-field prompt="&gt; " style="Maple Input" layout="Normal"><Equation executable="true" style="2D Input" input-equation="" display="LUklbXJvd0c2Iy9JK21vZHVsZW5hbWVHNiJJLFR5cGVzZXR0aW5nR0koX3N5c2xpYkdGJzYlLUkjbWlHRiQ2I1EhRicvJStleGVjdXRhYmxlR1EmZmFsc2VGJy8lLG1hdGh2YXJpYW50R1Enbm9ybWFsRic=">JSFH</Equation></Text-field>
</Input>
</Group>
<Group labelreference="L12" drawlabel="true">
<Input>
<Text-field prompt="&gt; " style="Maple Input" layout="Normal"><Equation executable="true" style="2D Input" input-equation="g := proc (x, t) options operator, arrow; exp(-(x-x0)^2/l^2) end proc" display="LUklbXJvd0c2Iy9JK21vZHVsZW5hbWVHNiJJLFR5cGVzZXR0aW5nR0koX3N5c2xpYkdGJzYrLUkjbWlHRiQ2JVEiZ0YnLyUnaXRhbGljR1EldHJ1ZUYnLyUsbWF0aHZhcmlhbnRHUSdpdGFsaWNGJy1JI21vR0YkNi1RKiZjb2xvbmVxO0YnL0YzUSdub3JtYWxGJy8lJmZlbmNlR1EmZmFsc2VGJy8lKnNlcGFyYXRvckdGPS8lKXN0cmV0Y2h5R0Y9LyUqc3ltbWV0cmljR0Y9LyUobGFyZ2VvcEdGPS8lLm1vdmFibGVsaW1pdHNHRj0vJSdhY2NlbnRHRj0vJSdsc3BhY2VHUSwwLjI3Nzc3NzhlbUYnLyUncnNwYWNlR0ZMLUkobWZlbmNlZEdGJDYkLUYjNictRiw2JVEieEYnRi9GMi1GNjYtUSIsRidGOUY7L0Y/RjFGQEZCRkRGRkZIL0ZLUSYwLjBlbUYnL0ZOUSwwLjMzMzMzMzNlbUYnLUYsNiVRInRGJ0YvRjIvJStleGVjdXRhYmxlR0Y9RjlGOS1GNjYtUSgmc3JhcnI7RidGOUY7Rj5GQEZCRkRGRkZIRmVuL0ZORmZuLUY2Ni1RIn5GJ0Y5RjtGPkZARkJGREZGRkhGZW5GYW8tRiw2JVEkZXhwRicvRjBGPUY5LUZQNiQtRiM2JS1GNjYtUSomdW1pbnVzMDtGJ0Y5RjtGPkZARkJGREZGRkgvRktRLDAuMjIyMjIyMmVtRicvRk5GYXAtSSVtc3VwR0YkNiUtRlA2JC1GIzYkLUkmbWZyYWNHRiQ2KC1GIzYmRlQtRjY2LVEoJm1pbnVzO0YnRjlGO0Y+RkBGQkZERkZGSEZgcEZicC1GLDYlUSN4MEYnRi9GMkY5LUYjNiQtRiw2JVEibEYnRmhvRjlGOS8lLmxpbmV0aGlja25lc3NHUSIxRicvJStkZW5vbWFsaWduR1EnY2VudGVyRicvJSludW1hbGlnbkdGX3IvJSliZXZlbGxlZEdGPUY5RjktRiM2JC1JI21uR0YkNiRRIjJGJ0Y5RjkvJTFzdXBlcnNjcmlwdHNoaWZ0R1EiMEYnRjlGOUZcb0Y5">PkkiZ0c2ImYqNiRJInhHRiRJInRHRiRGJDYkSSlvcGVyYXRvckdGJEkmYXJyb3dHRiRGJC1JJGV4cEdGJDYjLCQqJiwmOSQiIiJJI3gwR0YkISIiIiIjSSJsR0YkISIjRjVGJEYkRiQ=</Equation></Text-field>
</Input>
<Output>
<Text-field style="2D Output" layout="Maple Output"><Equation executable="false" style="2D Output" display="LUklbXJvd0c2Iy9JK21vZHVsZW5hbWVHNiJJLFR5cGVzZXR0aW5nR0koX3N5c2xpYkdGJzYoLUkjbWlHRiQ2JVEiZ0YnLyUnaXRhbGljR1EldHJ1ZUYnLyUsbWF0aHZhcmlhbnRHUSdpdGFsaWNGJy1JI21vR0YkNi1RIzo9RicvRjNRJ25vcm1hbEYnLyUmZmVuY2VHUSZmYWxzZUYnLyUqc2VwYXJhdG9yR0Y9LyUpc3RyZXRjaHlHRj0vJSpzeW1tZXRyaWNHRj0vJShsYXJnZW9wR0Y9LyUubW92YWJsZWxpbWl0c0dGPS8lJ2FjY2VudEdGPS8lJ2xzcGFjZUdRLDAuMjc3Nzc3OGVtRicvJSdyc3BhY2VHRkwtRiM2KC1JKG1mZW5jZWRHRiQ2JC1GIzYoLUYsNiVRInhGJ0YvRjItRjY2LVEiLEYnRjlGOy9GP0YxRkBGQkZERkZGSC9GS1EmMC4wZW1GJy9GTlEsMC4zMzMzMzMzZW1GJy1GLDYlUSJ0RidGL0YyLyUrZm9yZWdyb3VuZEdRKFswLDAsMF1GJy8lKXJlYWRvbmx5R0Y9RjlGOS1GNjYtUSgmIzg1OTQ7RidGOUY7Rj5GQEZCRkRGRkZIRmduL0ZORmhuLUklbXN1cEdGJDYlLUY2Ni1RLyZFeHBvbmVudGlhbEU7RidGOUY7Rj5GQEZCRkRGRkZIRmduL0ZOUSwwLjExMTExMTFlbUYnLUYjNictRjY2LVEqJnVtaW51czA7RidGOUY7Rj5GQEZCRkRGRkZIL0ZLUSwwLjIyMjIyMjJlbUYnL0ZORmVwLUkmbWZyYWNHRiQ2KC1GIzYmLUZobzYlLUZSNiQtRiM2JkZWLUY2Ni1RKCZtaW51cztGJ0Y5RjtGPkZARkJGREZGRkhGZHBGZnAtRiw2JVEjeDBGJ0YvRjJGOUY5LUkjbW5HRiQ2JFEiMkYnRjkvJTFzdXBlcnNjcmlwdHNoaWZ0R1EiMEYnRl5vRmFvRjktRiM2Ji1GaG82JS1GLDYlUSJsRidGL0YyRmhxRlxyRl5vRmFvRjkvJS5saW5ldGhpY2tuZXNzR1EiMUYnLyUrZGVub21hbGlnbkdRJ2NlbnRlckYnLyUpbnVtYWxpZ25HRltzLyUpYmV2ZWxsZWRHRj1GXm9GYW9GOUZcckZeb0Zhb0Y5Rl5vRmFvRjk=">Zio2JEkieEc2IkkidEdGJUYlNiRJKW9wZXJhdG9yR0YlSSZhcnJvd0dGJUYlLUkkZXhwR0YlNiMsJComLCY5JCIiIkkjeDBHRiUhIiIiIiNJImxHRiUhIiNGM0YlRiVGJQ==</Equation></Text-field>
</Output>
</Group>
<Group labelreference="L1260" drawlabel="true">
<Input>
<Text-field style="Text" layout="Normal"></Text-field>
<Text-field style="Text" layout="Normal">Here we define the dispersion, advection and decay parameters</Text-field>
<Text-field style="Text" layout="Normal"></Text-field>
</Input>
</Group>
<Group labelreference="L1262" drawlabel="true">
<Input>
<Text-field prompt="&gt; " style="Maple Input" layout="Normal"><Equation executable="true" style="2D Input" input-equation="k0 := 0.5e-1:" display="LUklbXJvd0c2Iy9JK21vZHVsZW5hbWVHNiJJLFR5cGVzZXR0aW5nR0koX3N5c2xpYkdGJzYxLUkjbWlHRiQ2JVEjazBGJy8lJ2l0YWxpY0dRJXRydWVGJy8lLG1hdGh2YXJpYW50R1EnaXRhbGljRictSSNtb0dGJDYtUSomY29sb25lcTtGJy9GM1Enbm9ybWFsRicvJSZmZW5jZUdRJmZhbHNlRicvJSpzZXBhcmF0b3JHRj0vJSlzdHJldGNoeUdGPS8lKnN5bW1ldHJpY0dGPS8lKGxhcmdlb3BHRj0vJS5tb3ZhYmxlbGltaXRzR0Y9LyUnYWNjZW50R0Y9LyUnbHNwYWNlR1EsMC4yNzc3Nzc4ZW1GJy8lJ3JzcGFjZUdGTC1JI21uR0YkNiRRJTAuMDVGJ0Y5LUY2Ni1RIjpGJ0Y5RjtGPkZARkJGREZGRkhGSkZNLUYsNiVRKCYjOTQ5OzBGJ0YvRjJGNS1GUDYkUSQxLjBGJ0Y5LUY2Ni1RIjtGJ0Y5RjsvRj9GMUZARkJGREZGRkgvRktRJjAuMGVtRidGTS1GNjYtUSJ+RidGOUY7Rj5GQEZCRkRGRkZIRmpuL0ZORltvLUYsNiVRI3YwRidGL0YyRjUtRlA2JFEjMTBGJ0Y5RlMvJStleGVjdXRhYmxlR0Y9Rjk=">Qyg+SSNrMEc2IiQiIiYhIiMhIiI+SSllcHNpbG9uMEdGJSQiIzVGKSIiIj5JI3YwR0YlRi1GKQ==</Equation></Text-field>
</Input>
<Output>
<Text-field style="2D Output" layout="Maple Output"><Equation executable="false" style="2D Output" display="LUklbXJvd0c2Iy9JK21vZHVsZW5hbWVHNiJJLFR5cGVzZXR0aW5nR0koX3N5c2xpYkdGJzYoLUkjbWlHRiQ2JVEoJiM5NDk7MEYnLyUnaXRhbGljR1EldHJ1ZUYnLyUsbWF0aHZhcmlhbnRHUSdpdGFsaWNGJy1JI21vR0YkNi1RIzo9RicvRjNRJ25vcm1hbEYnLyUmZmVuY2VHUSZmYWxzZUYnLyUqc2VwYXJhdG9yR0Y9LyUpc3RyZXRjaHlHRj0vJSpzeW1tZXRyaWNHRj0vJShsYXJnZW9wR0Y9LyUubW92YWJsZWxpbWl0c0dGPS8lJ2FjY2VudEdGPS8lJ2xzcGFjZUdRLDAuMjc3Nzc3OGVtRicvJSdyc3BhY2VHRkwtSSNtbkdGJDYkUSQxLjBGJ0Y5LyUrZm9yZWdyb3VuZEdRKFswLDAsMF1GJy8lKXJlYWRvbmx5R0Y9Rjk=">JCIjNSEiIg==</Equation></Text-field>
</Output>
</Group>
<Group labelreference="L5035" drawlabel="true">
<Input>
<Text-field prompt="&gt; " style="Maple Input" layout="Normal"><Equation executable="true" style="2D Input" input-equation="k := proc (x) options operator, arrow; k0 end proc" display="LUklbXJvd0c2Iy9JK21vZHVsZW5hbWVHNiJJLFR5cGVzZXR0aW5nR0koX3N5c2xpYkdGJzYpLUkjbWlHRiQ2JVEia0YnLyUnaXRhbGljR1EldHJ1ZUYnLyUsbWF0aHZhcmlhbnRHUSdpdGFsaWNGJy1JI21vR0YkNi1RKiZjb2xvbmVxO0YnL0YzUSdub3JtYWxGJy8lJmZlbmNlR1EmZmFsc2VGJy8lKnNlcGFyYXRvckdGPS8lKXN0cmV0Y2h5R0Y9LyUqc3ltbWV0cmljR0Y9LyUobGFyZ2VvcEdGPS8lLm1vdmFibGVsaW1pdHNHRj0vJSdhY2NlbnRHRj0vJSdsc3BhY2VHUSwwLjI3Nzc3NzhlbUYnLyUncnNwYWNlR0ZMLUYsNiVRInhGJ0YvRjItRjY2LVEoJnNyYXJyO0YnRjlGO0Y+RkBGQkZERkZGSC9GS1EmMC4wZW1GJy9GTkZWLUYsNiVRI2swRidGL0YyLyUrZXhlY3V0YWJsZUdGPUY5">Pkkia0c2ImYqNiNJInhHRiRGJDYkSSlvcGVyYXRvckdGJEkmYXJyb3dHRiRGJEkjazBHRiRGJEYkRiQ=</Equation></Text-field>
</Input>
<Output>
<Text-field style="2D Output" layout="Maple Output"><Equation executable="false" style="2D Output" display="LUklbXJvd0c2Iy9JK21vZHVsZW5hbWVHNiJJLFR5cGVzZXR0aW5nR0koX3N5c2xpYkdGJzYoLUkjbWlHRiQ2JVEia0YnLyUnaXRhbGljR1EldHJ1ZUYnLyUsbWF0aHZhcmlhbnRHUSdpdGFsaWNGJy1JI21vR0YkNi1RIzo9RicvRjNRJ25vcm1hbEYnLyUmZmVuY2VHUSZmYWxzZUYnLyUqc2VwYXJhdG9yR0Y9LyUpc3RyZXRjaHlHRj0vJSpzeW1tZXRyaWNHRj0vJShsYXJnZW9wR0Y9LyUubW92YWJsZWxpbWl0c0dGPS8lJ2FjY2VudEdGPS8lJ2xzcGFjZUdRLDAuMjc3Nzc3OGVtRicvJSdyc3BhY2VHRkwtRiM2KC1GLDYlUSJ4RidGL0YyLUY2Ni1RKCYjODU5NDtGJ0Y5RjtGPkZARkJGREZGRkgvRktRJjAuMGVtRicvRk5GWC1GLDYlUSNrMEYnRi9GMi8lK2ZvcmVncm91bmRHUShbMCwwLDBdRicvJSlyZWFkb25seUdGPUY5RmduRmpuRjk=">Zio2I0kieEc2IkYlNiRJKW9wZXJhdG9yR0YlSSZhcnJvd0dGJUYlSSNrMEdGJUYlRiVGJQ==</Equation></Text-field>
</Output>
</Group>
<Group labelreference="L1258" drawlabel="true">
<Input>
<Text-field prompt="&gt; " style="Maple Input" layout="Normal"><Equation executable="true" style="2D Input" input-equation="k := proc (x) options operator, arrow; 0.3e-1*exp(-(1/500)*x) end proc" display="LUklbXJvd0c2Iy9JK21vZHVsZW5hbWVHNiJJLFR5cGVzZXR0aW5nR0koX3N5c2xpYkdGJzYsLUkjbWlHRiQ2JVEia0YnLyUnaXRhbGljR1EldHJ1ZUYnLyUsbWF0aHZhcmlhbnRHUSdpdGFsaWNGJy1JI21vR0YkNi1RKiZjb2xvbmVxO0YnL0YzUSdub3JtYWxGJy8lJmZlbmNlR1EmZmFsc2VGJy8lKnNlcGFyYXRvckdGPS8lKXN0cmV0Y2h5R0Y9LyUqc3ltbWV0cmljR0Y9LyUobGFyZ2VvcEdGPS8lLm1vdmFibGVsaW1pdHNHRj0vJSdhY2NlbnRHRj0vJSdsc3BhY2VHUSwwLjI3Nzc3NzhlbUYnLyUncnNwYWNlR0ZMLUYsNiVRInhGJ0YvRjItRjY2LVEoJnNyYXJyO0YnRjlGO0Y+RkBGQkZERkZGSC9GS1EmMC4wZW1GJy9GTkZWLUkjbW5HRiQ2JFElMC4wM0YnRjktRjY2LVEiKkYnRjlGO0Y+RkBGQkZERkZGSC9GS1EsMC4xNjY2NjY3ZW1GJy9GTkZqbi1GLDYlUSRleHBGJy9GMEY9RjktSShtZmVuY2VkR0YkNiQtRiM2KC1GNjYtUSomdW1pbnVzMDtGJ0Y5RjtGPkZARkJGREZGRkgvRktRLDAuMjIyMjIyMmVtRicvRk5GaW8tRiw2JUZRRl9vRjktRjY2LVEiL0YnRjlGO0Y+L0ZBRjFGQkZERkZGSEZpbkZbby1GWTYkUSQ1MDBGJ0Y5LyUrZXhlY3V0YWJsZUdGPUY5RjlGZHBGOQ==">Pkkia0c2ImYqNiNJInhHRiRGJDYkSSlvcGVyYXRvckdGJEkmYXJyb3dHRiRGJComJCIiJCEiIyIiIi1JJGV4cEdGJDYjLCQ5JCMhIiIiJCsmRi9GJEYkRiQ=</Equation></Text-field>
</Input>
<Output>
<Text-field style="2D Output" layout="Maple Output"><Equation executable="false" style="2D Output" display="LUklbXJvd0c2Iy9JK21vZHVsZW5hbWVHNiJJLFR5cGVzZXR0aW5nR0koX3N5c2xpYkdGJzYoLUkjbWlHRiQ2JVEia0YnLyUnaXRhbGljR1EldHJ1ZUYnLyUsbWF0aHZhcmlhbnRHUSdpdGFsaWNGJy1JI21vR0YkNi1RIzo9RicvRjNRJ25vcm1hbEYnLyUmZmVuY2VHUSZmYWxzZUYnLyUqc2VwYXJhdG9yR0Y9LyUpc3RyZXRjaHlHRj0vJSpzeW1tZXRyaWNHRj0vJShsYXJnZW9wR0Y9LyUubW92YWJsZWxpbWl0c0dGPS8lJ2FjY2VudEdGPS8lJ2xzcGFjZUdRLDAuMjc3Nzc3OGVtRicvJSdyc3BhY2VHRkwtRiM2KC1GLDYlUSJ4RidGL0YyLUY2Ni1RKCYjODU5NDtGJ0Y5RjtGPkZARkJGREZGRkgvRktRJjAuMGVtRicvRk5GWC1GIzYmLUkjbW5HRiQ2JFElMC4wM0YnRjktRjY2LVExJkludmlzaWJsZVRpbWVzO0YnRjlGO0Y+RkBGQkZERkZGSEZXRlktSSVtc3VwR0YkNiUtRjY2LVEvJkV4cG9uZW50aWFsRTtGJ0Y5RjtGPkZARkJGREZGRkhGVy9GTlEsMC4xMTExMTExZW1GJy1GIzYnLUY2Ni1RKiZ1bWludXMwO0YnRjlGO0Y+RkBGQkZERkZGSC9GS1EsMC4yMjIyMjIyZW1GJy9GTkZbcC1GIzYoLUkmbWZyYWNHRiQ2KC1GZ242JFEiMUYnRjktRmduNiRRJDUwMEYnRjkvJS5saW5ldGhpY2tuZXNzR0ZkcC8lK2Rlbm9tYWxpZ25HUSdjZW50ZXJGJy8lKW51bWFsaWduR0ZccS8lKWJldmVsbGVkR0Y9RmpuLUYjNiRGUUY5LyUrZm9yZWdyb3VuZEdRKFswLDAsMF1GJy8lKXJlYWRvbmx5R0Y9RjlGY3FGZnFGOS8lMXN1cGVyc2NyaXB0c2hpZnRHUSIwRidGOUZjcUZmcUY5RmNxRmZxRjk=">Zio2I0kieEc2IkYlNiRJKW9wZXJhdG9yR0YlSSZhcnJvd0dGJUYlKiYkIiIkISIjIiIiLUkkZXhwR0YlNiMsJDkkIyEiIiIkKyZGLUYlRiVGJQ==</Equation></Text-field>
</Output>
</Group>
<Group labelreference="L4377" drawlabel="true">
<Input>
<Text-field prompt="&gt; " style="Maple Input" layout="Normal"><Equation executable="true" style="2D Input" input-equation="" display="LUklbXJvd0c2Iy9JK21vZHVsZW5hbWVHNiJJLFR5cGVzZXR0aW5nR0koX3N5c2xpYkdGJzYlLUkjbWlHRiQ2I1EhRicvJStleGVjdXRhYmxlR1EmZmFsc2VGJy8lLG1hdGh2YXJpYW50R1Enbm9ybWFsRic=">JSFH</Equation></Text-field>
</Input>
</Group>
<Group labelreference="L5034" drawlabel="true">
<Input>
<Text-field prompt="&gt; " style="Maple Input" layout="Normal"><Equation executable="true" style="2D Input" input-equation="v := proc (x) options operator, arrow; 10 end proc" display="LUklbXJvd0c2Iy9JK21vZHVsZW5hbWVHNiJJLFR5cGVzZXR0aW5nR0koX3N5c2xpYkdGJzYsLUkjbWlHRiQ2JVEidkYnLyUnaXRhbGljR1EldHJ1ZUYnLyUsbWF0aHZhcmlhbnRHUSdpdGFsaWNGJy1JI21vR0YkNi1RKiZjb2xvbmVxO0YnL0YzUSdub3JtYWxGJy8lJmZlbmNlR1EmZmFsc2VGJy8lKnNlcGFyYXRvckdGPS8lKXN0cmV0Y2h5R0Y9LyUqc3ltbWV0cmljR0Y9LyUobGFyZ2VvcEdGPS8lLm1vdmFibGVsaW1pdHNHRj0vJSdhY2NlbnRHRj0vJSdsc3BhY2VHUSwwLjI3Nzc3NzhlbUYnLyUncnNwYWNlR0ZMLUYsNiVRInhGJ0YvRjItRjY2LVEoJnNyYXJyO0YnRjlGO0Y+RkBGQkZERkZGSC9GS1EmMC4wZW1GJy9GTkZWLUkjbW5HRiQ2JFEjMTBGJ0Y5LUY2Ni1RIn5GJ0Y5RjtGPkZARkJGREZGRkhGVUZXLUY2Ni1RIiNGJ0Y5RjtGPkZARkJGREZGRkhGVUZXLUkmbWZyYWNHRiQ2KC1GIzYlLUZZNiRRJzEwMDAwMEYnRjkvJStleGVjdXRhYmxlR0Y9RjktRiM2Ji1JKG1mZW5jZWRHRiQ2JC1GIzYmLUZZNiRRJTIwMDBGJ0Y5LUY2Ni1RIitGJ0Y5RjtGPkZARkJGREZGRkgvRktRLDAuMjIyMjIyMmVtRicvRk5GZHAtRiw2JUZRL0YwRj1GOUY5RjktRiw2I1EhRidGL0YyLyUubGluZXRoaWNrbmVzc0dRIjFGJy8lK2Rlbm9tYWxpZ25HUSdjZW50ZXJGJy8lKW51bWFsaWduR0ZhcS8lKWJldmVsbGVkR0Y9RmRvRjk=">Pkkidkc2ImYqNiNJInhHRiRGJDYkSSlvcGVyYXRvckdGJEkmYXJyb3dHRiRGJCIjNUYkRiRGJA==</Equation></Text-field>
</Input>
<Output>
<Text-field style="2D Output" layout="Maple Output"><Equation executable="false" style="2D Output" display="LUklbXJvd0c2Iy9JK21vZHVsZW5hbWVHNiJJLFR5cGVzZXR0aW5nR0koX3N5c2xpYkdGJzYoLUkjbWlHRiQ2JVEidkYnLyUnaXRhbGljR1EldHJ1ZUYnLyUsbWF0aHZhcmlhbnRHUSdpdGFsaWNGJy1JI21vR0YkNi1RIzo9RicvRjNRJ25vcm1hbEYnLyUmZmVuY2VHUSZmYWxzZUYnLyUqc2VwYXJhdG9yR0Y9LyUpc3RyZXRjaHlHRj0vJSpzeW1tZXRyaWNHRj0vJShsYXJnZW9wR0Y9LyUubW92YWJsZWxpbWl0c0dGPS8lJ2FjY2VudEdGPS8lJ2xzcGFjZUdRLDAuMjc3Nzc3OGVtRicvJSdyc3BhY2VHRkwtRiM2KC1GLDYlUSJ4RidGL0YyLUY2Ni1RKCYjODU5NDtGJ0Y5RjtGPkZARkJGREZGRkgvRktRJjAuMGVtRicvRk5GWC1JI21uR0YkNiRRIzEwRidGOS8lK2ZvcmVncm91bmRHUShbMCwwLDBdRicvJSlyZWFkb25seUdGPUY5RmhuRltvRjk=">Zio2I0kieEc2IkYlNiRJKW9wZXJhdG9yR0YlSSZhcnJvd0dGJUYlIiM1RiVGJUYl</Equation></Text-field>
</Output>
</Group>
<Group labelreference="L3498" drawlabel="true">
<Input>
<Text-field prompt="&gt; " style="Maple Input" layout="Normal"><Equation executable="true" style="2D Input" input-equation="plot(k(x), x = -1000 .. 1000, title = &quot;Decay rate&quot;)" display="LUklbXJvd0c2Iy9JK21vZHVsZW5hbWVHNiJJLFR5cGVzZXR0aW5nR0koX3N5c2xpYkdGJzYmLUkjbWlHRiQ2JVElcGxvdEYnLyUnaXRhbGljR1EldHJ1ZUYnLyUsbWF0aHZhcmlhbnRHUSdpdGFsaWNGJy1JKG1mZW5jZWRHRiQ2JC1GIzYzLUYsNiVRImtGJ0YvRjItRjY2JC1GIzYlLUYsNiVRInhGJ0YvRjIvJStleGVjdXRhYmxlR1EmZmFsc2VGJy9GM1Enbm9ybWFsRidGRy1JI21vR0YkNi1RIixGJ0ZHLyUmZmVuY2VHRkYvJSpzZXBhcmF0b3JHRjEvJSlzdHJldGNoeUdGRi8lKnN5bW1ldHJpY0dGRi8lKGxhcmdlb3BHRkYvJS5tb3ZhYmxlbGltaXRzR0ZGLyUnYWNjZW50R0ZGLyUnbHNwYWNlR1EmMC4wZW1GJy8lJ3JzcGFjZUdRLDAuMzMzMzMzM2VtRidGQS1GSjYtUSI9RidGR0ZNL0ZQRkZGUUZTRlVGV0ZZL0ZmblEsMC4yNzc3Nzc4ZW1GJy9GaW5GYG8tRko2LVEqJnVtaW51czA7RidGR0ZNRl5vRlFGU0ZVRldGWS9GZm5RLDAuMjIyMjIyMmVtRicvRmluRmZvLUkjbW5HRiQ2JFElMTAwMEYnRkctRko2LVEjLi5GJ0ZHRk1GXm9GUUZTRlVGV0ZZRmVvL0ZpbkZnbkZob0ZJLUZKNi1RIn5GJ0ZHRk1GXm9GUUZTRlVGV0ZZRmVuRl9wLUYsNiVRJnRpdGxlRidGL0YyRltvLUkjbXNHRiQ2I1ErRGVjYXl+cmF0ZUYnLUYsNiNRIUYnRkRGR0ZHRkRGRw==">LUklcGxvdEc2IjYlLUkia0dGJDYjSSJ4R0YkL0YpOyElKzUiJSs1L0kmdGl0bGVHRiRRK0RlY2F5fnJhdGVGJA==</Equation></Text-field>
</Input>
<Output>
<Text-field style="Maple Plot" layout="Maple Plot"><Plot height="400" type="two-dimensional" width="400" plot-scale="1.0" plot-xtrans="0.0" plot-ytrans="0.0" gridlinevisibility="1" legendvisibility="false">LSUlUExPVEc2Jy0lJ0NVUlZFU0c2JDdkdzckJCEmKysiISIiJCIvI3onSG9yO0EhIzk3JCQhMFwoXCoqeSVbKikqISM3JCIwMyFHR15lcUAhIzo3JCQhMFsmND5jTi4pKiEjNyQiMFFTdiZ6QUpAISM6NyQkITBfLzQpSFkrKCohIzckIjBIcWlnPXkzIyEjOjckJCEwZjxOSSkpb2YqISM3JCIwVUU9WDldLyMhIzo3JCQhMFkjXCkqZSFRXCohIzckIjB4PlkzJkcuPyEjOjckJCEwJXljOGBCKVIqISM3JCIwWkUjKW9kYCc+ISM6NyQkITByVSYzdkYqSCohIzckIjBAXWVlVW8jPiEjOjckJCEwOERdP05wPiohIzckIjBLbHIoUiF5KT0hIzo3JCQhMCdHZDk2I1w0KiEjNyQiMHVZLHN4J1w9ISM6NyQkITAzPE0zKCkqKikqKSEjNyQiMERVIipSajciPSEjOjckJCEwSGU7OGh2KikpISM3JCIwMEQpMyUqM3k8ISM6NyQkITAtMDVTNk56KSEjNyQiMENbOSIpcDl1IiEjOjckJCEvMztLVy4qbykhIzYkIjBGbnlsZWFxIiEjOjckJCEwJXljODpOKWUpISM3JCIwJm8rLytZcjshIzo3JCQhMFgqKXl4QHBcKSEjNyQiMFg0cl90NmsiISM6NyQkITBaJSopeUg/KVEpISM3JCIwNElOVHRlZyIhIzo3JCQhMFJ4YSpRNSdIKSEjNyQiMC5JRkdrbGQiISM6NyQkITA8TW93cSopPSkhIzckIjAlUltmSjlWOiEjOjckJCEwKFsoXHpSVDQpISM3JCIwLllxU15UXiIhIzo3JCQhMHNXKik9JjQhKnohIzckIjBKKCkpNCJwSFsiISM6NyQkITAqemY+LC0iKnkhIzckIjAsJWV2SyhRWCIhIzo3JCQhMCc+Unljayh5KCEjNyQiMEF5dT9CVFUiISM6NyQkITB5YzhuOkZwKCEjNyQiL1A3aClSdFIiISM5NyQkITAmMzxNM0shZighIzckIjBeZ3UhWyxwOCEjOjckJCEvJXplUGhSWyghIzYkIjB1dksjMz9TOCEjOjckJCEwKFF4YV5QIlIoISM3JCIwOFpfTjdjSiIhIzo3JCQhMFwoXCpcejhIKCEjNyQiME5kZGdpJipHIiEjOjckJCEwMzpJP3UhKT0oISM3JCIvPEZNQT5qNyEjOTckJCEwN0JZNzVxMyghIzckIjBoQWkoZSJ6QiIhIzo3JCQhLzM7S2FBKilwISM2JCIveS5KNyVSQCIhIzk3JCQhMDI6ST9fMSlvISM3JCIvSjNwXSd5PSIhIzk3JCQhMD5Rd0slNCR5JyEjNyQiMDkuIylmN1w7IiEjOjckJCEwIj1Pcy8kKnltISM3JCIwaykpSEcmKjM5IiEjOjckJCEwVylvUERhJWUnISM3JCIwYkRsJSpmJj42ISM6NyQkITAmKXBSZl44WychIzckIjB0L10wInAnNCIhIzo3JCQhMCUqKXlkcEQlUSchIzckIjAjM1VQKipmdjUhIzo3JCQhMDtLazNsRkcnISM3JCIwbjhANSgpUjAiISM6NyQkITB5YjZCUU49JyEjNyQiMDYhR0BsRkw1ISM6NyQkITB1WiY0cGx6ZyEjNyQiMGRhc09JPywiISM6NyQkITBEXi0mb2d6ZiEjNyQiMFdpcSIqMyk+KiohIzs3JCQhME5xU0AiSHhlISM3JCIwKFEjKT05KSk9KCohIzs3JCQhMDI6SSFHI2V4JiEjNyQiME1VIlJ0akImKiEjOzckJCEweWM4KFFlI28mISM3JCIvW1k5IylvWiQqISM6NyQkITBNb09gQGRkJiEjNyQiMC4hW19bLV0iKiEjOzckJCEwaUNcZVUsWyYhIzckIjA4UC8yd24oKikhIzs3JCQhMEVfL1xOI3lgISM3JCIwL3IyX29jeikhIzs3JCQhMCYqKil6UihwIUcmISM3JCIwcEcnRyhbZGkpISM7NyQkITAuMjkpUVJzXiEjNyQiMEVSTSZ6IjRXKSEjOzckJCEwJilwUio0aHldISM3JCIwMTMjeTIyJUcpISM7NyQkITBYKil5ZG1AKFwhIzckIjBkKSo0OncmNCIpISM7NyQkITBAVCNbUzp2WyEjNyQiMEs1OG9ZUCZ6ISM7NyQkITBuTXBlUCFwWiEjNyQiMEI7Nm8/bnkoISM7NyQkITBvTnIteHVuJSEjNyQiMG46Ny1GYWsoISM7NyQkITAkZj1QLT90WCEjNyQiMGRcKnkraihbKCEjOzckJCEwOklnK3VDWiUhIzckIjBHJyo9OCpIUXQhIzs3JCQhMFUlKW9kOD1QJSEjNyQiMChwJ1IvVD8+KCEjOzckJCEwWydIZk1fclUhIzckIjBiYHMwPyNccSEjOzckJCEwTG1LMHdePCUhIzckIjBAczZoJm85cCEjOzckJCEwKil5ZCY+LXJTISM3JCIwbjM2IXA4c24hIzs3JCQhMHNWKFtidnJSISM3JCIwTCo+LE8sUm0hIzs3JCQhMENbJ0hCR25RISM3JCIwYC1nKUh0LGwhIzs3JCQhMHJVJjMqM0Z4JCEjNyQiMCZcXDMwIip6aiEjOzckJCEwTnBRZCg9b08hIzckIjAkSHptdSN6QychIzs3JCQhMHNWKFtWMm9OISM3JCIwS1ZEYHJTNychIzs3JCQhMDA1PyFbP29NISM3JCIwUkcxVGpIKychIzs3JCQhMCRvT3QxKlFPJCEjNyQiMChbYjU/LXplISM7NyQkITAjUXdfTiJ5RSQhIzckIjAtU09iS3J3JiEjOzckJCEwKWY+UnVUcEohIzckIjBXKTQtJFxabCYhIzs3JCQhMCY0PlFreGdJISM3JCIwKHppMXE/TGIhIzs3JCQhMHdfMCI0VGlIISM3JCIwaCpbOmFURGEhIzs3JCQhME1vT3Q4PSdHISM3JCIwaSh5dSlcdEomISM7NyQkIS8qemYqKjMmZkYhIzYkIjBHLTBPZCc0XyEjOzckJCEwJjM8TTVabEUhIzckIjBsI2UkKj1mN14hIzs3JCQhLy4xNydIX2MjISM2JCIwJD1uRVE2Nl0hIzs3JCQhMCYzPE03dmxDISM3JCIwLTQ3ZSpSN1whIzs3JCQhMEdkOUhTJGZCISM3JCIwQk9zZ2QqM1shIzs3JCQhMDZAVUNQYUUjISM3JCIwRUddRCZbPlohIzs3JCQhMGAwNmkjNGRAISM3JCIwJEgnUTc+JD1ZISM7NyQkITB6ZTwmKj4kZj8hIzckIjBPRlpIKCkpR1ghIzs3JCQhMDpJZyt6RCc+ISM3JCIvZClleS5AVyUhIzo3JCQhMEdiNVReJmU9ISM3JCIwWmpSSVExTiUhIzs3JCQhMDI6SSsuVHYiISM3JCIwOypmVXZwZ1UhIzs3JCQhMFYmMzwvMmY7ISM3JCIwYiVcXzdbIT0lISM7NyQkIS8zO0srOmU6ISM2JCIwbk9VJnolcDQlISM7NyQkISk7bWY5ISImJCIweVQxPFBxLCUhIzs3JCQhMF4tMDUqKkdOIiEjNyQiMCZSM1dFPEtSISM7NyQkITBRd18mKT4wRSIhIzckIjBcZypRJSo9Z1EhIzs3JCQhME1vTyQqPVc6IiEjNyQiMEgoejEmUSJ6UCEjOzckJCEwQ1olKlt5WTAiISM3JCIwekkvJikpXC9QISM7NyQkITBHZDlIOSFmJiohIzgkIjBsPzg1TD9qJCEjOzckJCEwdVomNHpYcSYpISM4JCIwX3hBJCpHNGMkISM7NyQkITBPdVsoSD5pdiEjOCQiMFZPOCE0JSkqWyQhIzs3JCQhMCllPE4hXE1cJyEjOCQiMGU6UWJQZ1QkISM7NyQkITBXKFsoXDpOXiYhIzgkIjBYU3BiUihcTCEjOzckJCEwbEpqRSY+WVghIzgkIjBod0cqcGImRyQhIzs3JCQhMFsnSGZlOTdOISM4JCIwQjQyQjEkPUshIzs3JCQhMD1QdVtaLlsjISM4JCIwUi9jI1JkX0ohIzs3JCQhMFF6ZTxaVWIiISM4JCIwKVslb1A+WjQkISM7NyQkITAtVidHZDlzWCEjOSQiMCMzbSVvZXYtJCEjOzckJCIwRmY9UDl0ZyUhIzkkIjBcUXYzJFtzSCEjOzckJCIwMDU/U3NWYCIhIzgkIjA7dWQqZUw0SCEjOzckJCIwTW5NcGUhZkQhIzgkIjBDIlJoJj4uJkchIzs3JCQiMFcoWyhcIilSWiQhIzgkIjBuZHpTUCcpeiMhIzs3JCQiLihSenkhSF0lISM2JCIwYl1WNU07dSMhIzs3JCQiME5tS2xhJ1FiISM4JCIwR0wkPmJVJm8jISM7NyQkIi93Xi4oeSVwbCEjNyQiMG1dKilIRzFqIyEjOzckJCIwIlF3X1g9RHYhIzgkIjAnPS9rTyMzZSMhIzs3JCQiMDM6SWdpWl4pISM4JCIwY3EoeXNDSUQhIzs3JCQiMCY0PlFjPVEmKiEjOCQiMFsudVckKSp5QyEjOzckJCIwT3JVbEtlMCIhIzckIi9pQXh3IipHQyEjOjckJCIwOUZhb20yOyIhIzckIjBAVVBqdCV5QiEjOzckJCIwJGY9UEU+YDchIzckIjBSLyVvNCJcTCMhIzs3JCQiLyNSeU9Vc04iISM2JCIwaEwjek8jb0cjISM7NyQkIjBVJG9PJD48WSIhIzckIjBLTUNQTiZSQSEjOzckJCIwUXdfRC1DYyIhIzckIjB6Kj4leiopWz4jISM7NyQkIjB4YTQqPiRRbCIhIzckIjAtJip6KSk9XjojISM7NyQkIjB2XCoqeV1EdyIhIzckIjAicF4pR2soM0AhIzs3JCQiMCRvT3QpXFkmPSEjNyQiMD00OXp3LTIjISM7NyQkIjAwNT8rJHloPiEjNyQiMEJ5O2cqUUU/ISM7NyQkIjBOcFEoUmhjPyEjNyQiMFFpQSgpPSQpKT4hIzs3JCQiLyYqKil6JmUxOyMhIzYkIjAoPT84O1BaPiEjOzckJCIwQlkjXE90ZkEhIzckIjBsSno/ayI0PiEjOzckJCIwRV8vNDNKTyMhIzckIjBfNjNwKDRxPSEjOzckJCIwVyhbKDRRIWVDISM3JCIwJXkiZSVwI1wkPSEjOzckJCIwUHRZJEhWZ0QhIzckIjBQP25wSnh6IiEjOzckJCIwJFsnSFIjem1FISM3JCIwKT4oXFMlKilmPCEjOzckJCIwTnFTaHkkZkYhIzckIjAoeUshKWVnRjwhIzs3JCQiMHRZJHBVUGZHISM3JCIwTmpMWSlSJHAiISM7NyQkIjA6SGVjekUnSCEjNyQiMCVlST4reGU7ISM7NyQkIjA2QFVrVlAxJCEjNyQiMHQwcD15YmkiISM7NyQkIjBVJG9PJEc6OyQhIzckIjAlKW8iM2Q0JWYiISM7NyQkIjA6SGVjLCxGJCEjNyQiMChcWzJPJilmOiEjOzckJCIwLjE3V2Z3TyQhIzckIjAwSVZTOChIOiEjOzckJCIwVCNbJ0hCPVokISM3JCIwLk5KKls8KVwiISM7NyQkIjB5YjZCNmljJCEjNyQiMGlPPENlLFoiISM7NyQkIjBQdVs8LSVwTyEjNyQiLzxVInpGLFciISM6NyQkIjBHYjUib1xtUCEjNyQiMCY0InkkPVY3OSEjOzckJCIwMTdDbykpeidRISM3JCIwRil6J3ldU1EiISM7NyQkIjBXKW9QYkBuUiEjNyQiMHN0eGBhb04iISM7NyQkIjBcJ0hmbzRyUyEjNyQiMENRcCpcJipHOCEjOzckJCIwJ0hmPXA5clQhIzckIjAqMzUkKW9pLTghIzs3JCQiMChReGFEWXRVISM3JCIwaE5MJT5DdzchIzs3JCQiMDpIZSc0JFxQJSEjNyQiMDEqeURMZ103ISM7NyQkIjBXKFsoKilwIm9XISM3JCIvX0BSJSlcRjchIzo3JCQiMCllPE5BLnZYISM3JCIvSic9OFU6PyIhIzo3JCQiLyc+Uj02MW4lISM2JCIwXk5GJT16eTYhIzs3JCQiMCc+UnkjPUR4JSEjNyQiMDZgUWQ0XToiISM7NyQkIjBGYTNQYysoWyEjNyQiMEJVTVYncEs2ISM7NyQkIjA+UHUpKWYkeVwhIzckIjA8MmxDRCUzNiEjOzckJCIwUHVbeFVAMiYhIzckIjBoVGl1R3kzIiEjOzckJCIweGE0PihleV4hIzckIjAkWzBlWyJcMSIhIzs3JCQiMC0uMXMqZnZfISM3JCIwd0cmKSo+WFc1ISM7NyQkIjBiND49OzxRJiEjNyQiMHArJmUpPUQtIiEjOzckJCIwYTM8dXdLWiYhIzckIjApM056WidSKyIhIzs3JCQiMEhlO2BgdmQmISM3JCIwXCx1Zk5DJCkqISM8NyQkIjAyOUd3eiN5YyEjNyQiMHlWVGVTamoqISM8NyQkIi8pZj4+Uyp5ZCEjNiQiMEByIT0yR1clKiEjPDckJCIwdVomNC5CemUhIzckIjBSQGpJTW5EKiEjPDckJCIwKnlkOnhkdmYhIzckIjBZU2BVcCszKiEjPDckJCIwTGxJIj10emchIzckIjAmR2tiMClHKikpISM8NyQkIi8wNT8jKSoqeWghIzYkIjBzazl0byE9KCkhIzw3JCQiMClmPlI5WiRHJyEjNyQiME1ZJylwKHpQJikhIzw3JCQiMF4sLidbL3lqISM3JCIwd1g2akR5UCkhIzw3JCQiMChbKFw+bURbJyEjNyQiMEQhR1g2Xi8jKSEjPDckJCIwXissVXpFZSchIzckIjBhXSRIKW89LykhIzw3JCQiMDxNbycqW0RvJyEjNyQiMFxqSSNbJEcpeSEjPDckJCIwUnhhNGpveSchIzckIjAkKm9xRiEzP3ghIzw3JCQiLy8zOy0lSClvISM2JCIwIm9TRj06dHYhIzw3JCQiMENbJ0hqTCIpcCEjNyQiMCIqZXglXGREdSEjPDckJCIwRmAxTHgqKjMoISM3JCIwJnBLLjMoZkUoISM8NyQkIjBZIkhlR00pPSghIzckIjB3XGRcQlc3KCEjPDckJCIwKWU8TislKilHKCEjNyQiMGFAJFxrXiMpcCEjPDckJCIwS2tHeFc3UighIzckIjBhSV9DKjRUbyEjPDckJCIwUHRZdCNHJlsoISM3JCIwJVxERHFqOG4hIzw3JCQiMCNSeWNUXyZlKCEjNyQiMCdRb24uUSFlJyEjPDckJCIwUHRZYC1dbyghIzckIjBUUUEvYDJYJyEjPDckJCIwJXBReE1UInooISM3JCIwbS5mWTxcSichIzw3JCQiMDdCWV87YCl5ISM3JCIvUlYqPkV1PichIzs3JCQiLyhReDloTyp6ISM2JCIvTGFpInpYMSchIzs3JCQiMFYmMzxRViI0KSEjNyQiMDtSIzQ2OVpmISM8NyQkIjAyOUd3dSIpPSkhIzckIi9aKW9yIT1MZSEjOzckJCIwJiopeWRCPyNIKSEjNyQiMC05eDpzSXImISM8NyQkIjA6SGV3XW1SKSEjNyQiMGFzanpsXGYmISM8NyQkIi8pZTxOJG8iXCkhIzYkIjBRL1s+SCcqWyYhIzw3JCQiMFUkb09QZyNmKSEjNyQiMEooKSpSbyQqemAhIzw3JCQiMEFXKW9ANCJwKSEjNyQiMDwtbFQsXUYmISM8NyQkIjByVCRvWSZ5eikhIzckIjAtOSdcNGNqXiEjPDckJCIwJXljOFJCISopKSEjNyQiLyw5JG9OIXBdISM7NyQkIjApZTxOW0wnKiopISM3JCIvY0psSWdpXCEjOzckJCIwKnBSel8yJzQqISM3JCIwS3gxWSpla1shIzw3JCQiLyYpcFJCJls+KiEjNiQiMChwMlEwVnBaISM8NyQkIjBYKil5KHpxJEgqISM3JCIwNyE+JWVmZ24lISM8NyQkIjB6YzhaTVhSKiEjNyQiLyhvQCMpNEZlJSEjOzckJCIwakVgJykzOV0qISM3JCIwRVNEVSV6JlslISM8NyQkIjBbJjQ+QVMqZiohIzckIjBrKlJHWnQpUiUhIzw3JCQiMDE2QUNNaHAqISM3JCIwVmMsJEhYOVYhIzw3JCQiMGU5SD1SJip6KiEjNyQiMHohUTBAOUVVISM8NyQkIi8wNT8hPkYhKiohIzYkIjAyIVtgXyMpUlQhIzw3JCQiJisrIiEiIiQiMFEpNChcZSsxJSEjPC0lJkNPTE9SRzYnJSRSR0JHJCIjNSEiIiQiIiEhIiIkIiIhISIiLSUrX0FUVFJJQlVURUc2Iy8lJ3NvdXJjZUclLG1hdGhkZWZhdWx0Ry0lJVZJRVdHNiQ7JCEmKysiISIiJCImKysiISIiJShERUZBVUxURy0lK0FYRVNMQUJFTFNHNiQtSSNtaUc2Iy9JK21vZHVsZW5hbWVHNiJJLFR5cGVzZXR0aW5nR0koX3N5c2xpYkc2IjY1USJ4NiIvJSdmYW1pbHlHUSE2Ii8lJXNpemVHUSMxMDYiLyUlYm9sZEdRJmZhbHNlNiIvJSdpdGFsaWNHUSV0cnVlNiIvJSp1bmRlcmxpbmVHUSZmYWxzZTYiLyUqc3Vic2NyaXB0R1EmZmFsc2U2Ii8lLHN1cGVyc2NyaXB0R1EmZmFsc2U2Ii8lK2ZvcmVncm91bmRHUShbMCwwLDBdNiIvJStiYWNrZ3JvdW5kR1EuWzI1NSwyNTUsMjU1XTYiLyUnb3BhcXVlR1EmZmFsc2U2Ii8lK2V4ZWN1dGFibGVHUSZmYWxzZTYiLyUpcmVhZG9ubHlHUSZmYWxzZTYiLyUpY29tcG9zZWRHUSZmYWxzZTYiLyUqY29udmVydGVkR1EmZmFsc2U2Ii8lK2ltc2VsZWN0ZWRHUSZmYWxzZTYiLyUscGxhY2Vob2xkZXJHUSZmYWxzZTYiLyU2c2VsZWN0aW9uLXBsYWNlaG9sZGVyR1EmZmFsc2U2Ii8lLG1hdGh2YXJpYW50R1EnaXRhbGljNiJRITYiLSUmVElUTEVHNiQtJSlfVFlQRVNFVEc2Iy1JJW1yb3dHNiMvSSttb2R1bGVuYW1lRzYiSSxUeXBlc2V0dGluZ0dJKF9zeXNsaWJHNiI2Ni1JI21zRzYjL0krbW9kdWxlbmFtZUc2IkksVHlwZXNldHRpbmdHSShfc3lzbGliRzYiNiNRK0RlY2F5fnJhdGU2Ii8lJ2ZhbWlseUdRMFRpbWVzfk5ld35Sb21hbjYiLyUlc2l6ZUdRIzEwNiIvJSVib2xkR1EmZmFsc2U2Ii8lJ2l0YWxpY0dRJmZhbHNlNiIvJSp1bmRlcmxpbmVHUSZmYWxzZTYiLyUqc3Vic2NyaXB0R1EmZmFsc2U2Ii8lLHN1cGVyc2NyaXB0R1EmZmFsc2U2Ii8lK2ZvcmVncm91bmRHUShbMCwwLDBdNiIvJStiYWNrZ3JvdW5kR1EuWzI1NSwyNTUsMjU1XTYiLyUnb3BhcXVlR1EmZmFsc2U2Ii8lK2V4ZWN1dGFibGVHUSZmYWxzZTYiLyUpcmVhZG9ubHlHUSZmYWxzZTYiLyUpY29tcG9zZWRHUSZmYWxzZTYiLyUqY29udmVydGVkR1EmZmFsc2U2Ii8lK2ltc2VsZWN0ZWRHUSZmYWxzZTYiLyUscGxhY2Vob2xkZXJHUSZmYWxzZTYiLyU2c2VsZWN0aW9uLXBsYWNlaG9sZGVyR1EmZmFsc2U2Ii8lMGZvbnRfc3R5bGVfbmFtZUdRJVRleHQ2Ii8lLG1hdGh2YXJpYW50R1Enbm9ybWFsNiItJS1UUkFOU1BBUkVOQ1lHNiMkIiIhISIiLSUlUk9PVEc2Jy0lKUJPVU5EU19YRzYjJCIkSSMhIiItJSlCT1VORFNfWUc2IyQiJCsjISIiLSUtQk9VTkRTX1dJRFRIRzYjJCIlIWYkISIiLSUuQk9VTkRTX0hFSUdIVEc2IyQiJXFMISIiLSUpQ0hJTERSRU5HNiI=</Plot></Text-field>
</Output>
</Group>
<Group labelreference="L5105" drawlabel="true">
<Input>
<Text-field prompt="&gt; " style="Maple Input" layout="Normal"><Equation executable="true" style="2D Input" input-equation="plot(v(x), x = -1000 .. 1000, title = &quot;Advection velocity&quot;)" display="LUklbXJvd0c2Iy9JK21vZHVsZW5hbWVHNiJJLFR5cGVzZXR0aW5nR0koX3N5c2xpYkdGJzYmLUkjbWlHRiQ2JVElcGxvdEYnLyUnaXRhbGljR1EldHJ1ZUYnLyUsbWF0aHZhcmlhbnRHUSdpdGFsaWNGJy1JKG1mZW5jZWRHRiQ2JC1GIzY1LUYsNiVRInZGJ0YvRjItRjY2JC1GIzYlLUYsNiVRInhGJ0YvRjIvJStleGVjdXRhYmxlR1EmZmFsc2VGJy9GM1Enbm9ybWFsRidGRy1JI21vR0YkNi1RIixGJ0ZHLyUmZmVuY2VHRkYvJSpzZXBhcmF0b3JHRjEvJSlzdHJldGNoeUdGRi8lKnN5bW1ldHJpY0dGRi8lKGxhcmdlb3BHRkYvJS5tb3ZhYmxlbGltaXRzR0ZGLyUnYWNjZW50R0ZGLyUnbHNwYWNlR1EmMC4wZW1GJy8lJ3JzcGFjZUdRLDAuMzMzMzMzM2VtRidGQS1GSjYtUSI9RidGR0ZNL0ZQRkZGUUZTRlVGV0ZZL0ZmblEsMC4yNzc3Nzc4ZW1GJy9GaW5GYG8tRko2LVEqJnVtaW51czA7RidGR0ZNRl5vRlFGU0ZVRldGWS9GZm5RLDAuMjIyMjIyMmVtRicvRmluRmZvLUkjbW5HRiQ2JFElMTAwMEYnRkctRko2LVEjLi5GJ0ZHRk1GXm9GUUZTRlVGV0ZZRmVvL0ZpbkZnbkZob0ZJLUZKNi1RIn5GJ0ZHRk1GXm9GUUZTRlVGV0ZZRmVuRl9wLUYsNiVRJnRpdGxlRidGL0YyRmBwRltvRmBwLUkjbXNHRiQ2I1EzQWR2ZWN0aW9ufnZlbG9jaXR5RictRiw2I1EhRidGREZHRkdGREZH">LUklcGxvdEc2JCUqcHJvdGVjdGVkR0koX3N5c2xpYkc2IjYlLUkidkdGJzYjSSJ4R0YnL0YsOyElKzUiJSs1L0kmdGl0bGVHRidRM0FkdmVjdGlvbn52ZWxvY2l0eUYn</Equation></Text-field>
</Input>
<Output>
<Text-field style="Maple Plot" layout="Maple Plot"><Plot height="400" type="two-dimensional" width="400" plot-scale="1.0" plot-xtrans="0.0" plot-ytrans="0.0" gridlinevisibility="1" legendvisibility="false">LSUlUExPVEc2Jy0lJ0NVUlZFU0c2JDdkdzckJCEmKysiISIiJCIkKyIhIiI3JCQhMFwoXCoqeSVbKikqISM3JCIkKyIhIiI3JCQhMFsmND5jTi4pKiEjNyQiJCsiISIiNyQkITBfLzQpSFkrKCohIzckIiQrIiEiIjckJCEwZjxOSSkpb2YqISM3JCIkKyIhIiI3JCQhMFkjXCkqZSFRXCohIzckIiQrIiEiIjckJCEwJXljOGBCKVIqISM3JCIkKyIhIiI3JCQhMHJVJjN2RipIKiEjNyQiJCsiISIiNyQkITA4RF0/TnA+KiEjNyQiJCsiISIiNyQkITAnR2Q5NiNcNCohIzckIiQrIiEiIjckJCEwMzxNMygpKiopKikhIzckIiQrIiEiIjckJCEwSGU7OGh2KikpISM3JCIkKyIhIiI3JCQhMC0wNVM2TnopISM3JCIkKyIhIiI3JCQhLzM7S1cuKm8pISM2JCIkKyIhIiI3JCQhMCV5Yzg6TillKSEjNyQiJCsiISIiNyQkITBYKil5eEBwXCkhIzckIiQrIiEiIjckJCEwWiUqKXlIPylRKSEjNyQiJCsiISIiNyQkITBSeGEqUTUnSCkhIzckIiQrIiEiIjckJCEwPE1vd3EqKT0pISM3JCIkKyIhIiI3JCQhMChbKFx6UlQ0KSEjNyQiJCsiISIiNyQkITBzVyopPSY0ISp6ISM3JCIkKyIhIiI3JCQhMCp6Zj4sLSIqeSEjNyQiJCsiISIiNyQkITAnPlJ5Y2soeSghIzckIiQrIiEiIjckJCEweWM4bjpGcCghIzckIiQrIiEiIjckJCEwJjM8TTNLIWYoISM3JCIkKyIhIiI3JCQhLyV6ZVBoUlsoISM2JCIkKyIhIiI3JCQhMChReGFeUCJSKCEjNyQiJCsiISIiNyQkITBcKFwqXHo4SCghIzckIiQrIiEiIjckJCEwMzpJP3UhKT0oISM3JCIkKyIhIiI3JCQhMDdCWTc1cTMoISM3JCIkKyIhIiI3JCQhLzM7S2FBKilwISM2JCIkKyIhIiI3JCQhMDI6ST9fMSlvISM3JCIkKyIhIiI3JCQhMD5Rd0slNCR5JyEjNyQiJCsiISIiNyQkITAiPU9zLyQqeW0hIzckIiQrIiEiIjckJCEwVylvUERhJWUnISM3JCIkKyIhIiI3JCQhMCYpcFJmXjhbJyEjNyQiJCsiISIiNyQkITAlKil5ZHBEJVEnISM3JCIkKyIhIiI3JCQhMDtLazNsRkcnISM3JCIkKyIhIiI3JCQhMHliNkJRTj0nISM3JCIkKyIhIiI3JCQhMHVaJjRwbHpnISM3JCIkKyIhIiI3JCQhMEReLSZvZ3pmISM3JCIkKyIhIiI3JCQhME5xU0AiSHhlISM3JCIkKyIhIiI3JCQhMDI6SSFHI2V4JiEjNyQiJCsiISIiNyQkITB5YzgoUWUjbyYhIzckIiQrIiEiIjckJCEwTW9PYEBkZCYhIzckIiQrIiEiIjckJCEwaUNcZVUsWyYhIzckIiQrIiEiIjckJCEwRV8vXE4jeWAhIzckIiQrIiEiIjckJCEwJioqKXpSKHAhRyYhIzckIiQrIiEiIjckJCEwLjI5KVFSc14hIzckIiQrIiEiIjckJCEwJilwUio0aHldISM3JCIkKyIhIiI3JCQhMFgqKXlkbUAoXCEjNyQiJCsiISIiNyQkITBAVCNbUzp2WyEjNyQiJCsiISIiNyQkITBuTXBlUCFwWiEjNyQiJCsiISIiNyQkITBvTnIteHVuJSEjNyQiJCsiISIiNyQkITAkZj1QLT90WCEjNyQiJCsiISIiNyQkITA6SWcrdUNaJSEjNyQiJCsiISIiNyQkITBVJSlvZDg9UCUhIzckIiQrIiEiIjckJCEwWydIZk1fclUhIzckIiQrIiEiIjckJCEwTG1LMHdePCUhIzckIiQrIiEiIjckJCEwKil5ZCY+LXJTISM3JCIkKyIhIiI3JCQhMHNWKFtidnJSISM3JCIkKyIhIiI3JCQhMENbJ0hCR25RISM3JCIkKyIhIiI3JCQhMHJVJjMqM0Z4JCEjNyQiJCsiISIiNyQkITBOcFFkKD1vTyEjNyQiJCsiISIiNyQkITBzVihbVjJvTiEjNyQiJCsiISIiNyQkITAwNT8hWz9vTSEjNyQiJCsiISIiNyQkITAkb090MSpRTyQhIzckIiQrIiEiIjckJCEwI1F3X04ieUUkISM3JCIkKyIhIiI3JCQhMClmPlJ1VHBKISM3JCIkKyIhIiI3JCQhMCY0PlFreGdJISM3JCIkKyIhIiI3JCQhMHdfMCI0VGlIISM3JCIkKyIhIiI3JCQhME1vT3Q4PSdHISM3JCIkKyIhIiI3JCQhLyp6ZioqMyZmRiEjNiQiJCsiISIiNyQkITAmMzxNNVpsRSEjNyQiJCsiISIiNyQkIS8uMTcnSF9jIyEjNiQiJCsiISIiNyQkITAmMzxNN3ZsQyEjNyQiJCsiISIiNyQkITBHZDlIUyRmQiEjNyQiJCsiISIiNyQkITA2QFVDUGFFIyEjNyQiJCsiISIiNyQkITBgMDZpIzRkQCEjNyQiJCsiISIiNyQkITB6ZTwmKj4kZj8hIzckIiQrIiEiIjckJCEwOklnK3pEJz4hIzckIiQrIiEiIjckJCEwR2I1VF4mZT0hIzckIiQrIiEiIjckJCEwMjpJKy5UdiIhIzckIiQrIiEiIjckJCEwViYzPC8yZjshIzckIiQrIiEiIjckJCEvMztLKzplOiEjNiQiJCsiISIiNyQkISk7bWY5ISImJCIkKyIhIiI3JCQhMF4tMDUqKkdOIiEjNyQiJCsiISIiNyQkITBRd18mKT4wRSIhIzckIiQrIiEiIjckJCEwTW9PJCo9VzoiISM3JCIkKyIhIiI3JCQhMENaJSpbeVkwIiEjNyQiJCsiISIiNyQkITBHZDlIOSFmJiohIzgkIiQrIiEiIjckJCEwdVomNHpYcSYpISM4JCIkKyIhIiI3JCQhME91WyhIPml2ISM4JCIkKyIhIiI3JCQhMCllPE4hXE1cJyEjOCQiJCsiISIiNyQkITBXKFsoXDpOXiYhIzgkIiQrIiEiIjckJCEwbEpqRSY+WVghIzgkIiQrIiEiIjckJCEwWydIZmU5N04hIzgkIiQrIiEiIjckJCEwPVB1W1ouWyMhIzgkIiQrIiEiIjckJCEwUXplPFpVYiIhIzgkIiQrIiEiIjckJCEwLVYnR2Q5c1ghIzkkIiQrIiEiIjckJCIwRmY9UDl0ZyUhIzkkIiQrIiEiIjckJCIwMDU/U3NWYCIhIzgkIiQrIiEiIjckJCIwTW5NcGUhZkQhIzgkIiQrIiEiIjckJCIwVyhbKFwiKVJaJCEjOCQiJCsiISIiNyQkIi4oUnp5IUhdJSEjNiQiJCsiISIiNyQkIjBObUtsYSdRYiEjOCQiJCsiISIiNyQkIi93Xi4oeSVwbCEjNyQiJCsiISIiNyQkIjAiUXdfWD1EdiEjOCQiJCsiISIiNyQkIjAzOklnaVpeKSEjOCQiJCsiISIiNyQkIjAmND5RYz1RJiohIzgkIiQrIiEiIjckJCIwT3JVbEtlMCIhIzckIiQrIiEiIjckJCIwOUZhb20yOyIhIzckIiQrIiEiIjckJCIwJGY9UEU+YDchIzckIiQrIiEiIjckJCIvI1J5T1VzTiIhIzYkIiQrIiEiIjckJCIwVSRvTyQ+PFkiISM3JCIkKyIhIiI3JCQiMFF3X0QtQ2MiISM3JCIkKyIhIiI3JCQiMHhhNCo+JFFsIiEjNyQiJCsiISIiNyQkIjB2XCoqeV1EdyIhIzckIiQrIiEiIjckJCIwJG9PdClcWSY9ISM3JCIkKyIhIiI3JCQiMDA1PyskeWg+ISM3JCIkKyIhIiI3JCQiME5wUShSaGM/ISM3JCIkKyIhIiI3JCQiLyYqKil6JmUxOyMhIzYkIiQrIiEiIjckJCIwQlkjXE90ZkEhIzckIiQrIiEiIjckJCIwRV8vNDNKTyMhIzckIiQrIiEiIjckJCIwVyhbKDRRIWVDISM3JCIkKyIhIiI3JCQiMFB0WSRIVmdEISM3JCIkKyIhIiI3JCQiMCRbJ0hSI3ptRSEjNyQiJCsiISIiNyQkIjBOcVNoeSRmRiEjNyQiJCsiISIiNyQkIjB0WSRwVVBmRyEjNyQiJCsiISIiNyQkIjA6SGVjekUnSCEjNyQiJCsiISIiNyQkIjA2QFVrVlAxJCEjNyQiJCsiISIiNyQkIjBVJG9PJEc6OyQhIzckIiQrIiEiIjckJCIwOkhlYywsRiQhIzckIiQrIiEiIjckJCIwLjE3V2Z3TyQhIzckIiQrIiEiIjckJCIwVCNbJ0hCPVokISM3JCIkKyIhIiI3JCQiMHliNkI2aWMkISM3JCIkKyIhIiI3JCQiMFB1WzwtJXBPISM3JCIkKyIhIiI3JCQiMEdiNSJvXG1QISM3JCIkKyIhIiI3JCQiMDE3Q28pKXonUSEjNyQiJCsiISIiNyQkIjBXKW9QYkBuUiEjNyQiJCsiISIiNyQkIjBcJ0hmbzRyUyEjNyQiJCsiISIiNyQkIjAnSGY9cDlyVCEjNyQiJCsiISIiNyQkIjAoUXhhRFl0VSEjNyQiJCsiISIiNyQkIjA6SGUnNCRcUCUhIzckIiQrIiEiIjckJCIwVyhbKCopcCJvVyEjNyQiJCsiISIiNyQkIjApZTxOQS52WCEjNyQiJCsiISIiNyQkIi8nPlI9NjFuJSEjNiQiJCsiISIiNyQkIjAnPlJ5Iz1EeCUhIzckIiQrIiEiIjckJCIwRmEzUGMrKFshIzckIiQrIiEiIjckJCIwPlB1KSlmJHlcISM3JCIkKyIhIiI3JCQiMFB1W3hVQDImISM3JCIkKyIhIiI3JCQiMHhhND4oZXleISM3JCIkKyIhIiI3JCQiMC0uMXMqZnZfISM3JCIkKyIhIiI3JCQiMGI0Pj07PFEmISM3JCIkKyIhIiI3JCQiMGEzPHV3S1omISM3JCIkKyIhIiI3JCQiMEhlO2BgdmQmISM3JCIkKyIhIiI3JCQiMDI5R3d6I3ljISM3JCIkKyIhIiI3JCQiLylmPj5TKnlkISM2JCIkKyIhIiI3JCQiMHVaJjQuQnplISM3JCIkKyIhIiI3JCQiMCp5ZDp4ZHZmISM3JCIkKyIhIiI3JCQiMExsSSI9dHpnISM3JCIkKyIhIiI3JCQiLzA1PyMpKip5aCEjNiQiJCsiISIiNyQkIjApZj5SOVokRychIzckIiQrIiEiIjckJCIwXiwuJ1sveWohIzckIiQrIiEiIjckJCIwKFsoXD5tRFsnISM3JCIkKyIhIiI3JCQiMF4rLFV6RWUnISM3JCIkKyIhIiI3JCQiMDxNbycqW0RvJyEjNyQiJCsiISIiNyQkIjBSeGE0am95JyEjNyQiJCsiISIiNyQkIi8vMzstJUgpbyEjNiQiJCsiISIiNyQkIjBDWydIakwiKXAhIzckIiQrIiEiIjckJCIwRmAxTHgqKjMoISM3JCIkKyIhIiI3JCQiMFkiSGVHTSk9KCEjNyQiJCsiISIiNyQkIjApZTxOKyUqKUcoISM3JCIkKyIhIiI3JCQiMEtrR3hXN1IoISM3JCIkKyIhIiI3JCQiMFB0WXQjRyZbKCEjNyQiJCsiISIiNyQkIjAjUnljVF8mZSghIzckIiQrIiEiIjckJCIwUHRZYC1dbyghIzckIiQrIiEiIjckJCIwJXBReE1UInooISM3JCIkKyIhIiI3JCQiMDdCWV87YCl5ISM3JCIkKyIhIiI3JCQiLyhReDloTyp6ISM2JCIkKyIhIiI3JCQiMFYmMzxRViI0KSEjNyQiJCsiISIiNyQkIjAyOUd3dSIpPSkhIzckIiQrIiEiIjckJCIwJiopeWRCPyNIKSEjNyQiJCsiISIiNyQkIjA6SGV3XW1SKSEjNyQiJCsiISIiNyQkIi8pZTxOJG8iXCkhIzYkIiQrIiEiIjckJCIwVSRvT1BnI2YpISM3JCIkKyIhIiI3JCQiMEFXKW9ANCJwKSEjNyQiJCsiISIiNyQkIjByVCRvWSZ5eikhIzckIiQrIiEiIjckJCIwJXljOFJCISopKSEjNyQiJCsiISIiNyQkIjApZTxOW0wnKiopISM3JCIkKyIhIiI3JCQiMCpwUnpfMic0KiEjNyQiJCsiISIiNyQkIi8mKXBSQiZbPiohIzYkIiQrIiEiIjckJCIwWCopeSh6cSRIKiEjNyQiJCsiISIiNyQkIjB6YzhaTVhSKiEjNyQiJCsiISIiNyQkIjBqRWAnKTM5XSohIzckIiQrIiEiIjckJCIwWyY0PkFTKmYqISM3JCIkKyIhIiI3JCQiMDE2QUNNaHAqISM3JCIkKyIhIiI3JCQiMGU5SD1SJip6KiEjNyQiJCsiISIiNyQkIi8wNT8hPkYhKiohIzYkIiQrIiEiIjckJCImKysiISIiJCIkKyIhIiItJSZDT0xPUkc2JyUkUkdCRyQiIzUhIiIkIiIhISIiJCIiISEiIi0lK19BVFRSSUJVVEVHNiMvJSdzb3VyY2VHJSxtYXRoZGVmYXVsdEctJSVWSUVXRzYkOyQhJisrIiEiIiQiJisrIiEiIiUoREVGQVVMVEctJStBWEVTTEFCRUxTRzYkLUkjbWlHNiMvSSttb2R1bGVuYW1lRzYiSSxUeXBlc2V0dGluZ0dJKF9zeXNsaWJHNiI2NVEieDYiLyUnZmFtaWx5R1EhNiIvJSVzaXplR1EjMTA2Ii8lJWJvbGRHUSZmYWxzZTYiLyUnaXRhbGljR1EldHJ1ZTYiLyUqdW5kZXJsaW5lR1EmZmFsc2U2Ii8lKnN1YnNjcmlwdEdRJmZhbHNlNiIvJSxzdXBlcnNjcmlwdEdRJmZhbHNlNiIvJStmb3JlZ3JvdW5kR1EoWzAsMCwwXTYiLyUrYmFja2dyb3VuZEdRLlsyNTUsMjU1LDI1NV02Ii8lJ29wYXF1ZUdRJmZhbHNlNiIvJStleGVjdXRhYmxlR1EmZmFsc2U2Ii8lKXJlYWRvbmx5R1EmZmFsc2U2Ii8lKWNvbXBvc2VkR1EmZmFsc2U2Ii8lKmNvbnZlcnRlZEdRJmZhbHNlNiIvJStpbXNlbGVjdGVkR1EmZmFsc2U2Ii8lLHBsYWNlaG9sZGVyR1EmZmFsc2U2Ii8lNnNlbGVjdGlvbi1wbGFjZWhvbGRlckdRJmZhbHNlNiIvJSxtYXRodmFyaWFudEdRJ2l0YWxpYzYiUSE2Ii0lJlRJVExFRzYkLSUpX1RZUEVTRVRHNiMtSSVtcm93RzYjL0krbW9kdWxlbmFtZUc2IkksVHlwZXNldHRpbmdHSShfc3lzbGliRzYiNjYtSSNtc0c2Iy9JK21vZHVsZW5hbWVHNiJJLFR5cGVzZXR0aW5nR0koX3N5c2xpYkc2IjYjUTNBZHZlY3Rpb25+dmVsb2NpdHk2Ii8lJ2ZhbWlseUdRMFRpbWVzfk5ld35Sb21hbjYiLyUlc2l6ZUdRIzEwNiIvJSVib2xkR1EmZmFsc2U2Ii8lJ2l0YWxpY0dRJmZhbHNlNiIvJSp1bmRlcmxpbmVHUSZmYWxzZTYiLyUqc3Vic2NyaXB0R1EmZmFsc2U2Ii8lLHN1cGVyc2NyaXB0R1EmZmFsc2U2Ii8lK2ZvcmVncm91bmRHUShbMCwwLDBdNiIvJStiYWNrZ3JvdW5kR1EuWzI1NSwyNTUsMjU1XTYiLyUnb3BhcXVlR1EmZmFsc2U2Ii8lK2V4ZWN1dGFibGVHUSZmYWxzZTYiLyUpcmVhZG9ubHlHUSZmYWxzZTYiLyUpY29tcG9zZWRHUSZmYWxzZTYiLyUqY29udmVydGVkR1EmZmFsc2U2Ii8lK2ltc2VsZWN0ZWRHUSZmYWxzZTYiLyUscGxhY2Vob2xkZXJHUSZmYWxzZTYiLyU2c2VsZWN0aW9uLXBsYWNlaG9sZGVyR1EmZmFsc2U2Ii8lMGZvbnRfc3R5bGVfbmFtZUdRJVRleHQ2Ii8lLG1hdGh2YXJpYW50R1Enbm9ybWFsNiItJS1UUkFOU1BBUkVOQ1lHNiMkIiIhISIiLSUlUk9PVEc2Jy0lKUJPVU5EU19YRzYjJCIkSSMhIiItJSlCT1VORFNfWUc2IyQiJCsjISIiLSUtQk9VTkRTX1dJRFRIRzYjJCIlIWYkISIiLSUuQk9VTkRTX0hFSUdIVEc2IyQiJXFMISIiLSUpQ0hJTERSRU5HNiI=</Plot></Text-field>
</Output>
</Group>
<Group labelreference="L325" drawlabel="true">
<Input>
<Text-field prompt="&gt; " style="Maple Input" layout="Normal"><Equation executable="true" style="2D Input" input-equation="plot(g(x), x = -1000 .. 1000, title = &quot;Initial Condition&quot;)" display="LUklbXJvd0c2Iy9JK21vZHVsZW5hbWVHNiJJLFR5cGVzZXR0aW5nR0koX3N5c2xpYkdGJzYmLUkjbWlHRiQ2JVElcGxvdEYnLyUnaXRhbGljR1EldHJ1ZUYnLyUsbWF0aHZhcmlhbnRHUSdpdGFsaWNGJy1JKG1mZW5jZWRHRiQ2JC1GIzYyLUYsNiVRImdGJ0YvRjItRjY2JC1GIzYlLUYsNiVRInhGJ0YvRjIvJStleGVjdXRhYmxlR1EmZmFsc2VGJy9GM1Enbm9ybWFsRidGRy1JI21vR0YkNi1RIixGJ0ZHLyUmZmVuY2VHRkYvJSpzZXBhcmF0b3JHRjEvJSlzdHJldGNoeUdGRi8lKnN5bW1ldHJpY0dGRi8lKGxhcmdlb3BHRkYvJS5tb3ZhYmxlbGltaXRzR0ZGLyUnYWNjZW50R0ZGLyUnbHNwYWNlR1EmMC4wZW1GJy8lJ3JzcGFjZUdRLDAuMzMzMzMzM2VtRidGQS1GSjYtUSI9RidGR0ZNL0ZQRkZGUUZTRlVGV0ZZL0ZmblEsMC4yNzc3Nzc4ZW1GJy9GaW5GYG8tRko2LVEqJnVtaW51czA7RidGR0ZNRl5vRlFGU0ZVRldGWS9GZm5RLDAuMjIyMjIyMmVtRicvRmluRmZvLUkjbW5HRiQ2JFElMTAwMEYnRkctRko2LVEjLi5GJ0ZHRk1GXm9GUUZTRlVGV0ZZRmVvL0ZpbkZnbkZob0ZJLUYsNiVRJnRpdGxlRidGL0YyRltvLUkjbXNHRiQ2I1EySW5pdGlhbH5Db25kaXRpb25GJy1GLDYjUSFGJ0ZERkdGR0ZERkc=">LUklcGxvdEc2JCUqcHJvdGVjdGVkR0koX3N5c2xpYkc2IjYlLUkiZ0dGJzYjSSJ4R0YnL0YsOyElKzUiJSs1L0kmdGl0bGVHRidRMkluaXRpYWx+Q29uZGl0aW9uRic=</Equation></Text-field>
</Input>
<Output>
<Text-field style="Maple Plot" layout="Maple Plot"><Plot height="400" type="two-dimensional" width="400" plot-scale="1.0" plot-xtrans="0.0" plot-ytrans="0.0" gridlinevisibility="1" legendvisibility="false">LSUlUExPVEc2Jy0lJ0NVUlZFU0c2JDddeDckJCEmKysiISIiJCIwJTMtd2YyP1AhI2U3JCQhMFwoXCoqeSVbKikqISM3JCIwJT1ZPmhpOEkhI2Q3JCQhMFsmND5jTi4pKiEjNyQiMF8nKikpPjlzIz0hI2M3JCQhMF8vNClIWSsoKiEjNyQiMFsoR3AsTmY4ISNiNyQkITBmPE5JKSlvZiohIzckIi83O1NOOS41ISNgNyQkITBZI1wpKmUhUVwqISM3JCIwOCZIM0tCeXIhI2E3JCQhMCV5YzhgQilSKiEjNyQiMFRRKT0uam1WISNgNyQkITByVSYzdkYqSCohIzckIjAqSGFFTyR5eCMhI183JCQhMDhEXT9OcD4qISM3JCIwM3A2aXRUJT0hI143JCQhMCdHZDk2I1w0KiEjNyQiMDRTIkcsIj0+IiEjXTckJCEwMzxNMygpKiopKikhIzckIjBMd0A0KT1deiEjXTckJCEwSGU7OGh2KikpISM3JCIwIzNXUjRBYFQhI1w3JCQhMC0wNVM2TnopISM3JCIwXEtgKnAwPEUhI1s3JCQhLzM7S1cuKm8pISM2JCIwbWhQaiJ5RDshI1o3JCQhMCV5Yzg6TillKSEjNyQiMCh5JipSWU5lIyohI1o3JCQhMFgqKXl4QHBcKSEjNyQiMGovK1tjXlQlISNZNyQkITBaJSopeUg/KVEpISM3JCIwW1FLOHcib0YhI1g3JCQhMFJ4YSpRNSdIKSEjNyQiMFskKjQvcW9HIiEjVzckJCEwPE1vd3EqKT0pISM3JCIwXEY4QCtjXyghI1c3JCQhMChbKFx6UlQ0KSEjNyQiMDZHaGFlXF8kISNWNyQkITBzVyopPSY0ISp6ISM3JCIveTR5My96PSEjVDckJCEwKnpmPiwtIip5ISM3JCIwPm0nXFImRzEqISNVNyQkITAnPlJ5Y2soeSghIzckIi9GI1t2JTMkZSUhI1M3JCQhMHljOG46RnAoISM3JCIwTTZfOydSIyo+ISNTNyQkITAmMzxNM0shZighIzckIjAnM3kkem8hRyYqISNTNyQkIS8lemVQaFJbKCEjNiQiLzR5b3IlW3QlISNRNyQkITAoUXhhXlAiUighIzckIjAnUXJ3KSkpbyg9ISNRNyQkITBcKFwqXHo4SCghIzckIjBWPlYkZldbIikhI1E3JCQhMDM6ST91ISk9KCEjNyQiLzx2ZikqZU9PISNPNyQkITA3Qlk3NXEzKCEjNyQiMDEnKnoxVCFSOiEjTzckJCEvMztLYUEqKXAhIzYkIjA3eSFmJCp6JjQnISNPNyQkITAyOkk/XzEpbyEjNyQiMHNhTXQxIltGISNONyQkITA+UXdLJTQkeSchIzckIjAuWTNKKj5VNSEjTTckJCEwIj1Pcy8kKnltISM3JCIwKXl3dE8oZUIlISNNNyQkITBXKW9QRGElZSchIzckIjBPM05YJUgiWyIhI0w3JCQhMCYpcFJmXjhbJyEjNyQiMEhaK2F1VHEmISNMNyQkITAlKil5ZHBEJVEnISM3JCIwZGV4eEIkKik+ISNLNyQkITA7S2szbEZHJyEjNyQiMEhAYixmXT4oISNLNyQkITB5YjZCUU49JyEjNyQiMEF1NSJvJyl5QyEjSjckJCEwdVomNHBsemchIzckIjBDQD0/QDonKSkhI0o3JCQhMEReLSZvZ3pmISM3JCIvXkp2UFNoSCEjSDckJCEwTnFTQCJIeGUhIzckIjBlT2gpXEppKiohI0k3JCQhMDI6SSFHI2V4JiEjNyQiMGYrcTd2KlxLISNINyQkITB5YzgoUWUjbyYhIzckIjAvckFfdiVmJSohI0g3JCQhME1vT2BAZGQmISM3JCIwdkMvV3MuOiQhI0c3JCQhMGlDXGVVLFsmISM3JCIwSmx6LWRLMSohI0c3JCQhMEVfL1xOI3lgISM3JCIwa24iSFFqU0YhI0Y3JCQhMCYqKil6UihwIUcmISM3JCIwdFV2JSlcNnYoISNGNyQkITAuMjkpUVJzXiEjNyQiMDohKjRxXFhTIyEjRTckJCEwJilwUio0aHldISM3JCIwYSZmKjNjJilHJyEjRTckJCEwWCopeWRtQChcISM3JCIwWT0rQHdJJD0hI0Q3JCQhMEBUI1tTOnZbISM3JCIwKkhbZVowbFohI0Q3JCQhMG5NcGVQIXBaISM3JCIwYU81KEgmZksiISNDNyQkITBvTnIteHVuJSEjNyQiMDFbKm8sIypbSiEjQzckJCEwJGY9UC0/dFghIzckIjBvaygpKm8+aSMpISNDNyQkITA6SWcrdUNaJSEjNyQiMHpFUmxJXDAjISNCNyQkITBVJSlvZDg9UCUhIzckIjAicCk+dnNgKyYhI0I3JCQhMFsnSGZNX3JVISM3JCIwJnBkdipwND4iISNBNyQkITBMbUswd148JSEjNyQiMDFFVSczVihvIyEjQTckJCEwKil5ZCY+LXJTISM3JCIwdUFISCNwVmohI0E3JCQhMHNWKFtidnJSISM3JCIwR3kkW2dfNDkhI0A3JCQhMENbJ0hCR25RISM3JCIvO1UkXEtxPiQhIz83JCQhMHJVJjMqM0Z4JCEjNyQiMF8pUSlmJXolZSchI0A3JCQhME5wUWQoPW9PISM3JCIwJ3ohKjQ2P0w5ISM/NyQkITBzVihbVjJvTiEjNyQiMDtxQ2JNdiZIISM/NyQkITAwNT8hWz9vTSEjNyQiMHlMRkEwPihmISM/NyQkITAkb090MSpRTyQhIzckIjAoUUEpKVwlekAiISM+NyQkITAjUXdfTiJ5RSQhIzckIjBMTzZVWktJIyEjPjckJCEwKWY+UnVUcEohIzckIjA9KSlwJFJLUlYhIz43JCQhMCY0PlFreGdJISM3JCIwZioqKXpdUlEmKSEjPjckJCEwd18wIjRUaUghIzckIi8lSFgvS1RhIiEjPDckJCEwTW9PdDg9J0chIzckIjB6bzJJK1V4IyEjPTckJCEvKnpmKiozJmZGISM2JCIwWEM9bFwwJFwhIz03JCQhMCYzPE01WmxFISM3JCIwYT5dLG0/QCkhIz03JCQhLy4xNydIX2MjISM2JCIwbV5oOiFIKFEiISM8NyQkITAmMzxNN3ZsQyEjNyQiMGwjcHkoUSQpRyMhIzw3JCQhMEdkOUhTJGZCISM3JCIwIjRxeTsqUSNRISM8NyQkITA2QFVDUGFFIyEjNyQiMHJISVpCTiFmISM8NyQkITBgMDZpIzRkQCEjNyQiMEB3by8oXEsmKiEjPDckJCEwemU8Jio+JGY/ISM3JCIwJFxoaCozJ1I5ISM7NyQkITA6SWcrekQnPiEjNyQiMCpSUz1XS0NAISM7NyQkITBHYjVUXiZlPSEjNyQiMD0kSE9pQGhKISM7NyQkITAyOkkrLlR2IiEjNyQiMCgpPl1lKkg1WSEjOzckJCEwViYzPC8yZjshIzckIjA5WFBxSW5QJyEjOzckJCEvMztLKzplOiEjNiQiMDFoIWZYekEpKSEjOzckJCEpO21mOSEiJiQiMEIwRyplayg9IiEjOjckJCEwXi0wNSoqR04iISM3JCIwN2xwIm9mLjshIzo3JCQhMFF3XyYpPjBFIiEjNyQiMFcvWVx6OS8jISM6NyQkITBNb08kKj1XOiIhIzckIjAoeVotZ29QRSEjOjckJCEwQ1olKlt5WTAiISM3JCIwOiMpXCdbJ3lHJCEjOjckJCEwR2Q5SDkhZiYqISM4JCIwOURecSY9NVMhIzo3JCQhMHVaJjR6WHEmKSEjOCQiME5ccCUzSyh6JSEjOjckJCEwT3VbKEg+aXYhIzgkIjBedlRNLVprJiEjOjckJCEwKWU8TiFcTVwnISM4JCIwOyUqPXJWJ2ZsISM6NyQkITBXKFsoXDpOXiYhIzgkIjA+RXNHJHB5dCEjOjckJCEwbEpqRSY+WVghIzgkIjBSQDhUMkc4KSEjOjckJCEwWydIZmU5N04hIzgkIjA6YGtNRiZSKSkhIzo3JCQhMD1QdVtaLlsjISM4JCIwOW8xd0hMUyohIzo3JCQhMFF6ZTxaVWIiISM4JCIwOFpNKWZLaCgqISM6NyQkITAlPVB1M3QwNSEjOCQiMCp6LiJRZyQqKikqISM6NyQkITAtVidHZDlzWCEjOSQiMEJmIj10NnoqKiEjOjckJCEwQyEzO0tyQ00hIzkkIjBPdFpAeSMpKSoqISM6NyQkITBYPE5xIUd4QSEjOSQiLycpNFBgIlsqKiohIzk3JCQhMG1hND5bKUg2ISM5JCIwIj1hQ05zKSoqKiEjOjckJCIwaTczO0slZTwhIzskIjBrInohcCoqKioqKiohIzo3JCQiMCI0PE1vLGw2ISM5JCIwQyEpeSNHaykqKiohIzo3JCQiL1B0WSRcQ0ojISM4JCIwMjV2K2FZKioqISM6NyQkIjBcJ0hmPSkpZk0hIzkkIjBAVid6ai4pKSoqISM6NyQkIjBGZj1QOXRnJSEjOSQiMCplTm9eenkqKiEjOjckJCIwKCl6Zj4+YigqKiEjOSQiMEMtLl0jKTQhKiohIzo3JCQiMDA1P1NzVmAiISM4JCIwRzBJKCk+dHcqISM6NyQkIjBNbk1wZSFmRCEjOCQiMCkqb0RnL2hPKiEjOjckJCIwVyhbKFwiKVJaJCEjOCQiMCopSHUkbzdqKSkhIzo3JCQiLihSenkhSF0lISM2JCIwKTQuc3FzayIpISM6NyQkIjBObUtsYSdRYiEjOCQiMGspXDoxQWV0ISM6NyQkIi93Xi4oeSVwbCEjNyQiMDsiPlZ4IltcJyEjOjckJCIwIlF3X1g9RHYhIzgkIjBKODpFM2puJiEjOjckJCIwMzpJZ2laXikhIzgkIi9SdEwlKT1WWyEjOTckJCIwJjQ+UWM9USYqISM4JCIwdlFjdW9oLSUhIzo3JCQiME9yVWxLZTAiISM3JCIwaGZYeGwpekshIzo3JCQiMDlGYW9tMjsiISM3JCIwJWVOSmE/KmYjISM6NyQkIjAkZj1QRT5gNyEjNyQiMCVbQ1EqRyV6PyEjOjckJCIvI1J5T1VzTiIhIzYkIjA+JEhZPCRbZSIhIzo3JCQiMFUkb08kPjxZIiEjNyQiMDZpYyZ5XyE9IiEjOjckJCIwUXdfRC1DYyIhIzckIjBMVV5wJlwxKCkhIzs3JCQiMHhhNCo+JFFsIiEjNyQiMGAyJFIzTylbJyEjOzckJCIwdlwqKnldRHciISM3JCIwdjtAXl5gWiUhIzs3JCQiMCRvT3QpXFkmPSEjNyQiMENBYnRZdD8kISM7NyQkIjAwNT8rJHloPiEjNyQiMCdbV3YyKDQ4IyEjOzckJCIwTnBRKFJoYz8hIzckIjA0KSopNEN0YjkhIzs3JCQiLyYqKil6JmUxOyMhIzYkIjBGXCwxXW9RKiEjPDckJCIwQlkjXE90ZkEhIzckIjBaI2U2Xyh5MCchIzw3JCQiMEVfLzQzSk8jISM3JCIwJkclcCxha3YkISM8NyQkIjBXKFsoNFEhZUMhIzckIjBBKmZOaiJwUCMhIzw3JCQiMFB0WSRIVmdEISM3JCIweEEyLkA9VSIhIzw3JCQiMCRbJ0hSI3ptRSEjNyQiME1HKkcmM1c6KSEjPTckJCIwTnFTaHkkZkYhIzckIjBFJz5xKCk0TVwhIz03JCQiMHRZJHBVUGZHISM3JCIwT3MuRCE+OEchIz03JCQiMDpIZWN6RSdIISM3JCIwdnIpUmduVDohIz03JCQiMDZAVWtWUDEkISM3JCIwJGVDbjFqJVEpISM+NyQkIjBVJG9PJEc6OyQhIzckIjA9SjQ4ZDpjJSEjPjckJCIwOkhlYywsRiQhIzckIi1ZUCpcIXBBISM7NyQkIjAuMTdXZndPJCEjNyQiMCp5Uy5bVig9IiEjPjckJCIwVCNbJ0hCPVokISM3JCIwYjtZVC5RI2UhIz83JCQiMHliNkI2aWMkISM3JCIwXjxsYzNyKkghIz83JCQiMFB1WzwtJXBPISM3JCIwPSRlQFtbPzkhIz83JCQiMEdiNSJvXG1QISM3JCIwI2ZVK1hfK3AhI0A3JCQiMDE3Q28pKXonUSEjNyQiMCMqKWYmMzcnekohI0A3JCQiMFcpb1BiQG5SISM3JCIvNmh2aURoOSEjPzckJCIwXCdIZm80clMhIzckIjAkM2pCWSMpUmohI0E3JCQiMCdIZj1wOXJUISM3JCIvaUZ0PE16RiEjQDckJCIwKFF4YURZdFUhIzckIjBQJVxQKClScjYhI0E3JCQiMDpIZSc0JFxQJSEjNyQiMFJkSjpOMihbISNCNyQkIjBXKFsoKilwIm9XISM3JCIuX1luW2I4IyEjQDckJCIwKWU8TkEudlghIzckIjBKKGZaLClbNykhI0M3JCQiLyc+Uj02MW4lISM2JCIwPWQhKmZfd04kISNDNyQkIjAnPlJ5Iz1EeCUhIzckIjAobz0hcFJFRyIhI0M3JCQiMEZhM1BjKyhbISM3JCIwR1IheTd2Ml0hI0Q3JCQiMD5QdSkpZiR5XCEjNyQiMGN0aUM/TnMiISNENyQkIjBQdVt4VUAyJiEjNyQiMEZ0WSo9STpuISNFNyQkIjB4YTQ+KGV5XiEjNyQiL2JNLChRX0QjISNENyQkIjAtLjFzKmZ2XyEjNyQiMGMoZnNpb3oiKSEjRjckJCIwYjQ+PTs8USYhIzckIjBfRHNzKikpUkUhI0Y3JCQiMGEzPHV3S1omISM3JCIwVGBrcVE2eCohI0c3JCQiMEhlO2BgdmQmISM3JCIwTiFwaVpsJzMkISNHNyQkIjAyOUd3eiN5YyEjNyQiMFw+aklDTiQqKiEjSDckJCIvKWY+PlMqeWQhIzYkIjA+XWA0IypcOCQhI0g3JCQiMHVaJjQuQnplISM3JCIwLjRCM3R4dCohI0k3JCQiMCp5ZDp4ZHZmISM3JCIwelk3QVZ2NSQhI0k3JCQiMExsSSI9dHpnISM3JCIwIz00clJYYCkpISNKNyQkIi8wNT8jKSoqeWghIzYkIjBpdkJHdT5pIyEjSjckJCIwKWY+UjlaJEcnISM3JCIwbGBNJ29aSnIhI0s3JCQiMF4sLidbL3lqISM3JCIwZCcqPTVmTTojISNLNyQkIjAoWyhcPm1EWychIzckIjBDRHI2Z11oJiEjTDckJCIwXissVXpFZSchIzckIi9VdSg0JDM9OiEjSzckJCIwPE1vJypbRG8nISM3JCIwM0Z3eVpmLiUhI003JCQiMFJ4YTRqb3knISM3JCIvMW9FOFItKiohI003JCQiLy8zOy0lSClvISM2JCIwZDRYejhIbSMhI043JCQiMENbJ0hqTCIpcCEjNyQiMCQ+JlJocmchbyEjTzckJCIwRmAxTHgqKjMoISM3JCIwbndEXlVjWiIhI083JCQiMFkiSGVHTSk9KCEjNyQiMHJHcE1yRGkkISNQNyQkIjApZTxOKyUqKUcoISM3JCIwJXBIdHJbViUpISNRNyQkIjBLa0d4VzdSKCEjNyQiMEZeWyYpNDApPSEjUTckJCIwUHRZdCNHJlsoISM3JCIwO1E6RThAayUhI1I3JCQiMCNSeWNUXyZlKCEjNyQiMCdHZ2U+dkM1ISNSNyQkIjBQdFlgLV1vKCEjNyQiMDwvMS8sTEMjISNTNyQkIjAlcFF4TVQieighIzckIjB2YUByMT1LJSEjVDckJCIwN0JZXztgKXkhIzckIi8iKTQlZmhoIioqISNUNyQkIi8oUXg5aE8qeiEjNiQiME9VXlhOXHgiISNVNyQkIjBWJjM8UVYiNCkhIzckIjBjISpmd3VGbyQhI1Y3JCQiMDI5R3d1Iik9KSEjNyQiMEdWK0RbVmkoISNXNyQkIjAmKil5ZEI/I0gpISM3JCIwViM+dS4iSFAiISNXNyQkIjA6SGV3XW1SKSEjNyQiMEglUnc2QS1DISNYNyQkIi8pZTxOJG8iXCkhIzYkIi9SP0g1NEVbISNYNyQkIjBVJG9PUGcjZikhIzckIi8pUkBTIjMxJykhI1k3JCQiMEFXKW9ANCJwKSEjNyQiMHpZajFsJ286ISNaNyQkIjByVCRvWSZ5eikhIzckIjAmb10xNmJDQyEjWzckJCIwJXljOFJCISopKSEjNyQiMFVxQSozUkpaISNcNyQkIjApZTxOW0wnKiopISM3JCIwOic0bk5SIzQoISNdNyQkIjAqcFJ6XzInNCohIzckIjBhTiZRJVtxOyIhI103JCQiLyYpcFJCJls+KiEjNiQiMCdcTCssPjs+ISNeNyQkIjBYKil5KHpxJEgqISM3JCIwNiI0KG82NDMkISNfNyQkIjB6YzhaTVhSKiEjNyQiL1VvRmE4Im8lISNfNyQkIjBqRWAnKTM5XSohIzckIjAiPXojR01IQCchI2E3JCQiMFsmND5BUypmKiEjNyQiLyY9WSJcJCllJiohI2E3JCQiMDE2QUNNaHAqISM3JCIwKHBGQ05UeTkhI2I3JCQiMGU5SD1SJip6KiEjNyQiMEJcak1kInA+ISNjNyQkIi8wNT8hPkYhKiohIzYkIjBAUzNPdyh5RCEjZDckJCImKysiISIiJCIwJTMtd2YyP1AhI2UtJSZDT0xPUkc2JyUkUkdCRyQiIzUhIiIkIiIhISIiJCIiISEiIi0lK19BVFRSSUJVVEVHNiMvJSdzb3VyY2VHJSxtYXRoZGVmYXVsdEctJSVWSUVXRzYkOyQhJisrIiEiIiQiJisrIiEiIiUoREVGQVVMVEctJStBWEVTTEFCRUxTRzYkLUkjbWlHNiMvSSttb2R1bGVuYW1lRzYiSSxUeXBlc2V0dGluZ0dJKF9zeXNsaWJHNiI2NVEieDYiLyUnZmFtaWx5R1EhNiIvJSVzaXplR1EjMTA2Ii8lJWJvbGRHUSZmYWxzZTYiLyUnaXRhbGljR1EldHJ1ZTYiLyUqdW5kZXJsaW5lR1EmZmFsc2U2Ii8lKnN1YnNjcmlwdEdRJmZhbHNlNiIvJSxzdXBlcnNjcmlwdEdRJmZhbHNlNiIvJStmb3JlZ3JvdW5kR1EoWzAsMCwwXTYiLyUrYmFja2dyb3VuZEdRLlsyNTUsMjU1LDI1NV02Ii8lJ29wYXF1ZUdRJmZhbHNlNiIvJStleGVjdXRhYmxlR1EmZmFsc2U2Ii8lKXJlYWRvbmx5R1EmZmFsc2U2Ii8lKWNvbXBvc2VkR1EmZmFsc2U2Ii8lKmNvbnZlcnRlZEdRJmZhbHNlNiIvJStpbXNlbGVjdGVkR1EmZmFsc2U2Ii8lLHBsYWNlaG9sZGVyR1EmZmFsc2U2Ii8lNnNlbGVjdGlvbi1wbGFjZWhvbGRlckdRJmZhbHNlNiIvJSxtYXRodmFyaWFudEdRJ2l0YWxpYzYiUSE2Ii0lJlRJVExFRzYkLSUpX1RZUEVTRVRHNiMtSSVtcm93RzYjL0krbW9kdWxlbmFtZUc2IkksVHlwZXNldHRpbmdHSShfc3lzbGliRzYiNjYtSSNtc0c2Iy9JK21vZHVsZW5hbWVHNiJJLFR5cGVzZXR0aW5nR0koX3N5c2xpYkc2IjYjUTJJbml0aWFsfkNvbmRpdGlvbjYiLyUnZmFtaWx5R1EwVGltZXN+TmV3flJvbWFuNiIvJSVzaXplR1EjMTA2Ii8lJWJvbGRHUSZmYWxzZTYiLyUnaXRhbGljR1EmZmFsc2U2Ii8lKnVuZGVybGluZUdRJmZhbHNlNiIvJSpzdWJzY3JpcHRHUSZmYWxzZTYiLyUsc3VwZXJzY3JpcHRHUSZmYWxzZTYiLyUrZm9yZWdyb3VuZEdRKFswLDAsMF02Ii8lK2JhY2tncm91bmRHUS5bMjU1LDI1NSwyNTVdNiIvJSdvcGFxdWVHUSZmYWxzZTYiLyUrZXhlY3V0YWJsZUdRJmZhbHNlNiIvJSlyZWFkb25seUdRJmZhbHNlNiIvJSljb21wb3NlZEdRJmZhbHNlNiIvJSpjb252ZXJ0ZWRHUSZmYWxzZTYiLyUraW1zZWxlY3RlZEdRJmZhbHNlNiIvJSxwbGFjZWhvbGRlckdRJmZhbHNlNiIvJTZzZWxlY3Rpb24tcGxhY2Vob2xkZXJHUSZmYWxzZTYiLyUwZm9udF9zdHlsZV9uYW1lR1ElVGV4dDYiLyUsbWF0aHZhcmlhbnRHUSdub3JtYWw2Ii0lLVRSQU5TUEFSRU5DWUc2IyQiIiEhIiItJSVST09URzYnLSUpQk9VTkRTX1hHNiMkIiRJIyEiIi0lKUJPVU5EU19ZRzYjJCIkcSMhIiItJS1CT1VORFNfV0lEVEhHNiMkIiUhZiQhIiItJS5CT1VORFNfSEVJR0hURzYjJCIlNUwhIiItJSlDSElMRFJFTkc2Ig==</Plot></Text-field>
</Output>
</Group>
<Group labelreference="L180" drawlabel="true">
<Input>
<Text-field style="Text" layout="Normal">The perturbation solution will take the form:</Text-field>
<Text-field style="Text" layout="Normal"><Equation executable="false" style="2D Math" input-equation="" display="LUklbXJvd0c2Iy9JK21vZHVsZW5hbWVHNiJJLFR5cGVzZXR0aW5nR0koX3N5c2xpYkdGJzY7LUkjbWlHRiQ2JVEiQ0YnLyUnaXRhbGljR1EldHJ1ZUYnLyUsbWF0aHZhcmlhbnRHUSdpdGFsaWNGJy1JI21vR0YkNi1RKiZjb2xvbmVxO0YnL0YzUSdub3JtYWxGJy8lJmZlbmNlR1EmZmFsc2VGJy8lKnNlcGFyYXRvckdGPS8lKXN0cmV0Y2h5R0Y9LyUqc3ltbWV0cmljR0Y9LyUobGFyZ2VvcEdGPS8lLm1vdmFibGVsaW1pdHNHRj0vJSdhY2NlbnRHRj0vJSdsc3BhY2VHUSwwLjI3Nzc3NzhlbUYnLyUncnNwYWNlR0ZMLUkobWZlbmNlZEdGJDYkLUYjNigtRiw2JVEieEYnRi9GMi1GNjYtUSIsRidGOUY7L0Y/RjFGQEZCRkRGRkZIL0ZLUSYwLjBlbUYnL0ZOUSwwLjMzMzMzMzNlbUYnLUYsNiVRInRGJ0YvRjIvJStleGVjdXRhYmxlR0YxLyUwZm9udF9zdHlsZV9uYW1lR1EpMkR+SW5wdXRGJ0Y5RjktRjY2LVEifkYnRjlGO0Y+RkBGQkZERkZGSEZlbi9GTkZmbi1GNjYtUSgmc3JhcnI7RidGOUY7Rj5GQEZCRkRGRkZIRmVuRmRvLUYsNiVRI0MwRidGL0YyRk9GYW8tRjY2LVEiK0YnRjlGO0Y+RkBGQkZERkZGSC9GS1EsMC4yMjIyMjIyZW1GJy9GTkZfcEZhby1GLDYlUS0mdmFyZXBzaWxvbjtGJy9GMEY9RjktRjY2LVExJkludmlzaWJsZVRpbWVzO0YnRjlGO0Y+RkBGQkZERkZGSEZlbkZkby1GNjYtUScmc2RvdDtGJ0Y5RjtGPkZARkJGREZGRkhGZW5GZG8tRiw2JVEjQzFGJ0YvRjJGT0Zhb0ZbcEZhby1JJW1zdXBHRiQ2JUZhcC1GIzYmLUkjbW5HRiQ2JFEiMkYnRjlGXG9GXm9GOS8lMXN1cGVyc2NyaXB0c2hpZnRHUSIwRidGaHAtRiw2JVEjQzJGJ0YvRjJGT0Zcb0Zeb0Y5">LUklbXJvd0c2Iy9JK21vZHVsZW5hbWVHNiJJLFR5cGVzZXR0aW5nR0koX3N5c2xpYkdGJzY7LUkjbWlHRiQ2JVEiQ0YnLyUnaXRhbGljR1EldHJ1ZUYnLyUsbWF0aHZhcmlhbnRHUSdpdGFsaWNGJy1JI21vR0YkNi1RKiZjb2xvbmVxO0YnL0YzUSdub3JtYWxGJy8lJmZlbmNlR1EmZmFsc2VGJy8lKnNlcGFyYXRvckdGPS8lKXN0cmV0Y2h5R0Y9LyUqc3ltbWV0cmljR0Y9LyUobGFyZ2VvcEdGPS8lLm1vdmFibGVsaW1pdHNHRj0vJSdhY2NlbnRHRj0vJSdsc3BhY2VHUSwwLjI3Nzc3NzhlbUYnLyUncnNwYWNlR0ZMLUkobWZlbmNlZEdGJDYkLUYjNigtRiw2JVEieEYnRi9GMi1GNjYtUSIsRidGOUY7L0Y/RjFGQEZCRkRGRkZIL0ZLUSYwLjBlbUYnL0ZOUSwwLjMzMzMzMzNlbUYnLUYsNiVRInRGJ0YvRjIvJStleGVjdXRhYmxlR0YxLyUwZm9udF9zdHlsZV9uYW1lR1EpMkR+SW5wdXRGJ0Y5RjktRjY2LVEifkYnRjlGO0Y+RkBGQkZERkZGSEZlbi9GTkZmbi1GNjYtUSgmc3JhcnI7RidGOUY7Rj5GQEZCRkRGRkZIRmVuRmRvLUYsNiVRI0MwRidGL0YyRk9GYW8tRjY2LVEiK0YnRjlGO0Y+RkBGQkZERkZGSC9GS1EsMC4yMjIyMjIyZW1GJy9GTkZfcEZhby1GLDYlUS0mdmFyZXBzaWxvbjtGJy9GMEY9RjktRjY2LVExJkludmlzaWJsZVRpbWVzO0YnRjlGO0Y+RkBGQkZERkZGSEZlbkZkby1GNjYtUScmc2RvdDtGJ0Y5RjtGPkZARkJGREZGRkhGZW5GZG8tRiw2JVEjQzFGJ0YvRjJGT0Zhb0ZbcEZhby1JJW1zdXBHRiQ2JUZhcC1GIzYmLUkjbW5HRiQ2JFEiMkYnRjlGXG9GXm9GOS8lMXN1cGVyc2NyaXB0c2hpZnRHUSIwRidGaHAtRiw2JVEjQzJGJ0YvRjJGT0Zcb0Zeb0Y5</Equation></Text-field>
</Input>
</Group>
<Group labelreference="L7" drawlabel="true">
<Input>
<Text-field style="Text" layout="Normal"></Text-field>
<Text-field style="Text" layout="Normal">We now solve for C0, C1 and C2 by equating coefficients of <Equation executable="false" style="2D Math" input-equation="" display="LUklbXJvd0c2Iy9JK21vZHVsZW5hbWVHNiJJLFR5cGVzZXR0aW5nR0koX3N5c2xpYkdGJzYmLUkjbW9HRiQ2LVEifkYnLyUsbWF0aHZhcmlhbnRHUSdub3JtYWxGJy8lJmZlbmNlR1EmZmFsc2VGJy8lKnNlcGFyYXRvckdGNC8lKXN0cmV0Y2h5R0Y0LyUqc3ltbWV0cmljR0Y0LyUobGFyZ2VvcEdGNC8lLm1vdmFibGVsaW1pdHNHRjQvJSdhY2NlbnRHRjQvJSdsc3BhY2VHUSYwLjBlbUYnLyUncnNwYWNlR0ZDLUkjbWlHRiQ2JVEtJnZhcmVwc2lsb247RicvJSdpdGFsaWNHRjRGLy1GRzYjUSFGJ0Yv">LUklbXJvd0c2Iy9JK21vZHVsZW5hbWVHNiJJLFR5cGVzZXR0aW5nR0koX3N5c2xpYkdGJzYmLUkjbW9HRiQ2LVEifkYnLyUsbWF0aHZhcmlhbnRHUSdub3JtYWxGJy8lJmZlbmNlR1EmZmFsc2VGJy8lKnNlcGFyYXRvckdGNC8lKXN0cmV0Y2h5R0Y0LyUqc3ltbWV0cmljR0Y0LyUobGFyZ2VvcEdGNC8lLm1vdmFibGVsaW1pdHNHRjQvJSdhY2NlbnRHRjQvJSdsc3BhY2VHUSYwLjBlbUYnLyUncnNwYWNlR0ZDLUkjbWlHRiQ2JVEtJnZhcmVwc2lsb247RicvJSdpdGFsaWNHRjRGLy1GRzYjUSFGJ0Yv</Equation></Text-field>
<Text-field style="Text" layout="Normal"></Text-field>
<Text-field style="Text" layout="Normal"><Equation executable="false" style="2D Math" input-equation="" display="LUklbXJvd0c2Iy9JK21vZHVsZW5hbWVHNiJJLFR5cGVzZXR0aW5nR0koX3N5c2xpYkdGJzYzLUklbXN1YkdGJDYlLUkobWZlbmNlZEdGJDYkLUYjNigtSSNtaUdGJDYjUSFGJy1GIzY2LUY0NidRI0MwRicvJSdpdGFsaWNHUSV0cnVlRicvJStleGVjdXRhYmxlR0Y+LyUwZm9udF9zdHlsZV9uYW1lR1EpMkR+SW5wdXRGJy8lLG1hdGh2YXJpYW50R1EnaXRhbGljRictRi82Ji1GIzYoLUY0NidRInhGJ0Y8Rj9GQUZELUkjbW9HRiQ2L1EiLEYnRj9GQS9GRVEnbm9ybWFsRicvJSZmZW5jZUdRJmZhbHNlRicvJSpzZXBhcmF0b3JHRj4vJSlzdHJldGNoeUdGVi8lKnN5bW1ldHJpY0dGVi8lKGxhcmdlb3BHRlYvJS5tb3ZhYmxlbGltaXRzR0ZWLyUnYWNjZW50R0ZWLyUnbHNwYWNlR1EmMC4wZW1GJy8lJ3JzcGFjZUdRLDAuMzMzMzMzM2VtRictRjQ2J1EidEYnRjxGP0ZBRkRGP0ZBRlJGP0ZBRlItRk82L1EifkYnRj9GQUZSRlQvRlhGVkZZRmVuRmduRmluRltvRl1vL0Zhb0Zfby1GTzYvUSIrRidGP0ZBRlJGVEZpb0ZZRmVuRmduRmluRltvL0Zeb1EsMC4yMjIyMjIyZW1GJy9GYW9GX3BGZm8tRjQ2J1EtJnZhcmVwc2lsb247RicvRj1GVkY/RkFGUi1GTzYtUTEmSW52aXNpYmxlVGltZXM7RidGUkZURmlvRllGZW5GZ25GaW5GW29GXW9Gam8tRk82L1EnJnNkb3Q7RidGP0ZBRlJGVEZpb0ZZRmVuRmduRmluRltvRl1vRmpvLUY0NidRI0MxRidGPEY/RkFGREZHRmZvRltwRmZvLUklbXN1cEdGJDYlRmFwLUYjNiYtSSNtbkdGJDYmUSIyRidGP0ZBRlJGP0ZBRlIvJTFzdXBlcnNjcmlwdHNoaWZ0R1EiMEYnRmhwLUY0NidRI0MyRidGPEY/RkFGREZHRj9GQUZSRjNGP0ZBRlJGUi1GIzYmLUY0NiVGZW9GPEZERj9GQUZSLyUvc3Vic2NyaXB0c2hpZnRHRmlxLUZPNi1GaG9GUkZURmlvRllGZW5GZ25GaW5GW29GXW9Gam8tRk82LVEiPUYnRlJGVEZpb0ZZRmVuRmduRmluRltvL0Zeb1EsMC4yNzc3Nzc4ZW1GJy9GYW9GaXJGY3ItRjQ2JVEnJiM5NDk7RidGZHBGUi1GLDYlLUYvNiQtRiM2JS1GLDYlRi4tRiM2JkYzRj9GQUZSRmFyRjNGUkZSLUYjNiUtRjQ2JVEjeHhGJ0Y8RkRGPEZERmFyLUZPNi1RKCZtaW51cztGJ0ZSRlRGaW9GWUZlbkZnbkZpbkZbb0ZecEZgcC1GNDYlUSJ2RidGPEZELUYvNiQtRiM2JC1GNDYlRk1GPEZERlJGUi1GLDYlRmBzLUYjNiVGZ3RGPEZERmFyRl10RmNyLUZPNi1RKiZ1bWludXMwO0YnRlJGVEZpb0ZZRmVuRmduRmluRltvRl5wRmBwLUY0NiVRImtGJ0Y8RkRGY3QtRi82JC1GIzYkRmRzRlJGUkZS">LUklbXJvd0c2Iy9JK21vZHVsZW5hbWVHNiJJLFR5cGVzZXR0aW5nR0koX3N5c2xpYkdGJzYzLUklbXN1YkdGJDYlLUkobWZlbmNlZEdGJDYkLUYjNigtSSNtaUdGJDYjUSFGJy1GIzY2LUY0NidRI0MwRicvJSdpdGFsaWNHUSV0cnVlRicvJStleGVjdXRhYmxlR0Y+LyUwZm9udF9zdHlsZV9uYW1lR1EpMkR+SW5wdXRGJy8lLG1hdGh2YXJpYW50R1EnaXRhbGljRictRi82Ji1GIzYoLUY0NidRInhGJ0Y8Rj9GQUZELUkjbW9HRiQ2L1EiLEYnRj9GQS9GRVEnbm9ybWFsRicvJSZmZW5jZUdRJmZhbHNlRicvJSpzZXBhcmF0b3JHRj4vJSlzdHJldGNoeUdGVi8lKnN5bW1ldHJpY0dGVi8lKGxhcmdlb3BHRlYvJS5tb3ZhYmxlbGltaXRzR0ZWLyUnYWNjZW50R0ZWLyUnbHNwYWNlR1EmMC4wZW1GJy8lJ3JzcGFjZUdRLDAuMzMzMzMzM2VtRictRjQ2J1EidEYnRjxGP0ZBRkRGP0ZBRlJGP0ZBRlItRk82L1EifkYnRj9GQUZSRlQvRlhGVkZZRmVuRmduRmluRltvRl1vL0Zhb0Zfby1GTzYvUSIrRidGP0ZBRlJGVEZpb0ZZRmVuRmduRmluRltvL0Zeb1EsMC4yMjIyMjIyZW1GJy9GYW9GX3BGZm8tRjQ2J1EtJnZhcmVwc2lsb247RicvRj1GVkY/RkFGUi1GTzYtUTEmSW52aXNpYmxlVGltZXM7RidGUkZURmlvRllGZW5GZ25GaW5GW29GXW9Gam8tRk82L1EnJnNkb3Q7RidGP0ZBRlJGVEZpb0ZZRmVuRmduRmluRltvRl1vRmpvLUY0NidRI0MxRidGPEY/RkFGREZHRmZvRltwRmZvLUklbXN1cEdGJDYlRmFwLUYjNiYtSSNtbkdGJDYmUSIyRidGP0ZBRlJGP0ZBRlIvJTFzdXBlcnNjcmlwdHNoaWZ0R1EiMEYnRmhwLUY0NidRI0MyRidGPEY/RkFGREZHRj9GQUZSRjNGP0ZBRlJGUi1GIzYmLUY0NiVGZW9GPEZERj9GQUZSLyUvc3Vic2NyaXB0c2hpZnRHRmlxLUZPNi1GaG9GUkZURmlvRllGZW5GZ25GaW5GW29GXW9Gam8tRk82LVEiPUYnRlJGVEZpb0ZZRmVuRmduRmluRltvL0Zeb1EsMC4yNzc3Nzc4ZW1GJy9GYW9GaXJGY3ItRjQ2JVEnJiM5NDk7RidGZHBGUi1GLDYlLUYvNiQtRiM2JS1GLDYlRi4tRiM2JkYzRj9GQUZSRmFyRjNGUkZSLUYjNiUtRjQ2JVEjeHhGJ0Y8RkRGPEZERmFyLUZPNi1RKCZtaW51cztGJ0ZSRlRGaW9GWUZlbkZnbkZpbkZbb0ZecEZgcC1GNDYlUSJ2RidGPEZELUYvNiQtRiM2JC1GNDYlRk1GPEZERlJGUi1GLDYlRmBzLUYjNiVGZ3RGPEZERmFyRl10RmNyLUZPNi1RKiZ1bWludXMwO0YnRlJGVEZpb0ZZRmVuRmduRmluRltvRl5wRmBwLUY0NiVRImtGJ0Y8RkRGY3QtRi82JC1GIzYkRmRzRlJGUkZS</Equation></Text-field>
<Text-field style="Text" layout="Normal"></Text-field>
<Text-field style="Text" layout="Normal"></Text-field>
<Text-field style="Text" layout="Normal"></Text-field>
</Input>
</Group>
<Group labelreference="L8" drawlabel="true">
<Input>
<Text-field prompt="&gt; " style="Maple Input" layout="Normal"><Equation executable="true" style="2D Input" input-equation="" display="LUklbXJvd0c2Iy9JK21vZHVsZW5hbWVHNiJJLFR5cGVzZXR0aW5nR0koX3N5c2xpYkdGJzYlLUkjbWlHRiQ2I1EhRicvJStleGVjdXRhYmxlR1EmZmFsc2VGJy8lLG1hdGh2YXJpYW50R1Enbm9ybWFsRic=">JSFH</Equation></Text-field>
</Input>
</Group>
<Section collapsed="false" MultipleChoiceAnswerIndex="-1" MultipleChoiceRandomizeChoices="false" TrueFalseAnswerIndex="-1" EssayAnswerRows="5" EssayAnswerColumns="60"><Title>
<Text-field style="Heading 1" layout="Heading 1">Zero-th order perturbation</Text-field></Title>
<Group labelreference="L5354" drawlabel="true">
<Input>
<Text-field style="Text" layout="Normal"></Text-field>
<Text-field style="Text" layout="Normal">For our zeroth order of <Equation executable="false" style="2D Math" input-equation="" display="LUklbXJvd0c2Iy9JK21vZHVsZW5hbWVHNiJJLFR5cGVzZXR0aW5nR0koX3N5c2xpYkdGJzY7LUkjbWlHRiQ2JVEnJiM5NDk7RicvJSdpdGFsaWNHUSZmYWxzZUYnLyUsbWF0aHZhcmlhbnRHUSdub3JtYWxGJy1JI21vR0YkNi1RIixGJ0YyLyUmZmVuY2VHRjEvJSpzZXBhcmF0b3JHUSV0cnVlRicvJSlzdHJldGNoeUdGMS8lKnN5bW1ldHJpY0dGMS8lKGxhcmdlb3BHRjEvJS5tb3ZhYmxlbGltaXRzR0YxLyUnYWNjZW50R0YxLyUnbHNwYWNlR1EmMC4wZW1GJy8lJ3JzcGFjZUdRLDAuMzMzMzMzM2VtRictRjY2LVEifkYnRjJGOS9GPEYxRj5GQEZCRkRGRkZIL0ZMRkotRiw2JVEjd2VGJ0YvRjJGTi1GLDYlUSZzb2x2ZUYnRi9GMkZOLUYsNiVRJHRoZUYnRi9GMkZOLUYsNiVRJmZpcnN0RidGL0YyRk4tRiw2JVEmb3JkZXJGJ0YvRjJGTi1GLDYlUSdsaW5lYXJGJ0YvRjJGTi1GLDYlUSRQREVGJ0YvRjJGTi1GLDYlUSZ1c2luZ0YnRi9GMkZOLUYsNiVRJ21ldGhvZEYnRi9GMkZOLUYsNiVRI29mRidGL0YyRk4tRiw2JVEvY2hhcmFjdGVyaXN0aWNGJ0YvRjJGMg==">LUklbXJvd0c2Iy9JK21vZHVsZW5hbWVHNiJJLFR5cGVzZXR0aW5nR0koX3N5c2xpYkdGJzY7LUkjbWlHRiQ2JVEnJiM5NDk7RicvJSdpdGFsaWNHUSZmYWxzZUYnLyUsbWF0aHZhcmlhbnRHUSdub3JtYWxGJy1JI21vR0YkNi1RIixGJ0YyLyUmZmVuY2VHRjEvJSpzZXBhcmF0b3JHUSV0cnVlRicvJSlzdHJldGNoeUdGMS8lKnN5bW1ldHJpY0dGMS8lKGxhcmdlb3BHRjEvJS5tb3ZhYmxlbGltaXRzR0YxLyUnYWNjZW50R0YxLyUnbHNwYWNlR1EmMC4wZW1GJy8lJ3JzcGFjZUdRLDAuMzMzMzMzM2VtRictRjY2LVEifkYnRjJGOS9GPEYxRj5GQEZCRkRGRkZIL0ZMRkotRiw2JVEjd2VGJ0YvRjJGTi1GLDYlUSZzb2x2ZUYnRi9GMkZOLUYsNiVRJHRoZUYnRi9GMkZOLUYsNiVRJmZpcnN0RidGL0YyRk4tRiw2JVEmb3JkZXJGJ0YvRjJGTi1GLDYlUSdsaW5lYXJGJ0YvRjJGTi1GLDYlUSRQREVGJ0YvRjJGTi1GLDYlUSZ1c2luZ0YnRi9GMkZOLUYsNiVRJ21ldGhvZEYnRi9GMkZOLUYsNiVRI29mRidGL0YyRk4tRiw2JVEvY2hhcmFjdGVyaXN0aWNGJ0YvRjJGMg==</Equation></Text-field>
<Text-field style="Text" layout="Normal"></Text-field>
</Input>
</Group>
<Group labelreference="L5355" drawlabel="true">
<Input>
<Text-field prompt="&gt; " style="Maple Input" layout="Normal"><Equation executable="true" style="2D Input" input-equation="eq0 := diff(C0(x, t), t) = -v(x)*(diff(C0(x, t), x))-C0(x, t)*(diff(v(x), x))-k(x)*C0(x, t)" display="LUklbXJvd0c2Iy9JK21vZHVsZW5hbWVHNiJJLFR5cGVzZXR0aW5nR0koX3N5c2xpYkdGJzY9LUkjbWlHRiQ2JVEkZXEwRicvJSdpdGFsaWNHUSV0cnVlRicvJSxtYXRodmFyaWFudEdRJ2l0YWxpY0YnLUkjbW9HRiQ2LVEqJmNvbG9uZXE7RicvRjNRJ25vcm1hbEYnLyUmZmVuY2VHUSZmYWxzZUYnLyUqc2VwYXJhdG9yR0Y9LyUpc3RyZXRjaHlHRj0vJSpzeW1tZXRyaWNHRj0vJShsYXJnZW9wR0Y9LyUubW92YWJsZWxpbWl0c0dGPS8lJ2FjY2VudEdGPS8lJ2xzcGFjZUdRLDAuMjc3Nzc3OGVtRicvJSdyc3BhY2VHRkwtRiw2JVElZGlmZkYnRi9GMi1JKG1mZW5jZWRHRiQ2JC1GIzYnLUYsNiVRI0MwRidGL0YyLUZTNiQtRiM2Ji1GLDYlUSJ4RidGL0YyLUY2Ni1RIixGJ0Y5RjsvRj9GMUZARkJGREZGRkgvRktRJjAuMGVtRicvRk5RLDAuMzMzMzMzM2VtRictRiw2JVEidEYnRi9GMkY5RjlGW29GY29GOUY5LUY2Ni1RIn5GJ0Y5RjtGPkZARkJGREZGRkhGX28vRk5GYG8tRjY2LVEiPUYnRjlGO0Y+RkBGQkZERkZGSEZKRk1GZm8tRjY2LVEqJnVtaW51czA7RidGOUY7Rj5GQEZCRkRGRkZIL0ZLUSwwLjIyMjIyMjJlbUYnL0ZORmFwLUYsNiVRInZGJ0YvRjItRlM2JC1GIzYkRmhuRjlGOS1GNjYtUScmc2RvdDtGJ0Y5RjtGPkZARkJGREZGRkhGX29GaW9GTy1GUzYkLUYjNidGV0ZaRltvRmhuRjlGOS1GNjYtUSgmbWludXM7RidGOUY7Rj5GQEZCRkRGRkZIRmBwRmJwRlctRlM2JC1GIzYnRmhuRltvRmNvLyUrZXhlY3V0YWJsZUdGPUY5RjlGanBGTy1GUzYkLUYjNihGY3AtRlM2JC1GIzYlRmhuRmhxRjlGOUZbb0ZobkZocUY5RjlGXXAtRiw2JVEia0YnRi9GMkZmcEZqcEZXRlpGaHFGOQ==">PkkkZXEwRzYiLy1JJWRpZmZHJSpwcm90ZWN0ZWRHNiQtSSNDMEdGJDYkSSJ4R0YkSSJ0R0YkRi4sKComLUkidkdGJDYjRi0iIiItRic2JEYqRi1GNCEiIiomRipGNC1GJzYkRjFGLUY0RjcqJi1JImtHRiRGM0Y0RipGNEY3</Equation></Text-field>
</Input>
<Output>
<Text-field style="2D Output" layout="Maple Output"><Equation executable="false" style="2D Output" display="LUklbXJvd0c2Iy9JK21vZHVsZW5hbWVHNiJJLFR5cGVzZXR0aW5nR0koX3N5c2xpYkdGJzYoLUkjbWlHRiQ2JVEkZXEwRicvJSdpdGFsaWNHUSV0cnVlRicvJSxtYXRodmFyaWFudEdRJ2l0YWxpY0YnLUkjbW9HRiQ2LVEjOj1GJy9GM1Enbm9ybWFsRicvJSZmZW5jZUdRJmZhbHNlRicvJSpzZXBhcmF0b3JHRj0vJSlzdHJldGNoeUdGPS8lKnN5bW1ldHJpY0dGPS8lKGxhcmdlb3BHRj0vJS5tb3ZhYmxlbGltaXRzR0Y9LyUnYWNjZW50R0Y9LyUnbHNwYWNlR1EsMC4yNzc3Nzc4ZW1GJy8lJ3JzcGFjZUdGTC1GIzYoLUYjNigtSSZtZnJhY0dGJDYoLUYjNiYtRjY2LVErJlBhcnRpYWxEO0YnRjlGO0Y+RkBGQkZERkZGSC9GS1EmMC4wZW1GJy9GTkZmbi8lK2ZvcmVncm91bmRHUShbMCwwLDBdRicvJSlyZWFkb25seUdGPUY5LUYjNiYtRiM2J0ZYLUYsNiVRInRGJ0YvRjJGaG5GW29GOUZobkZbb0Y5LyUubGluZXRoaWNrbmVzc0dRIjFGJy8lK2Rlbm9tYWxpZ25HUSdjZW50ZXJGJy8lKW51bWFsaWduR0Zpby8lKWJldmVsbGVkR0Y9LUY2Ni1RMSZJbnZpc2libGVUaW1lcztGJ0Y5RjtGPkZARkJGREZGRkhGZW5GZ24tRiM2KC1GLDYlUSNDMEYnRi9GMi1GNjYtUTAmQXBwbHlGdW5jdGlvbjtGJ0Y5RjtGPkZARkJGREZGRkhGZW5GZ24tSShtZmVuY2VkR0YkNiQtRiM2KC1GLDYlUSJ4RidGL0YyLUY2Ni1RIixGJ0Y5RjsvRj9GMUZARkJGREZGRkhGZW4vRk5RLDAuMzMzMzMzM2VtRidGYW9GaG5GW29GOUY5RmhuRltvRjlGaG5GW29GOS1GNjYtUSI9RidGOUY7Rj5GQEZCRkRGRkZIRkpGTS1GIzYnLUY2Ni1RKiZ1bWludXMwO0YnRjlGO0Y+RkBGQkZERkZGSC9GS1EsMC4yMjIyMjIyZW1GJy9GTkZgci1GIzYmLUkjbW5HRiQ2JFEjMTBGJ0Y5Rl5wLUZqcDYkLUYjNigtRlQ2KEZWLUYjNiYtRiM2J0ZYRl5xRmhuRltvRjlGaG5GW29GOUZkb0Znb0Zqb0ZccEZecEZhcEZobkZbb0Y5RjlGOS1GNjYtUSgmbWludXM7RidGOUY7Rj5GQEZCRkRGRkZIRl9yRmFyLUYjNigtRmVyNiRRJTAuMDNGJ0Y5Rl5wLUklbXN1cEdGJDYlLUY2Ni1RLyZFeHBvbmVudGlhbEU7RidGOUY7Rj5GQEZCRkRGRkZIRmVuL0ZOUSwwLjExMTExMTFlbUYnLUYjNidGXHItRiM2KC1GVDYoLUZlcjYkRmZvRjktRmVyNiRRJDUwMEYnRjlGZG9GZ29Gam9GXHBGXnAtRiM2JEZecUY5RmhuRltvRjlGaG5GW29GOS8lMXN1cGVyc2NyaXB0c2hpZnRHUSIwRidGXnBGYXBGOUY5RmhuRltvRjlGaG5GW29GOQ==">Ly1JJWRpZmZHJSpwcm90ZWN0ZWRHNiQtSSNDMEc2IjYkSSJ4R0YpSSJ0R0YpRiwsJi1GJDYkRidGKyEjNSomLUkkZXhwRzYkRiVJKF9zeXNsaWJHRik2IywkRisjISIiIiQrJiIiIkYnRjskISIkISIj</Equation></Text-field>
</Output>
</Group>
<Group labelreference="L5356" drawlabel="true">
<Input>
<Text-field prompt="&gt; " style="Maple Input" layout="Normal"><Equation executable="true" style="2D Input" input-equation="ics0 := C0(x, 0) = g(x, t):" display="LUklbXJvd0c2Iy9JK21vZHVsZW5hbWVHNiJJLFR5cGVzZXR0aW5nR0koX3N5c2xpYkdGJzYtLUkjbWlHRiQ2JVElaWNzMEYnLyUnaXRhbGljR1EldHJ1ZUYnLyUsbWF0aHZhcmlhbnRHUSdpdGFsaWNGJy1JI21vR0YkNi1RKiZjb2xvbmVxO0YnL0YzUSdub3JtYWxGJy8lJmZlbmNlR1EmZmFsc2VGJy8lKnNlcGFyYXRvckdGPS8lKXN0cmV0Y2h5R0Y9LyUqc3ltbWV0cmljR0Y9LyUobGFyZ2VvcEdGPS8lLm1vdmFibGVsaW1pdHNHRj0vJSdhY2NlbnRHRj0vJSdsc3BhY2VHUSwwLjI3Nzc3NzhlbUYnLyUncnNwYWNlR0ZMLUYsNiVRI0MwRidGL0YyLUkobWZlbmNlZEdGJDYkLUYjNiYtRiw2JVEieEYnRi9GMi1GNjYtUSIsRidGOUY7L0Y/RjFGQEZCRkRGRkZIL0ZLUSYwLjBlbUYnL0ZOUSwwLjMzMzMzMzNlbUYnLUkjbW5HRiQ2JFEiMEYnRjlGOUY5LUY2Ni1RIj1GJ0Y5RjtGPkZARkJGREZGRkhGSkZNLUY2Ni1RIn5GJ0Y5RjtGPkZARkJGREZGRkhGaG4vRk5GaW4tRiw2JVEiZ0YnRi9GMi1GUzYkLUYjNiZGV0ZaLUYsNiVRInRGJy9GMEY9RjlGOUY5LUY2Ni1RIjpGJ0Y5RjtGPkZARkJGREZGRkhGSkZNLyUrZXhlY3V0YWJsZUdGPUY5">QyQ+SSVpY3MwRzYiLy1JI0MwR0YlNiRJInhHRiUiIiEtSSJnR0YlNiRGKkkidEdGJSEiIg==</Equation></Text-field>
</Input>
</Group>
<Group labelreference="L5365" drawlabel="true">
<Input>
<Text-field style="Text" layout="Normal"></Text-field>
<Text-field style="Text" layout="Normal">Hence our solution to C_0(x,t) is</Text-field>
<Text-field style="Text" layout="Normal"></Text-field>
</Input>
</Group>
<Group labelreference="L5366" drawlabel="true">
<Input>
<Text-field prompt="&gt; " style="Maple Input" layout="Normal"><Equation executable="true" style="2D Input" input-equation="eq0solve := Solve([eq0, ics0]):" display="LUklbXJvd0c2Iy9JK21vZHVsZW5hbWVHNiJJLFR5cGVzZXR0aW5nR0koX3N5c2xpYkdGJzY1LUkjbWlHRiQ2JVEpZXEwc29sdmVGJy8lJ2l0YWxpY0dRJXRydWVGJy8lLG1hdGh2YXJpYW50R1EnaXRhbGljRictSSNtb0dGJDYtUSomY29sb25lcTtGJy9GM1Enbm9ybWFsRicvJSZmZW5jZUdRJmZhbHNlRicvJSpzZXBhcmF0b3JHRj0vJSlzdHJldGNoeUdGPS8lKnN5bW1ldHJpY0dGPS8lKGxhcmdlb3BHRj0vJS5tb3ZhYmxlbGltaXRzR0Y9LyUnYWNjZW50R0Y9LyUnbHNwYWNlR1EsMC4yNzc3Nzc4ZW1GJy8lJ3JzcGFjZUdGTC1GLDYlUSZTb2x2ZUYnRi9GMi1JKG1mZW5jZWRHRiQ2JC1GIzYkLUZTNiYtRiM2Ji1GLDYlUSRlcTBGJ0YvRjItRjY2LVEiLEYnRjlGOy9GP0YxRkBGQkZERkZGSC9GS1EmMC4wZW1GJy9GTlEsMC4zMzMzMzMzZW1GJy1GLDYlUSVpY3MwRidGL0YyRjlGOS8lJW9wZW5HUSJbRicvJSZjbG9zZUdRIl1GJ0Y5RjktRjY2LVEiOkYnRjlGO0Y+RkBGQkZERkZGSEZKRk0tRjY2LVEifkYnRjlGO0Y+RkBGQkZERkZGSEZcby9GTkZdb0ZccC1GLDYlUShDMHNvbHZlRidGL0YyRjUtRlM2JC1GIzYmLUYsNiVRInhGJ0YvRjJGaG4tRiw2JVEidEYnRi9GMkY5RjktRjY2LVEoJnNyYXJyO0YnRjlGO0Y+RkBGQkZERkZGSEZcb0ZfcC1GLDYlUSRyaHNGJ0YvRjItRlM2JC1GIzYlRistRlM2Ji1GIzYkLUkjbW5HRiQ2JFEiMUYnRjlGOUY5RmNvRmZvRjlGOUZpb0ZgcC1GUzYkLUYjNidGZ3BGaG5GanAvJStleGVjdXRhYmxlR0Y9RjlGOUZpb0ZjckY5">Qyg+SSllcTBzb2x2ZUc2Ii1JJlNvbHZlR0YlNiM3JEkkZXEwR0YlSSVpY3MwR0YlISIiPkkoQzBzb2x2ZUdGJWYqNiRJInhHRiVJInRHRiVGJTYkSSlvcGVyYXRvckdGJUkmYXJyb3dHRiVGJS1JJHJoc0clKnByb3RlY3RlZEc2IyZGJDYjIiIiRiVGJUYlRiwtRi5GMEYs</Equation></Text-field>
</Input>
</Group>
<Group labelreference="L5364" drawlabel="true">
<Input>
<Text-field prompt="&gt; " style="Maple Input" layout="Normal"><Equation executable="true" style="2D Input" input-equation="p1 := plot(eval(C0solve(x, t), [t = 20]), x = -1000 .. 1000, title = &quot;Zeroth order perturbation&quot;):" display="LUklbXJvd0c2Iy9JK21vZHVsZW5hbWVHNiJJLFR5cGVzZXR0aW5nR0koX3N5c2xpYkdGJzYpLUkjbWlHRiQ2JVEjcDFGJy8lJ2l0YWxpY0dRJXRydWVGJy8lLG1hdGh2YXJpYW50R1EnaXRhbGljRictSSNtb0dGJDYtUSomY29sb25lcTtGJy9GM1Enbm9ybWFsRicvJSZmZW5jZUdRJmZhbHNlRicvJSpzZXBhcmF0b3JHRj0vJSlzdHJldGNoeUdGPS8lKnN5bW1ldHJpY0dGPS8lKGxhcmdlb3BHRj0vJS5tb3ZhYmxlbGltaXRzR0Y9LyUnYWNjZW50R0Y9LyUnbHNwYWNlR1EsMC4yNzc3Nzc4ZW1GJy8lJ3JzcGFjZUdGTC1GLDYlUSVwbG90RidGL0YyLUkobWZlbmNlZEdGJDYkLUYjNjEtRiw2JVElZXZhbEYnRi9GMi1GUzYkLUYjNictRiw2JVEoQzBzb2x2ZUYnRi9GMi1GUzYkLUYjNiYtRiw2JVEieEYnRi9GMi1GNjYtUSIsRidGOUY7L0Y/RjFGQEZCRkRGRkZIL0ZLUSYwLjBlbUYnL0ZOUSwwLjMzMzMzMzNlbUYnLUYsNiVRInRGJy9GMEY9RjlGOUY5RmJvLUZTNiYtRiM2Ji1GLDYlRlxwRi9GMi1GNjYtUSI9RidGOUY7Rj5GQEZCRkRGRkZIRkpGTS1JI21uR0YkNiRRIzIwRidGOUY5RjkvJSVvcGVuR1EiW0YnLyUmY2xvc2VHUSJdRidGOUY5RmJvRl9vRmRwLUY2Ni1RKiZ1bWludXMwO0YnRjlGO0Y+RkBGQkZERkZGSC9GS1EsMC4yMjIyMjIyZW1GJy9GTkZlcS1GaHA2JFElMTAwMEYnRjktRjY2LVEjLi5GJ0Y5RjtGPkZARkJGREZGRkhGZHEvRk5GZ29GZ3FGYm8tRiw2JVEmdGl0bGVGJ0YvRjJGZHAtSSNtc0dGJDYjUTpaZXJvdGh+b3JkZXJ+cGVydHVyYmF0aW9uRictRiw2I1EhRidGOUY5LUY2Ni1RIjpGJ0Y5RjtGPkZARkJGREZGRkhGSkZNLyUrZXhlY3V0YWJsZUdGPUY5">QyQ+SSNwMUc2Ii1JJXBsb3RHNiQlKnByb3RlY3RlZEdJKF9zeXNsaWJHRiU2JS1JJWV2YWxHRik2JC1JKEMwc29sdmVHRiU2JEkieEdGJUkidEdGJTcjL0YzIiM/L0YyOyElKzUiJSs1L0kmdGl0bGVHRiVROlplcm90aH5vcmRlcn5wZXJ0dXJiYXRpb25GJSEiIg==</Equation></Text-field>
</Input>
</Group>
<Group labelreference="L5363" drawlabel="true">
<Input>
<Text-field prompt="&gt; " style="Maple Input" layout="Normal"><Equation executable="true" style="2D Input" input-equation="display(p1)" display="LUklbXJvd0c2Iy9JK21vZHVsZW5hbWVHNiJJLFR5cGVzZXR0aW5nR0koX3N5c2xpYkdGJzYmLUkjbWlHRiQ2JVEoZGlzcGxheUYnLyUnaXRhbGljR1EldHJ1ZUYnLyUsbWF0aHZhcmlhbnRHUSdpdGFsaWNGJy1JKG1mZW5jZWRHRiQ2JC1GIzYlLUYsNiVRI3AxRidGL0YyLyUrZXhlY3V0YWJsZUdRJmZhbHNlRicvRjNRJ25vcm1hbEYnRkBGPUZA">LUkoZGlzcGxheUc2IjYjSSNwMUdGJA==</Equation></Text-field>
</Input>
<Output>
<Text-field style="Maple Plot" layout="Maple Plot"><Plot height="400" type="two-dimensional" width="400" plot-scale="1.0" plot-xtrans="0.0" plot-ytrans="0.0" gridlinevisibility="1" legendvisibility="false">LSUlUExPVEc2Jy0lJ0NVUlZFU0c2JDdfeDckJCEmKysiISIiJCIwSHlyYGVAQyIhI3o3JCQhMFwoXCoqeSVbKikqISM3JCIwNiwoemdfOzwhI3k3JCQhMFsmND5jTi4pKiEjNyQiMC42TihlPWA7ISN4NyQkITBfLzQpSFkrKCohIzckIjB4d1loQV8xIyEjdzckJCEwZjxOSSkpb2YqISM3JCIwUElQWGhCYyMhI3Y3JCQhMFkjXCkqZSFRXCohIzckIjAuNVAzYCZvSSEjdTckJCEwJXljOGBCKVIqISM3JCIwJ1IlNCEpXEsrJCEjdDckJCEwclUmM3ZGKkgqISM3JCIwXkJxSnAtNyQhI3M3JCQhMDhEXT9OcD4qISM3JCIvJFs8OVBQViQhI3E3JCQhMCdHZDk2I1w0KiEjNyQiMFVeMC8hR2xPISNxNyQkITAzPE0zKCkqKikqKSEjNyQiMG1RIyl6bigpMyUhI3A3JCQhMEhlOzhodiopKSEjNyQiMCcpM0JrMFVOJCEjbzckJCEwLTA1UzZOeikhIzckIjB4cmZmW2xdJCEjbjckJCEvMztLVy4qbykhIzYkIjB3O0UlPno5TyEjbTckJCEwJXljODpOKWUpISM3JCIwTTIhW08oeU0kISNsNyQkITBYKil5eEBwXCkhIzckIjAvcGFyYyV6QyEjazckJCEwWiUqKXlIPylRKSEjNyQiMDtidilmPj5FISNqNyQkITBSeGEqUTUnSCkhIzckIjAvNiJIZ1siKj0hI2k3JCQhMDxNb3dxKik9KSEjNyQiMHBBbkhvTCU9ISNoNyQkITAoWyhcelJUNCkhIzckIi8uLlolZVxOIiEjZjckJCEwc1cqKT0mNCEqeiEjNyQiLz1LUUVQIz0iISNlNyQkITAqemY+LC0iKnkhIzckIjAzZSwtXVo1KiEjZjckJCEwJz5SeWNrKHkoISM3JCIwT0ZkTFYwXCghI2U3JCQhMHljOG46RnAoISM3JCIwY2lXP3BXMyYhI2Q3JCQhMCYzPE0zSyFmKCEjNyQiMDMlZjQ6W0VSISNjNyQkIS8lemVQaFJbKCEjNiQiMDBdXy40Xj8kISNiNyQkITAoUXhhXlAiUighIzckIjBFISk9XnRZJj4hI2E3JCQhMFwoXCpcejhIKCEjNyQiMFonKWUkSHJcOCEjYDckJCEwMzpJP3UhKT0oISM3JCIwdT5YMjtmciohI2A3JCQhMDdCWTc1cTMoISM3JCIwRVQ3PUFhYichI183JCQhLzM7S2FBKilwISM2JCIwaUI9WFZDMiUhI143JCQhMDI6ST9fMSlvISM3JCIwQmdkSmpALSQhI103JCQhMD5Rd0slNCR5JyEjNyQiMDYjR1lxXyJ6IiEjXDckJCEwIj1Pcy8kKnltISM3JCIwQERoNSw8PCIhI1s3JCQhMFcpb1BEYSVlJyEjNyQiMFgnNE89KCopSCchI1s3JCQhMCYpcFJmXjhbJyEjNyQiL208aSUpM3hRISNZNyQkITAlKil5ZHBEJVEnISM3JCIwdSRbT1coKio0IyEjWTckJCEwO0trM2xGRychIzckIjB4ank0JDMtNyEjWDckJCEweWI2QlFOPSchIzckIjAudWU8bzVbJyEjWDckJCEwdVomNHBsemchIzckIjBoPEpXSCgpcCQhI1c3JCQhMEReLSZvZ3pmISM3JCIwO3VsI3pkUD4hI1Y3JCQhME5xU0AiSHhlISM3JCIwKCk0Ny5bNi4iISNVNyQkITAyOkkhRyNleCYhIzckIjAnKilHKVxoaEgmISNVNyQkITB5YzgoUWUjbyYhIzckIjBWdW9UJ0dQQiEjVDckJCEwTW9PYEBkZCYhIzckIjAmKXlrajhJRCIhI1M3JCQhMGlDXGVVLFsmISM3JCIwamBFZChROGIhI1M3JCQhMEVfL1xOI3lgISM3JCIwSzw1MVUuaSMhI1I3JCQhMCYqKil6UihwIUcmISM3JCIwLihmWjpZVDYhI1E3JCQhMC4yOSlRUnNeISM3JCIwaVg5TEpcciYhI1E3JCQhMCYpcFIqNGh5XSEjNyQiMCVcO3QoZi9FIyEjUDckJCEwWCopeWRtQChcISM3JCIwaSI0KWZxRzAiISNPNyQkITBAVCNbUzp2WyEjNyQiMGInKjRnNUA+JSEjTzckJCEwbk1wZVAhcFohIzckIjBKbiwwQSJlPSEjTjckJCEwb05yLXh1biUhIzckIjAxPHZxTCYqZSchI043JCQhMCRmPVAtP3RYISM3JCIwJCllJ3ojW3dzIyEjTTckJCEwOklnK3VDWiUhIzckIjBLKWYmNHVIMCIhI0w3JCQhMFUlKW9kOD1QJSEjNyQiMD4rKGVvKG8oUiEjTDckJCEwWydIZk1fclUhIzckIjAuKUgzKCl6ajkhI0s3JCQhMExtSzB3XjwlISM3JCIwcD45SXglPl0hI0s3JCQhMCopeWQmPi1yUyEjNyQiMCNILVI9S2g9ISNKNyQkITBzVihbYnZyUiEjNyQiMDZTeVtIa04nISNKNyQkITBDWydIQkduUSEjNyQiL0RTW3gkW0UjISNINyQkITByVSYzKjNGeCQhIzckIjApSGZRM3I7cSEjSTckJCEwTnBRZCg9b08hIzckIjBaITMmM1FrUiMhI0g3JCQhMHNWKFtWMm9OISM3JCIwQD0wKSlmITR3ISNINyQkITAwNT8hWz9vTSEjNyQiMFFZayEqWyxPIyEjRzckJCEwJG9PdDEqUU8kISM3JCIwI28qKVxeKD1gKCEjRzckJCEwI1F3X04ieUUkISM3JCIwbFZecVwsOiMhI0Y3JCQhMClmPlJ1VHBKISM3JCIwKlF6d20jRzwnISNGNyQkITAmND5Ra3hnSSEjNyQiMEJEKCpwQ0UkPiEjRTckJCEwd18wIjRUaUghIzckIjAtb1xQKD4+YCEjRTckJCEwTW9PdDg9J0chIzckIjA8Onk3Z3ZZIiEjRDckJCEvKnpmKiozJmZGISM2JCIwUUY5Rj1ELiUhI0Q3JCQhMCYzPE01WmxFISM3JCIwL21EVyQpPisiISNDNyQkIS8uMTcnSF9jIyEjNiQiMDktKEhYXCJmIyEjQzckJCEwJjM8TTd2bEMhIzckIjAuKTRFJFssXychI0M3JCQhMEdkOUhTJGZCISM3JCIwPi9pKmZlNTwhI0I3JCQhMDZAVUNQYUUjISM3JCIvVmJ5M09JUiEjQTckJCEwYDA2aSM0ZEAhIzckIjBgMFdLbU4rIiEjQTckJCEwemU8Jio+JGY/ISM3JCIwJW93Xjh5IUgjISNBNyQkITA6SWcrekQnPiEjNyQiMHMheVBYI1wzJiEjQTckJCEwR2I1VF4mZT0hIzckIjAlcEJPdEZ0NiEjQDckJCEwMjpJKy5UdiIhIzckIjB4VUV4LW1sIyEjQDckJCEwViYzPC8yZjshIzckIjBFOV9JKikzWyYhI0A3JCQhLzM7Sys6ZTohIzYkIjBcKHk7aS5mNiEjPzckJCEpO21mOSEiJiQiME1dIkdPVGZCISM/NyQkITBeLTA1KipHTiIhIzckIjBCXCV6QShlKVwhIz83JCQhMFF3XyYpPjBFIiEjNyQiMCpSJCp6RyUpWyQqISM/NyQkITBNb08kKj1XOiIhIzckIjAuVVl1JW8kKT0hIz43JCQhMENaJSpbeVkwIiEjNyQiMGUrNVIoKlJjJCEjPjckJCEwR2Q5SDkhZiYqISM4JCIwPkJOZT8kcGwhIz43JCQhMHVaJjR6WHEmKSEjOCQiMHlZb1JBdz0iISM9NyQkITBPdVsoSD5pdiEjOCQiME1fI3pSWUdAISM9NyQkITApZTxOIVxNXCchIzgkIjBwYHprN0InUSEjPTckJCEwVyhbKFw6Tl4mISM4JCIwcnRlUy1fYCchIz03JCQhMGxKakUmPllYISM4JCIwSEFLTSZceDUhIzw3JCQhMFsnSGZlOTdOISM4JCIwTGphSjIxIT0hIzw3JCQhMD1QdVtaLlsjISM4JCIwalNfUGc3JUghIzw3JCQhMFF6ZTxaVWIiISM4JCIvTl8mPSplJlslISM7NyQkITAtVidHZDlzWCEjOSQiMEIuNEEoPUlzISM8NyQkIjBGZj1QOXRnJSEjOSQiMG9OKnooKSl6MCIhIzs3JCQiMDA1P1NzVmAiISM4JCIwTkU8aG9maCIhIzs3JCQiME1uTXBlIWZEISM4JCIwI1Fsd1p5b0IhIzs3JCQiMFcoWyhcIilSWiQhIzgkIjApenJmT1x0SyEjOzckJCIuKFJ6eSFIXSUhIzYkIi9CX1x3RTpZISM6NyQkIjBObUtsYSdRYiEjOCQiMDMoKkhDRj9RJyEjOzckJCIvd14uKHklcGwhIzckIjByM3NeIVFCJykhIzs3JCQiMCJRd19YPUR2ISM4JCIwPTUxLSk+PTYhIzo3JCQiMDM6SWdpWl4pISM4JCIwTy1zW05eViIhIzo3JCQiMCY0PlFjPVEmKiEjOCQiMGMqemViTT49ISM6NyQkIjBPclVsS2UwIiEjNyQiMEQzUjRSbEQjISM6NyQkIjA5RmFvbTI7IiEjNyQiMHciPi1zKVt2IyEjOjckJCIwJGY9UEU+YDchIzckIjBPanduJj1DSyEjOjckJCIvI1J5T1VzTiIhIzYkIjA3aSQqemEreCQhIzo3JCQiMFUkb08kPjxZIiEjNyQiMD41OS9gXUolISM6NyQkIjBRd19ELUNjIiEjNyQiMDJUbCFwNThbISM6NyQkIjB4YTQqPiRRbCIhIzckIjBMQSIpPSlbQF8hIzo3JCQiMHZcKip5XUR3IiEjNyQiMCh5JSpSOUpGYyEjOjckJCIwJG9PdClcWSY9ISM3JCIwdHZMcndZKWUhIzo3JCQiMFcpb1BrQDM+ISM3JCIvX1wqPUNCKmYhIzk3JCQiMDA1PyskeWg+ISM3JCIwa0RzJ0dubWchIzo3JCQiMClbKFx1IVwmKT4hIzckIjBbJTRTaGYpMychIzo3JCQiLyhSelspPjQ/ISM2JCIwI3BpR2FtLmghIzo3JCQiMDZBJWZCMEA/ISM3JCIwOlFqLDgnM2ghIzo3JCQiMF8vNEIxSC4jISM3JCIwVi9NJilIPTYnISM6NyQkIjAlcFEtLHdXPyEjNyQiLiRSVUtKOGghIzg3JCQiME5wUShSaGM/ISM3JCIwKSpHMSc+MThoISM6NyQkIjA3QidcJj4ncD8hIzckIjAnUl1WNHo1aCEjOjckJCIwKm9QRF5pIzMjISM3JCIwS3QlPlhWMWghIzo3JCQiMGxJNnFJYzQjISM3JCIwN3NAPygqKio0JyEjOjckJCIwVSUpb0ZPJzNAISM3JCIvdSk+aiZbIjQnISM5NyQkIjAnPlJHdWtNQCEjNyQiMF4uaSZvRm9nISM6NyQkIi8mKiopeiZlMTsjISM2JCIwKVsrRkwhcC4nISM6NyQkIjBCWSNcT3RmQSEjNyQiLzYlZV8iSFhlISM5NyQkIjBFXy80M0pPIyEjNyQiMDghKTRiL1BgJiEjOjckJCIwVyhbKDRRIWVDISM3JCIwKj0qPi4jPmpeISM6NyQkIjBQdFkkSFZnRCEjNyQiMDhvUWY3WXAlISM6NyQkIjAkWydIUiN6bUUhIzckIjApWypvTWgnZVQhIzo3JCQiME5xU2h5JGZGISM3JCIwKGZ3KSlvSHRPISM6NyQkIjB0WSRwVVBmRyEjNyQiMHlCZlhGMjokISM6NyQkIjA6SGVjekUnSCEjNyQiMD1OQjxtQ2ojISM6NyQkIjA2QFVrVlAxJCEjNyQiMCIpXCc0SGFpQCEjOjckJCIwVSRvTyRHOjskISM3JCIwWGRPTXdKdiIhIzo3JCQiMDpIZWMsLEYkISM3JCIwKipHNCRbd2Q4ISM6NyQkIjAuMTdXZndPJCEjNyQiMFQ+YEQ1djAiISM6NyQkIjBUI1snSEI9WiQhIzckIi9RcHUyb0d6ISM6NyQkIjB5YjZCNmljJCEjNyQiMHdBYTAjPSQqZiEjOzckJCIwUHVbPC0lcE8hIzckIjA5KFxWRHVCViEjOzckJCIwR2I1Im9cbVAhIzckIi9fK0RaVD1KISM6NyQkIjAxN0NvKSl6J1EhIzckIjAkPmRCR2ByQCEjOzckJCIwVylvUGJAblIhIzckIjB3WXZoaVRcIiEjOzckJCIwXCdIZm80clMhIzckIi9icDJvIykqKSkqISM7NyQkIjAnSGY9cDlyVCEjNyQiMG5UQW5MOF4nISM8NyQkIjAoUXhhRFl0VSEjNyQiMHlRbHA/IWZUISM8NyQkIjA6SGUnNCRcUCUhIzckIjBpRDElZls2RSEjPDckJCIwVyhbKCopcCJvVyEjNyQiMDFNRENEP24iISM8NyQkIjApZTxOQS52WCEjNyQiMDQpZUdaZzspKiEjPTckJCIvJz5SPTYxbiUhIzYkIjAsamglKmYjemYhIz03JCQiMCc+UnkjPUR4JSEjNyQiMHA8NjU+UFgkISM9NyQkIjBGYTNQYysoWyEjNyQiMHo5OT5gRysjISM9NyQkIjA+UHUpKWYkeVwhIzckIjB6TyQqSFUlcDUhIz03JCQiMFB1W3hVQDImISM3JCIwZSMpXCIpKUglNCchIz43JCQiMHhhND4oZXleISM3JCIvenoscXNdSiEjPTckJCIwLS4xcypmdl8hIzckIjB1IipvTFdJcCIhIz43JCQiMGI0Pj07PFEmISM3JCIwPG5RJmZfKVIpISM/NyQkIjBhMzx1d0taJiEjNyQiMG5bJFxxLS9YISM/NyQkIjBIZTtgYHZkJiEjNyQiMFBmdT1BLTwjISM/NyQkIjAyOUd3eiN5YyEjNyQiMEZ5KTMkNCswIiEjPzckJCIvKWY+PlMqeWQhIzYkIjA7IVwocF0sKVwhI0A3JCQiMHVaJjQuQnplISM3JCIwJWVKLzwzQEIhI0A3JCQiMCp5ZDp4ZHZmISM3JCIwJT4qXChHcyQ0IiEjQDckJCIwTGxJIj10emchIzckIjApZioqXCd5I1taISNBNyQkIi8wNT8jKSoqeWghIzYkIjAnKkdLViJwK0AhI0E3JCQiMClmPlI5WiRHJyEjNyQiMC5dd0QqPjsoKSEjQjckJCIwXiwuJ1sveWohIzckIjAqKXk7JT5JZFEhI0I3JCQiMChbKFw+bURbJyEjNyQiMCd5WXcuTk06ISNCNyQkIjBeKyxVekVlJyEjNyQiLkJfLykzO2khI0E3JCQiMDxNbycqW0RvJyEjNyQiMGN5dWFiUFojISNDNyQkIjBSeGE0am95JyEjNyQiMGlLIUh5OVwjKiEjRDckJCIvLzM7LSVIKW8hIzYkIjBUMFtTKClmbSQhI0Q3JCQiMENbJ0hqTCIpcCEjNyQiMHgxdmQ/UlIiISNENyQkIjBGYDFMeCoqMyghIzckIjBZUmpHK2JvJSEjRTckJCIwWSJIZUdNKT0oISM3JCIwIlJ2Qjt0NTwhI0U3JCQiMCllPE4rJSopRyghIzckIjA+QWlwSU4pZiEjRjckJCIwS2tHeFc3UighIzckIjBCUUZmZ00sIyEjRjckJCIwUHRZdCNHJlsoISM3JCIwZDlCbD1HRSghI0c3JCQiMCNSeWNUXyZlKCEjNyQiMDdHSFt2PlMjISNHNyQkIjBQdFlgLV1vKCEjNyQiMCplPCVbZ0gmeSEjSDckJCIwJXBReE1UInooISM3JCIwYDcnKW9nTEsjISNINyQkIjA3QllfO2ApeSEjNyQiMEJjVyUpPU55KCEjSTckJCIvKFF4OWhPKnohIzYkIjBEIlx0VipmOiMhI0k3JCQiMFYmMzxRViI0KSEjNyQiMGNdU1guTmonISNKNyQkIjAyOUd3dSIpPSkhIzckIjAoPVw5dSl5LSMhI0o3JCQiMCYqKXlkQj8jSCkhIzckIjBRPyFcbVJfYiEjSzckJCIwOkhld11tUikhIzckIi5rXylwa3o5ISNJNyQkIi8pZTxOJG8iXCkhIzYkIjA+elNKcidlViEjTDckJCIwVSRvT1BnI2YpISM3JCIwZW4qSCpccDsiISNMNyQkIjBBVylvQDQicCkhIzckIjByIXohNC1BOyQhI003JCQiMHJUJG9ZJnl6KSEjNyQiMGlWISplUz1eKCEjTjckJCIwJXljOFJCISopKSEjNyQiMEJ5b1FWaDcjISNONyQkIjApZTxOW0wnKiopISM3JCIwais3XUhbKVshI083JCQiMCpwUnpfMic0KiEjNyQiMFI1SjJvMj8iISNPNyQkIi8mKXBSQiZbPiohIzYkIjA5UjlmPVAkSCEjUDckJCIwWCopeSh6cSRIKiEjNyQiMFcuW1Ajej9xISNRNyQkIjB6YzhaTVhSKiEjNyQiMCRldUlsSys7ISNRNyQkIjBqRWAnKTM5XSohIzckIi9AMyRIVlpFJCEjUTckJCIwWyY0PkFTKmYqISM3JCIwZiMqMzxmJFx1ISNTNyQkIjAxNkFDTWhwKiEjNyQiMGJdVjMyK3EiISNTNyQkIjBlOUg9UiYqeiohIzckIjAuLlldOTxWJCEjVDckJCIvMDU/IT5GISoqISM2JCIwJzRSU1hvL28hI1U3JCQiJisrIiEiIiQiMDpvY2k8OVgiISNVLSUmQ09MT1JHNiclJFJHQkckIiM1ISIiJCIiISEiIiQiIiEhIiItJStfQVRUUklCVVRFRzYjLyUnc291cmNlRyUsbWF0aGRlZmF1bHRHLSUlVklFV0c2JDskISYrKyIhIiIkIiYrKyIhIiIlKERFRkFVTFRHLSUrQVhFU0xBQkVMU0c2JC1JI21pRzYjL0krbW9kdWxlbmFtZUc2IkksVHlwZXNldHRpbmdHSShfc3lzbGliRzYiNjVRIng2Ii8lJ2ZhbWlseUdRITYiLyUlc2l6ZUdRIzEwNiIvJSVib2xkR1EmZmFsc2U2Ii8lJ2l0YWxpY0dRJXRydWU2Ii8lKnVuZGVybGluZUdRJmZhbHNlNiIvJSpzdWJzY3JpcHRHUSZmYWxzZTYiLyUsc3VwZXJzY3JpcHRHUSZmYWxzZTYiLyUrZm9yZWdyb3VuZEdRKFswLDAsMF02Ii8lK2JhY2tncm91bmRHUS5bMjU1LDI1NSwyNTVdNiIvJSdvcGFxdWVHUSZmYWxzZTYiLyUrZXhlY3V0YWJsZUdRJmZhbHNlNiIvJSlyZWFkb25seUdRJmZhbHNlNiIvJSljb21wb3NlZEdRJmZhbHNlNiIvJSpjb252ZXJ0ZWRHUSZmYWxzZTYiLyUraW1zZWxlY3RlZEdRJmZhbHNlNiIvJSxwbGFjZWhvbGRlckdRJmZhbHNlNiIvJTZzZWxlY3Rpb24tcGxhY2Vob2xkZXJHUSZmYWxzZTYiLyUsbWF0aHZhcmlhbnRHUSdpdGFsaWM2IlEhNiItJSZUSVRMRUc2JC0lKV9UWVBFU0VURzYjLUklbXJvd0c2Iy9JK21vZHVsZW5hbWVHNiJJLFR5cGVzZXR0aW5nR0koX3N5c2xpYkc2IjY2LUkjbXNHNiMvSSttb2R1bGVuYW1lRzYiSSxUeXBlc2V0dGluZ0dJKF9zeXNsaWJHNiI2I1E6WmVyb3Rofm9yZGVyfnBlcnR1cmJhdGlvbjYiLyUnZmFtaWx5R1EwVGltZXN+TmV3flJvbWFuNiIvJSVzaXplR1EjMTA2Ii8lJWJvbGRHUSZmYWxzZTYiLyUnaXRhbGljR1EmZmFsc2U2Ii8lKnVuZGVybGluZUdRJmZhbHNlNiIvJSpzdWJzY3JpcHRHUSZmYWxzZTYiLyUsc3VwZXJzY3JpcHRHUSZmYWxzZTYiLyUrZm9yZWdyb3VuZEdRKFswLDAsMF02Ii8lK2JhY2tncm91bmRHUS5bMjU1LDI1NSwyNTVdNiIvJSdvcGFxdWVHUSZmYWxzZTYiLyUrZXhlY3V0YWJsZUdRJmZhbHNlNiIvJSlyZWFkb25seUdRJmZhbHNlNiIvJSljb21wb3NlZEdRJmZhbHNlNiIvJSpjb252ZXJ0ZWRHUSZmYWxzZTYiLyUraW1zZWxlY3RlZEdRJmZhbHNlNiIvJSxwbGFjZWhvbGRlckdRJmZhbHNlNiIvJTZzZWxlY3Rpb24tcGxhY2Vob2xkZXJHUSZmYWxzZTYiLyUwZm9udF9zdHlsZV9uYW1lR1ElVGV4dDYiLyUsbWF0aHZhcmlhbnRHUSdub3JtYWw2Ii0lLVRSQU5TUEFSRU5DWUc2IyQiIiEhIiItJSVST09URzYnLSUpQk9VTkRTX1hHNiMkIiRJIyEiIi0lKUJPVU5EU19ZRzYjJCIkKyMhIiItJS1CT1VORFNfV0lEVEhHNiMkIiUhZiQhIiItJS5CT1VORFNfSEVJR0hURzYjJCIlcUwhIiItJSlDSElMRFJFTkc2Ig==</Plot></Text-field>
</Output>
</Group>
</Section>
<Group labelreference="L10" drawlabel="true">
<Input>
<Text-field style="Text" layout="Normal"></Text-field>
</Input>
</Group>
<Section collapsed="false" MultipleChoiceAnswerIndex="-1" MultipleChoiceRandomizeChoices="false" TrueFalseAnswerIndex="-1" EssayAnswerRows="5" EssayAnswerColumns="60"><Title>
<Text-field style="Heading 1" layout="Heading 1">First order perturbation</Text-field></Title>
<Group labelreference="L5521" drawlabel="true">
<Input>
<Text-field style="Text" layout="Normal">For our first order of perturbation, O(<Equation executable="false" style="2D Math" input-equation="" display="LUklbXJvd0c2Iy9JK21vZHVsZW5hbWVHNiJJLFR5cGVzZXR0aW5nR0koX3N5c2xpYkdGJzYlLUkjbWlHRiQ2JVEnJiM5NDk7RicvJSdpdGFsaWNHUSZmYWxzZUYnLyUsbWF0aHZhcmlhbnRHUSdub3JtYWxGJy1JI21vR0YkNi1RIilGJ0YyLyUmZmVuY2VHUSV0cnVlRicvJSpzZXBhcmF0b3JHRjEvJSlzdHJldGNoeUdGOy8lKnN5bW1ldHJpY0dGMS8lKGxhcmdlb3BHRjEvJS5tb3ZhYmxlbGltaXRzR0YxLyUnYWNjZW50R0YxLyUnbHNwYWNlR1EsMC4xNjY2NjY3ZW1GJy8lJ3JzcGFjZUdGSkYy">LUklbXJvd0c2Iy9JK21vZHVsZW5hbWVHNiJJLFR5cGVzZXR0aW5nR0koX3N5c2xpYkdGJzYlLUkjbWlHRiQ2JVEnJiM5NDk7RicvJSdpdGFsaWNHUSZmYWxzZUYnLyUsbWF0aHZhcmlhbnRHUSdub3JtYWxGJy1JI21vR0YkNi1RIilGJ0YyLyUmZmVuY2VHUSV0cnVlRicvJSpzZXBhcmF0b3JHRjEvJSlzdHJldGNoeUdGOy8lKnN5bW1ldHJpY0dGMS8lKGxhcmdlb3BHRjEvJS5tb3ZhYmxlbGltaXRzR0YxLyUnYWNjZW50R0YxLyUnbHNwYWNlR1EsMC4xNjY2NjY3ZW1GJy8lJ3JzcGFjZUdGSkYy</Equation> </Text-field>
<Text-field style="Text" layout="Normal"></Text-field>
</Input>
</Group>
<Group labelreference="L5524" drawlabel="true">
<Input>
<Text-field prompt="&gt; " style="Maple Input" layout="Normal"><Equation executable="true" style="2D Input" input-equation="eq1 := diff(C1(x, t), t) = diff(C0solve(x, t), x, x)-v(x)*(diff(C1(x, t), x))-C1(x, t)*(diff(v(x), x))-k(x)*C1(x, t):" display="LUklbXJvd0c2Iy9JK21vZHVsZW5hbWVHNiJJLFR5cGVzZXR0aW5nR0koX3N5c2xpYkdGJzY+LUkjbWlHRiQ2JVEkZXExRicvJSdpdGFsaWNHUSV0cnVlRicvJSxtYXRodmFyaWFudEdRJ2l0YWxpY0YnLUkjbW9HRiQ2LVEqJmNvbG9uZXE7RicvRjNRJ25vcm1hbEYnLyUmZmVuY2VHUSZmYWxzZUYnLyUqc2VwYXJhdG9yR0Y9LyUpc3RyZXRjaHlHRj0vJSpzeW1tZXRyaWNHRj0vJShsYXJnZW9wR0Y9LyUubW92YWJsZWxpbWl0c0dGPS8lJ2FjY2VudEdGPS8lJ2xzcGFjZUdRLDAuMjc3Nzc3OGVtRicvJSdyc3BhY2VHRkwtRiw2JVElZGlmZkYnRi9GMi1JKG1mZW5jZWRHRiQ2JC1GIzYoLUYsNiVRI0MxRidGL0YyLUZTNiQtRiM2Jy1GLDYlUSJ4RidGL0YyLUY2Ni1RIixGJ0Y5RjsvRj9GMUZARkJGREZGRkgvRktRJjAuMGVtRicvRk5RLDAuMzMzMzMzM2VtRictRiw2JVEidEYnRi9GMi8lK2V4ZWN1dGFibGVHRj1GOUY5RltvRmNvRmZvRjlGOS1GNjYtUSI9RidGOUY7Rj5GQEZCRkRGRkZIRkpGTUZPLUZTNiQtRiM2Ki1GLDYlUShDMHNvbHZlRidGL0YyRlpGW29GaG5GW29GaG5GZm9GOUY5LUY2Ni1RKCZtaW51cztGJ0Y5RjtGPkZARkJGREZGRkgvRktRLDAuMjIyMjIyMmVtRicvRk5GZnAtRiw2JVEidkYnRi9GMi1GUzYkLUYjNiVGaG5GZm9GOUY5LUY2Ni1RJyZzZG90O0YnRjlGO0Y+RkBGQkZERkZGSEZfby9GTkZgb0ZPLUZTNiQtRiM2KEZXRlpGW29GaG5GZm9GOUY5RmJwRlctRlM2JC1GIzYmRmhuRltvRmNvRjlGOUZfcUZPLUZTNiQtRiM2J0ZocC1GUzYkLUYjNiRGaG5GOUY5RltvRmhuRjlGOS1GNjYtUSomdW1pbnVzMDtGJ0Y5RjtGPkZARkJGREZGRkhGZXBGZ3AtRiw2JVEia0YnRi9GMkZbcUZfcUZXRlotRjY2LVEiOkYnRjlGO0Y+RkBGQkZERkZGSEZKRk1GZm9GOQ==">QyQ+SSRlcTFHNiIvLUklZGlmZkclKnByb3RlY3RlZEc2JC1JI0MxR0YlNiRJInhHRiVJInRHRiVGLywqLUYoNiUtSShDMHNvbHZlR0YlRi1GLkYuIiIiKiYtSSJ2R0YlNiNGLkY1LUYoNiRGK0YuRjUhIiIqJkYrRjUtRig2JEY3Ri5GNUY8KiYtSSJrR0YlRjlGNUYrRjVGPEY8</Equation></Text-field>
</Input>
</Group>
<Group labelreference="L5520" drawlabel="true">
<Input>
<Text-field prompt="&gt; " style="Maple Input" layout="Normal"><Equation executable="true" style="2D Input" input-equation="ics1 := C1(x, 0) = 0" display="LUklbXJvd0c2Iy9JK21vZHVsZW5hbWVHNiJJLFR5cGVzZXR0aW5nR0koX3N5c2xpYkdGJzYqLUkjbWlHRiQ2JVElaWNzMUYnLyUnaXRhbGljR1EldHJ1ZUYnLyUsbWF0aHZhcmlhbnRHUSdpdGFsaWNGJy1JI21vR0YkNi1RKiZjb2xvbmVxO0YnL0YzUSdub3JtYWxGJy8lJmZlbmNlR1EmZmFsc2VGJy8lKnNlcGFyYXRvckdGPS8lKXN0cmV0Y2h5R0Y9LyUqc3ltbWV0cmljR0Y9LyUobGFyZ2VvcEdGPS8lLm1vdmFibGVsaW1pdHNHRj0vJSdhY2NlbnRHRj0vJSdsc3BhY2VHUSwwLjI3Nzc3NzhlbUYnLyUncnNwYWNlR0ZMLUYsNiVRI0MxRidGL0YyLUkobWZlbmNlZEdGJDYkLUYjNictRiw2JVEieEYnRi9GMi1GNjYtUSIsRidGOUY7L0Y/RjFGQEZCRkRGRkZIL0ZLUSYwLjBlbUYnL0ZOUSwwLjMzMzMzMzNlbUYnLUkjbW5HRiQ2JFEiMEYnRjkvJStleGVjdXRhYmxlR0Y9RjlGOS1GNjYtUSI9RidGOUY7Rj5GQEZCRkRGRkZIRkpGTUZcb0Zgb0Y5">PkklaWNzMUc2Ii8tSSNDMUdGJDYkSSJ4R0YkIiIhRio=</Equation></Text-field>
</Input>
<Output>
<Text-field style="2D Output" layout="Maple Output"><Equation executable="false" style="2D Output" display="LUklbXJvd0c2Iy9JK21vZHVsZW5hbWVHNiJJLFR5cGVzZXR0aW5nR0koX3N5c2xpYkdGJzYoLUkjbWlHRiQ2JVElaWNzMUYnLyUnaXRhbGljR1EldHJ1ZUYnLyUsbWF0aHZhcmlhbnRHUSdpdGFsaWNGJy1JI21vR0YkNi1RIzo9RicvRjNRJ25vcm1hbEYnLyUmZmVuY2VHUSZmYWxzZUYnLyUqc2VwYXJhdG9yR0Y9LyUpc3RyZXRjaHlHRj0vJSpzeW1tZXRyaWNHRj0vJShsYXJnZW9wR0Y9LyUubW92YWJsZWxpbWl0c0dGPS8lJ2FjY2VudEdGPS8lJ2xzcGFjZUdRLDAuMjc3Nzc3OGVtRicvJSdyc3BhY2VHRkwtRiM2KC1GIzYoLUYsNiVRI0MxRidGL0YyLUY2Ni1RMCZBcHBseUZ1bmN0aW9uO0YnRjlGO0Y+RkBGQkZERkZGSC9GS1EmMC4wZW1GJy9GTkZaLUkobWZlbmNlZEdGJDYkLUYjNigtRiw2JVEieEYnRi9GMi1GNjYtUSIsRidGOUY7L0Y/RjFGQEZCRkRGRkZIRlkvRk5RLDAuMzMzMzMzM2VtRictSSNtbkdGJDYkUSIwRidGOS8lK2ZvcmVncm91bmRHUShbMCwwLDBdRicvJSlyZWFkb25seUdGPUY5RjlGaG9GW3BGOS1GNjYtUSI9RidGOUY7Rj5GQEZCRkRGRkZIRkpGTUZkb0Zob0ZbcEY5RmhvRltwRjk=">Ly1JI0MxRzYiNiRJInhHRiUiIiFGKA==</Equation></Text-field>
</Output>
</Group>
<Group labelreference="L5525" drawlabel="true">
<Input>
<Text-field style="Text" layout="Normal"></Text-field>
<Text-field style="Text" layout="Normal">Hence our solution to C1(x,t) is</Text-field>
<Text-field style="Text" layout="Normal"></Text-field>
</Input>
</Group>
<Group labelreference="L5519" drawlabel="true">
<Input>
<Text-field prompt="&gt; " style="Maple Input" layout="Normal"><Equation executable="true" style="2D Input" input-equation="eq1solve := Solve([eq1, ics1]); -1; C1solve := proc (x, t) options operator, arrow; rhs(eq1solve[1]) end proc; -1; C1solve(x, t)" display="LUklbXJvd0c2Iy9JK21vZHVsZW5hbWVHNiJJLFR5cGVzZXR0aW5nR0koX3N5c2xpYkdGJzYyLUkjbWlHRiQ2JVEpZXExc29sdmVGJy8lJ2l0YWxpY0dRJXRydWVGJy8lLG1hdGh2YXJpYW50R1EnaXRhbGljRictSSNtb0dGJDYtUSomY29sb25lcTtGJy9GM1Enbm9ybWFsRicvJSZmZW5jZUdRJmZhbHNlRicvJSpzZXBhcmF0b3JHRj0vJSlzdHJldGNoeUdGPS8lKnN5bW1ldHJpY0dGPS8lKGxhcmdlb3BHRj0vJS5tb3ZhYmxlbGltaXRzR0Y9LyUnYWNjZW50R0Y9LyUnbHNwYWNlR1EsMC4yNzc3Nzc4ZW1GJy8lJ3JzcGFjZUdGTC1GLDYlUSZTb2x2ZUYnRi9GMi1JKG1mZW5jZWRHRiQ2JC1GIzYkLUZTNiYtRiM2Ji1GLDYlUSRlcTFGJ0YvRjItRjY2LVEiLEYnRjlGOy9GP0YxRkBGQkZERkZGSC9GS1EmMC4wZW1GJy9GTlEsMC4zMzMzMzMzZW1GJy1GLDYlUSVpY3MxRidGL0YyRjlGOS8lJW9wZW5HUSJbRicvJSZjbG9zZUdRIl1GJ0Y5RjktRjY2LVEiOkYnRjlGO0Y+RkBGQkZERkZGSEZKRk0tRiw2JVEoQzFzb2x2ZUYnRi9GMkY1LUZTNiQtRiM2Ji1GLDYlUSJ4RidGL0YyRmhuLUYsNiVRInRGJ0YvRjJGOUY5LUY2Ni1RKCZzcmFycjtGJ0Y5RjtGPkZARkJGREZGRkhGXG8vRk5GXW8tRiw2JVEkcmhzRidGL0YyLUZTNiQtRiM2JUYrLUZTNiYtRiM2JC1JI21uR0YkNiRRIjFGJ0Y5RjlGOUZjb0Zmb0Y5RjlGaW8tRjY2LVEifkYnRjlGO0Y+RkBGQkZERkZGSEZcb0ZccUZccEZfcEY5">Qyc+SSllcTFzb2x2ZUc2Ii1JJlNvbHZlR0YlNiM3JEkkZXExR0YlSSVpY3MxR0YlISIiPkkoQzFzb2x2ZUdGJWYqNiRJInhHRiVJInRHRiVGJTYkSSlvcGVyYXRvckdGJUkmYXJyb3dHRiVGJS1JJHJoc0clKnByb3RlY3RlZEc2IyZGJDYjIiIiRiVGJUYlRiwtRi5GMA==</Equation><Equation executable="true" style="2D Input" input-equation="" display="LUklbXJvd0c2Iy9JK21vZHVsZW5hbWVHNiJJLFR5cGVzZXR0aW5nR0koX3N5c2xpYkdGJzYlLUkjbW9HRiQ2LVEiOkYnLyUsbWF0aHZhcmlhbnRHUSdub3JtYWxGJy8lJmZlbmNlR1EmZmFsc2VGJy8lKnNlcGFyYXRvckdGNC8lKXN0cmV0Y2h5R0Y0LyUqc3ltbWV0cmljR0Y0LyUobGFyZ2VvcEdGNC8lLm1vdmFibGVsaW1pdHNHRjQvJSdhY2NlbnRHRjQvJSdsc3BhY2VHUSwwLjI3Nzc3NzhlbUYnLyUncnNwYWNlR0ZDLyUrZXhlY3V0YWJsZUdGNEYv">NiI=</Equation></Text-field>
</Input>
<Output>
<Text-field style="2D Output" layout="Maple Output"><Equation executable="false" style="2D Output" display="LUklbXJvd0c2Iy9JK21vZHVsZW5hbWVHNiJJLFR5cGVzZXR0aW5nR0koX3N5c2xpYkdGJzZDLUkjbW9HRiQ2LVEqJnVtaW51czA7RicvJSxtYXRodmFyaWFudEdRJ25vcm1hbEYnLyUmZmVuY2VHUSZmYWxzZUYnLyUqc2VwYXJhdG9yR0Y0LyUpc3RyZXRjaHlHRjQvJSpzeW1tZXRyaWNHRjQvJShsYXJnZW9wR0Y0LyUubW92YWJsZWxpbWl0c0dGNC8lJ2FjY2VudEdGNC8lJ2xzcGFjZUdRLDAuMjIyMjIyMmVtRicvJSdyc3BhY2VHRkMtRiM2KC1JJm1mcmFjR0YkNigtSSNtbkdGJDYkUSIxRidGLy1GTDYkUSgxMjUwMDAwRidGLy8lLmxpbmV0aGlja25lc3NHRk4vJStkZW5vbWFsaWduR1EnY2VudGVyRicvJSludW1hbGlnbkdGVi8lKWJldmVsbGVkR0Y0LUYsNi1RMSZJbnZpc2libGVUaW1lcztGJ0YvRjJGNUY3RjlGO0Y9Rj8vRkJRJjAuMGVtRicvRkVGaW4tRiM2KC1JI21pR0YkNiVRInhGJy8lJ2l0YWxpY0dRJXRydWVGJy9GMFEnaXRhbGljRidGZW4tSSVtc3VwR0YkNiUtRiw2LVEvJkV4cG9uZW50aWFsRTtGJ0YvRjJGNUY3RjlGO0Y9Rj9GaG4vRkVRLDAuMTExMTExMWVtRictRiM2LUYrLUYjNigtRkk2KEZLLUZMNiRRJjEwMDAwRidGL0ZSRlRGV0ZZRmVuLUYjNiQtRmdvNiVGXW8tRkw2JFEiMkYnRi8vJTFzdXBlcnNjcmlwdHNoaWZ0R1EiMEYnRi8vJStmb3JlZ3JvdW5kR1EoWzAsMCwwXUYnLyUpcmVhZG9ubHlHRjRGLy1GLDYtUSIrRidGL0YyRjVGN0Y5RjtGPUY/RkFGRC1GIzYoLUZJNihGSy1GTDYkUSQ1MDBGJ0YvRlJGVEZXRllGZW4tRiM2JkZdb0Zlbi1GXm82JVEidEYnRmFvRmRvRi9GYXFGZHFGLy1GLDYtUSgmbWludXM7RidGL0YyRjVGN0Y5RjtGPUY/RkFGRC1GIzYoLUZJNihGSy1GTDYkUSQxMDBGJ0YvRlJGVEZXRllGZW4tRiM2JC1GZ282JUZickZbcUZecUYvRmFxRmRxRi9GZnEtRiM2KC1GSTYoLUZMNiRRIjNGJ0YvRltxRlJGVEZXRllGZW4tRiM2JC1GZ282JUZpby1GIzYnRistRiM2KEZbckZlbi1GIzYkRl1vRi9GYXFGZHFGL0ZhcUZkcUYvRl5xRi9GYXFGZHFGL0Zlci1GIzYoRmVzRmVuLUYjNiQtRmdvNiVGaW8tRiM2J0YrRmB0RmZxLUYjNigtRkk2KEZLLUZMNiRRIzUwRidGL0ZSRlRGV0ZZRmVuLUYjNiRGYnJGL0ZhcUZkcUYvRi9GXnFGL0ZhcUZkcUYvRi9GXnFGZW5GYXNGL0ZhcUZkcUYvRmZxLUYjNigtRkk2KEZLLUZMNiRRKTI1MDAwMDAwRidGL0ZSRlRGV0ZZRmVuLUYjNihGaXBGZW5GZm9GZW5GYnJGL0ZhcUZkcUYvRmVyLUYjNigtRkk2KEZncy1GTDYkUSgyNTAwMDAwRidGL0ZSRlRGV0ZZRmVuLUYjNihGXW9GZW4tRmdvNiVGaW8tRiM2MUYrRmBwRmZxRmlxRmVyRmhyRmVyRmR0RmVyRmB0RmZxRlx1RmZxRmNzRi9GXnFGZW5GYnJGL0ZhcUZkcUYvRmZxLUYjNigtRkk2KEZncy1GTDYkUSY1MDAwMEYnRi9GUkZURldGWUZlbi1GIzYmRl1vRmVuRmd2Ri9GYXFGZHFGL0Zlci1GIzYoRl13RmVuLUYjNiZGXW9GZW4tRmdvNiVGaW8tRiM2L0YrRmBwRmZxRmlxRmVyRmhyRmVyRmR0RmVyRmB0RmZxRmNzRi9GXnFGL0ZhcUZkcUYvRmZxLUYjNigtRkk2KEZLLUZMNiRRJzI1MDAwMEYnRi9GUkZURldGWUZlbi1GIzYmRmZvRmVuLUZnbzYlRmJyRmdzRl5xRi9GYXFGZHFGL0ZmcS1GIzYoLUZJNihGZ3NGYHhGUkZURldGWUZlbi1GIzYmRmd2RmVuRmFzRi9GYXFGZHFGL0ZmcS1GIzYoLUZJNigtRkw2JFEiOUYnRi8tRkw2JFEoMTAwMDAwMEYnRi9GUkZURldGWUZlbi1GIzYmLUZnbzYlRmlvLUYjNjBGY3NGZXJGYHBGZnFGaXFGZXJGaHJGZXJGZHRGZXItRiM2KC1GSTYoRkstRkw2JFEkMjUwRidGL0ZSRlRGV0ZZRmVuRmJ0RmFxRmRxRi9GZnEtRiM2KC1GSTYoRkstRkw2JFEjMjVGJ0YvRlJGVEZXRllGZW5GY3VGYXFGZHFGL0YvRl5xRmVuRmJyRi9GYXFGZHFGL0Zlci1GIzYoLUZJNihGSy1GTDYkUSU1MDAwRidGL0ZSRlRGV0ZZRmVuLUYjNiZGZm9GZW5GYnJGL0ZhcUZkcUYvRmVyLUYjNigtRkk2KC1GTDYkUSQzMDNGJ0YvLUZMNiRRJzUwMDAwMEYnRi9GUkZURldGWUZlbi1GIzYmRmd2RmVuRmJyRi9GYXFGZHFGL0ZmcS1GIzYoLUZJNihGZ3NGX1tsRlJGVEZXRllGZW4tRiM2JkZod0ZlbkZickYvRmFxRmRxRi9GZXItRiM2KC1GSTYoLUZMNiRRIzI3RidGLy1GTDYkUSY0MDAwMEYnRi9GUkZURldGWUZlbi1GIzYkRml5Ri9GYXFGZHFGL0ZmcS1GIzYoLUZJNihGZ3NGZHBGUkZURldGWUZlbi1GIzYkRmd2Ri9GYXFGZHFGL0Zlci1GIzYoRmRdbEZlbi1GIzYkRmh3Ri9GYXFGZHFGL0Zlci1GIzYoLUZJNihGYXlGXV1sRlJGVEZXRllGZW4tRiM2JC1GZ282JUZpby1GIzYuRmNzRmVyRmBwRmZxRmlxRmVyRmhyRmVyRmR0RmVyRl16Ri9GXnFGL0ZhcUZkcUYvRmZxLUYjNigtRkk2KEZheUZkcEZSRlRGV0ZZRmVuLUYjNiQtRmdvNiVGaW8tRiM2MEZjc0ZlckZgcEZmcUZpcUZlckZockZlckZkdEZlckZdekZmcUZcdUYvRl5xRi9GYXFGZHFGL0Yv">LEIqKEkieEc2IiIiIi1JJGV4cEc2JCUqcHJvdGVjdGVkR0koX3N5c2xpYkdGJTYjLCwqJEYkIiIjIyEiIiImKysiKiZGJEYmSSJ0R0YlRiYjRiYiJCsmKiRGNEYvI0YxIiQrIi1GKDYjLCRGJCNGMUY2IyIiJEYvLUYoNiMsJkYkRj1GNCNGJiIjXSMhIiRGL0YmRjRGLyNGMSIoKytEIiooRiRGL0YnRiZGNEYmI0YmIikrKytEKihGJEYmLUYoNiMsMEYuRjBGM0Y1RjdGOEZARkVGJEY9RjRGQ0Y6Rj5GJkY0RiYjRkYiKCsrXSMqJkYkRiZGTUYmI0Y/IiYrKyYqJkYkRiYtRig2IywuRi5GMEYzRjVGN0Y4RkBGRUYkRj1GOkY+RiYjRkZGVComRidGJkY0Rj8jRiYiJysrRComRk1GJkY0Ri8jRj9GZm4qJi1GKDYjLDBGOkY+Ri5GMEYzRjVGN0Y4RkBGRUYkI0YxIiRdI0Y0I0YmIiNERiZGNEYmIyIiKiIoKysrIiomRidGJkY0RiYjRjEiJStdKiZGTUYmRjRGJiMhJC4kIicrK10qJkZWRiZGNEYmI0Y/RmZvRmpuIyEjRiImKyslRk0jRj9GMkZWI0ZGRjItRig2IywuRjpGPkYuRjBGM0Y1RjdGOEZARkVGJEZdbyMhIipGX3AtRig2IywwRjpGPkYuRjBGM0Y1RjdGOEZARkVGJEZdb0Y0RkMjRmJvRjI=</Equation></Text-field>
</Output>
</Group>
<Group labelreference="L5523" drawlabel="true">
<Input>
<Text-field prompt="&gt; " style="Maple Input" layout="Normal"><Equation executable="true" style="2D Input" input-equation="p2 := plot(eval(C1solve(x, t), [t = 20]), x = -1000 .. 1000, title = &quot;First order perturbation&quot;):" display="LUklbXJvd0c2Iy9JK21vZHVsZW5hbWVHNiJJLFR5cGVzZXR0aW5nR0koX3N5c2xpYkdGJzYpLUkjbWlHRiQ2JVEjcDJGJy8lJ2l0YWxpY0dRJXRydWVGJy8lLG1hdGh2YXJpYW50R1EnaXRhbGljRictSSNtb0dGJDYtUSomY29sb25lcTtGJy9GM1Enbm9ybWFsRicvJSZmZW5jZUdRJmZhbHNlRicvJSpzZXBhcmF0b3JHRj0vJSlzdHJldGNoeUdGPS8lKnN5bW1ldHJpY0dGPS8lKGxhcmdlb3BHRj0vJS5tb3ZhYmxlbGltaXRzR0Y9LyUnYWNjZW50R0Y9LyUnbHNwYWNlR1EsMC4yNzc3Nzc4ZW1GJy8lJ3JzcGFjZUdGTC1GLDYlUSVwbG90RidGL0YyLUkobWZlbmNlZEdGJDYkLUYjNjEtRiw2JVElZXZhbEYnRi9GMi1GUzYkLUYjNigtRiw2JVEoQzFzb2x2ZUYnRi9GMi1GUzYkLUYjNiYtRiw2JVEieEYnRi9GMi1GNjYtUSIsRidGOUY7L0Y/RjFGQEZCRkRGRkZIL0ZLUSYwLjBlbUYnL0ZOUSwwLjMzMzMzMzNlbUYnLUYsNiVRInRGJ0YvRjJGOUY5RmJvLUYjNiUtRiw2I1EhRictRlM2Ji1GIzYmLUYsNiVGXHAvRjBGPUY5LUY2Ni1RIj1GJ0Y5RjtGPkZARkJGREZGRkhGSkZNLUkjbW5HRiQ2JFEjMjBGJ0Y5RjlGOS8lJW9wZW5HUSJbRicvJSZjbG9zZUdRIl1GJ0Y5Rl9wRjlGOUZib0Zfb0ZpcC1GNjYtUSomdW1pbnVzMDtGJ0Y5RjtGPkZARkJGREZGRkgvRktRLDAuMjIyMjIyMmVtRicvRk5GanEtRl1xNiRRJTEwMDBGJ0Y5LUY2Ni1RIy4uRidGOUY7Rj5GQEZCRkRGRkZIRmlxL0ZORmdvRlxyRmJvLUYsNiVRJnRpdGxlRidGL0YyRmlwLUkjbXNHRiQ2I1E5Rmlyc3R+b3JkZXJ+cGVydHVyYmF0aW9uRidGX3BGOUY5LUY2Ni1RIjpGJ0Y5RjtGPkZARkJGREZGRkhGSkZNLyUrZXhlY3V0YWJsZUdGPUY5">QyQ+SSNwMkc2Ii1JJXBsb3RHNiQlKnByb3RlY3RlZEdJKF9zeXNsaWJHRiU2JS1JJWV2YWxHRik2JC1JKEMxc29sdmVHRiU2JEkieEdGJUkidEdGJTcjL0YzIiM/L0YyOyElKzUiJSs1L0kmdGl0bGVHRiVROUZpcnN0fm9yZGVyfnBlcnR1cmJhdGlvbkYlISIi</Equation></Text-field>
</Input>
</Group>
<Group labelreference="L5522" drawlabel="true">
<Input>
<Text-field prompt="&gt; " style="Maple Input" layout="Normal"><Equation executable="true" style="2D Input" input-equation="display(p2)" display="LUklbXJvd0c2Iy9JK21vZHVsZW5hbWVHNiJJLFR5cGVzZXR0aW5nR0koX3N5c2xpYkdGJzYmLUkjbWlHRiQ2JVEoZGlzcGxheUYnLyUnaXRhbGljR1EldHJ1ZUYnLyUsbWF0aHZhcmlhbnRHUSdpdGFsaWNGJy1JKG1mZW5jZWRHRiQ2JC1GIzYlLUYsNiVRI3AyRidGL0YyLyUrZXhlY3V0YWJsZUdRJmZhbHNlRicvRjNRJ25vcm1hbEYnRkBGPUZA">LUkoZGlzcGxheUc2IjYjSSNwMkdGJA==</Equation></Text-field>
</Input>
<Output>
<Text-field style="Maple Plot" layout="Maple Plot"><Plot height="400" type="two-dimensional" width="400" plot-scale="1.0" plot-xtrans="0.0" plot-ytrans="0.0" gridlinevisibility="1" legendvisibility="false">LSUlUExPVEc2Jy0lJ0NVUlZFU0c2JDdqeTckJCEmKysiISIiJCIwS3ZiNT9oXCIhI3o3JCQhMFwoXCoqeSVbKikqISM3JCIwY0YsTissLiMhI3k3JCQhMFsmND5jTi4pKiEjNyQiMCYqejBlcVQjPiEjeDckJCEwXy80KUhZKygqISM3JCIwbytHVCNlZ0IhI3c3JCQhMGY8TkkpKW9mKiEjNyQiMCJIUCVmYmEoRyEjdjckJCEwWSNcKSplIVFcKiEjNyQiL3JVUU5hIVEkISN0NyQkITAleWM4YEIpUiohIzckIjBPJSp5aFA/RCQhI3Q3JCQhMHJVJjN2RipIKiEjNyQiMC4kZlAyXD1MISNzNyQkITA4RF0/TnA+KiEjNyQiMCZcZ3o3KVJlJCEjcjckJCEwJ0dkOTYjXDQqISM3JCIwKiopbz0/O2FQISNxNyQkITAzPE0zKCkqKikqKSEjNyQiMCRHVVpCdTFUISNwNyQkITBIZTs4aHYqKSkhIzckIjA+JTNGYikzSiQhI283JCQhMC0wNVM2TnopISM3JCIwJikqKSpvQGgkUiQhI243JCQhLzM7S1cuKm8pISM2JCIwazIqPigpNEhNISNtNyQkITAleWM4Ok4pZSkhIzckIjAlKipRImZDWjYkISNsNyQkITBYKil5eEBwXCkhIzckIi9SXl4tMW1BISNqNyQkITBaJSopeUg/KVEpISM3JCIwX0RbNWNKTSMhI2o3JCQhMFJ4YSpRNSdIKSEjNyQiMEdgQihRXWg7ISNpNyQkITA8TW93cSopPSkhIzckIjApM3ZHWShbZSIhI2g3JCQhMChbKFx6UlQ0KSEjNyQiMCRmJipmIVJHOSIhI2c3JCQhMHNXKik9JjQhKnohIzckIjAjZWdlQ0VqKCohI2c3JCQhMCp6Zj4sLSIqeSEjNyQiLzBiWE9BbXQhI2U3JCQhMCc+Unljayh5KCEjNyQiMCgzW2tSSkpmISNlNyQkITB5YzhuOkZwKCEjNyQiMHlONVksbSVSISNkNyQkITAmMzxNM0shZighIzckIjAoKSl5NzhHIylIISNjNyQkIS8lemVQaFJbKCEjNiQiMCgzaDZyXXpCISNiNyQkITAoUXhhXlAiUighIzckIjBaRVcwcEJVIiEjYTckJCEwXChcKlx6OEgoISM3JCIwPilbbik0IjQnKiEjYTckJCEwMzpJP3UhKT0oISM3JCIwLyZSUGEqNHcnISNgNyQkITA3Qlk3NXEzKCEjNyQiMDAxKmVwKClmVyEjXzckJCEvMztLYUEqKXAhIzYkIjBVTiEpKnA3NUYhI143JCQhMDI6ST9fMSlvISM3JCIwRDtKQFw+Jz4hI103JCQhMD5Rd0slNCR5JyEjNyQiMG8iKTMyS3I4IiEjXDckJCEwIj1Pcy8kKnltISM3JCIwQnljO0ElZXMhI1w3JCQhMFcpb1BEYSVlJyEjNyQiMDAsTnd1ZyJRISNbNyQkITAmKXBSZl44WychIzckIjB1KCk9P3M7SCMhI1o3JCQhMCUqKXlkcEQlUSchIzckIjAmcHpuSFs3NyEjWTckJCEwO0trM2xGRychIzckIjAjb3JPVWRxbiEjWTckJCEweWI2QlFOPSchIzckIjAnRywuIykqPWMkISNYNyQkITB1WiY0cGx6ZyEjNyQiMGFCd2shZiEpPiEjVzckJCEwRF4tJm9nemYhIzckIjBoMDBfYTosIiEjVjckJCEwTnFTQCJIeGUhIzckIjBeZWRdRFFDJiEjVjckJCEwMjpJIUcjZXgmISM3JCIwJilwKVIxQUJFISNVNyQkITB5YzgoUWUjbyYhIzckIjAvIilvKVFoSDYhI1Q3JCQhME1vT2BAZGQmISM3JCIwbFotdG5kKWUhI1Q3JCQhMGlDXGVVLFsmISM3JCIwXG1DMiZ6QkQhI1M3JCQhMEVfL1xOI3lgISM3JCIweDt0biNcbTYhI1I3JCQhMCYqKil6UihwIUcmISM3JCIwaTxRNStlJVwhI1I3JCQhMC4yOSlRUnNeISM3JCIwcCUpcChwIT5TIyEjUTckJCEwJilwUio0aHldISM3JCIweGRebUMnXCMqISNRNyQkITBYKil5ZG1AKFwhIzckIjByO1ZOPXc8JSEjUDckJCEwQFQjW1M6dlshIzckIjBQVnFpaW1oIiEjTzckJCEwbk1wZVAhcFohIzckIi9EOnciZkYlcCEjTjckJCEwb05yLXh1biUhIzckIjAib2wmR0lcUiMhI043JCQhMCRmPVAtP3RYISM3JCIwQkRLKCozOWcqISNONyQkITA6SWcrdUNaJSEjNyQiL0c6eVApPmYkISNMNyQkITBVJSlvZDg9UCUhIzckIjA2I1JTXTM5OCEjTDckJCEwWydIZk1fclUhIzckIjBFU1pwbExvJSEjTDckJCEwTG1LMHdePCUhIzckIjBzZix4MWliIiEjSzckJCEwKil5ZCY+LXJTISM3JCIweTB0cW1YZCYhI0s3JCQhMHNWKFtidnJSISM3JCIwJip6VDNoNCU9ISNKNyQkITBDWydIQkduUSEjNyQiMHVYYikqKT5HaiEjSjckJCEwclUmMyozRngkISM3JCIwQD80Myp6Jyo9ISNJNyQkITBOcFFkKD1vTyEjNyQiMCJRVVZleVRpISNJNyQkITBzVihbVjJvTiEjNyQiMDo/PU14NyI+ISNINyQkITAwNT8hWz9vTSEjNyQiMGRPeW8hKVFyJiEjSDckJCEwJG9PdDEqUU8kISM3JCIwZThWaz5MdiIhI0c3JCQhMCNRd19OInlFJCEjNyQiMGxtNydbS0NbISNHNyQkITApZj5SdVRwSiEjNyQiMHJad2goeks4ISNGNyQkITAmND5Ra3hnSSEjNyQiMGJeeThkZipSISNGNyQkITB3XzAiNFRpSCEjNyQiMF5tMHVcbTAiISNFNyQkITBNb090OD0nRyEjNyQiMDctMjBVZnojISNFNyQkIS8qemYqKjMmZkYhIzYkIjA8U1c2JDRjdCEjRTckJCEwJjM8TTVabEUhIzckIjAqSGtxb3hhPCEjRDckJCEvLjE3J0hfYyMhIzYkIjA9LSdSXkxUViEjRDckJCEwJjM8TTd2bEMhIzckIjA+SlRuP1QvIiEjQzckJCEwR2Q5SFMkZkIhIzckIjBXIkc3S0YyRSEjQzckJCEwNkBVQ1BhRSMhIzckIjBmIno7VTVIZCEjQzckJCEwYDA2aSM0ZEAhIzckIjBwYWNOP3dRIiEjQjckJCEwemU8Jio+JGY/ISM3JCIwai1SZSpHO0khI0I3JCQhMDpJZyt6RCc+ISM3JCIvOFVuOklyaiEjQTckJCEwR2I1VF4mZT0hIzckIjAqZSV5LDc8UiIhI0E3JCQhMDI6SSsuVHYiISM3JCIwZHZEWCJ5eEghI0E3JCQhMFYmMzwvMmY7ISM3JCIvKj0/OG9sI2UhI0A3JCQhLzM7Sys6ZTohIzYkIjBcISlvYFpHOyIhI0A3JCQhKTttZjkhIiYkIjAsdUluUExCIyEjQDckJCEwXi0wNSoqR04iISM3JCIwKFxaaVMnPVUlISNANyQkITBRd18mKT4wRSIhIzckIjAqZUpMKjRFI3khI0A3JCQhME1vTyQqPVc6IiEjNyQiMGhzUiJcJzRaIiEjPzckJCEwQ1olKlt5WTAiISM3JCIwJSlwVSQ+LC1FISM/NyQkITBHZDlIOSFmJiohIzgkIjBOZTpGPGhaJSEjPzckJCEwdVomNHpYcSYpISM4JCIwcDIiZjEyS3YhIz83JCQhME91WyhIPml2ISM4JCIwOydbVihcNUQiISM+NyQkITApZTxOIVxNXCchIzgkIjBWOSUpR1FxMyMhIz43JCQhMFcoWyhcOk5eJiEjOCQiLjgrcSoqekQkISM8NyQkITBsSmpFJj5ZWCEjOCQiLycpPSc+UkwlXCEjPTckJCEwWydIZmU5N04hIzgkIi8kZUdvcGhfKCEjPTckJCEwPVB1W1ouWyMhIzgkIjBCKjNAPnc5NiEjPTckJCEwUXplPFpVYiIhIzgkIjBWS0oqRyIpXDohIz03JCQhMC1WJ0dkOXNYISM5JCIwUWYmPjhHQ0EhIz03JCQiMEZmPVA5dGclISM5JCIwdFp0JCpvYSRIISM9NyQkIjAwNT9Tc1ZgIiEjOCQiMHJfOlVgOCVSISM9NyQkIjBNbk1wZSFmRCEjOCQiMCk0d2ImNC4xJiEjPTckJCIwVyhbKFwiKVJaJCEjOCQiMGVeKio9dmA6JyEjPTckJCIuKFJ6eSFIXSUhIzYkIjA3eE1oP2FVKCEjPTckJCIwTm1LbGEnUWIhIzgkIjB3PGlZNFtqKSEjPTckJCIvd14uKHklcGwhIzckIi9qREdjXD8nKiEjPDckJCIwclMiRztMWnEhIzgkIjBrZWFfJT5iKiohIz03JCQiMCJRd19YPUR2ISM4JCIwMlczZHInPTUhIzw3JCQiMEFYITQ9KSlbdyEjOCQiMG0teEJfRi0iISM8NyQkIjBqRWAxekR4KCEjOCQiMFpIbyFIKWYtIiEjPDckJCIwLzM7S3dpKnkhIzgkIjA4djxfSiRHNSEjPDckJCIwWCopeWR0Kj4hKSEjOCQiMD07ZlBtKEg1ISM8NyQkIjAnMzxNM25WIikhIzgkIjAmUnkkPWMtLiIhIzw3JCQiMEZfLzRvdEUpISM4JCIweGJQOnEoSDUhIzw3JCQiMG5Mbk1sNVIpISM4JCIwJilvPjF5I0c1ISM8NyQkIjAzOklnaVpeKSEjOCQiLyc0dEtdZC0iISM7NyQkIjAtLjE3dWstKiEjOCQiMFViKSpwd08rIiEjPDckJCIwJjQ+UWM9USYqISM4JCIwd2xLTHhfaCohIz03JCQiME9yVWxLZTAiISM3JCIwbmp4QE8mPSIpISM9NyQkIjA5RmFvbTI7IiEjNyQiMCZwPUk7ZTpjISM9NyQkIjBgMThtenA/IiEjNyQiMFRzd3BeaT8lISM9NyQkIjAkZj1QRT5gNyEjNyQiMHQ+TEwibz9FISM9NyQkIjBjN0RdPF9JIiEjNyQiMFtccDg+JEdrISM+NyQkIi8jUnlPVXNOIiEjNiQhL2VZW1hhNzohIzw3JCQiMEpoQSYzWzQ5ISM3JCEwKUdhXV1BP1EhIz03JCQiMFUkb08kPjxZIiEjNyQhMEp5cCUpbyZIaSEjPTckJCIvKnpmemc/XiIhIzYkITAvV0o1cEZnKSEjPTckJCIwUXdfRC1DYyIhIzckITBSU1AjUSh5NCIhIzw3JCQiMGU6Sjc8IjM7ISM3JCEwO2FHMSNwNDghIzw3JCQiMHhhNCo+JFFsIiEjNyQhMCopSHMvKHo4OiEjPDckJCIwRV8vUiI+MzwhIzckITBsJSo0N2w2dSIhIzw3JCQiMHZcKip5XUR3IiEjNyQhMEdiMSo+KWYlPiEjPDckJCIwSGU7TCsnMz0hIzckITBkcihSWl8oNCMhIzw3JCQiMCRvT3QpXFkmPSEjNyQhMGpHT2liYkEjISM8NyQkIjBXKW9Qa0AzPiEjNyQhMCRHKWVPOzhNIyEjPDckJCIwMDU/KyR5aD4hIzckITAiKmYhMzg+PUMhIzw3JCQiMClbKFx1IVwmKT4hIzckITAsdEc9YSJSQyEjPDckJCIvKFJ6Wyk+ND8hIzYkITAjKSpbQCQpKj1YIyEjPDckJCIwNkElZkIwQD8hIzckITA5SW5QZ15YIyEjPDckJCIwXy80QjFILiMhIzckITA5bCgzK01jQyEjPDckJCIwJXBRLSx3Vz8hIzckIS5KJSozTWFYIyEjOjckJCIwTnBRKFJoYz8hIzckITBGRmpXVUNYIyEjPDckJCIwVSUpb0ZPJzNAISM3JCEwciFlV1F5OUMhIzw3JCQiLyYqKil6JmUxOyMhIzYkITBOMiJRZSp6TCMhIzw3JCQiMCdHZDloPjVBISM3JCEvMidmLCZHSUEhIzs3JCQiMEJZI1xPdGZBISM3JCEvVCM+QSVRIjQjISM7NyQkIjBEXClwM1U2QiEjNyQhMD0kSEViczs+ISM8NyQkIjBFXy80M0pPIyEjNyQhMEZjcyZIMDs8ISM8NyQkIjAmKXBSNHQwVCMhIzckITBKVSNHXjY4OiEjPDckJCIwVyhbKDRRIWVDISM3JCEwJj5Gc2xlJ0giISM8NyQkIi8vMztiQjREISM2JCEwcyNcY2x3XzUhIzw3JCQiMFB0WSRIVmdEISM3JCEwJVE9S2tLTyEpISM9NyQkIi8iPlFtN09oIyEjNiQhMHVvJmVPclxhISM9NyQkIjAkWydIUiN6bUUhIzckITAjeUdHc1w/SCEjPTckJCIwZjxOXSYzOEYhIzckITA5TC5SJVJpISkhIz43JCQiME5xU2h5JGZGISM3JCIwQFInR1VaJT4iISM9NyQkIjBhMzxXdyQ0RyEjNyQiL3Z2aS9dKD4kISM8NyQkIjB0WSRwVVBmRyEjNyQiLyVRJUhzRjVdISM8NyQkIjAlemU8cC02SCEjNyQiMFpvLVBVOW0nISM9NyQkIjA6SGVjekUnSCEjNyQiMGF1JDQyUHMhKSEjPTckJCIwNkBVa1ZQMSQhIzckIjB6YSg0Vlo2NSEjPDckJCIwRV8vKmZqN0ohIzckIjBsP2kqNGJ3NSEjPDckJCIwVSRvTyRHOjskISM3JCIwdEJGVzwyNyIhIzw3JCQiMCYpcFJrcicpPSQhIzckIjAtWW5Rd204IiEjPDckJCIwR2M3JlwiZUAkISM3JCIwZFBIb2BvOSIhIzw3JCQiLyYqKltnJ1FISyEjNiQiMCQ0RXpYJylcNiEjPDckJCIwc1UmZSNlSEMkISM3JCIvQTxAOGFeNiEjOzckJCIwJGY9NypIbEQkISM3JCIva3IzUCM+OiIhIzs3JCQiMDpIZWMsLEYkISM3JCIwRFVMaV81OiIhIzw3JCQiMGY8Tl0hKSk9TCEjNyQiMEInKTQsRCNRNiEjPDckJCIwLjE3V2Z3TyQhIzckIjBDQzZDcjw2IiEjPDckJCIwVCNbJ0hCPVokISM3JCIwYyZ6VDJIPjUhIzw3JCQiMHliNkI2aWMkISM3JCIwW0FxRWV0MSohIz03JCQiMFB1WzwtJXBPISM3JCIwQTMoMzlOKG8oISM9NyQkIjBHYjUib1xtUCEjNyQiMFAiWyMqPXJxaiEjPTckJCIwMTdDbykpeidRISM3JCIwRDktJWYtdF0hIz03JCQiMFcpb1BiQG5SISM3JCIwSyVlSzooRyVSISM9NyQkIjBcJ0hmbzRyUyEjNyQiMDdmJUhTKCpSSCEjPTckJCIwJ0hmPXA5clQhIzckIjBvJG9IcnFiQCEjPTckJCIwKFF4YURZdFUhIzckIjB6Jm83K2dGOiEjPTckJCIwOkhlJzQkXFAlISM3JCIwXig9QzlPZDUhIz03JCQiMFcoWygqKXAib1chIzckIjBUWW1wKnpydCEjPjckJCIwKWU8TkEudlghIzckIjBVNkd0dCpcWiEjPjckJCIvJz5SPTYxbiUhIzYkIjAwKTNrKFxCOCQhIz43JCQiMCc+UnkjPUR4JSEjNyQiMEtrKyQpcEAnPiEjPjckJCIwRmEzUGMrKFshIzckIjBaJnotJ29lQSIhIz43JCQiMD5QdSkpZiR5XCEjNyQiLy92eiNRazMoISM+NyQkIjBQdVt4VUAyJiEjNyQiMDFeJG8hKVI5ViEjPzckJCIweGE0PihleV4hIzckIjBtSXAiWyZ6UiMhIz83JCQiMC0uMXMqZnZfISM3JCIwRlg/ZkBLUCIhIz83JCQiMGI0Pj07PFEmISM3JCIvYypvW0hnRyghIz83JCQiMGEzPHV3S1omISM3JCIwTioqKioqUUhMVCEjQDckJCIwSGU7YGB2ZCYhIzckIjA0KypRQjU+QCEjQDckJCIwMjlHd3ojeWMhIzckIjB5J29eMGgnMyIhI0A3JCQiLylmPj5TKnlkISM2JCIwVTokKUduRFgmISNBNyQkIjB1WiY0LkJ6ZSEjNyQiMG96JDQqcFBvIyEjQTckJCIwKnlkOnhkdmYhIzckIjAlPSEpUjohM0wiISNBNyQkIjBMbEkiPXR6ZyEjNyQiMCQ+SVpwMCc0JyEjQjckJCIvMDU/IykqKnloISM2JCIwNDQsUHRZJEchI0I3JCQiMClmPlI5WiRHJyEjNyQiMCU9X0N6eVA3ISNCNyQkIjBeLC4nWy95aiEjNyQiMCNlXiYpNFhJZCEjQzckJCIwKFsoXD5tRFsnISM3JCIwPElFMyk0JFIjISNDNyQkIjBeKyxVekVlJyEjNyQiMFRfSyxNWSwiISNDNyQkIjA8TW8nKltEbychIzckIjA0IVFfQCQ0QSUhI0Q3JCQiMFJ4YTRqb3knISM3JCIwVEdFL143bCIhI0Q3JCQiLy8zOy0lSClvISM2JCIwJ1FHXGFNPG8hI0U3JCQiMENbJ0hqTCIpcCEjNyQiMFciNG55UitGISNFNyQkIjBGYDFMeCoqMyghIzckIjAmR0xZZEAoWyohI0Y3JCQiMFkiSGVHTSk9KCEjNyQiMEs4QjxzQWckISNGNyQkIjApZTxOKyUqKUcoISM3JCIwJnpbN1NTNTghI0Y3JCQiMEtrR3hXN1IoISM3JCIwVi84Y05iZSUhI0c3JCQiMFB0WXQjRyZbKCEjNyQiMGgoPlgtXTg8ISNHNyQkIjAjUnljVF8mZSghIzckIjApb2V5REAhKWUhI0g3JCQiMFB0WWAtXW8oISM3JCIvbiQ9NzhIKj4hI0c3JCQiMCVwUXhNVCJ6KCEjNyQiMGlIeDxISzcnISNJNyQkIjA3QllfO2ApeSEjNyQiMG88SjRWJz5AISNJNyQkIi8oUXg5aE8qeiEjNiQiLyplKkhiTSQ0JyEjSTckJCIwViYzPFFWIjQpISM3JCIwOEQxLjF2JD4hI0o3JCQiMDI5R3d1Iik9KSEjNyQiMHNSbz0zZTYnISNLNyQkIjAmKil5ZEI/I0gpISM3JCIwajFdNTNBdCIhI0s3JCQiMDpIZXddbVIpISM3JCIwcDJ4IiplSXglISNMNyQkIi8pZTxOJG8iXCkhIzYkIi8zN05wdVs5ISNLNyQkIjBVJG9PUGcjZikhIzckIjBOInkhNGM/KyUhI003JCQiMEFXKW9ANCJwKSEjNyQiMEImUi9mZTw2ISNNNyQkIjByVCRvWSZ5eikhIzckIjB6b1BNNTl1IyEjTjckJCIwJXljOFJCISopKSEjNyQiMEIkNCc0PVcoeiEjTzckJCIwKWU8TltMJyoqKSEjNyQiMENBMFhGKCopPSEjTzckJCIwKnBSel8yJzQqISM3JCIwbF9EekAueSUhI1A3JCQiLyYpcFJCJls+KiEjNiQiLyQ9KTRAMiw3ISNPNyQkIjBYKil5KHpxJEgqISM3JCIwbXhcKzNbJkghI1E3JCQiMHpjOFpNWFIqISM3JCIwd0BTPScqWyNwISNSNyQkIjBqRWAnKTM5XSohIzckIjBkL0dRM1ZYIiEjUjckJCIwWyY0PkFTKmYqISM3JCIveVJpWGcxTSEjUjckJCIwMTZBQ01ocCohIzckIjAoZUttVFl2eiEjVDckJCIwZTlIPVImKnoqISM3JCIwUFFzWHNSbCIhI1Q3JCQiLzA1PyE+RiEqKiEjNiQiMC8hPUBcJ3lPJCEjVTckJCImKysiISIiJCIwIyo9MiVIRGp0ISNWLSUmQ09MT1JHNiclJFJHQkckIiM1ISIiJCIiISEiIiQiIiEhIiItJStfQVRUUklCVVRFRzYjLyUnc291cmNlRyUsbWF0aGRlZmF1bHRHLSUlVklFV0c2JDskISYrKyIhIiIkIiYrKyIhIiIlKERFRkFVTFRHLSUrQVhFU0xBQkVMU0c2JC1JI21pRzYjL0krbW9kdWxlbmFtZUc2IkksVHlwZXNldHRpbmdHSShfc3lzbGliRzYiNjVRIng2Ii8lJ2ZhbWlseUdRITYiLyUlc2l6ZUdRIzEwNiIvJSVib2xkR1EmZmFsc2U2Ii8lJ2l0YWxpY0dRJXRydWU2Ii8lKnVuZGVybGluZUdRJmZhbHNlNiIvJSpzdWJzY3JpcHRHUSZmYWxzZTYiLyUsc3VwZXJzY3JpcHRHUSZmYWxzZTYiLyUrZm9yZWdyb3VuZEdRKFswLDAsMF02Ii8lK2JhY2tncm91bmRHUS5bMjU1LDI1NSwyNTVdNiIvJSdvcGFxdWVHUSZmYWxzZTYiLyUrZXhlY3V0YWJsZUdRJmZhbHNlNiIvJSlyZWFkb25seUdRJmZhbHNlNiIvJSljb21wb3NlZEdRJmZhbHNlNiIvJSpjb252ZXJ0ZWRHUSZmYWxzZTYiLyUraW1zZWxlY3RlZEdRJmZhbHNlNiIvJSxwbGFjZWhvbGRlckdRJmZhbHNlNiIvJTZzZWxlY3Rpb24tcGxhY2Vob2xkZXJHUSZmYWxzZTYiLyUsbWF0aHZhcmlhbnRHUSdpdGFsaWM2IlEhNiItJSZUSVRMRUc2JC0lKV9UWVBFU0VURzYjLUklbXJvd0c2Iy9JK21vZHVsZW5hbWVHNiJJLFR5cGVzZXR0aW5nR0koX3N5c2xpYkc2IjY2LUkjbXNHNiMvSSttb2R1bGVuYW1lRzYiSSxUeXBlc2V0dGluZ0dJKF9zeXNsaWJHNiI2I1E5Rmlyc3R+b3JkZXJ+cGVydHVyYmF0aW9uNiIvJSdmYW1pbHlHUTBUaW1lc35OZXd+Um9tYW42Ii8lJXNpemVHUSMxMDYiLyUlYm9sZEdRJmZhbHNlNiIvJSdpdGFsaWNHUSZmYWxzZTYiLyUqdW5kZXJsaW5lR1EmZmFsc2U2Ii8lKnN1YnNjcmlwdEdRJmZhbHNlNiIvJSxzdXBlcnNjcmlwdEdRJmZhbHNlNiIvJStmb3JlZ3JvdW5kR1EoWzAsMCwwXTYiLyUrYmFja2dyb3VuZEdRLlsyNTUsMjU1LDI1NV02Ii8lJ29wYXF1ZUdRJmZhbHNlNiIvJStleGVjdXRhYmxlR1EmZmFsc2U2Ii8lKXJlYWRvbmx5R1EmZmFsc2U2Ii8lKWNvbXBvc2VkR1EmZmFsc2U2Ii8lKmNvbnZlcnRlZEdRJmZhbHNlNiIvJStpbXNlbGVjdGVkR1EmZmFsc2U2Ii8lLHBsYWNlaG9sZGVyR1EmZmFsc2U2Ii8lNnNlbGVjdGlvbi1wbGFjZWhvbGRlckdRJmZhbHNlNiIvJTBmb250X3N0eWxlX25hbWVHUSVUZXh0NiIvJSxtYXRodmFyaWFudEdRJ25vcm1hbDYiLSUtVFJBTlNQQVJFTkNZRzYjJCIiISEiIi0lJVJPT1RHNictJSlCT1VORFNfWEc2IyQiJEkjISIiLSUpQk9VTkRTX1lHNiMkIiQrIyEiIi0lLUJPVU5EU19XSURUSEc2IyQiJSFmJCEiIi0lLkJPVU5EU19IRUlHSFRHNiMkIiVJUCEiIi0lKUNISUxEUkVORzYi</Plot></Text-field>
</Output>
</Group>
</Section>
<Group labelreference="L195" drawlabel="true">
<Input>
<Text-field style="Text" layout="Normal"></Text-field>
</Input>
</Group>
<Group labelreference="L2542" drawlabel="true">
<Input>
<Text-field style="Text" layout="Normal"></Text-field>
</Input>
</Group>
<Group labelreference="L5534" drawlabel="true">
<Input>
<Text-field prompt="&gt; " style="Maple Input" layout="Normal"><Equation executable="true" style="2D Input" input-equation="" display="LUklbXJvd0c2Iy9JK21vZHVsZW5hbWVHNiJJLFR5cGVzZXR0aW5nR0koX3N5c2xpYkdGJzYlLUkjbWlHRiQ2I1EhRicvJStleGVjdXRhYmxlR1EmZmFsc2VGJy8lLG1hdGh2YXJpYW50R1Enbm9ybWFsRic=">JSFH</Equation></Text-field>
</Input>
</Group>
<Section collapsed="false" MultipleChoiceAnswerIndex="-1" MultipleChoiceRandomizeChoices="false" TrueFalseAnswerIndex="-1" EssayAnswerRows="5" EssayAnswerColumns="60"><Title>
<Text-field style="Heading 1" layout="Heading 1">Second order perturbation</Text-field></Title>
<Group labelreference="L5545" drawlabel="true">
<Input>
<Text-field style="Text" layout="Normal">Next we solve to O(<Equation executable="false" style="2D Math" input-equation="" display="LUkjbWlHNiMvSSttb2R1bGVuYW1lRzYiSSxUeXBlc2V0dGluZ0dJKF9zeXNsaWJHRic2JVEtJnZhcmVwc2lsb247RicvJSdpdGFsaWNHUSZmYWxzZUYnLyUsbWF0aHZhcmlhbnRHUSdub3JtYWxGJw==">LUkjbWlHNiMvSSttb2R1bGVuYW1lRzYiSSxUeXBlc2V0dGluZ0dJKF9zeXNsaWJHRic2JVEtJnZhcmVwc2lsb247RicvJSdpdGFsaWNHUSZmYWxzZUYnLyUsbWF0aHZhcmlhbnRHUSdub3JtYWxGJw==</Equation>^2)</Text-field>
<Text-field style="Text" layout="Normal"></Text-field>
</Input>
</Group>
<Group labelreference="L5538" drawlabel="true">
<Input>
<Text-field prompt="&gt; " style="Maple Input" layout="Normal"><Equation executable="true" style="2D Input" input-equation="eq2 := diff(C2(x, t), t) = diff(C1solve(x, t), x, x)-v(x)*(diff(C2(x, t), x))-C2(x, t)*(diff(v(x), x))-k(x)*C2(x, t):" display="LUklbXJvd0c2Iy9JK21vZHVsZW5hbWVHNiJJLFR5cGVzZXR0aW5nR0koX3N5c2xpYkdGJzY/LUkjbWlHRiQ2JVEkZXEyRicvJSdpdGFsaWNHUSV0cnVlRicvJSxtYXRodmFyaWFudEdRJ2l0YWxpY0YnLUkjbW9HRiQ2LVEifkYnL0YzUSdub3JtYWxGJy8lJmZlbmNlR1EmZmFsc2VGJy8lKnNlcGFyYXRvckdGPS8lKXN0cmV0Y2h5R0Y9LyUqc3ltbWV0cmljR0Y9LyUobGFyZ2VvcEdGPS8lLm1vdmFibGVsaW1pdHNHRj0vJSdhY2NlbnRHRj0vJSdsc3BhY2VHUSYwLjBlbUYnLyUncnNwYWNlR0ZMLUY2Ni1RKiZjb2xvbmVxO0YnRjlGO0Y+RkBGQkZERkZGSC9GS1EsMC4yNzc3Nzc4ZW1GJy9GTkZTLUYsNiVRJWRpZmZGJ0YvRjItSShtZmVuY2VkR0YkNiQtRiM2Jy1GLDYlUSNDMkYnRi9GMi1GWTYkLUYjNiYtRiw2JVEieEYnRi9GMi1GNjYtUSIsRidGOUY7L0Y/RjFGQEZCRkRGRkZIRkovRk5RLDAuMzMzMzMzM2VtRictRiw2JVEidEYnRi9GMkY5RjlGYW9GZ29GOUY5LUY2Ni1RIj1GJ0Y5RjtGPkZARkJGREZGRkhGUkZURlUtRlk2JC1GIzYpLUYsNiVRKEMxc29sdmVGJ0YvRjJGam5GYW9GXm9GYW9GXm9GOUY5LUY2Ni1RKCZtaW51cztGJ0Y5RjtGPkZARkJGREZGRkgvRktRLDAuMjIyMjIyMmVtRicvRk5GaHAtRiw2JVEidkYnRi9GMi1GWTYkLUYjNiVGXm8vJStleGVjdXRhYmxlR0Y9RjlGOS1GNjYtUScmc2RvdDtGJ0Y5RjtGPkZARkJGREZGRkhGSkZNRlUtRlk2JC1GIzYnRmduRmpuRmFvRl5vRjlGOUZkcEZnbkZqbkZjcUZVLUZZNiQtRiM2J0ZqcC1GWTYkLUYjNiRGXm9GOUY5RmFvRl5vRjlGOS1GNjYtUSomdW1pbnVzMDtGJ0Y5RjtGPkZARkJGREZGRkhGZ3BGaXAtRiw2JVEia0YnRi9GMkZdcUZjcUZnbkZqbi1GNjYtUSI6RidGOUY7Rj5GQEZCRkRGRkZIRlJGVEZhcUY5">QyQ+SSRlcTJHNiIvLUklZGlmZkclKnByb3RlY3RlZEc2JC1JI0MyR0YlNiRJInhHRiVJInRHRiVGLywqLUYoNiUtSShDMXNvbHZlR0YlRi1GLkYuIiIiKiYtSSJ2R0YlNiNGLkY1LUYoNiRGK0YuRjUhIiIqJkYrRjUtRig2JEY3Ri5GNUY8KiYtSSJrR0YlRjlGNUYrRjVGPEY8</Equation></Text-field>
</Input>
</Group>
<Group labelreference="L5544" drawlabel="true">
<Input>
<Text-field prompt="&gt; " style="Maple Input" layout="Normal"><Equation executable="true" style="2D Input" input-equation="ics2 := C2(x, 0) = 0:" display="LUklbXJvd0c2Iy9JK21vZHVsZW5hbWVHNiJJLFR5cGVzZXR0aW5nR0koX3N5c2xpYkdGJzYrLUkjbWlHRiQ2JVElaWNzMkYnLyUnaXRhbGljR1EldHJ1ZUYnLyUsbWF0aHZhcmlhbnRHUSdpdGFsaWNGJy1JI21vR0YkNi1RKiZjb2xvbmVxO0YnL0YzUSdub3JtYWxGJy8lJmZlbmNlR1EmZmFsc2VGJy8lKnNlcGFyYXRvckdGPS8lKXN0cmV0Y2h5R0Y9LyUqc3ltbWV0cmljR0Y9LyUobGFyZ2VvcEdGPS8lLm1vdmFibGVsaW1pdHNHRj0vJSdhY2NlbnRHRj0vJSdsc3BhY2VHUSwwLjI3Nzc3NzhlbUYnLyUncnNwYWNlR0ZMLUYsNiVRI0MyRidGL0YyLUkobWZlbmNlZEdGJDYkLUYjNiYtRiw2JVEieEYnRi9GMi1GNjYtUSIsRidGOUY7L0Y/RjFGQEZCRkRGRkZIL0ZLUSYwLjBlbUYnL0ZOUSwwLjMzMzMzMzNlbUYnLUkjbW5HRiQ2JFEiMEYnRjlGOUY5LUY2Ni1RIj1GJ0Y5RjtGPkZARkJGREZGRkhGSkZNRlxvLUY2Ni1RIjpGJ0Y5RjtGPkZARkJGREZGRkhGSkZNLyUrZXhlY3V0YWJsZUdGPUY5">QyQ+SSVpY3MyRzYiLy1JI0MyR0YlNiRJInhHRiUiIiFGKyEiIg==</Equation></Text-field>
</Input>
</Group>
<Group labelreference="L5543" drawlabel="true">
<Input>
<Text-field style="Text" layout="Normal"></Text-field>
<Text-field style="Text" layout="Normal">Thus our solution for the second order perturbation is:</Text-field>
<Text-field style="Text" layout="Normal"></Text-field>
</Input>
</Group>
<Group labelreference="L5542" drawlabel="true">
<Input>
<Text-field prompt="&gt; " style="Maple Input" layout="Normal"><Equation executable="true" style="2D Input" input-equation="eq2solve := Solve([eq2, ics2]):" display="LUklbXJvd0c2Iy9JK21vZHVsZW5hbWVHNiJJLFR5cGVzZXR0aW5nR0koX3N5c2xpYkdGJzYzLUkjbWlHRiQ2JVEpZXEyc29sdmVGJy8lJ2l0YWxpY0dRJXRydWVGJy8lLG1hdGh2YXJpYW50R1EnaXRhbGljRictSSNtb0dGJDYuUSomY29sb25lcTtGJ0YvRjIvJSZmZW5jZUdRJmZhbHNlRicvJSpzZXBhcmF0b3JHRjsvJSlzdHJldGNoeUdGOy8lKnN5bW1ldHJpY0dGOy8lKGxhcmdlb3BHRjsvJS5tb3ZhYmxlbGltaXRzR0Y7LyUnYWNjZW50R0Y7LyUnbHNwYWNlR1EsMC4yNzc3Nzc4ZW1GJy8lJ3JzcGFjZUdGSi1GLDYlUSZTb2x2ZUYnRi9GMi1JKG1mZW5jZWRHRiQ2JC1GIzYkLUZRNiYtRiM2Ji1GLDYlUSRlcTJGJ0YvRjItRjY2LVEiLEYnL0YzUSdub3JtYWxGJ0Y5L0Y9RjFGPkZARkJGREZGL0ZJUSYwLjBlbUYnL0ZMUSwwLjMzMzMzMzNlbUYnLUYsNiVRJWljczJGJ0YvRjJGaW5GaW4vJSVvcGVuR1EiW0YnLyUmY2xvc2VHUSJdRidGaW5GaW4tRjY2LVEiOkYnRmluRjlGPEY+RkBGQkZERkZGSEZLLUYsNiVRKEMyc29sdmVGJ0YvRjItRjY2LUY4RmluRjlGPEY+RkBGQkZERkZGSEZLLUZRNiQtRiM2Ji1GLDYlUSJ4RidGL0YyRmZuLUYsNiVRInRGJ0YvRjJGaW5GaW4tRjY2LVEoJnNyYXJyO0YnRmluRjlGPEY+RkBGQkZERkZGXG8vRkxGXW8tRiw2JVEkcmhzRidGL0YyLUZRNiQtRiM2JUYrLUZRNiYtRiM2JC1JI21uR0YkNiRRIjFGJ0ZpbkZpbkZpbkZjb0Zmb0ZpbkZpbkZpb0ZccEZhcEZpby8lK2V4ZWN1dGFibGVHRjtGaW4=">Qyg+SSllcTJzb2x2ZUc2Ii1JJlNvbHZlR0YlNiM3JEkkZXEyR0YlSSVpY3MyR0YlISIiPkkoQzJzb2x2ZUdGJWYqNiRJInhHRiVJInRHRiVGJTYkSSlvcGVyYXRvckdGJUkmYXJyb3dHRiVGJS1JJHJoc0clKnByb3RlY3RlZEc2IyZGJDYjIiIiRiVGJUYlRiwtRi5GMEYs</Equation></Text-field>
</Input>
</Group>
<Group labelreference="L5541" drawlabel="true">
<Input>
<Text-field prompt="&gt; " style="Maple Input" layout="Normal"><Equation executable="true" style="2D Input" input-equation="" display="LUklbXJvd0c2Iy9JK21vZHVsZW5hbWVHNiJJLFR5cGVzZXR0aW5nR0koX3N5c2xpYkdGJzYlLUkjbWlHRiQ2I1EhRicvJStleGVjdXRhYmxlR1EmZmFsc2VGJy8lLG1hdGh2YXJpYW50R1Enbm9ybWFsRic=">JSFH</Equation></Text-field>
</Input>
</Group>
<Group labelreference="L5540" drawlabel="true">
<Input>
<Text-field prompt="&gt; " style="Maple Input" layout="Normal"><Equation executable="true" style="2D Input" input-equation="p3 := plot(eval(C2solve(x, t), [t = 20]), x = -1000 .. 1000, title = &quot;Second order perturbation&quot;):" display="LUklbXJvd0c2Iy9JK21vZHVsZW5hbWVHNiJJLFR5cGVzZXR0aW5nR0koX3N5c2xpYkdGJzYpLUkjbWlHRiQ2JVEjcDNGJy8lJ2l0YWxpY0dRJXRydWVGJy8lLG1hdGh2YXJpYW50R1EnaXRhbGljRictSSNtb0dGJDYtUSomY29sb25lcTtGJy9GM1Enbm9ybWFsRicvJSZmZW5jZUdRJmZhbHNlRicvJSpzZXBhcmF0b3JHRj0vJSlzdHJldGNoeUdGPS8lKnN5bW1ldHJpY0dGPS8lKGxhcmdlb3BHRj0vJS5tb3ZhYmxlbGltaXRzR0Y9LyUnYWNjZW50R0Y9LyUnbHNwYWNlR1EsMC4yNzc3Nzc4ZW1GJy8lJ3JzcGFjZUdGTC1GLDYlUSVwbG90RidGL0YyLUkobWZlbmNlZEdGJDYkLUYjNjEtRiw2JVElZXZhbEYnRi9GMi1GUzYkLUYjNigtRiw2JVEoQzJzb2x2ZUYnRi9GMi1GUzYkLUYjNiYtRiw2JVEieEYnRi9GMi1GNjYtUSIsRidGOUY7L0Y/RjFGQEZCRkRGRkZIL0ZLUSYwLjBlbUYnL0ZOUSwwLjMzMzMzMzNlbUYnLUYsNiVRInRGJ0YvRjJGOUY5RmJvLUYjNiUtRiw2I1EhRictRlM2Ji1GIzYmRmpvLUY2Ni1RIj1GJ0Y5RjtGPkZARkJGREZGRkhGSkZNLUkjbW5HRiQ2JFEjMjBGJ0Y5RjlGOS8lJW9wZW5HUSJbRicvJSZjbG9zZUdRIl1GJ0Y5Rl9wRjlGOUZib0Zfb0ZmcC1GNjYtUSomdW1pbnVzMDtGJ0Y5RjtGPkZARkJGREZGRkgvRktRLDAuMjIyMjIyMmVtRicvRk5GZ3EtRmpwNiRRJTEwMDBGJ0Y5LUY2Ni1RIy4uRidGOUY7Rj5GQEZCRkRGRkZIRmZxL0ZORmdvRmlxRmJvLUYsNiVRJnRpdGxlRidGL0YyRmZwLUkjbXNHRiQ2I1E6U2Vjb25kfm9yZGVyfnBlcnR1cmJhdGlvbkYnRl9wRjlGOS1GNjYtUSI6RidGOUY7Rj5GQEZCRkRGRkZIRkpGTS8lK2V4ZWN1dGFibGVHRj1GOQ==">QyQ+SSNwM0c2Ii1JJXBsb3RHNiQlKnByb3RlY3RlZEdJKF9zeXNsaWJHRiU2JS1JJWV2YWxHRik2JC1JKEMyc29sdmVHRiU2JEkieEdGJUkidEdGJTcjL0YzIiM/L0YyOyElKzUiJSs1L0kmdGl0bGVHRiVROlNlY29uZH5vcmRlcn5wZXJ0dXJiYXRpb25GJSEiIg==</Equation></Text-field>
</Input>
</Group>
<Group labelreference="L5539" drawlabel="true">
<Input>
<Text-field prompt="&gt; " style="Maple Input" layout="Normal"><Equation executable="true" style="2D Input" input-equation="display(p3)" display="LUklbXJvd0c2Iy9JK21vZHVsZW5hbWVHNiJJLFR5cGVzZXR0aW5nR0koX3N5c2xpYkdGJzYmLUkjbWlHRiQ2JVEoZGlzcGxheUYnLyUnaXRhbGljR1EldHJ1ZUYnLyUsbWF0aHZhcmlhbnRHUSdpdGFsaWNGJy1JKG1mZW5jZWRHRiQ2JC1GIzYlLUYsNiVRI3AzRidGL0YyLyUrZXhlY3V0YWJsZUdRJmZhbHNlRicvRjNRJ25vcm1hbEYnRkBGPUZA">LUkoZGlzcGxheUc2IjYjSSNwM0dGJA==</Equation></Text-field>
</Input>
<Output>
<Text-field style="Maple Plot" layout="Maple Plot"><Plot height="400" type="two-dimensional" width="400" plot-scale="1.0" plot-xtrans="0.0" plot-ytrans="0.0" gridlinevisibility="1" legendvisibility="false">LSUlUExPVEc2Jy0lJ0NVUlZFU0c2JDdqejckJCEmKysiISIiJCIwRnh5SUlgKSkpISMhKTckJCEwXChcKip5JVsqKSohIzckIjAqb2AqZXNOPSIhI3k3JCQhMFsmND5jTi4pKiEjNyQiMG8kR1VMeC42ISN4NyQkITBfLzQpSFkrKCohIzckIi51QUNnJUg4ISN1NyQkITBmPE5JKSlvZiohIzckIjBGU0M5MiYqZSIhI3Y3JCQhMFkjXCkqZSFRXCohIzckIi9hJGZhYFMkPSEjdDckJCEwJXljOGBCKVIqISM3JCIwUko2c0ZQdCIhI3Q3JCQhMHJVJjN2RipIKiEjNyQiMEZpdHNHcnQiISNzNyQkITA4RF0/TnA+KiEjNyQiMFtQdVkkcFM9ISNyNyQkITAnR2Q5NiNcNCohIzckIjAsJ2YoZS06Kj0hI3E3JCQhMDM8TTMoKSoqKSopISM3JCIwOSdmZz5TRz8hI3A3JCQhMEhlOzhodiopKSEjNyQiMHpZYmxwbWciISNvNyQkITAtMDVTNk56KSEjNyQiMCQ0aXBpNDk7ISNuNyQkIS8zO0tXLipvKSEjNiQiMHBmRVFOIilmIiEjbTckJCEwJXljODpOKWUpISM3JCIwPC1tVCI9QjkhI2w3JCQhMFgqKXl4QHBcKSEjNyQiMFVMZm8zbywiISNrNyQkITBaJSopeUg/KVEpISM3JCIwQF9EZnMoRzUhI2o3JCQhMFJ4YSpRNSdIKSEjNyQiMEAlNDI3VGdyISNqNyQkITA8TW93cSopPSkhIzckIjB3YCFmSl8jbychI2k3JCQhMChbKFx6UlQ0KSEjNyQiMEtYQS4pW0RaISNoNyQkITBzVyopPSY0ISp6ISM3JCIwKmYjcDFWMCZSISNnNyQkITAqemY+LC0iKnkhIzckIjBcbFBMMiM+SCEjZjckJCEwJz5SeWNrKHkoISM3JCIwPWEvWU0mKkgjISNlNyQkITB5YzhuOkZwKCEjNyQiMHJ2RkxRIypcIiEjZDckJCEwJjM8TTNLIWYoISM3JCIwJW9NZFowMzYhI2M3JCQhLyV6ZVBoUlsoISM2JCIwV14oPThQUCcpISNjNyQkITAoUXhhXlAiUighIzckIjAqKlE+XjUkZV0hI2I3JCQhMFwoXCpcejhIKCEjNyQiMCNSPEwzbVRMISNhNyQkITAzOkk/dSEpPSghIzckIjBcdiYpbyxwSCMhI2A3JCQhMDdCWTc1cTMoISM3JCIweWwycT8wWyIhI183JCQhLzM7S2FBKilwISM2JCIwKXpwJXlaYXopISNfNyQkITAyOkk/XzEpbyEjNyQiMDRvKSl6XHY/JyEjXjckJCEwPlF3SyU0JHknISM3JCIwak0xIlFuOk4hI103JCQhMCI9T3MvJCp5bSEjNyQiMERKKXo3dyk9IyEjXDckJCEwVylvUERhJWUnISM3JCIwdVUxXSpvQzYhI1s3JCQhMCYpcFJmXjhbJyEjNyQiMHdMIlJxQSZlJyEjWzckJCEwJSopeWRwRCVRJyEjNyQiMHdhQVEmNCxNISNaNyQkITA7S2szbEZHJyEjNyQiMCJRI1E5SDgmPSEjWTckJCEweWI2QlFOPSchIzckIjB0KVthd14nXCohI1k3JCQhMHVaJjRwbHpnISM3JCIwYiUpKlE6KTM5JiEjWDckJCEwRF4tJm9nemYhIzckIjBlI3B6UCR5YiMhI1c3JCQhME5xU0AiSHhlISM3JCIwJHBedDVdIUgiISNWNyQkITAyOkkhRyNleCYhIzckIjBGcWxObEBHJyEjVjckJCEweWM4KFFlI28mISM3JCIwJTQqXEFcdWojISNVNyQkITBNb09gQGRkJiEjNyQiMGZxJ1E9SE04ISNUNyQkITBpQ1xlVSxbJiEjNyQiMDR5QW5uLmQmISNUNyQkITBFXy9cTiN5YCEjNyQiLyVvYjAuN10jISNSNyQkITAmKiopelIocCFHJiEjNyQiMEshUSgpejVKNSEjUjckJCEwLjI5KVFSc14hIzckIjByaFZWUzkmWyEjUjckJCEwJilwUio0aHldISM3JCIwJVtuaCFwcCI9ISNRNyQkITBYKil5ZG1AKFwhIzckIjBAOGN0YHMleiEjUTckJCEwQFQjW1M6dlshIzckIjBXKzQqZlQmKUghI1A3JCQhMG5NcGVQIXBaISM3JCIwKkc+PXRWUzchI083JCQhMG9Oci14dW4lISM3JCIwIilSOiE0I286JSEjTzckJCEwJGY9UC0/dFghIzckIjA8eHomUmQ2OyEjTjckJCEwOklnK3VDWiUhIzckIjB5O10zZVAkZSEjTjckJCEwVSUpb2Q4PVAlISM3JCIwQzB2JT0lUjEjISNNNyQkITBbJ0hmTV9yVSEjNyQiMFtGLDhCLjYoISNNNyQkITBMbUswd148JSEjNyQiMCY+aSIpPl8mRyMhI0w3JCQhMCopeWQmPi1yUyEjNyQiMGwxIVFkTiQqeSEjTDckJCEwc1YoW2J2clIhIzckIjAuZGRtWGVeIyEjSzckJCEwQ1snSEJHblEhIzckIjAlcHQhZiEpXEspISNLNyQkITByVSYzKjNGeCQhIzckIjBBQVRTWSI0QyEjSjckJCEwTnBRZCg9b08hIzckIjBBWkIoZicpPnchI0o3JCQhMHNWKFtWMm9OISM3JCIuYncpXGZXQSEjRzckJCEwMDU/IVs/b00hIzckIjAqZnQnPUoyWCchI0k3JCQhMCRvT3QxKlFPJCEjNyQiMC88MXJ3eCo9ISNINyQkITAjUXdfTiJ5RSQhIzckIjAzIlFPP3g9XSEjSDckJCEwKWY+UnVUcEohIzckIjBbO1xKUCxMIiEjRzckJCEwJjQ+UWt4Z0khIzckIi8+Kj4iXDQwUSEjRjckJCEwd18wIjRUaUghIzckIjA7VCFRJCkqR2oqISNHNyQkITBNb090OD0nRyEjNyQiMC4pKSkpPnJeViMhI0Y3JCQhLyp6ZioqMyZmRiEjNiQiL2pUOVMkKjNoISNFNyQkITAmMzxNNVpsRSEjNyQiMCU9eSU+eEtSIiEjRTckJCEvLjE3J0hfYyMhIzYkIjBZKVszN3MiRyQhI0U3JCQhMCYzPE03dmxDISM3JCIwJTMkR0o2cF0oISNFNyQkITBHZDlIUyRmQiEjNyQiMExWaGBYUXgiISNENyQkITA2QFVDUGFFIyEjNyQiMCIpPkxwVHBxJCEjRDckJCEwYDA2aSM0ZEAhIzckIjAmcCY0b3R3WCkhI0Q3JCQhMHplPCYqPiRmPyEjNyQiMDM5JlsoMylRPCEjQzckJCEwOklnK3pEJz4hIzckIjBzd0dmVyZwTSEjQzckJCEwR2I1VF4mZT0hIzckIjBoeiZ6ZipINighI0M3JCQhMDI6SSsuVHYiISM3JCIwcEIsQ1pYVSIhI0I3JCQhMFYmMzwvMmY7ISM3JCIwZTlqIlJfPUUhI0I3JCQhLzM7Sys6ZTohIzYkIjBhWiUqSG51KFshI0I3JCQhKTttZjkhIiYkIjBjZFFFTUF0KSEjQjckJCEwXi0wNSoqR04iISM3JCIwQzk1Kio0bGYiISNBNyQkITBRd18mKT4wRSIhIzckIjA+d3F6KltGRSEjQTckJCEwTW9PJCo9VzoiISM3JCIwQCdHZ3k2R1ghI0E3JCQhMENaJSpbeVkwIiEjNyQiMDddTWx4X00oISNBNyQkITBHZDlIOSFmJiohIzgkIjAocC9NRylROiIhI0A3JCQhMHVaJjR6WHEmKSEjOCQiMFFRcmxPR3ciISNANyQkITBPdVsoSD5pdiEjOCQiMDojPltKNU5FISNANyQkITApZTxOIVxNXCchIzgkIjAnKVJ2TyZSJypRISNANyQkITBXKFsoXDpOXiYhIzgkIjBIbGgjM0UkUiYhI0A3JCQhMGxKakUmPllYISM4JCIwaE9tNUhzPSghI0A3JCQhMFsnSGZlOTdOISM4JCIwZW0hPXQjPlEqISNANyQkITA9UHVbWi5bIyEjOCQiMHdjZEQoM282ISM/NyQkITBRemU8WlViIiEjOCQiMHRjbEolM2U4ISM/NyQkITAlPVB1M3QwNSEjOCQiMDc+NSVwbVw5ISM/NyQkITAtVidHZDlzWCEjOSQiMFA0NGxQYF4iISM/NyQkITBYPE5xIUd4QSEjOSQiMEZXVE5SR2AiISM/NyQkIjBpNzM7SyVlPCEjOyQiMGBIIip5aExhIiEjPzckJCIvUHRZJFxDSiMhIzgkIjBrbjk6RGhhIiEjPzckJCIwRmY9UDl0ZyUhIzkkIjBmJ3BzQ0xTOiEjPzckJCIwZD5SeTs5SCghIzkkIjBfJjQ9cGhAOiEjPzckJCIwKCl6Zj4+YigqKiEjOSQiL3JHXHd5KVsiISM+NyQkIjAtLzM7aWZFIiEjOCQiL0dJNm1hUzkhIz43JCQiMDA1P1NzVmAiISM4JCIwMUlWKW9odjghIz83JCQiMHBReGE6bi8jISM4JCIwYVtZQj40PyIhIz83JCQiME1uTXBlIWZEISM4JCIwTiZbMllRSSYqISNANyQkIjBXKFsoXCIpUlokISM4JCIwKiopPjo2WykzJCEjQDckJCIuKFJ6eSFIXSUhIzYkITBLIVIhKVtxQ3UhI0A3JCQiME5tS2xhJ1FiISM4JCEvJlxYMWE6OCMhIz43JCQiL3deLih5JXBsISM3JCEvaFkoUiFRZ1AhIz43JCQiMCJRd19YPUR2ISM4JCEwJj0pcG5UWk4mISM/NyQkIjAzOklnaVpeKSEjOCQhMCRRYSw3UygqbyEjPzckJCIwJjQ+UWM9USYqISM4JCEwQ2lRX21qNykhIz83JCQiMEJYITRjI1srIiEjNyQhLyJmYU9RWF4pISM+NyQkIjBPclVsS2UwIiEjNyQhMGImZjUpWyo0KCkhIz83JCQiMCRlOzMlXCpvNSEjNyQhMHZhZVIlXEQoKSEjPzckJCIvLjFpaDEjMyIhIzYkITBoWi9wbmZzKSEjPzckJCIwYTIhUlhpKTMiISM3JCEwWm5yTUQvcykhIz83JCQiMHhhZiJIPSY0IiEjNyQhMGElZmxnJzRyKSEjPzckJCIwLC1ISFQ8NSIhIzckITAlWzBjUWEocCkhIz83JCQiMERcKXAnKkgzNiEjNyQhMFVIL2Q5LG8pISM/NyQkIjA+UXc8TFg4IiEjNyQhMFA8Uj42JnAmKSEjPzckJCIwOUZhb20yOyIhIzckITBXPV0lengiUikhIz83JCQiMCRmPVBFPmA3ISM3JCEvZiZ6Mk8mNHMhIz43JCQiMGM3RF08X0kiISM3JCEwKGYuKEdgLjsnISM/NyQkIi8jUnlPVXNOIiEjNiQhMChHQVUpUnMlWyEjPzckJCIwSmhBJjNbNDkhIzckITBhdipRKT1wRyQhIz83JCQiMFUkb08kPjxZIiEjNyQhMCcpb1RSI2Y+OiEjPzckJCIvKnpmemc/XiIhIzYkIjBmXnFZYVNPJCEjQDckJCIwUXdfRC1DYyIhIzckIjBvIj1GVEsjSCMhIz83JCQiMGU6Sjc8IjM7ISM3JCIwUlklUlswM1QhIz83JCQiMHhhNCo+JFFsIiEjNyQiMDtFJzQ5cDlmISM/NyQkIjBFXy9SIj4zPCEjNyQiMEAoNDMxNicpeiEjPzckJCIwdlwqKnldRHciISM3JCIwNG15aFAkKiopKiEjPzckJCIwSGU7TCsnMz0hIzckIjBhXGtSP1M4IiEjPjckJCIwJG9PdClcWSY9ISM3JCIwJyopKWVZYHJEIiEjPjckJCIwVylvUGtAMz4hIzckIjApKXB5RTwjcDghIz43JCQiMDA1PyskeWg+ISM3JCIwUHFfZkpNVyIhIz43JCQiMClbKFx1IVwmKT4hIzckIjAqZmd6YUtqOSEjPjckJCIvKFJ6Wyk+ND8hIzYkIjBpJTQ7NSt2OSEjPjckJCIwIjRvQmE3Oj8hIzckIjBWXSwpPWl3OSEjPjckJCIwNkElZkIwQD8hIzckIjAqPiNwNUB4WiIhIz43JCQiMEtqXkh6cC0jISM3JCIwTjJIJHpIeTkhIz43JCQiMF8vNEIxSC4jISM3JCIwTj5NJj1OeTkhIz43JCQiMHRYbTtMKVE/ISM3JCIwaSIpSGkjKXlaIiEjPjckJCIwJXBRLSx3Vz8hIzckIjBNZWJEISpvWiIhIz43JCQiMDlHIlFxb10/ISM3JCIwdz5ZLXZgWiIhIz43JCQiME5wUShSaGM/ISM3JCIwdlNJWVBMWiIhIz43JCQiMFUlKW9GTyczQCEjNyQiMHQsKlsqUktWIiEjPjckJCIvJioqKXomZTE7IyEjNiQiMGVdbypwWWE4ISM+NyQkIjAnR2Q5aD41QSEjNyQiMCxrQ2cpM1k3ISM+NyQkIjBCWSNcT3RmQSEjNyQiMHA1WSVleDM2ISM+NyQkIjBEXClwM1U2QiEjNyQiL0UoWy1UYVIqISM+NyQkIjBFXy80M0pPIyEjNyQiMDc7IWZgMShcKCEjPzckJCIwJilwUjR0MFQjISM3JCIwPlEiNGdsR2MhIz83JCQiMFcoWyg0USFlQyEjNyQiMCQpKlE2RFgmcCQhIz83JCQiLy8zO2JCNEQhIzYkIjAjPVklW1kkKmYiISM/NyQkIjBQdFkkSFZnRCEjNyQhMGxhVmlwYVclISNANyQkIi8iPlFtN09oIyEjNiQhMGMmXEtTbVpDISM/NyQkIjAkWydIUiN6bUUhIzckITBbckAlZiEqcFUhIz83JCQiMGY8Tl0mMzhGISM3JCEvSz94NU5xYyEjPjckJCIwTnFTaHkkZkYhIzckITAnUUAiKTNBcm8hIz83JCQiMGEzPFd3JDRHISM3JCEweCopKno7bUJ6ISM/NyQkIjB0WSRwVVBmRyEjNyQhMClSNEVmKCo0KCkhIz83JCQiMCV6ZTxwLTZIISM3JCEwMXh4dF0qUiMqISM/NyQkIjA6SGVjekUnSCEjNyQhME1jQlZcLVwqISM/NyQkIjA5R2NkN2AoSCEjNyQhMCUpelJYOjFeKiEjPzckJCIwOUZhZVh6KUghIzckITAmR1gkPktiXiohIz83JCQiMDhFX2Z5MCskISM3JCEwc0wjXHZNMCYqISM/NyQkIjA4RF1nNkssJCEjNyQhMHUqZmZaViFbKiEjPzckJCIwN0JZaXglUUkhIzckIS80XTBeLilRKiEjPjckJCIwNkBVa1ZQMSQhIzckITBPPlxibTxDKiEjPzckJCIwRV8vKmZqN0ohIzckIS94WS9GKSk+KSkhIz43JCQiMFUkb08kRzo7JCEjNyQhL00hR2kmKSpSIykhIz43JCQiMDpIZWMsLEYkISM3JCEwJyoqPSRIenNhJyEjPzckJCIwLjE3V2Z3TyQhIzckITAmelRpQXoieSUhIz83JCQiMFQjWydIQj1aJCEjNyQhL0g0KWZfViFIISM+NyQkIjB5YjZCNmljJCEjNyQhME0zPSlIRyJRIiEjPzckJCIwUHVbPC0lcE8hIzckITBEamJWeiEqKUghI0E3JCQiMEdiNSJvXG1QISM3JCIvKWZOQjdqJSopISM/NyQkIjAxN0NvKSl6J1EhIzckIjAiMygpeip6bV0iISM/NyQkIjBEXSs2LXciUiEjNyQiMCZ5KFtQSnBvIiEjPzckJCIwVylvUGJAblIhIzckIjBZZWElXD4qeiIhIz83JCQiMFghNG9lPSQqUiEjNyQiMG1FP0VKUCQ9ISM/NyQkIjBZI1wpPmMiPlMhIzckIjBoQWFbIUhgPSEjPzckJCIwWiRwajg5S1MhIzckIjBsYnNwZnkmPSEjPzckJCIwWiUqKUdsN1hTISM3JCIwaXdEJT08Zj0hIz83JCQiMFsmNCVwNiJlUyEjNyQiMFpsUmQpUWQ9ISM/NyQkIjBcJ0hmbzRyUyEjNyQiMCRwPnMvbl89ISM/NyQkIjB0VyopKT03QFQhIzckIjBLZChcI1IqND0hIz83JCQiMCdIZj1wOXJUISM3JCIwPSYzKFF0WnQiISM/NyQkIjAoUXhhRFl0VSEjNyQiMDEtKy1ITV4iISM/NyQkIjA6SGUnNCRcUCUhIzckIjAqR3pPP2tdNyEjPzckJCIwVyhbKCopcCJvVyEjNyQiMCY0Nm9oMDI1ISM/NyQkIjApZTxOQS52WCEjNyQiMHljbS9BYF8oISNANyQkIi8nPlI9NjFuJSEjNiQiMCQqUklUZXFmJiEjQDckJCIwJz5SeSM9RHglISM3JCIwJVFqNVA6WFIhI0A3JCQiMEZhM1BjKyhbISM3JCIwXE8hSFVgT0YhI0A3JCQiMD5QdSkpZiR5XCEjNyQiMFlqRyhvYWk8ISNANyQkIjBQdVt4VUAyJiEjNyQiMClmMi47XnI2ISNANyQkIjB4YTQ+KGV5XiEjNyQiMHRJODNFQjooISNBNyQkIjAtLjFzKmZ2XyEjNyQiMG1MbU1JNlclISNBNyQkIjBiND49OzxRJiEjNyQiMGNBOj5fSGMjISNBNyQkIjBhMzx1d0taJiEjNyQiL0xnQWAsZTohI0A3JCQiMEhlO2BgdmQmISM3JCIwN1lfKUhtNycpISNCNyQkIjAyOUd3eiN5YyEjNyQiLyNRNipcck1aISNBNyQkIi8pZj4+Uyp5ZCEjNiQiMHhsUiVRIypSRCEjQjckJCIwdVomNC5CemUhIzckIjBlSHomXHdLOCEjQjckJCIwKnlkOnhkdmYhIzckIjBMbywlM003cSEjQzckJCIwTGxJIj10emchIzckIjAjcCoqKUghMzxNISNDNyQkIi8wNT8jKSoqeWghIzYkIjB1cXZBUj9vIiEjQzckJCIwKWY+UjlaJEcnISM3JCIwMTM8ZT1KeSghI0Q3JCQiMF4sLidbL3lqISM3JCIwYldYPm83eiQhI0Q3JCQiMChbKFw+bURbJyEjNyQiMEJWV3VLP24iISNENyQkIjBeKyxVekVlJyEjNyQiLykpPVo1KnlYKCEjRDckJCIwPE1vJypbRG8nISM3JCIwUFQ8cjwqZUshI0U3JCQiMFJ4YTRqb3knISM3JCIwcDljQDstTSIhI0U3JCQiLy8zOy0lSClvISM2JCIwNCcpR08sb3kmISNGNyQkIjBDWydIakwiKXAhIzckIjAsVU1cSnJSIyEjRjckJCIwRmAxTHgqKjMoISM3JCIwJilbdmpidCQpKSEjRzckJCIwWSJIZUdNKT0oISM3JCIwPGBYXUg4XSQhI0c3JCQiMCllPE4rJSopRyghIzckIjBwJTNAbCgqRzghI0c3JCQiMEtrR3hXN1IoISM3JCIwQ1FFKlI1XlshI0g3JCQiMFB0WXQjRyZbKCEjNyQiMGZRJnBlKkcpPSEjSDckJCIwI1J5Y1RfJmUoISM3JCIwTz5ra2FGcychI0k3JCQiMFB0WWAtXW8oISM3JCIwKD53SjIiek8jISNJNyQkIjAlcFF4TVQieighIzckIjA8IkhuYnV1diEjSjckJCIwN0JZXztgKXkhIzckIjAocDYpUVNeciMhI0o3JCQiLyhReDloTyp6ISM2JCIwJlwmWzZUIj4iKSEjSzckJCIwViYzPFFWIjQpISM3JCIwIypIMVkpR3RFISNLNyQkIjAyOUd3dSIpPSkhIzckIjAneSUqUU85SCgpISNMNyQkIjAmKil5ZEI/I0gpISM3JCIwO3ByLTlDYyMhI0w3JCQiMDpIZXddbVIpISM3JCIwayoqW0R5UUooISNNNyQkIi8pZTxOJG8iXCkhIzYkIjBOLEZRdzRIIyEjTTckJCIwVSRvT1BnI2YpISM3JCIwLEFsZXYsYSchI043JCQiMEFXKW9ANCJwKSEjNyQiLyZcKFxpKVspPSEjTTckJCIwclQkb1kmeXopISM3JCIwYkpOdyhmInklISNPNyQkIjAleWM4UkIhKikpISM3JCIwRFQqUW1FSjkhI083JCQiMCllPE5bTCcqKikhIzckIjBNZDtcbUpdJCEjUDckJCIwKnBSel8yJzQqISM3JCIwbyJSW2VtSSIqISNRNyQkIi8mKXBSQiZbPiohIzYkIjA6a15CcT5PIyEjUTckJCIwWCopeSh6cSRIKiEjNyQiMGFmTjhvLClmISNSNyQkIjB6YzhaTVhSKiEjNyQiMCpRTzouY1U5ISNSNyQkIjBqRWAnKTM5XSohIzckIjAnXHorIjNBNyQhI1M3JCQiMFsmND5BUypmKiEjNyQiMCk0ai8hKUc6diEjVDckJCIwMTZBQ01ocCohIzckIi8nUihHKipvMT0hI1M3JCQiMGU5SD1SJip6KiEjNyQiMFRyT3hHRyZRISNVNyQkIi8wNT8hPkYhKiohIzYkIjBFJ2ZRIz1PMSkhI1Y3JCQiJisrIiEiIiQiMDE9OEZnJjM9ISNWLSUmQ09MT1JHNiclJFJHQkckIiM1ISIiJCIiISEiIiQiIiEhIiItJStfQVRUUklCVVRFRzYjLyUnc291cmNlRyUsbWF0aGRlZmF1bHRHLSUlVklFV0c2JDskISYrKyIhIiIkIiYrKyIhIiIlKERFRkFVTFRHLSUrQVhFU0xBQkVMU0c2JC1JI21pRzYjL0krbW9kdWxlbmFtZUc2IkksVHlwZXNldHRpbmdHSShfc3lzbGliRzYiNjVRIng2Ii8lJ2ZhbWlseUdRITYiLyUlc2l6ZUdRIzEwNiIvJSVib2xkR1EmZmFsc2U2Ii8lJ2l0YWxpY0dRJXRydWU2Ii8lKnVuZGVybGluZUdRJmZhbHNlNiIvJSpzdWJzY3JpcHRHUSZmYWxzZTYiLyUsc3VwZXJzY3JpcHRHUSZmYWxzZTYiLyUrZm9yZWdyb3VuZEdRKFswLDAsMF02Ii8lK2JhY2tncm91bmRHUS5bMjU1LDI1NSwyNTVdNiIvJSdvcGFxdWVHUSZmYWxzZTYiLyUrZXhlY3V0YWJsZUdRJmZhbHNlNiIvJSlyZWFkb25seUdRJmZhbHNlNiIvJSljb21wb3NlZEdRJmZhbHNlNiIvJSpjb252ZXJ0ZWRHUSZmYWxzZTYiLyUraW1zZWxlY3RlZEdRJmZhbHNlNiIvJSxwbGFjZWhvbGRlckdRJmZhbHNlNiIvJTZzZWxlY3Rpb24tcGxhY2Vob2xkZXJHUSZmYWxzZTYiLyUsbWF0aHZhcmlhbnRHUSdpdGFsaWM2IlEhNiItJSZUSVRMRUc2JC0lKV9UWVBFU0VURzYjLUklbXJvd0c2Iy9JK21vZHVsZW5hbWVHNiJJLFR5cGVzZXR0aW5nR0koX3N5c2xpYkc2IjY2LUkjbXNHNiMvSSttb2R1bGVuYW1lRzYiSSxUeXBlc2V0dGluZ0dJKF9zeXNsaWJHNiI2I1E6U2Vjb25kfm9yZGVyfnBlcnR1cmJhdGlvbjYiLyUnZmFtaWx5R1EwVGltZXN+TmV3flJvbWFuNiIvJSVzaXplR1EjMTA2Ii8lJWJvbGRHUSZmYWxzZTYiLyUnaXRhbGljR1EmZmFsc2U2Ii8lKnVuZGVybGluZUdRJmZhbHNlNiIvJSpzdWJzY3JpcHRHUSZmYWxzZTYiLyUsc3VwZXJzY3JpcHRHUSZmYWxzZTYiLyUrZm9yZWdyb3VuZEdRKFswLDAsMF02Ii8lK2JhY2tncm91bmRHUS5bMjU1LDI1NSwyNTVdNiIvJSdvcGFxdWVHUSZmYWxzZTYiLyUrZXhlY3V0YWJsZUdRJmZhbHNlNiIvJSlyZWFkb25seUdRJmZhbHNlNiIvJSljb21wb3NlZEdRJmZhbHNlNiIvJSpjb252ZXJ0ZWRHUSZmYWxzZTYiLyUraW1zZWxlY3RlZEdRJmZhbHNlNiIvJSxwbGFjZWhvbGRlckdRJmZhbHNlNiIvJTZzZWxlY3Rpb24tcGxhY2Vob2xkZXJHUSZmYWxzZTYiLyUwZm9udF9zdHlsZV9uYW1lR1ElVGV4dDYiLyUsbWF0aHZhcmlhbnRHUSdub3JtYWw2Ii0lLVRSQU5TUEFSRU5DWUc2IyQiIiEhIiItJSVST09URzYnLSUpQk9VTkRTX1hHNiMkIiRJIyEiIi0lKUJPVU5EU19ZRzYjJCIkKyMhIiItJS1CT1VORFNfV0lEVEhHNiMkIiUhZiQhIiItJS5CT1VORFNfSEVJR0hURzYjJCIlSVAhIiItJSlDSElMRFJFTkc2Ig==</Plot></Text-field>
</Output>
</Group>
<Group labelreference="L5532" drawlabel="true">
<Input>
<Text-field prompt="&gt; " style="Maple Input" layout="Normal"><Equation executable="true" style="2D Input" input-equation="" display="LUklbXJvd0c2Iy9JK21vZHVsZW5hbWVHNiJJLFR5cGVzZXR0aW5nR0koX3N5c2xpYkdGJzYlLUkjbWlHRiQ2I1EhRicvJStleGVjdXRhYmxlR1EmZmFsc2VGJy8lLG1hdGh2YXJpYW50R1Enbm9ybWFsRic=">JSFH</Equation></Text-field>
</Input>
</Group>
</Section>
<Group labelreference="L2544" drawlabel="true">
<Input>
<Text-field prompt="&gt; " style="Maple Input" layout="Normal"><Equation executable="true" style="2D Input" input-equation="" display="LUklbXJvd0c2Iy9JK21vZHVsZW5hbWVHNiJJLFR5cGVzZXR0aW5nR0koX3N5c2xpYkdGJzYlLUkjbWlHRiQ2I1EhRicvJStleGVjdXRhYmxlR1EmZmFsc2VGJy8lLG1hdGh2YXJpYW50R1Enbm9ybWFsRic=">JSFH</Equation></Text-field>
</Input>
</Group>
<Group labelreference="L300" drawlabel="true">
<Input>
<Text-field style="Text" layout="Normal"></Text-field>
</Input>
</Group>
<Group labelreference="L201" drawlabel="true">
<Input>
<Text-field style="Text" layout="Normal"></Text-field>
<Text-field style="Text" layout="Normal">Forming the solution in our original </Text-field>
<Text-field style="Text" layout="Normal"></Text-field>
<Text-field style="Text" layout="Normal"></Text-field>
</Input>
</Group>
<Group labelreference="L69" drawlabel="true">
<Input>
<Text-field prompt="&gt; " style="Maple Input" layout="Normal"><Equation executable="true" style="2D Input" input-equation="Csolve := C0solve(x, t)+epsilon*C1solve(x, t)+epsilon^2*C2solve(x, t):" display="LUklbXJvd0c2Iy9JK21vZHVsZW5hbWVHNiJJLFR5cGVzZXR0aW5nR0koX3N5c2xpYkdGJzY2LUkjbWlHRiQ2JVEnQ3NvbHZlRicvJSdpdGFsaWNHUSV0cnVlRicvJSxtYXRodmFyaWFudEdRJ2l0YWxpY0YnLUkjbW9HRiQ2LVEifkYnL0YzUSdub3JtYWxGJy8lJmZlbmNlR1EmZmFsc2VGJy8lKnNlcGFyYXRvckdGPS8lKXN0cmV0Y2h5R0Y9LyUqc3ltbWV0cmljR0Y9LyUobGFyZ2VvcEdGPS8lLm1vdmFibGVsaW1pdHNHRj0vJSdhY2NlbnRHRj0vJSdsc3BhY2VHUSYwLjBlbUYnLyUncnNwYWNlR0ZMLUY2Ni1RKiZjb2xvbmVxO0YnRjlGO0Y+RkBGQkZERkZGSC9GS1EsMC4yNzc3Nzc4ZW1GJy9GTkZTLUYsNiVRKEMwc29sdmVGJ0YvRjItSShtZmVuY2VkR0YkNiQtRiM2Jy1GLDYlUSJ4RidGL0YyLUY2Ni1RIixGJ0Y5RjsvRj9GMUZARkJGREZGRkhGSi9GTlEsMC4zMzMzMzMzZW1GJy1GLDYlUSJ0RidGL0YyLyUrZXhlY3V0YWJsZUdGPUY5RjlGNS1GNjYtUSIrRidGOUY7Rj5GQEZCRkRGRkZIL0ZLUSwwLjIyMjIyMjJlbUYnL0ZORmlvRjUtRiw2JVEnJiM5NDk7RicvRjBGPUY5LUY2Ni1RJyZzZG90O0YnRjlGO0Y+RkBGQkZERkZGSEZKRk0tRiw2JVEoQzFzb2x2ZUYnRi9GMkZYRmVvLUklbXN1cEdGJDYlRltwLUYjNiUtSSNtbkdGJDYkUSIyRidGOUYvRjIvJTFzdXBlcnNjcmlwdHNoaWZ0R1EiMEYnRl9wLUYsNiVRKEMyc29sdmVGJ0YvRjJGWC1GNjYtUSI6RidGOUY7Rj5GQEZCRkRGRkZIRlJGVEZjb0Y5">QyQ+SSdDc29sdmVHNiIsKC1JKEMwc29sdmVHRiU2JEkieEdGJUkidEdGJSIiIiomSShlcHNpbG9uR0YlRiwtSShDMXNvbHZlR0YlRilGLEYsKiZGLiIiIy1JKEMyc29sdmVHRiVGKUYsRiwhIiI=</Equation></Text-field>
</Input>
</Group>
<Group labelreference="L118" drawlabel="true">
<Input>
<Text-field prompt="&gt; " style="Maple Input" layout="Normal"><Equation executable="true" style="2D Input" input-equation="P1 := plot(eval(Csolve(x, t), [v0 = v0, k0 = k0, t = 0, epsilon = epsilon0]), x = -1000 .. 1000, title = &quot;Perturbation solution to PDE&quot;):" display="LUklbXJvd0c2Iy9JK21vZHVsZW5hbWVHNiJJLFR5cGVzZXR0aW5nR0koX3N5c2xpYkdGJzYpLUkjbWlHRiQ2JVEjUDFGJy8lJ2l0YWxpY0dRJXRydWVGJy8lLG1hdGh2YXJpYW50R1EnaXRhbGljRictSSNtb0dGJDYtUSomY29sb25lcTtGJy9GM1Enbm9ybWFsRicvJSZmZW5jZUdRJmZhbHNlRicvJSpzZXBhcmF0b3JHRj0vJSlzdHJldGNoeUdGPS8lKnN5bW1ldHJpY0dGPS8lKGxhcmdlb3BHRj0vJS5tb3ZhYmxlbGltaXRzR0Y9LyUnYWNjZW50R0Y9LyUnbHNwYWNlR1EsMC4yNzc3Nzc4ZW1GJy8lJ3JzcGFjZUdGTC1GLDYlUSVwbG90RidGL0YyLUkobWZlbmNlZEdGJDYkLUYjNjEtRiw2JVElZXZhbEYnRi9GMi1GUzYkLUYjNigtRiw2JVEnQ3NvbHZlRidGL0YyLUZTNiQtRiM2Ji1GLDYlUSJ4RidGL0YyLUY2Ni1RIixGJ0Y5RjsvRj9GMUZARkJGREZGRkgvRktRJjAuMGVtRicvRk5RLDAuMzMzMzMzM2VtRictRiw2JVEidEYnRi9GMkY5RjlGYm8tRiM2JS1GLDYjUSFGJy1GUzYmLUYjNjQtRjY2LVEifkYnRjlGO0Y+RkBGQkZERkZGSEZmby9GTkZnby1GLDYlUSN2MEYnL0YwRj1GOS1GNjYtUSI9RidGOUY7Rj5GQEZCRkRGRkZIRkpGTUZqcEZiby1GLDYlUSNrMEYnRl1xRjlGXnFGYXFGYm9GZnAtRiw2JUZccEZdcUY5Rl5xLUkjbW5HRiQ2JFEiMEYnRjlGYm8tRiw2JVEnJiM5NDk7RidGXXFGOUZecS1GLDYlUSgmIzk0OTswRidGXXFGOUY5RjkvJSVvcGVuR1EiW0YnLyUmY2xvc2VHUSJdRidGOUZfcEY5RjlGYm9GX29GXnEtRjY2LVEqJnVtaW51czA7RidGOUY7Rj5GQEZCRkRGRkZIL0ZLUSwwLjIyMjIyMjJlbUYnL0ZORmpyLUZncTYkUSUxMDAwRidGOS1GNjYtUSMuLkYnRjlGO0Y+RkBGQkZERkZGSEZpckZpcEZcc0Ziby1GLDYlUSZ0aXRsZUYnRi9GMkZecS1JI21zR0YkNiNRPVBlcnR1cmJhdGlvbn5zb2x1dGlvbn50b35QREVGJ0ZfcEY5RjktRjY2LVEiOkYnRjlGO0Y+RkBGQkZERkZGSEZKRk0vJStleGVjdXRhYmxlR0Y9Rjk=">QyQ+SSNQMUc2Ii1JJXBsb3RHNiQlKnByb3RlY3RlZEdJKF9zeXNsaWJHRiU2JS1JJWV2YWxHRik2JC1JJ0Nzb2x2ZUdGJTYkSSJ4R0YlSSJ0R0YlNyYvSSN2MEdGJUY2L0kjazBHRiVGOC9GMyIiIS9JKGVwc2lsb25HRiVJKWVwc2lsb24wR0YlL0YyOyElKzUiJSs1L0kmdGl0bGVHRiVRPVBlcnR1cmJhdGlvbn5zb2x1dGlvbn50b35QREVGJSEiIg==</Equation></Text-field>
</Input>
</Group>
<Group labelreference="L610" drawlabel="true">
<Input>
<Text-field prompt="&gt; " style="Maple Input" layout="Normal"><Equation executable="true" style="2D Input" input-equation="P2 := plot(eval(Csolve(x, t), [v0 = v0, k0 = k0, t = 20, epsilon = epsilon0]), x = -1000 .. 1000, colour = &quot;Blue&quot;):" display="LUklbXJvd0c2Iy9JK21vZHVsZW5hbWVHNiJJLFR5cGVzZXR0aW5nR0koX3N5c2xpYkdGJzYpLUkjbWlHRiQ2JVEjUDJGJy8lJ2l0YWxpY0dRJXRydWVGJy8lLG1hdGh2YXJpYW50R1EnaXRhbGljRictSSNtb0dGJDYtUSomY29sb25lcTtGJy9GM1Enbm9ybWFsRicvJSZmZW5jZUdRJmZhbHNlRicvJSpzZXBhcmF0b3JHRj0vJSlzdHJldGNoeUdGPS8lKnN5bW1ldHJpY0dGPS8lKGxhcmdlb3BHRj0vJS5tb3ZhYmxlbGltaXRzR0Y9LyUnYWNjZW50R0Y9LyUnbHNwYWNlR1EsMC4yNzc3Nzc4ZW1GJy8lJ3JzcGFjZUdGTC1GLDYlUSVwbG90RidGL0YyLUkobWZlbmNlZEdGJDYkLUYjNjEtRiw2JVElZXZhbEYnRi9GMi1GUzYkLUYjNigtRiw2JVEnQ3NvbHZlRidGL0YyLUZTNiQtRiM2Ji1GLDYlUSJ4RidGL0YyLUY2Ni1RIixGJ0Y5RjsvRj9GMUZARkJGREZGRkgvRktRJjAuMGVtRicvRk5RLDAuMzMzMzMzM2VtRictRiw2JVEidEYnRi9GMkY5RjlGYm8tRlM2Ji1GIzY0LUY2Ni1RIn5GJ0Y5RjtGPkZARkJGREZGRkhGZm8vRk5GZ28tRiw2JVEjdjBGJy9GMEY9RjktRjY2LVEiPUYnRjlGO0Y+RkBGQkZERkZGSEZKRk1GZXBGYm8tRiw2JVEjazBGJ0ZocEY5RmlwRlxxRmJvRmFwLUYsNiVGXHBGaHBGOUZpcC1JI21uR0YkNiRRIzIwRidGOUZiby1GLDYlUScmIzk0OTtGJ0ZocEY5RmlwLUYsNiVRKCYjOTQ5OzBGJ0ZocEY5RjlGOS8lJW9wZW5HUSJbRicvJSZjbG9zZUdRIl1GJy1GLDYjUSFGJ0Y5RjlGYm9GX29GaXAtRjY2LVEqJnVtaW51czA7RidGOUY7Rj5GQEZCRkRGRkZIL0ZLUSwwLjIyMjIyMjJlbUYnL0ZORmhyLUZicTYkUSUxMDAwRidGOS1GNjYtUSMuLkYnRjlGO0Y+RkBGQkZERkZGSEZnckZkcEZqckZiby1GLDYlUSdjb2xvdXJGJ0YvRjJGaXAtSSNtc0dGJDYjUSVCbHVlRidGYXJGOUY5LUY2Ni1RIjpGJ0Y5RjtGPkZARkJGREZGRkhGSkZNLyUrZXhlY3V0YWJsZUdGPUY5">QyQ+SSNQMkc2Ii1JJXBsb3RHNiQlKnByb3RlY3RlZEdJKF9zeXNsaWJHRiU2JS1JJWV2YWxHRik2JC1JJ0Nzb2x2ZUdGJTYkSSJ4R0YlSSJ0R0YlNyYvSSN2MEdGJUY2L0kjazBHRiVGOC9GMyIjPy9JKGVwc2lsb25HRiVJKWVwc2lsb24wR0YlL0YyOyElKzUiJSs1L0knY29sb3VyR0YlUSVCbHVlRiUhIiI=</Equation></Text-field>
</Input>
</Group>
<Group labelreference="L611" drawlabel="true">
<Input>
<Text-field prompt="&gt; " style="Maple Input" layout="Normal"><Equation executable="true" style="2D Input" input-equation="P3 := plot(eval(Csolve(x, t), [v0 = v0, k0 = k0, t = 40, epsilon = epsilon0]), x = -1000 .. 1000, colour = &quot;Green&quot;):" display="LUklbXJvd0c2Iy9JK21vZHVsZW5hbWVHNiJJLFR5cGVzZXR0aW5nR0koX3N5c2xpYkdGJzYpLUkjbWlHRiQ2JVEjUDNGJy8lJ2l0YWxpY0dRJXRydWVGJy8lLG1hdGh2YXJpYW50R1EnaXRhbGljRictSSNtb0dGJDYtUSomY29sb25lcTtGJy9GM1Enbm9ybWFsRicvJSZmZW5jZUdRJmZhbHNlRicvJSpzZXBhcmF0b3JHRj0vJSlzdHJldGNoeUdGPS8lKnN5bW1ldHJpY0dGPS8lKGxhcmdlb3BHRj0vJS5tb3ZhYmxlbGltaXRzR0Y9LyUnYWNjZW50R0Y9LyUnbHNwYWNlR1EsMC4yNzc3Nzc4ZW1GJy8lJ3JzcGFjZUdGTC1GLDYlUSVwbG90RidGL0YyLUkobWZlbmNlZEdGJDYkLUYjNjEtRiw2JVElZXZhbEYnRi9GMi1GUzYkLUYjNigtRiw2JVEnQ3NvbHZlRidGL0YyLUZTNiQtRiM2Ji1GLDYlUSJ4RidGL0YyLUY2Ni1RIixGJ0Y5RjsvRj9GMUZARkJGREZGRkgvRktRJjAuMGVtRicvRk5RLDAuMzMzMzMzM2VtRictRiw2JVEidEYnRi9GMkY5RjlGYm8tRlM2Ji1GIzYzLUY2Ni1RIn5GJ0Y5RjtGPkZARkJGREZGRkhGZm8vRk5GZ28tRiw2JVEjdjBGJy9GMEY9RjktRjY2LVEiPUYnRjlGO0Y+RkBGQkZERkZGSEZKRk1GZXBGYm8tRiw2JVEjazBGJ0ZocEY5RmlwRlxxRmJvLUYsNiVGXHBGaHBGOUZpcC1JI21uR0YkNiRRIzQwRidGOUZiby1GLDYlUScmIzk0OTtGJ0ZocEY5RmlwLUYsNiVRKCYjOTQ5OzBGJ0ZocEY5RjlGOS8lJW9wZW5HUSJbRicvJSZjbG9zZUdRIl1GJy1GLDYjUSFGJ0Y5RjlGYm9GX29GaXAtRjY2LVEqJnVtaW51czA7RidGOUY7Rj5GQEZCRkRGRkZIL0ZLUSwwLjIyMjIyMjJlbUYnL0ZORmhyLUZicTYkUSUxMDAwRidGOS1GNjYtUSMuLkYnRjlGO0Y+RkBGQkZERkZGSEZnckZkcEZqckZiby1GLDYlUSdjb2xvdXJGJ0YvRjJGaXAtSSNtc0dGJDYjUSZHcmVlbkYnRmFyRjlGOS1GNjYtUSI6RidGOUY7Rj5GQEZCRkRGRkZIRkpGTS8lK2V4ZWN1dGFibGVHRj1GOQ==">QyQ+SSNQM0c2Ii1JJXBsb3RHNiQlKnByb3RlY3RlZEdJKF9zeXNsaWJHRiU2JS1JJWV2YWxHRik2JC1JJ0Nzb2x2ZUdGJTYkSSJ4R0YlSSJ0R0YlNyYvSSN2MEdGJUY2L0kjazBHRiVGOC9GMyIjUy9JKGVwc2lsb25HRiVJKWVwc2lsb24wR0YlL0YyOyElKzUiJSs1L0knY29sb3VyR0YlUSZHcmVlbkYlISIi</Equation></Text-field>
</Input>
</Group>
<Group labelreference="L612" drawlabel="true">
<Input>
<Text-field prompt="&gt; " style="Maple Input" layout="Normal"><Equation executable="true" style="2D Input" input-equation="display({P1, P2, P3})" display="LUklbXJvd0c2Iy9JK21vZHVsZW5hbWVHNiJJLFR5cGVzZXR0aW5nR0koX3N5c2xpYkdGJzYmLUkjbWlHRiQ2JVEoZGlzcGxheUYnLyUnaXRhbGljR1EldHJ1ZUYnLyUsbWF0aHZhcmlhbnRHUSdpdGFsaWNGJy1JKG1mZW5jZWRHRiQ2JC1GIzYlLUY2NiYtRiM2KS1GLDYlUSNQMUYnRi9GMi1JI21vR0YkNi1RIixGJy9GM1Enbm9ybWFsRicvJSZmZW5jZUdRJmZhbHNlRicvJSpzZXBhcmF0b3JHRjEvJSlzdHJldGNoeUdGSS8lKnN5bW1ldHJpY0dGSS8lKGxhcmdlb3BHRkkvJS5tb3ZhYmxlbGltaXRzR0ZJLyUnYWNjZW50R0ZJLyUnbHNwYWNlR1EmMC4wZW1GJy8lJ3JzcGFjZUdRLDAuMzMzMzMzM2VtRictRiw2JVEjUDJGJ0YvRjJGQS1GLDYlUSNQM0YnRi9GMi8lK2V4ZWN1dGFibGVHRklGRUZFLyUlb3BlbkdRInxmckYnLyUmY2xvc2VHUSJ8aHJGJ0Zcb0ZFRkVGXG9GRQ==">LUkoZGlzcGxheUc2IjYjPCVJI1AxR0YkSSNQMkdGJEkjUDNHRiQ=</Equation></Text-field>
</Input>
<Output>
<Text-field style="Maple Plot" layout="Maple Plot"><Plot height="400" type="two-dimensional" width="400" plot-scale="1.0" plot-xtrans="0.0" plot-ytrans="0.0" gridlinevisibility="1" legendvisibility="false">LSUlUExPVEc2Ky0lJ0NVUlZFU0c2JDdfeDckJCEmKysiISIiJCIrNzw3JSoqKiEkKyI3JCQhKXolWyopKiEiJiQiK1I5IzRWIyEjKSo3JCQhKz5jTi4pKiEiKCQiK2pLND1RISMoKjckJCErIilIWSsoKiEiKCQiKkomUVQjKSEjJio3JCQhKy4kKSlvZiohIigkIithYVBuPCEjJSo3JCQhKykqZSFRXCohIigkIittNTRQTyEjJCo3JCQhKzhgQilSKiEiKCQiKy0xKVInZSEjIyo3JCQhKzN2RipIKiEiKCQiKzdAcT01ISMhKjckJCErMF8kcD4qISIoJCIrbzE5LT4hIyopNyQkISs5NiNcNCohIigkIittQEtITSEjKSk3JCQhKyQzKCkqKikqKSEiKCQiK00oKWVSbCEjKCk3JCQhK0o2YygqKSkhIigkIipDWj9lKSEjJik3JCQhKyw5XiR6KSEiKCQiKzFSYD06ISMlKTckJCErS1cuKm8pISIoJCIrYFIoeWsjISMkKTckJCErODpOKWUpISIoJCIrJSp6O2ZTISMjKTckJCEreDwjcFwpISIoJCIrMmBfU1ohIyIpNyQkISt5SD8pUSkhIigkIis+YUglZSkhIyEpNyQkISsmKlE1J0gpISIoJCIrKFJ5XXcqISN6NyQkISttMigqKT0pISIoJCIrVCoqXDU7ISN4NyQkISslelJUNCkhIigkIiszJip5Iik9ISN3NyQkISspPSY0ISp6ISIoJCIrIj4uVnMjISN2NyQkISs+LC0iKnkhIigkIitZKil5KlEkISN1NyQkISt5Y2soeSghIigkIitEdCkzZiUhI3Q3JCQhK3JjciNwKCEiKCQiKykpKUdiIlwhI3M3JCQhK0wzSyFmKCEiKCQiK3RvXiQ+JyEjcjckJCErdjgnUlsoISIoJCIrQHAoeVEpISNxNyQkISthXlAiUighIigkIitvaDtNeiEjcDckJCErKVx6OEgoISIoJCIqOTxceSkhI243JCQhKy1VMik9KCEiKCQiKzRjJ3otIiEjbTckJCErQywsKDMoISIoJCIrMDJdODYhI2w3JCQhK0phQSopcCEiKCQiK1ouciI0IiEjazckJCErLUFsISlvISIoJCIreFsmPk0iISNqNyQkIStFVjQkeSchIigkIipEWChcNyEjaDckJCErci8kKnltISIoJCIrJVI/O0siISNoNyQkIStPRGElZSchIigkIis4LFknNCIhI2c3JCQhKyRmXjhbJyEiKCQiKz4zdCMzIiEjZjckJCErY3BEJVEnISIoJCIrVE5LTiIqISNmNyQkISsmM2xGRychIigkIitKPzcpSCkhI2U3JCQhKkJRTj0nISInJCIpOzc7cSEjYjckJCErM3BsemchIigkIisqWyM9LmshI2M3JCQhK1xvZ3pmISIoJCIrbUpBa18hI2I3JCQhKzg3SHhlISIoJCIrY0lKTlchI2E3JCQhKyxHI2V4JiEiKCQiKyopNHQoZSQhI2A3JCQhKihRZSNvJiEiJyQiK25QWStDISNfNyQkIStLOnN2YiEiKCQiKz5BVHE/ISNeNyQkISskZVUsWyYhIigkIisqM2hAUiIhI103JCQhKypbTiN5YCEiKCQiK09cZVE1ISNcNyQkISsnUihwIUcmISIoJCIrPF5NZHAhI1w3JCQhKilRUnNeISInJCIrdFhvNGMhI1s3JCQhKyMqNGh5XSEiKCQiKlFIJVtMISNZNyQkISt3bDtzXCEiKCQiKyxKMCZbIyEjWTckJCErWVM6dlshIigkIitMKzk2OiEjWDckJCErJmVQIXBaISIoJCIrajs9ajUhI1c3JCQhK0RxWnhZISIoJCIra1MoPWgmISNXNyQkIStOLT90WCEiKCQiKzNrKSpcTyEjVjckJCErL1Nac1chIigkIitpPyp5PCMhI1U3JCQhK3ZOIj1QJSEiKCQiK1chZihwNyEjVDckJCErZE1fclUhIigkIithSkknPighI1Q3JCQhK15nPHZUISIoJCIqOWlCdCQhI1I3JCQhK2E+LXJTISIoJCIraiIpb2lAISNSNyQkIStaYnZyUiEiKCQiK0JoOUg2ISNRNyQkIStGQkduUSEiKCQiK21ebiRHJyEjUTckJCErMSozRngkISIoJCIqLW5DIkghI083JCQhK3N2PW9PISIoJCIrQDxEXjohI083JCQhK1lWMm9OISIoJCIrKXBdRWAoISNPNyQkISlbP29NISImJCIrM1p6bU4hI043JCQhK3IxKlFPJCEiKCQiK0oqKkdwPCEjTTckJCEqYjh5RSQhIickIitASSpwZCghI003JCQhK1B1VHBKISIoJCIrXEg3JEgkISNMNyQkIStPa3hnSSEiKCQiKlQ2Jkc7ISNKNyQkISszNFRpSCEiKCQiK2RnY3ZuISNLNyQkIStKUCI9J0chIigkIitkR3BdRyEjSjckJCErJCoqMyZmRiEiKCQiKyM0SEI/IiEjSTckJCErSjVabEUhIigkIit3ISk9RlchI0k3JCQhKzQnSF9jIyEiKCQiKkF1L3UiISNHNyQkIStKN3ZsQyEiKCQiKzlaUkptISNINyQkISsqR1MkZkIhIigkIis8TlI1RiEjRzckJCErVHNWbEEhIigkIitobiVcPyohI0c3JCQhKz1FNGRAISIoJCIrUHpEKG8kISNGNyQkIStcKj4kZj8hIigkIitXUTBqNyEjRTckJCErLiF6RCc+ISIoJCIrdXhhKD0lISNFNyQkISszOWJlPSEiKCQiKyIpNHcnWyIhI0Q3JCQhKC5UdiIhIiUkIispXE5uPSYhI0Q3JCQhKzkvMmY7ISIoJCIrRTA2JmUiISNDNyQkIStIKzplOiEiKCQiKzNjdyYzJiEjQzckJCErKGZoJ2Y5ISIoJCIrbUdfYTohI0I3JCQhKyg0KipHTiIhIigkIitEMyQ+NSYhI0I3JCQhK18pPjBFIiEiKCQiK1FieSpSIiEjQTckJCEqJCo9VzoiISInJCIrbiEpXGxWISNBNyQkISsnW3lZMCIhIigkIitOIkddQyIhI0A3JCQhKkU5IWYmKiEiKCQiK3R1ZVdNISNANyQkISopeVhxJikhIigkIiskUVF2TSohI0A3JCQhKiVIPml2ISIoJCIrRiQ0WGAjISM/NyQkIShcTVwnISImJCIqMHA1OCghIz43JCQhKlk6Tl4mISIoJCIrXmReLj0hIz43JCQhKkImPllYISIoJCIrYU93P1chIz43JCQhKiNlOTdOISIoJCIpPmBHNiEjOzckJCEqWFouWyMhIigkIismKnohSCJHISM9NyQkISo5WlViIiEiKCQiK3kzZm5pISM9NyQkISlhOXNYISIoJCIrVj1zI2UiISM8NyQkIig6dGclISInJCIrJD4iXHJMISM8NyQkIilDUE06ISInJCIrOS9QKSl6ISM8NyQkIikoZSFmRCEiJyQiK0BqRCF5IiEjOzckJCIpOilSWiQhIickIit3cHZ2TiEjOzckJCIpeiFIXSUhIickIitZJGVobighIzs3JCQiKVpsUWIhIickIismZmAwaSIhIzo3JCQiKSh5JXBsISInJCIrJHA8Z0wkISM6NyQkIilZPUR2ISInJCIrQ2spM1InISM6NyQkIilGdzkmKSEiJyQiKyIpM2ZHNyEjOTckJCIpZD1RJiohIickIitjcURsQiEjOTckJCIqbUtlMCIhIickIitoRyopW1chIzk3JCQiKnBtMjsiISInJCIrR3ZBTiQpISM5NyQkIiprIz5gNyEiJyQiK1gnM0RVIiEjODckJCIqUVVzTiIhIickIitsZUhWRCEjODckJCIqTT48WSIhIickIittIj0nZVchIzg3JCQiKkUtQ2MiISInJCIrI2YhRyt2ISM4NyQkIioqPiRRbCIhIickIiosUzs9IiEjNjckJCIpM2JpPCEiJiQiK2sxaCUpPiEjNzckJCIqKClcWSY9ISInJCIrLEJEQUkhIzc3JCQiKiwkeWg+ISInJCIrYjVYQ1shIzc3JCQiKihSaGM/ISInJCIrSkQpKmVyISM3NyQkIipmZTE7IyEiJyQiKzRwMCIzIiEjNjckJCIqbEwoZkEhIickIitLIz0mbzohIzY3JCQiKSIzSk8jISImJCIrKilwZmtBISM2NyQkIio2USFlQyEiJyQiK0xCUThKISM2NyQkIiolSFZnRCEiJyQiK1ghZS9JJSEjNjckJCIpQ3ptRSEiJiQiK1VcMSMpZSEjNjckJCIqaXkkZkYhIickIitlOyRRZSghIzY3JCQiKkd1JGZHISInJCIrJlxkdnkqISM2NyQkIipkekUnSCEiJyQiKykqKXpzQyIhIzU3JCQiKmxWUDEkISInJCIraC1vWzohIzU3JCQiKk5HOjskISInJCIrMyRbRCg9ISM1NyQkIipkLCxGJCEiJyQiKzhab2dBISM1NyQkIipXZndPJCEiJyQiKypIVVRpIyEjNTckJCIpTCM9WiQhIiYkIitjXHo3SSEjNTckJCIqQzZpYyQhIickIitQYCM0TiQhIzU3JCQiKj0tJXBPISInJCIraipbISlvJCEjNTckJCIqI29cbVAhIickIissRkplUiEjNTckJCIqcCkpeidRISInJCIraVgnbzwlISM1NyQkIiphOnMnUiEiJyQiK2E6SjpWISM1NyQkIixEKGU9JCpSISIpJCIwSGsqZTM7UVYhIzo3JCQiKzBpOj5TISIoJCIwPC5jTVxfTiUhIzo3JCQiLURyODlLUyEiKiQiMEoreSo0aGhWISM6NyQkIix2YEVeLyUhIikkIi89VzwnM2xPJSEjOTckJCItdi48NmVTISIqJCIwKlIkZUpQKnBWISM6NyQkIioobzRyUyEiJyQiKzJQKj1QJSEjNTckJCItREVKZyQzJSEiKiQiMDMtSkElUXNWISM6NyQkIixEUTRoNCUhIikkIjA0JzNRb11yViEjOjckJCItdlFjaDNUISIqJCIwJCpbITRDRXBWISM6NyQkIismKj03QFQhIigkIjBBJmUmNGBjTyUhIzo3JCQiLHZTTWg5JSEiKSQiMDE3PSVbTmFWISM6NyQkIiojcDlyVCEiJyQiKzNbbFBWISM1NyQkIip1L0JBJSEiJyQiMG5EUVNocEclISM6NyQkIipjaU1GJSEiJyQiKk9ZWkAlISIqNyQkIiooNCRcUCUhIickIisqPSVcN1MhIzU3JCQiKSpwIm9XISImJCIrdjxFbVAhIzU3JCQiKkNLXWQlISInJCIrQSVbJkdNISM1NyQkIio+NjFuJSEiJyQiKyk0Kz40JCEjNTckJCIqSD1EeCUhIickIitwPD85RiEjNTckJCIqUWMrKFshIickIis+PSIqXEIhIzU3JCQiKiopZiR5XCEiJyQiKztZTmU+ISM1NyQkIip5VUAyJiEiJyQiK1VGNFQ7ISM1NyQkIilzZXleISImJCIraCZmWEoiISM1NyQkIipzKmZ2XyEiJyQiK1pbKEgwIiEjNTckJCIqPjs8USYhIickIisoPj9dMykhIzY3JCQiKnZ3S1omISInJCIrNio9PksnISM2NyQkIipgYHZkJiEiJyQiK1F5LyJvJSEjNjckJCIqd3ojeWMhIickIis0WFVJTSEjNjckJCIpLSUqeWQhIiYkIitmVD1rQyEjNjckJCIqS0kjemUhIickIisiZV1xdCIhIzY3JCQiKnN4YihmISInJCIqd04jPTchIzU3JCQiKiI9dHpnISInJCIqcDY0OCkhIzY3JCQiKkIpKip5aCEiJyQiKzMlcDJVJiEjNzckJCIqV3JNRychIickIismXHpQWSQhIzc3JCQiKihbL3lqISInJCIrO1RUbUEhIzc3JCQiKWljI1snISImJCIrQm8+KlEiISM3NyQkIipVekVlJyEiJyQiK0oyUjwmKSEjODckJCIqKCpbRG8nISInJCIrJz0hZUReISM4NyQkIilKJ295JyEiJiQiK0NXTl9IISM4NyQkIipCU0gpbyEiJyQiKzdLaFU8ISM4NyQkIipNTzgpcCEiJyQiKzFITGsqKiEjOTckJCIqTHgqKjMoISInJCIrYGdxY18hIzk3JCQiKidHTSk9KCEiJyQiK2F2NCgpRyEjOTckJCIqMFMqKUcoISInJCIrIz5bTWAiISM5NyQkIip5VzdSKCEiJyQiKyRvcksqeSEjOjckJCIqdSNHJlsoISInJCIqKjMxNFUhIzk3JCQiKjxDYmUoISInJCIrRk0tN0AhIzo3JCQiKmEtXW8oISInJCIrZEpgVzUhIzo3JCQiKls4OXooISInJCIrdGpuN1shIzs3JCQiKmA7YCl5ISInJCIrTj0lUlEjISM7NyQkIio6aE8qeiEiJyQiK0YrOFA1ISM7NyQkIiokUVYiNCkhIickIitja3gneiUhIzw3JCQiKnh1Iik9KSEiJyQiKzQhXF8+IyEjPDckJCIqUC1BSCkhIickIitYJT54RiohIz03JCQiKnhdbVIpISInJCIrTyUqeUJRISM9NyQkIipPJG8iXCkhIickIis2PUF2OyEjPTckJCIqdi5FZikhIickIio2cXgkbyEjPTckJCIqPSM0InApISInJCIrTCY0b3ojISM+NyQkIipvYXl6KSEiJyQiK01PTVE1ISM+NyQkIiojUkIhKikpISInJCIrakFxRFYhIz83JCQiKiVbTCcqKikhIickIitsNGBcOiEjPzckJCIqR3ZnNCohIickIisiKikpeiR5JiEjQDckJCIqTl9bPiohIickIitUNFlQQCEjQDckJCIqKnpxJEgqISInJCIrUSgqPVR4ISNBNyQkIipbTVhSKiEiJyQiKzNFKUhwIyEjQTckJCIqKCkzOV0qISInJCIrOHNVLCcpISNCNyQkIipCLSUqZiohIickIitsXiQ0J0ghI0I3JCQiKkRNaHAqISInJCIqUiI9OTUhI0E3JCQiKj5SJip6KiEiJyQiK1p3ZGdKISNDNyQkIiotPkYhKiohIickIioqXFtuJyohI0M3JCQiJisrIiEiIiQiK3dlWi5KISNELSUmQ09MT1JHNiYlJFJHQkckIiIhISIiJCIoMyc+XSEiKCQiIiEhIiItJSdDVVJWRVNHNiQ3X3g3JCQhJisrIiEiIiQiK2E8Im9pJCEjdTckJCEpeiVbKikqISImJCIrYicpPklcISN0NyQkISs+Y04uKSohIigkIiswKUg2byUhI3M3JCQhKyIpSFkrKCohIigkIitLXEViZCEjcjckJCErLiQpKW9mKiEiKCQiK3hbS0ZxISNxNyQkISspKmUhUVwqISIoJCIrJFtdSkcpISNwNyQkISs4YEIpUiohIigkIitmXywqKXohI283JCQhKzN2RipIKiEiKCQiKyVlKSllPCkhI243JCQhKzBfJHA+KiEiKCQiKyN6NiVlKSkhI203JCQhKzk2I1w0KiEiKCQiKkRYNEoqISNrNyQkISskMygpKiopKikhIigkIio8IlJBNSEjaTckJCErSjZjKCopKSEiKCQiKyNRZzxGKSEjajckJCErLDleJHopISIoJCIqKW9EOSYpISNoNyQkIStLVy4qbykhIigkIitgai1VJykhI2g3JCQhKzg6TillKSEiKCQiKzAiemQpeSEjZzckJCEreDwjcFwpISIoJCIrWGJLaWQhI2Y3JCQhK3lIPylRKSEiKCQiK15dNyIqZiEjZTckJCErJipRNSdIKSEiKCQiK2Y0LnBVISNkNyQkISttMigqKT0pISIoJCIrW15cJzQlISNjNyQkISslelJUNCkhIigkIislR1kuKEghI2I3JCQhKyk9JjQhKnohIigkIitFTHZgRCEjYTckJCErPiwtIip5ISIoJCIrXyI9IVI+ISNgNyQkISt5Y2soeSghIigkIisjPVJAZCIhI183JCQhK3JjciNwKCEiKCQiKiI0LmA1ISNdNyQkIStMM0shZighIigkIitgeCJvLCkhI143JCQhK3Y4J1JbKCEiKCQiK0dNTltrISNdNyQkISthXlAiUighIigkIitqTyhHKVEhI1w3JCQhKylcejhIKCEiKCQiKy0seldFISNbNyQkISstVTIpPSghIigkIitrOFF4PSEjWjckJCErQywsKDMoISIoJCIrKSk+ZVw3ISNZNyQkIStKYUEqKXAhIigkIipNOkBtKCEjWDckJCErLUFsISlvISIoJCIrUXcnW2cmISNYNyQkIStFVjQkeSchIigkIisnZkUtRyQhI1c3JCQhK3IvJCp5bSEiKCQiKydcPms2IyEjVjckJCErT0RhJWUnISIoJCIrWE8oUjciISNVNyQkISskZl44WychIigkIitGTkdGbyEjVTckJCErY3BEJVEnISIoJCIra3FjX08hI1Q3JCQhKyYzbEZHJyEiKCQiKypbdFUxIyEjUzckJCEqQlFOPSchIickIitKPUUqNCIhI1I3JCQhKzNwbHpnISIoJCIrVyUzTT4nISNSNyQkIStcb2d6ZiEiKCQiK3RlIlw/JCEjUTckJCErODdIeGUhIigkIitBMmUlbyIhI1A3JCQhKyxHI2V4JiEiKCQiK0MhKmZaJikhI1A3JCQhKihRZSNvJiEiJyQiKktYMXQkISNONyQkIStLOnN2YiEiKCQiK1wnPl0oPiEjTjckJCErJGVVLFsmISIoJCIrWCg+VWYpISNONyQkISsqW04jeWAhIigkIit2XSZwLiUhI003JCQhKydSKHAhRyYhIigkIis3QzpSPCEjTDckJCEqKVFSc14hIickIis3RSk+ZykhI0w3JCQhKyMqNGh5XSEiKCQiK08jPnJPJCEjSzckJCErd2w7c1whIigkIis7XTVdOiEjSjckJCErWVM6dlshIigkIitUXUoyaCEjSjckJCErJmVQIXBaISIoJCIqeFRrbiMhI0g3JCQhK0RxWnhZISIoJCIqSlksUyohI0g3JCQhK04tP3RYISIoJCIqb1kqW1EhI0c3JCQhKy9TWnNXISIoJCIrditecTkhI0c3JCQhK3ZOIj1QJSEiKCQiKz5pTihcJiEjRzckJCErZE1fclUhIigkIislZlFLKyMhI0Y3JCQhK15nPHZUISIoJCIra2tCL28hI0Y3JCQhK2E+LXJTISIoJCIrOUByKFwjISNFNyQkIStaYnZyUiEiKCQiK1VfKCpbJSkhI0U3JCQhK0ZCR25RISIoJCIrSHYhNClIISNENyQkISsxKjNGeCQhIigkIitUW1VhIiohI0Q3JCQhK3N2PW9PISIoJCIrJVI6bzQkISNDNyQkIStZVjJvTiEiKCQiKycqcHpXKCohI0M3JCQhKVs/b00hIiYkIitXVi8nKkghI0I3JCQhK3IxKlFPJCEiKCQiK0BGKFxaKiEjQjckJCEqYjh5RSQhIickIispKSpwRm8jISNBNyQkIStQdVRwSiEiKCQiKywjUSdRdyEjQTckJCErT2t4Z0khIigkIipWci1QIyEjPzckJCErMzRUaUghIigkIis4ajxzayEjQDckJCErSlAiPSdHISIoJCIrNmhdcjwhIz83JCQhKyQqKjMmZkYhIigkIitzcUBIWyEjPzckJCErSjVabEUhIigkIiolUlIiPiIhIz03JCQhKzQnSF9jIyEiKCQiK0RgV2VJISM+NyQkIStKN3ZsQyEiKCQiKy4kUSRSdyEjPjckJCErKkdTJGZCISIoJCIrND0wKik+ISM9NyQkIStUc1ZsQSEiKCQiK1gzTVNYISM9NyQkISs9RTRkQCEiKCQiK2hneV02ISM8NyQkIStcKj4kZj8hIigkIitmJSl6NEUhIzw3JCQhKy4hekQnPiEiKCQiK0MtdmNkISM8NyQkISszOWJlPSEiKCQiK206Yz44ISM7NyQkISguVHYiISIlJCIrV2tpb0ghIzs3JCQhKzkvMmY7ISIoJCIrRjl0KjMnISM7NyQkIStIKzplOiEiKCQiKlopPiFHIiEjOTckJCErKGZoJ2Y5ISIoJCIraid6OWYjISM6NyQkISsoNCoqR04iISIoJCIrKClRLVdhISM6NyQkIStfKT4wRSIhIigkIisvenQ6NSEjOTckJCEqJCo9VzoiISInJCIrLiU0YC4jISM5NyQkISsnW3lZMCIhIigkIitsUmFKUSEjOTckJCEqRTkhZiYqISIoJCIrdzdaR3EhIzk3JCQhKil5WHEmKSEiKCQiK2lmcWs3ISM4NyQkISolSD5pdiEiKCQiKyxUP2NBISM4NyQkIShcTVwnISImJCIrXkgiXDIlISM4NyQkISpZOk5eJiEiKCQiK3JkUm1vISM4NyQkISpCJj5ZWCEiKCQiK3V1a0Y2ISM3NyQkISojZTk3TiEiKCQiKkMybyg9ISM2NyQkISpYWi5bIyEiKCQiKzBaIVIwJCEjNzckJCEqOVpVYiIhIigkIitNJ0c+ayUhIzc3JCQhKWE5c1ghIigkIistMzhhdSEjNzckJCIoOnRnJSEiJyQiK0p2XCgzIiEjNjckJCIpQ1BNOiEiJyQiKzIoPmJsIiEjNjckJCIpKGUhZkQhIickIiskPSRbPkMhIzY3JCQiKTopUlokISInJCIpJHldTCQhIio3JCQiKXohSF0lISInJCIrVHdXKm8lISM2NyQkIilabFFiISInJCIrdkE7b2shIzY3JCQiKSh5JXBsISInJCIrTSU0Iz4oKSEjNjckJCIpWT1EdiEiJyQiKy43TEc2ISM1NyQkIilGdzkmKSEiJyQiK2BTS1g5ISM1NyQkIilkPVEmKiEiJyQiKypmeilHPSEjNTckJCIqbUtlMCIhIickIitiMGRrQSEjNTckJCIqcG0yOyIhIickIisqKSk9L3cjISM1NyQkIiprIz5gNyEiJyQiKyNHTW5BJCEjNTckJCIqUVVzTiIhIickIitXUVxvUCEjNTckJCIqTT48WSIhIickIipIMykzViEiKjckJCIqRS1DYyIhIickIis6NjotWyEjNTckJCIqKj4kUWwiISInJCIqTzRrPyYhIio3JCQiKTNiaTwhIiYkIitZMSZ6ZyYhIzU3JCQiKigpXFkmPSEiJyQiK3RvYWllISM1NyQkIipXOyMzPiEiJyQiMCYpZjkmei9wZiEjOjckJCIqLCR5aD4hIickIis2YGpVZyEjNTckJCIqdiFcJik+ISInJCIwKjRxTTROa2chIzo3JCQiKlwpPjQ/ISInJCIwTTtsJVJIemchIzo3JCQiKk9fNS0jISInJCIwX3pbPTRVMychIzo3JCQiKkIxSC4jISInJCIwKUdLKUc5dTMnISM6NyQkIiksd1c/ISImJCIvalIhZjEqKTMnISM5NyQkIiooUmhjPyEiJyQiKihbbykzJyEiKjckJCIsdmE+J3A/ISIpJCIwTyQzMytaJzMnISM6NyQkIitEXmkjMyMhIigkIjBLISlRWyU+IzMnISM6NyQkIixEcUljNCMhIikkIjBRdkdwaWUyJyEjOjckJCIqR08nM0AhIickIjB1JEc6NltuZyEjOjckJCIrTnVrTUAhIigkIjBHeWooW2dXZyEjOjckJCIqZmUxOyMhIickIispemVPLCchIzU3JCQiKmxMKGZBISInJCIqYylbQ2UhIio3JCQiKSIzSk8jISImJCIraCo9bV4mISM1NyQkIio2USFlQyEiJyQiK21JRV1eISM1NyQkIiolSFZnRCEiJyQiKyl6cmxvJSEjNTckJCIpQ3ptRSEiJiQiKzkiKXBiVCEjNTckJCIqaXkkZkYhIickIis+RVV1TyEjNTckJCIqR3UkZkchIickIit6MGxiSiEjNTckJCIqZHpFJ0ghIickIitCT1dTRSEjNTckJCIqbFZQMSQhIickIipAbEQ8IyEiKjckJCIqTkc6OyQhIickIituNUlrPCEjNTckJCIqZCwsRiQhIickIitwKTQjcDghIzU3JCQiKldmd08kISInJCIrYyxlbzUhIzU3JCQiKUwjPVokISImJCIrLyQ+Li4pISM2NyQkIipDNmljJCEiJyQiK1V0ciQzJyEjNjckJCIqPS0lcE8hIickIioqSGgrVyEjNTckJCIqI29cbVAhIickIiskPjZBPSQhIzY3JCQiKnApKXonUSEiJyQiK3dPVEFBISM2NyQkIiphOnMnUiEiJyQiK1U3eEw6ISM2NyQkIioobzRyUyEiJyQiKmxuJj01ISM1NyQkIiojcDlyVCEiJyQiKy4iUidHbiEjNzckJCIqY2lNRiUhIickIitMU0g4ViEjNzckJCIqKDQkXFAlISInJCIrekVaPUYhIzc3JCQiKSpwIm9XISImJCIrbS12WTwhIzc3JCQiKkNLXWQlISInJCIrOEYiKkg1ISM3NyQkIio+NjFuJSEiJyQiK3Q8NClIJyEjODckJCIqSD1EeCUhIickIisuNSlRbCQhIzg3JCQiKlFjKyhbISInJCIrKFt3IkdAISM4NyQkIioqKWYkeVwhIickIis8I3A/OSIhIzg3JCQiKnlVQDImISInJCIrWU5YUGwhIzk3JCQiKXNleV4hIiYkIitAWW4oUiQhIzk3JCQiKnMqZnZfISInJCIrSnchWyQ9ISM5NyQkIio+OzxRJiEiJyQiK2l6dl8iKiEjOjckJCIqdndLWiYhIickIisxaiRIJFwhIzo3JCQiKmBgdmQmISInJCIrQF51IVIjISM6NyQkIip3eiN5YyEiJyQiKzpeU2o2ISM6NyQkIiktJSp5ZCEiJiQiK01qITNiJiEjOzckJCIqS0kjemUhIickIis9aHktRSEjOzckJCIqc3hiKGYhIickIitCYCJRQiIhIzs3JCQiKiI9dHpnISInJCIrOWAwI1ImISM8NyQkIipCKSoqeWghIickIitwKnk0UyMhIzw3JCQiKldyTUcnISInJCIrRD09LjUhIzw3JCQiKihbL3lqISInJCIrYCRmI29XISM9NyQkIilpYyNbJyEiJiQiK0YvUSF6IiEjPTckJCIqVXpFZSchIickIis6NEkwdCEjPjckJCIqKCpbRG8nISInJCIrX3lWR0ghIz43JCQiKUonb3knISImJCIrKSo+Vy42ISM+NyQkIipCU0gpbyEiJyQiK1okKmUwVyEjPzckJCIqTU84KXAhIickIitBOiR6byIhIz83JCQiKkx4KiozKCEiJyQiKyNbJmZBZCEjQDckJCIqJ0dNKT0oISInJCIrKTNzZjUjISNANyQkIiowUyopRyghIickIitQNyRvVSghI0E3JCQiKnlXN1IoISInJCIrJilcXz9EISNBNyQkIip1I0cmWyghIickIispKXlnayIqISNCNyQkIio8Q2JlKCEiJyQiK1lRQWRJISNCNyQkIiphLV1vKCEiJyQiKlRtIzM1ISNBNyQkIipbODl6KCEiJyQiK2U0VjZJISNDNyQkIipgO2ApeSEiJyQiK052WTw1ISNDNyQkIio6aE8qeiEiJyQiK28tX1lHISNENyQkIiokUVYiNCkhIickIitkb0xRKSkhI0U3JCQiKnh1Iik9KSEiJyQiK2YlZm5zIyEjRTckJCIqUC1BSCkhIickIitRXSUzYSghI0Y3JCQiKnhdbVIpISInJCIrYTo0ST8hI0Y3JCQiKk8kbyJcKSEiJyQiK0pfXk9nISNHNyQkIip2LkVmKSEiJyQiK0BxYks7ISNHNyQkIio9IzQicCkhIickIionZkZvVyEjRzckJCIqb2F5eikhIickIissNDl0NSEjSDckJCIqI1JCISopKSEiJyQiKyllNm4xJCEjSTckJCIqJVtMJyoqKSEiJyQiK0xKKFs3KCEjSjckJCIqR3ZnNCohIickIilwNXE8ISNINyQkIipOX1s+KiEiJyQiKy1yKTRQJSEjSzckJCIqKnpxJEgqISInJCIrTzpPZDUhI0s3JCQiKltNWFIqISInJCIqKD0yUEMhI0s3JCQiKigpMzldKiEiJyQiK0pARkpdISNNNyQkIipCLSUqZiohIickIit2IVwyOyIhI003JCQiKkRNaHAqISInJCIrKj5BI3lFISNONyQkIio+UiYqeiohIickIiskPXA0WiYhI083JCQiKi0+RiEqKiEiJyQiK0Q2Knk0IiEjTzckJCImKysiISIiJCIrRiopZm9CISNQLSUmQ09MT1JHNiYlJFJHQkckIiIhISIiJCIiISEiIiQiIzUhIiItJSdDVVJWRVNHNiQ3XXg3JCQhJisrIiEiIiQiK3dmMj9QISNgNyQkISl6JVsqKSohIiYkIistaGk4SSEjXzckJCErPmNOLikqISIoJCIrMlVARj0hI143JCQhKyIpSFkrKCohIigkIitoLE5mOCEjXTckJCErLiQpKW9mKiEiKCQiKmJWSisiISNbNyQkISspKmUhUVwqISIoJCIrb0tCeXIhI1w3JCQhKzhgQilSKiEiKCQiK2Yuam1WISNbNyQkISszdkYqSCohIigkIitkTyR5eCMhI1o3JCQhKzBfJHA+KiEiKCQiK0pPPFc9ISNZNyQkISs5NiNcNCohIigkIio5NT0+IiEjVzckJCErJDMoKSoqKSopISIoJCIrcyIpPV16ISNYNyQkIStKNmMoKikpISIoJCIrKSk0QWBUISNXNyQkISssOV4keikhIigkIislKnAwPEUhI1Y3JCQhK0tXLipvKSEiKCQiK1I7eUQ7ISNVNyQkISs4Ok4pZSkhIigkIitRWk5lIyohI1U3JCQhK3g8I3BcKSEiKCQiK21sOjpXISNUNyQkISt5SD8pUSkhIigkIit2aDxvRiEjUzckJCErJipRNSdIKSEiKCQiK1orKG9HIiEjUjckJCErbTIoKik9KSEiKCQiKyhHK2NfKCEjUjckJCErJXpSVDQpISIoJCIrPidlXF8kISNRNyQkISspPSY0ISp6ISIoJCIrODQvej0hI1A3JCQhKz4sLSIqeSEiKCQiK0BTJkcxKiEjUDckJCEreWNrKHkoISIoJCIrbFozJGUlISNPNyQkIStyY3IjcCghIigkIisnPSdSIyo+ISNONyQkIStMM0shZighIigkIitWKm8hRyYqISNONyQkISt2OCdSWyghIigkIitWcyVbdCUhI003JCQhK2FeUCJSKCEiKCQiKyQqKSkpbyg9ISNMNyQkISspXHo4SCghIigkIitXaFdbIikhI0w3JCQhKy1VMik9KCEiKCQiK0QqKmVPTyEjSzckJCErQywsKDMoISIoJCIreTUvUjohI0o3JCQhK0phQSopcCEiKCQiKlYqeiY0JyEjSTckJCErLUFsISlvISIoJCIrJnkxIltGISNJNyQkIStFVjQkeSchIigkIitIJCo+VTUhI0g3JCQhK3IvJCp5bSEiKCQiK09QKGVCJSEjSDckJCErT0RhJWUnISIoJCIrJVslSCJbIiEjRzckJCErJGZeOFsnISIoJCIrQ1k8L2QhI0c3JCQhK2NwRCVRJyEiKCQiK0NRSyopPiEjRjckJCErJjNsRkcnISIoJCIrcCJmXT4oISNGNyQkISpCUU49JyEiJyQiK15vJyl5QyEjRTckJCErM3BsemchIigkIipPQDonKSkhI0Q3JCQhK1xvZ3pmISIoJCIrO1FTaEghI0Q3JCQhKzg3SHhlISIoJCIrTl5KaSoqISNENyQkISssRyNleCYhIigkIispPnYqXEshI0M3JCQhKihRZSNvJiEiJyQiK2tjWmYlKiEjQzckJCErSzpzdmIhIigkIisyRFBdSiEjQjckJCErJGVVLFsmISIoJCIrPnNEaiEqISNCNyQkISsqW04jeWAhIigkIitmUWpTRiEjQTckJCErJ1IocCFHJiEiKCQiKycqKlw2dighI0E3JCQhKilRUnNeISInJCIrTyhcWFMjISNANyQkISsjKjRoeV0hIigkIisuaWIpRychI0A3JCQhK3dsO3NcISIoJCIrV2kyTD0hIz83JCQhK1lTOnZbISIoJCIrdFswbFohIz83JCQhKyZlUCFwWiEiKCQiKyMqSCZmSyIhIz43JCQhK0RxWnhZISIoJCIqQj8qW0ohIz03JCQhK04tP3RYISIoJCIrZnE+aSMpISM+NyQkISsvU1pzVyEiKCQiKyVvSVwwIyEjPTckJCErdk4iPVAlISIoJCIrZEdQMF0hIz03JCQhK2RNX3JVISIoJCIrLisoND4iISM8NyQkISteZzx2VCEiKCQiKzI0VihvIyEjPDckJCErYT4tclMhIigkIislUSNwVmohIzw3JCQhK1pidnJSISIoJCIraGdfNDkhIzs3JCQhK0ZCR25RISIoJCIrW0QuKD4kISM7NyQkISsxKjNGeCQhIigkIitAWnolZSchIzs3JCQhK3N2PW9PISIoJCIrTTY/TDkhIzo3JCQhK1lWMm9OISIoJCIrMVlgZEghIzo3JCQhKVs/b00hIiYkIitNYCE+KGYhIzo3JCQhK3IxKlFPJCEiKCQiKy5dJXpAIiEjOTckJCEqYjh5RSQhIickIitkdUMuQiEjOTckJCErUHVUcEohIigkIisoKlJLUlYhIzk3JCQhK09reGdJISIoJCIrJz4mUlEmKSEjOTckJCErMzRUaUghIigkIitvPzhXOiEjODckJCErSlAiPSdHISIoJCIrVi4/dUYhIzg3JCQhKyQqKjMmZkYhIigkIitOKFwwJFwhIzg3JCQhK0o1WmxFISIoJCIrYmgxNyMpISM4NyQkISs0J0hfYyMhIigkIit5LEgoUSIhIzc3JCQhK0o3dmxDISIoJCIrOilRJClHIyEjNzckJCErKkdTJGZCISIoJCIrQzwqUSNRISM3NyQkIStUc1ZsQSEiKCQiK2ZOXy5mISM3NyQkISs9RTRkQCEiKCQiK3JyXEsmKiEjNzckJCErXCo+JGY/ISIoJCIreSozJ1I5ISM2NyQkISsuIXpEJz4hIigkIitXV0tDQCEjNjckJCErMzliZT0hIigkIit0aUBoSiEjNjckJCEoLlR2IiEiJSQiK0snKkg1WSEjNjckJCErOS8yZjshIigkIituMnR3aiEjNjckJCErSCs6ZTohIigkIitYWXpBKSkhIzY3JCQhKyhmaCdmOSEiKCQiKy5mayg9IiEjNTckJCErKDQqKkdOIiEiKCQiK0tvZi47ISM1NyQkIStfKT4wRSIhIigkIis3Jno5LyMhIzU3JCQhKiQqPVc6IiEiJyQiK0Rnb1BFISM1NyQkISsnW3lZMCIhIigkIispKVsneUckISM1NyQkISpFOSFmJiohIigkIitIZD01UyEjNTckJCEqKXlYcSYpISIoJCIrcjNLKHolISM1NyQkISolSD5pdiEiKCQiK3VCcVdjISM1NyQkIShcTVwnISImJCIrVVBrZmwhIzU3JCQhKlk6Tl4mISIoJCIrPUxweXQhIzU3JCQhKkImPllYISIoJCIrUXUhRzgpISM1NyQkISojZTk3TiEiKCQiK3J0X1IpKSEjNTckJCEqWFouWyMhIigkIit5KEhMUyohIzU3JCQhKjlaVWIiISIoJCIrJSpmS2goKiEjNTckJCEqJTN0MDUhIigkIjA8Iyl5UWckKiopKiEjOjckJCEpYTlzWCEiKCQiK0B0NnoqKiEjNTckJCEqJkdyQ00hIikkIjAneUY8I3kjKSkqKiEjOjckJCEpLkd4QSEiKCQiMFxOKlFgIlsqKiohIzo3JCQhKnZaKUg2ISIpJCIwNlFiX0IoKSoqKiEjOjckJCIwKSoqKioqKip6JWU8ISM7JCIwIlt4IXAqKioqKioqISM6NyQkIipOPF07IiEiKSQiLyZ5bSNHaykqKiohIzk3JCQiKSpcQ0ojISIoJCIwa19cK2FZKioqISM6NyQkIipYIykpZk0hIikkIjBkZ2JQTyEpKSoqISM6NyQkIig6dGclISInJCIral56eSoqISM1NyQkIikmPmIoKiohIigkIjB5J0glXCMpNCEqKiEjOjckJCIpQ1BNOiEiJyQiK3UpPnR3KiEjNTckJCIpKGUhZkQhIickIisqZi9oTyohIzU3JCQiKTopUlokISInJCIrT283aikpISM1NyQkIil6IUhdJSEiJyQiK2Rxc2siKSEjNTckJCIpWmxRYiEiJyQiK3gwQWV0ISM1NyQkIikoeSVwbCEiJyQiK1l4IltcJyEjNTckJCIpWT1EdiEiJyQiK0AjM2puJiEjNTckJCIpRnc5JikhIickIithJCk9VlshIzU3JCQiKWQ9USYqISInJCIrKXBvaC0lISM1NyQkIiptS2UwIiEiJyQiK05kJyl6SyEjNTckJCIqcG0yOyIhIickIisuYT8qZiMhIzU3JCQiKmsjPmA3ISInJCIrQipHJXo/ISM1NyQkIipRVXNOIiEiJyQiKyVwSltlIiEjNTckJCIqTT48WSIhIickIitXeV8hPSIhIzU3JCQiKkUtQ2MiISInJCIrbmJcMSgpISM2NyQkIioqPiRRbCIhIickIitoM08pWychIzY3JCQiKTNiaTwhIiYkIitfOE52VyEjNjckJCIqKClcWSY9ISInJCIreG5NMkshIzY3JCQiKiwkeWg+ISInJCIrNDIoNDgjISM2NyQkIiooUmhjPyEiJyQiK0tDdGI5ISM2NyQkIipmZTE7IyEiJyQiK1knXG9RKiEjNzckJCIqbEwoZkEhIickIisiPnZ5MCchIzc3JCQiKSIzSk8jISImJCIrXFFYY1AhIzc3JCQiKjZRIWVDISInJCIqPjtwUCMhIzY3JCQiKiVIVmdEISInJCIrIyo0Iz1VIiEjNzckJCIpQ3ptRSEiJiQiKkEzVzopISM3NyQkIippeSRmRiEiJyQiKzEnKTRNXCEjODckJCIqR3UkZkchIickIit6Kz44RyEjODckJCIqZHpFJ0ghIickIisuZ25UOiEjODckJCIqbFZQMSQhIickIipQSVlRKSEjODckJCIqTkc6OyQhIickIitZbmJoWCEjOTckJCIqZCwsRiQhIickIityKVwhcEEhIzk3JCQiKldmd08kISInJCIrPVtWKD0iISM5NyQkIilMIz1aJCEiJiQiK19LIVEjZSEjOjckJCIqQzZpYyQhIickIitzJDNyKkghIzo3JCQiKj0tJXBPISInJCIrbVpbPzkhIzo3JCQiKiNvXG1QISInJCIrLFNfK3AhIzs3JCQiKnApKXonUSEiJyQiKycpPWh6SiEjOzckJCIqYTpzJ1IhIickIipEYzdZIiEjOjckJCIqKG80clMhIickIistVCMpUmohIzw3JCQiKiNwOXJUISInJCIrTzxNekYhIzw3JCQiKmNpTUYlISInJCIrKG8pUnI2ISM8NyQkIiooNCRcUCUhIickIisnKVx0cVshIz03JCQiKSpwIm9XISImJCIrPCdbYjgjISM9NyQkIipDS11kJSEiJyQiK2woels3KSEjPjckJCIqPjYxbiUhIickIistQ2xkTCEjPjckJCIqSD1EeCUhIickIitZJlJFRyIhIz43JCQiKlFjKyhbISInJCIrYTN2Ml0hIz83JCQiKiopZiR5XCEiJyQiKkA/TnMiISM+NyQkIip5VUAyJiEiJyQiKmIsYHInISM/NyQkIilzZXleISImJCIrJ1tRX0QjISNANyQkIipzKmZ2XyEiJyQiKypHJ296IikhI0E3JCQiKj47PFEmISInJCIrKFwqKSlSRSEjQTckJCIqdndLWiYhIickIioleThyKCohI0E3JCQiKmBgdmQmISInJCIqI1tsJzMkISNBNyQkIip3eiN5YyEiJyQiK19ZX0wqKiEjQzckJCIpLSUqeWQhIiYkIisqeSIqXDgkISNDNyQkIipLSSN6ZSEiJyQiK1Y9eFAoKiEjRDckJCIqc3hiKGYhIickIiowVnY1JCEjQzckJCIqIj10emchIickIis6VlhgKSkhI0U3JCQiKkIpKip5aCEiJyQiK19SKD5pIyEjRTckJCIqV3JNRychIickIitzblpKciEjRjckJCIqKFsveWohIickIitXKWVNOiMhI0Y3JCQiKWljI1snISImJCIrUChmXWgmISNHNyQkIipVekVlJyEiJyQiKyU0JDM9OiEjRzckJCIqKCpbRG8nISInJCIrLnclZi4lISNINyQkIilKJ295JyEiJiQiKTJSLSoqISNHNyQkIipCU0gpbyEiJyQiKyVHOEhtIyEjSTckJCIqTU84KXAhIickIitYMTIxbyEjSjckJCIqTHgqKjMoISInJCIrRURrdjkhI0o3JCQiKidHTSk9KCEiJyQiK283ZEFPISNLNyQkIiowUyopRyghIickIipQJltWJSkhI0s3JCQiKnlXN1IoISInJCIrXyc0MCk9ISNMNyQkIip1I0cmWyghIickIisiKUc2VVkhI003JCQiKjxDYmUoISInJCIrZDx2QzUhI003JCQiKmEtXW8oISInJCIrZDNJVkEhI043JCQiKls4OXooISInJCIqXzE9SyUhI043JCQiKmA7YCl5ISInJCIrTzI7OyoqISNQNyQkIio6aE8qeiEiJyQiKyRSTlx4IiEjUDckJCIqJFFWIjQpISInJCIrelJ4I28kISNRNyQkIip4dSIpPSkhIickIislUVpWaSghI1I3JCQiKlAtQUgpISInJCIrLiwiSFAiISNSNyQkIip4XW1SKSEiJyQiKzs1QS1DISNTNyQkIipPJG8iXCkhIickIitQLjRFWyEjVDckJCIqdi5FZikhIickIitzJXpnZykhI1U3JCQiKj0jNCJwKSEiJyQiK2tabW86ISNVNyQkIipvYXl6KSEiJyQiKmhdWFUjISNVNyQkIiojUkIhKikpISInJCIraS5SSlohI1c3JCQiKiVbTCcqKikhIickIit3SFIjNCghI1g3JCQiKkd2ZzQqISInJCIrRCVbcTsiISNYNyQkIipOX1s+KiEiJyQiK00oKj07PiEjWTckJCIqKnpxJEgqISInJCIrLzUiNDMkISNaNyQkIipbTVhSKiEiJyQiK1tZOCJvJSEjWzckJCIqKCkzOV0qISInJCIraVAkSEAnISNcNyQkIipCLSUqZiohIickIitYSCQpZSYqISNdNyQkIipETWhwKiEiJyQiKzJMVHk5ISNdNyQkIio+UiYqeiohIickIittcTpwPiEjXjckJCIqLT5GISoqISInJCIra2p4eUQhI183JCQiJisrIiEiIiQiK3dmMj9QISNgLSUmQ09MT1JHNiclJFJHQkckIiM1ISIiJCIiISEiIiQiIiEhIiItJStfQVRUUklCVVRFRzYjLyUnc291cmNlRyUsbWF0aGRlZmF1bHRHLSUlVklFV0c2JDskISYrKyIhIiIkIiYrKyIhIiIlKERFRkFVTFRHLSYlJl9BWElTRzYjIiIiNiYtJSZDT0xPUkc2JiUkUkdCRyQiIiEhIiIkIiIhISIiJCIiISEiIi0lKkxJTkVTVFlMRUc2IyIiIS0lKlRISUNLTkVTU0c2IyIiIi0lLVRSQU5TUEFSRU5DWUc2IyQiIiEhIiItJiUmX0FYSVNHNiMiIiM2Ji0lJkNPTE9SRzYmJSRSR0JHJCIiISEiIiQiIiEhIiIkIiIhISIiLSUqTElORVNUWUxFRzYjIiIhLSUqVEhJQ0tORVNTRzYjIiIiLSUtVFJBTlNQQVJFTkNZRzYjJCIiISEiIi0lK0FYRVNMQUJFTFNHNiUtSSNtaUc2Iy9JK21vZHVsZW5hbWVHNiJJLFR5cGVzZXR0aW5nR0koX3N5c2xpYkc2IjY1USJ4NiIvJSdmYW1pbHlHUShERUZBVUxUNiIvJSVzaXplR1EjMTA2Ii8lJWJvbGRHUSZmYWxzZTYiLyUnaXRhbGljR1EldHJ1ZTYiLyUqdW5kZXJsaW5lR1EmZmFsc2U2Ii8lKnN1YnNjcmlwdEdRJmZhbHNlNiIvJSxzdXBlcnNjcmlwdEdRJmZhbHNlNiIvJStmb3JlZ3JvdW5kR1EoWzAsMCwwXTYiLyUrYmFja2dyb3VuZEdRLlsyNTUsMjU1LDI1NV02Ii8lJ29wYXF1ZUdRJmZhbHNlNiIvJStleGVjdXRhYmxlR1EmZmFsc2U2Ii8lKXJlYWRvbmx5R1EmZmFsc2U2Ii8lKWNvbXBvc2VkR1EmZmFsc2U2Ii8lKmNvbnZlcnRlZEdRJmZhbHNlNiIvJStpbXNlbGVjdGVkR1EmZmFsc2U2Ii8lLHBsYWNlaG9sZGVyR1EmZmFsc2U2Ii8lNnNlbGVjdGlvbi1wbGFjZWhvbGRlckdRJmZhbHNlNiIvJSxtYXRodmFyaWFudEdRJ2l0YWxpYzYiUSE2Ii0lJUZPTlRHNiUlKERFRkFVTFRHJShERUZBVUxURyIjNS0lJlRJVExFRzYkLSUpX1RZUEVTRVRHNiMtSSVtcm93RzYjL0krbW9kdWxlbmFtZUc2IkksVHlwZXNldHRpbmdHSShfc3lzbGliRzYiNjYtSSNtc0c2Iy9JK21vZHVsZW5hbWVHNiJJLFR5cGVzZXR0aW5nR0koX3N5c2xpYkc2IjYjUT1QZXJ0dXJiYXRpb25+c29sdXRpb25+dG9+UERFNiIvJSdmYW1pbHlHUTBUaW1lc35OZXd+Um9tYW42Ii8lJXNpemVHUSMxMDYiLyUlYm9sZEdRJmZhbHNlNiIvJSdpdGFsaWNHUSZmYWxzZTYiLyUqdW5kZXJsaW5lR1EmZmFsc2U2Ii8lKnN1YnNjcmlwdEdRJmZhbHNlNiIvJSxzdXBlcnNjcmlwdEdRJmZhbHNlNiIvJStmb3JlZ3JvdW5kR1EoWzAsMCwwXTYiLyUrYmFja2dyb3VuZEdRLlsyNTUsMjU1LDI1NV02Ii8lJ29wYXF1ZUdRJmZhbHNlNiIvJStleGVjdXRhYmxlR1EmZmFsc2U2Ii8lKXJlYWRvbmx5R1EmZmFsc2U2Ii8lKWNvbXBvc2VkR1EmZmFsc2U2Ii8lKmNvbnZlcnRlZEdRJmZhbHNlNiIvJStpbXNlbGVjdGVkR1EmZmFsc2U2Ii8lLHBsYWNlaG9sZGVyR1EmZmFsc2U2Ii8lNnNlbGVjdGlvbi1wbGFjZWhvbGRlckdRJmZhbHNlNiIvJTBmb250X3N0eWxlX25hbWVHUSVUZXh0NiIvJSxtYXRodmFyaWFudEdRJ25vcm1hbDYiLSUtVFJBTlNQQVJFTkNZRzYjJCIiISEiIi0lJVJPT1RHNictJSlCT1VORFNfWEc2IyQiJEkjISIiLSUpQk9VTkRTX1lHNiMkIiRxIyEiIi0lLUJPVU5EU19XSURUSEc2IyQiJSFmJCEiIi0lLkJPVU5EU19IRUlHSFRHNiMkIiU1TCEiIi0lKUNISUxEUkVORzYi</Plot></Text-field>
</Output>
</Group>
<Group labelreference="L1166" drawlabel="true">
<Input>
<Text-field style="Text" layout="Normal"></Text-field>
<Text-field style="Text" layout="Normal"></Text-field>
<Text-field style="Text" layout="Normal"></Text-field>
</Input>
</Group>
<Group labelreference="L311" drawlabel="true">
<Input>
<Text-field prompt="&gt; " style="Maple Input" layout="Normal"><Equation executable="true" style="2D Input" input-equation="" display="LUklbXJvd0c2Iy9JK21vZHVsZW5hbWVHNiJJLFR5cGVzZXR0aW5nR0koX3N5c2xpYkdGJzYlLUkjbWlHRiQ2I1EhRicvJStleGVjdXRhYmxlR1EmZmFsc2VGJy8lLG1hdGh2YXJpYW50R1Enbm9ybWFsRic=">LUklbXJvd0c2Iy9JK21vZHVsZW5hbWVHNiJJLFR5cGVzZXR0aW5nR0koX3N5c2xpYkdGJzYjLUkjbWlHRiQ2I1EhRic=</Equation></Text-field>
</Input>
</Group>
<Group labelreference="L953" drawlabel="true">
<Input>
<Text-field prompt="&gt; " style="Maple Input" layout="Normal"><Equation executable="true" style="2D Input" input-equation="" display="LUklbXJvd0c2Iy9JK21vZHVsZW5hbWVHNiJJLFR5cGVzZXR0aW5nR0koX3N5c2xpYkdGJzYlLUkjbWlHRiQ2I1EhRicvJStleGVjdXRhYmxlR1EmZmFsc2VGJy8lLG1hdGh2YXJpYW50R1Enbm9ybWFsRic=">JSFH</Equation></Text-field>
</Input>
</Group>
</Worksheet>
