# Supplementary material for: Analytical model of reactive transport processes with spatially variable coefficients
Source: R Soc Open Sci. 2015 May 20;2(5):140348. doi: 10.1098/rsos.140348 (PMC4453259; doi:10.1098/rsos.140348)
Supplement: File 3: Maple worksheet to construct exact solutions for two-dimensional, single species, reactive transport models. [file rsos140348supp3.mw]

<?xml version="1.0" encoding="UTF-8"?>
<Worksheet>
<Version major="15" minor="1"/>
<Label-Scheme value="2" prefix=""/>
<View-Properties presentation="false"><Zoom percentage="125"/></View-Properties>
<MapleNet-Properties elisiondigitsbefore="100" labelling="true" indentamount="4" elisiontermsthreshold="10000" ansi="false" errorbreak="1" useclientjvm="true" echo="1" imaginaryunit="I" labelwidth="20" contextmenusize="automatic" plotdriver="opengl" elisiondigitsafter="100" plotoutput="terminal" helpbrowser="standard" rtablesize="10" elisiontermsbefore="100" elisiondigitsthreshold="10000" typesetting="standard" plotdevice="inline" verboseproc="1" showassumed="1" errorcursor="false" longdelim="true" plotoptions="" quiet="false" elisiontermsafter="100" screenwidth="79" preplot="" prettyprint="3" displayprecision="-1" screenpixelheight="1080" warnlevel="3" screenheight="25" latexwidth="6.0" postplot="" prompt="&gt; " ShowLabels="true"/>
<Styles><Font name="Ordered List 1" background="[255,255,255]" bold="false" executable="false" family="Times New Roman" foreground="[0,0,0]" italic="false" opaque="false" readonly="false" size="12" subscript="false" superscript="false" underline="false" placeholder="false"/>
<Font name="Annotation Text" background="[255,255,255]" bold="false" executable="false" family="Times New Roman" foreground="[0,0,0]" italic="false" opaque="false" readonly="false" size="12" subscript="false" superscript="false" underline="false" placeholder="false"/>
<Font name="Ordered List 2" background="[255,255,255]" bold="false" executable="false" family="Times New Roman" foreground="[0,0,0]" italic="false" opaque="false" readonly="false" size="12" subscript="false" superscript="false" underline="false" placeholder="false"/>
<Font name="Ordered List 3" background="[255,255,255]" bold="false" executable="false" family="Times New Roman" foreground="[0,0,0]" italic="false" opaque="false" readonly="false" size="12" subscript="false" superscript="false" underline="false" placeholder="false"/>
<Font name="Ordered List 4" background="[255,255,255]" bold="false" executable="false" family="Times New Roman" foreground="[0,0,0]" italic="false" opaque="false" readonly="false" size="12" subscript="false" superscript="false" underline="false" placeholder="false"/>
<Font name="Ordered List 5" background="[255,255,255]" bold="false" executable="false" family="Times New Roman" foreground="[0,0,0]" italic="false" opaque="false" readonly="false" size="12" subscript="false" superscript="false" underline="false" placeholder="false"/>
<Font name="Author" background="[255,255,255]" bold="false" executable="false" family="Times New Roman" foreground="[0,0,0]" italic="false" opaque="false" readonly="false" size="12" subscript="false" superscript="false" underline="false" placeholder="false"/>
<Font name="Annotation Title" background="[255,255,255]" bold="true" executable="false" family="Times New Roman" foreground="[0,0,0]" italic="false" opaque="false" readonly="false" size="18" subscript="false" superscript="false" underline="false" placeholder="false"/>
<Font name="Warning" background="[255,255,255]" bold="false" executable="false" family="Courier New" foreground="[0,0,255]" italic="false" opaque="false" readonly="true" size="12" subscript="false" superscript="false" underline="false" placeholder="false"/>
<Font name="Caption Reference" background="[255,255,255]" bold="true" executable="false" family="Times New Roman" foreground="[0,0,0]" italic="false" opaque="false" readonly="false" size="12" subscript="false" superscript="false" underline="false" placeholder="false"/>
<Font name="Maple Input Placeholder" background="[255,255,255]" bold="true" executable="true" family="Courier New" foreground="[200,0,200]" italic="false" opaque="false" readonly="false" size="12" subscript="false" superscript="false" underline="false" placeholder="true"/>
<Font name="Maple Plot" background="[255,255,255]" bold="false" executable="false" family="Times New Roman" foreground="[0,0,0]" italic="false" opaque="false" readonly="false" size="12" subscript="false" superscript="false" underline="false" placeholder="false"/>
<Font name="Code" background="[255,255,255]" bold="false" executable="false" family="Courier New" foreground="[255,0,0]" italic="false" opaque="false" readonly="false" size="12" subscript="false" superscript="false" underline="false" placeholder="false"/>
<Font name="Line Printed Output" background="[255,255,255]" bold="false" executable="false" family="Courier New" foreground="[0,0,255]" italic="false" opaque="false" readonly="true" size="12" subscript="false" superscript="false" underline="false" placeholder="false"/>
<Font name="Text Output" background="[255,255,255]" bold="false" executable="false" family="Courier New" foreground="[0,0,255]" italic="false" opaque="false" readonly="true" size="12" subscript="false" superscript="false" underline="false" placeholder="false"/>
<Font name="Diagnostic" background="[255,255,255]" bold="false" executable="false" family="Courier New" foreground="[40,120,40]" italic="false" opaque="false" readonly="true" size="12" subscript="false" superscript="false" underline="false" placeholder="false"/>
<Font name="2D Inert Output" background="[255,255,255]" bold="false" executable="true" family="Times New Roman" foreground="[144,144,144]" italic="false" opaque="false" readonly="false" size="12" subscript="false" superscript="false" underline="false" placeholder="false"/>
<Font name="Normal" background="[255,255,255]" bold="false" executable="false" family="Times New Roman" foreground="[0,0,0]" italic="false" opaque="false" readonly="false" size="12" subscript="false" superscript="false" underline="false" placeholder="false"/>
<Font name="Hyperlink" background="[255,255,255]" bold="false" executable="false" family="Times New Roma" foreground="[0,128,128]" italic="false" opaque="false" readonly="false" size="12" subscript="false" superscript="false" underline="true" placeholder="false"/>
<Font name="Maple Output" background="[255,255,255]" bold="false" executable="false" family="Times New Roman" foreground="[0,0,0]" italic="false" opaque="false" readonly="false" size="12" subscript="false" superscript="false" underline="false" placeholder="false"/>
<Font name="Dash Item" background="[255,255,255]" bold="false" executable="false" family="Times New Roman" foreground="[0,0,0]" italic="false" opaque="false" readonly="false" size="12" subscript="false" superscript="false" underline="false" placeholder="false"/>
<Font name="2D Math" background="[255,255,255]" bold="false" executable="false" family="Times New Roman" foreground="[0,0,0]" italic="false" opaque="false" readonly="false" size="12" subscript="false" superscript="false" underline="false" placeholder="false"/>
<Font name="Maple Input" background="[255,255,255]" bold="true" executable="true" family="Courier New" foreground="[255,0,0]" italic="false" opaque="false" readonly="false" size="12" subscript="false" superscript="false" underline="false" placeholder="false"/>
<Font name="2D Output" background="[255,255,255]" bold="false" executable="false" family="Times New Roman" foreground="[0,0,255]" italic="false" opaque="false" readonly="true" size="12" subscript="false" superscript="false" underline="false" placeholder="false"/>
<Font name="2D Input" background="[255,255,255]" bold="false" executable="true" family="Times New Roman" foreground="[0,0,0]" italic="false" opaque="false" readonly="false" size="12" subscript="false" superscript="false" underline="false" placeholder="false"/>
<Font name="HyperlinkError" background="[255,255,255]" bold="false" executable="false" family="Courier New" foreground="[255,0,255]" italic="false" opaque="false" readonly="true" size="12" subscript="false" superscript="false" underline="true" placeholder="false"/>
<Font name="Header and Footer" background="[255,255,255]" bold="false" executable="false" family="Times New Roman" foreground="[0,0,0]" italic="false" opaque="false" readonly="false" size="10" subscript="false" superscript="false" underline="false" placeholder="false"/>
<Font name="Error" background="[255,255,255]" bold="false" executable="false" family="Courier New" foreground="[255,0,255]" italic="false" opaque="false" readonly="true" size="12" subscript="false" superscript="false" underline="false" placeholder="false"/>
<Font name="Title" background="[255,255,255]" bold="true" executable="false" family="Times New Roman" foreground="[0,0,0]" italic="false" opaque="false" readonly="false" size="18" subscript="false" superscript="false" underline="false" placeholder="false"/>
<Font name="Heading 1" background="[255,255,255]" bold="true" executable="false" family="Times New Roma" foreground="[0,0,0]" italic="false" opaque="false" readonly="false" size="18" subscript="false" superscript="false" underline="false" placeholder="false"/>
<Font name="Text" background="[255,255,255]" bold="false" executable="false" family="Times New Roman" foreground="[0,0,0]" italic="false" opaque="false" readonly="false" size="12" subscript="false" superscript="false" underline="false" placeholder="false"/>
<Font name="Bullet Item" background="[255,255,255]" bold="false" executable="false" family="Times New Roman" foreground="[0,0,0]" italic="false" opaque="false" readonly="false" size="12" subscript="false" superscript="false" underline="false" placeholder="false"/>
<Font name="Heading 4" background="[255,255,255]" bold="false" executable="false" family="Times New Roma" foreground="[0,0,0]" italic="true" opaque="false" readonly="false" size="12" subscript="false" superscript="false" underline="false" placeholder="false"/>
<Font name="Equation Label" background="[255,255,255]" bold="true" executable="false" family="Times New Roman" foreground="[0,0,0]" italic="false" opaque="false" readonly="false" size="12" subscript="false" superscript="false" underline="false" placeholder="false"/>
<Font name="Heading 3" background="[255,255,255]" bold="true" executable="false" family="Times New Roma" foreground="[0,0,0]" italic="true" opaque="false" readonly="false" size="14" subscript="false" superscript="false" underline="false" placeholder="false"/>
<Font name="Heading 2" background="[255,255,255]" bold="true" executable="false" family="Times New Roma" foreground="[0,0,0]" italic="false" opaque="false" readonly="false" size="16" subscript="false" superscript="false" underline="false" placeholder="false"/>
<Font name="HyperlinkWarning" background="[255,255,255]" bold="false" executable="false" family="Courier New" foreground="[0,0,255]" italic="false" opaque="false" readonly="true" size="12" subscript="false" superscript="false" underline="true" placeholder="false"/>
<Font name="Atomic Variable" background="[255,255,255]" bold="false" executable="false" family="Times New Roman" foreground="[175,0,175]" italic="true" opaque="false" readonly="false" size="12" subscript="false" superscript="false" underline="false" placeholder="false"/>
<Font name="Dictionary Hyperlink" background="[255,255,255]" bold="false" executable="false" family="Times New Roma" foreground="[147,0,15]" italic="false" opaque="false" readonly="false" size="12" subscript="false" superscript="false" underline="true" placeholder="false"/>
<Font name="Caption Text" background="[255,255,255]" bold="true" executable="false" family="Times New Roman" foreground="[0,0,0]" italic="false" opaque="false" readonly="false" size="12" subscript="false" superscript="false" underline="false" placeholder="false"/>
<Font name="List Item" background="[255,255,255]" bold="false" executable="false" family="Times New Roman" foreground="[0,0,0]" italic="false" opaque="false" readonly="false" size="12" subscript="false" superscript="false" underline="false" placeholder="false"/>
<Layout name="Ordered List 1" alignment="left" bullet="numeric" firstindent="0" leftmargin="0" rightmargin="0" linespacing="0.0" spaceabove="3" spacebelow="3" linebreak="space" pagebreak-before="false" initial="-1" bulletsuffix=""/>
<Layout name="Ordered List 2" alignment="left" bullet="alphabetic" firstindent="0" leftmargin="36" rightmargin="0" linespacing="0.0" spaceabove="3" spacebelow="3" linebreak="space" pagebreak-before="false" initial="-1" bulletsuffix=""/>
<Layout name="Ordered List 3" alignment="left" bullet="roman" firstindent="0" leftmargin="72" rightmargin="0" linespacing="0.0" spaceabove="3" spacebelow="3" linebreak="space" pagebreak-before="false" initial="-1" bulletsuffix=""/>
<Layout name="Ordered List 4" alignment="left" bullet="ALPHABETIC" firstindent="0" leftmargin="108" rightmargin="0" linespacing="0.0" spaceabove="3" spacebelow="3" linebreak="space" pagebreak-before="false" initial="-1" bulletsuffix=""/>
<Layout name="Ordered List 5" alignment="left" bullet="ROMAN" firstindent="0" leftmargin="144" rightmargin="0" linespacing="0.0" spaceabove="3" spacebelow="3" linebreak="space" pagebreak-before="false" initial="-1" bulletsuffix=""/>
<Layout name="Author" alignment="centred" bullet="none" firstindent="0" leftmargin="0" rightmargin="0" linespacing="0.0" spaceabove="8" spacebelow="8" linebreak="space" pagebreak-before="false" initial="0" bulletsuffix=""/>
<Layout name="Warning" alignment="left" bullet="none" firstindent="0" leftmargin="0" rightmargin="0" linespacing="0.0" spaceabove="0" spacebelow="0" linebreak="space" pagebreak-before="false" initial="0" bulletsuffix=""/>
<Layout name="Annotation Title" alignment="centred" bullet="none" firstindent="0" leftmargin="0" rightmargin="0" linespacing="0.0" spaceabove="12" spacebelow="12" linebreak="space" pagebreak-before="false" initial="0" bulletsuffix=""/>
<Layout name="Maple Plot" alignment="centred" bullet="none" firstindent="0" leftmargin="0" rightmargin="0" linespacing="0.0" spaceabove="0" spacebelow="0" linebreak="space" pagebreak-before="false" initial="0" bulletsuffix=""/>
<Layout name="Line Printed Output" alignment="left" bullet="none" firstindent="0" leftmargin="0" rightmargin="0" linespacing="0.0" spaceabove="0" spacebelow="0" linebreak="any" pagebreak-before="false" initial="0" bulletsuffix=""/>
<Layout name="Text Output" alignment="left" bullet="none" firstindent="0" leftmargin="0" rightmargin="0" linespacing="0.0" spaceabove="0" spacebelow="0" linebreak="newline" pagebreak-before="false" initial="0" bulletsuffix=""/>
<Layout name="Diagnostic" alignment="left" bullet="none" firstindent="0" leftmargin="0" rightmargin="0" linespacing="0.0" spaceabove="0" spacebelow="0" linebreak="any" pagebreak-before="false" initial="0" bulletsuffix=""/>
<Layout name="Normal" alignment="left" bullet="none" firstindent="0" leftmargin="0" rightmargin="0" linespacing="0.0" spaceabove="0" spacebelow="0" linebreak="space" pagebreak-before="false" initial="0" bulletsuffix=""/>
<Layout name="Maple Output" alignment="centred" bullet="none" firstindent="0" leftmargin="0" rightmargin="0" linespacing="0.3" spaceabove="0" spacebelow="0" linebreak="space" pagebreak-before="false" initial="0" bulletsuffix=""/>
<Layout name="Dash Item" alignment="left" bullet="dash" firstindent="0" leftmargin="0" rightmargin="0" linespacing="0.0" spaceabove="3" spacebelow="3" linebreak="space" pagebreak-before="false" initial="0" bulletsuffix=""/>
<Layout name="HyperlinkError" alignment="left" bullet="none" firstindent="0" leftmargin="0" rightmargin="0" linespacing="0.0" spaceabove="0" spacebelow="0" linebreak="space" pagebreak-before="false" initial="0" bulletsuffix=""/>
<Layout name="Error" alignment="left" bullet="none" firstindent="0" leftmargin="0" rightmargin="0" linespacing="0.0" spaceabove="0" spacebelow="0" linebreak="space" pagebreak-before="false" initial="0" bulletsuffix=""/>
<Layout name="Title" alignment="centred" bullet="none" firstindent="0" leftmargin="0" rightmargin="0" linespacing="0.0" spaceabove="12" spacebelow="12" linebreak="space" pagebreak-before="false" initial="0" bulletsuffix=""/>
<Layout name="Heading 1" alignment="left" bullet="none" firstindent="0" leftmargin="0" rightmargin="0" linespacing="0.0" spaceabove="8" spacebelow="4" linebreak="space" pagebreak-before="false" initial="0" bulletsuffix=""/>
<Layout name="Bullet Item" alignment="left" bullet="dot" firstindent="0" leftmargin="0" rightmargin="0" linespacing="0.0" spaceabove="3" spacebelow="3" linebreak="space" pagebreak-before="false" initial="0" bulletsuffix=""/>
<Layout name="Heading 4" alignment="left" bullet="none" firstindent="0" leftmargin="0" rightmargin="0" linespacing="0.0" spaceabove="0" spacebelow="0" linebreak="space" pagebreak-before="false" initial="0" bulletsuffix=""/>
<Layout name="Heading 3" alignment="left" bullet="none" firstindent="0" leftmargin="0" rightmargin="0" linespacing="0.0" spaceabove="0" spacebelow="0" linebreak="space" pagebreak-before="false" initial="0" bulletsuffix=""/>
<Layout name="Heading 2" alignment="left" bullet="none" firstindent="0" leftmargin="0" rightmargin="0" linespacing="0.0" spaceabove="8" spacebelow="2" linebreak="space" pagebreak-before="false" initial="0" bulletsuffix=""/>
<Layout name="HyperlinkWarning" alignment="left" bullet="none" firstindent="0" leftmargin="0" rightmargin="0" linespacing="0.0" spaceabove="0" spacebelow="0" linebreak="space" pagebreak-before="false" initial="0" bulletsuffix=""/>
<Layout name="List Item" alignment="left" bullet="indent" firstindent="0" leftmargin="0" rightmargin="0" linespacing="0.0" spaceabove="3" spacebelow="3" linebreak="space" pagebreak-before="false" initial="0" bulletsuffix=""/>
<Pencil-style name="Pencil 5" pen-color="[255,0,0]" pen-height="5.0" pen-width="5.0" pen-opacity="1.0"/>
<Pencil-style name="Pencil 4" pen-color="[0,0,255]" pen-height="3.0" pen-width="3.0" pen-opacity="1.0"/>
<Pencil-style name="Pencil 3" pen-color="[0,0,0]" pen-height="3.0" pen-width="3.0" pen-opacity="1.0"/>
<Pencil-style name="Pencil 2" pen-color="[0,0,255]" pen-height="1.0" pen-width="1.0" pen-opacity="1.0"/>
<Pencil-style name="Pencil 1" pen-color="[0,0,0]" pen-height="1.0" pen-width="1.0" pen-opacity="1.0"/>
<Highlighter-style name="Highlighter 2" pen-color="[255,204,0]" pen-height="14.0" pen-width="14.0" pen-opacity="0.8"/>
<Highlighter-style name="Highlighter 1" pen-color="[255,153,255]" pen-height="12.0" pen-width="8.0" pen-opacity="0.8"/>
<Highlighter-style name="Highlighter 4" pen-color="[0,255,255]" pen-height="32.0" pen-width="32.0" pen-opacity="0.8"/>
<Highlighter-style name="Highlighter 3" pen-color="[51,255,0]" pen-height="24.0" pen-width="24.0" pen-opacity="0.8"/>
<Highlighter-style name="Highlighter 5" pen-color="[255,255,0]" pen-height="48.0" pen-width="48.0" pen-opacity="0.8"/>
</Styles>
<Task-table>
    <Task-category name="&lt;default&gt;">
    </Task-category>
</Task-table>
<Task>
</Task>
<Group labelreference="L1" drawlabel="true">
<Input>
<Text-field prompt="&gt; " style="Maple Input" layout="Normal"><Equation executable="true" style="2D Input" input-equation="" display="LUklbXJvd0c2Iy9JK21vZHVsZW5hbWVHNiJJLFR5cGVzZXR0aW5nR0koX3N5c2xpYkdGJzYsLUkjbWlHRiQ2JVEocmVzdGFydEYnLyUnaXRhbGljR1EldHJ1ZUYnLyUsbWF0aHZhcmlhbnRHUSdpdGFsaWNGJy1JI21vR0YkNi1RIjpGJy9GM1Enbm9ybWFsRicvJSZmZW5jZUdRJmZhbHNlRicvJSpzZXBhcmF0b3JHRj0vJSlzdHJldGNoeUdGPS8lKnN5bW1ldHJpY0dGPS8lKGxhcmdlb3BHRj0vJS5tb3ZhYmxlbGltaXRzR0Y9LyUnYWNjZW50R0Y9LyUnbHNwYWNlR1EsMC4yNzc3Nzc4ZW1GJy8lJ3JzcGFjZUdGTC1GLDYlUSV3aXRoRidGL0YyLUkobWZlbmNlZEdGJDYkLUYjNictRiw2JVEpUERFdG9vbHNGJ0YvRjItRjY2LVEiLEYnRjlGOy9GP0YxRkBGQkZERkZGSC9GS1EmMC4wZW1GJy9GTlEsMC4zMzMzMzMzZW1GJy1GLDYlUSZTb2x2ZUYnRi9GMi8lK2V4ZWN1dGFibGVHRj1GOUY5RjVGTy1GUzYkLUYjNiUtRiw2JVEmcGxvdHNGJ0YvRjJGX29GOUY5RjVGX29GOQ==">LUklbXJvd0c2Iy9JK21vZHVsZW5hbWVHNiJJLFR5cGVzZXR0aW5nR0koX3N5c2xpYkdGJzYqLUkjbWlHRiQ2JVEocmVzdGFydEYnLyUnaXRhbGljR1EldHJ1ZUYnLyUsbWF0aHZhcmlhbnRHUSdpdGFsaWNGJy1JI21vR0YkNi1RIjpGJy9GM1Enbm9ybWFsRicvJSZmZW5jZUdRJmZhbHNlRicvJSpzZXBhcmF0b3JHRj0vJSlzdHJldGNoeUdGPS8lKnN5bW1ldHJpY0dGPS8lKGxhcmdlb3BHRj0vJS5tb3ZhYmxlbGltaXRzR0Y9LyUnYWNjZW50R0Y9LyUnbHNwYWNlR1EsMC4yNzc3Nzc4ZW1GJy8lJ3JzcGFjZUdGTC1GLDYlUSV3aXRoRidGL0YyLUkobWZlbmNlZEdGJDYkLUYjNiUtRiw2JVEpUERFdG9vbHNGJ0YvRjItRjY2LVEiLEYnRjlGOy9GP0YxRkBGQkZERkZGSC9GS1EmMC4wZW1GJy9GTlEsMC4zMzMzMzMzZW1GJy1GLDYlUSZTb2x2ZUYnRi9GMkY5RjVGTy1GUzYkLUYjNiMtRiw2JVEmcGxvdHNGJ0YvRjJGOUY1</Equation></Text-field>
</Input>
</Group>
<Group labelreference="L2" drawlabel="true">
<Input>
<Text-field style="Text" layout="Normal"></Text-field>
<Text-field style="Text" layout="Normal">Here we are solving a 2D advection-diffusion-decay equation given as </Text-field>
<Text-field style="Text" layout="Normal"></Text-field>
<Text-field style="Text" layout="Normal"><Equation executable="false" style="2D Math" input-equation="" display="LUklbXJvd0c2Iy9JK21vZHVsZW5hbWVHNiJJLFR5cGVzZXR0aW5nR0koX3N5c2xpYkdGJzY7LUkmbWZyYWNHRiQ2KC1GIzYkLUkjbW9HRiQ2LVErJlBhcnRpYWxEO0YnLyUsbWF0aHZhcmlhbnRHUSdub3JtYWxGJy8lJmZlbmNlR1EmZmFsc2VGJy8lKnNlcGFyYXRvckdGOS8lKXN0cmV0Y2h5R0Y5LyUqc3ltbWV0cmljR0Y5LyUobGFyZ2VvcEdGOS8lLm1vdmFibGVsaW1pdHNHRjkvJSdhY2NlbnRHRjkvJSdsc3BhY2VHUSYwLjBlbUYnLyUncnNwYWNlR0ZIRjQtRiM2Ji1JI21pR0YkNiNRIUYnLUYjNiVGMC1GTjYlUSJ0RicvJSdpdGFsaWNHUSV0cnVlRicvRjVRJ2l0YWxpY0YnRjRGTUY0LyUubGluZXRoaWNrbmVzc0dRIjFGJy8lK2Rlbm9tYWxpZ25HUSdjZW50ZXJGJy8lKW51bWFsaWduR0Zqbi8lKWJldmVsbGVkR0Y5LUYxNi1RMSZJbnZpc2libGVUaW1lcztGJ0Y0RjdGOkY8Rj5GQEZCRkRGRkZJLUZONiVRIkNGJ0ZWRlktSShtZmVuY2VkR0YkNiQtRiM2KC1GTjYlUSJ4RidGVkZZLUYxNi1RIixGJ0Y0RjcvRjtGWEY8Rj5GQEZCRkRGRi9GSlEsMC4zMzMzMzMzZW1GJy1GTjYlUSJ5RidGVkZZRl1wRlNGNEY0LUYxNi1RIj1GJ0Y0RjdGOkY8Rj5GQEZCRkQvRkdRLDAuMjc3Nzc3OGVtRicvRkpGanAtRk42JVEtJnZhcmVwc2lsb247RicvRldGOUY0Rl9vLUZmbzYkLUYjNictRiw2KC1GIzYkLUklbXN1cEdGJDYlRjAtSSNtbkdGJDYkUSIyRidGNC8lMXN1cGVyc2NyaXB0c2hpZnRHUSIwRidGNC1GIzYmRk0tRiM2JUYwLUZpcTYlRmpvRltyRl9yRjRGTUY0RmVuRmhuRltvRl1vRl9vLUYjNiZGYm8tRjE2LVEwJkFwcGx5RnVuY3Rpb247RidGNEY3RjpGPEY+RkBGQkZERkZGSUZlb0Y0Rk1GNEY0LUYxNi1RIitGJ0Y0RjdGOkY8Rj5GQEZCRkQvRkdRLDAuMjIyMjIyMmVtRicvRkpGYXMtRk42JVEnJiM5NDk7RidGX3FGNC1GMTYtUSJ+RidGNEY3RjpGPEY+RkBGQkZERkZGSS1GZm82JC1GIzYnLUYsNihGZnEtRiM2JUYwLUZpcTYlRmNwRltyRl9yRjRGZW5GaG5GW29GXW9GX29GaHJGTUY0RjQtRjE2LVEqJnVtaW51czA7RidGNEY3RjpGPEY+RkBGQkZERmBzRmJzRmZzLUZmbzYkLUYjNiotRiw2KEYuLUYjNiZGTS1GIzYlRjBGam9GNEZNRjRGZW5GaG5GW29GXW9GX28tRk42JVEjdnhGJ0ZWRlktRjE2LVEnJnNkb3Q7RidGNEY3RjpGPEY+RkBGQkZERkZGSUZmc0Zib0Zlb0Y0RjRGY3QtRmZvNiQtRiM2Ki1GLDYoRi4tRiM2JUYwRmNwRjRGZW5GaG5GW29GXW9GX28tRk42JVEjdnlGJ0ZWRllGY3VGZnNGYm9GZW9GNEY0LUYxNi5RKCZtaW51cztGJ0ZWRllGN0Y6RjxGPkZARkJGREZgc0Zicy1GTjYlUSJrRidGVkZZRmN1RmZzRmJvLUZmbzYlLUYjNilGam8tRjE2LkZfcEZWRllGN0ZgcEY8Rj5GQEZCRkRGRkZhcEZjcEZdcEZTRlZGWUZWRllGTUY0">LUklbXJvd0c2Iy9JK21vZHVsZW5hbWVHNiJJLFR5cGVzZXR0aW5nR0koX3N5c2xpYkdGJzY7LUkmbWZyYWNHRiQ2KC1GIzYkLUkjbW9HRiQ2LVErJlBhcnRpYWxEO0YnLyUsbWF0aHZhcmlhbnRHUSdub3JtYWxGJy8lJmZlbmNlR1EmZmFsc2VGJy8lKnNlcGFyYXRvckdGOS8lKXN0cmV0Y2h5R0Y5LyUqc3ltbWV0cmljR0Y5LyUobGFyZ2VvcEdGOS8lLm1vdmFibGVsaW1pdHNHRjkvJSdhY2NlbnRHRjkvJSdsc3BhY2VHUSYwLjBlbUYnLyUncnNwYWNlR0ZIRjQtRiM2Ji1JI21pR0YkNiNRIUYnLUYjNiVGMC1GTjYlUSJ0RicvJSdpdGFsaWNHUSV0cnVlRicvRjVRJ2l0YWxpY0YnRjRGTUY0LyUubGluZXRoaWNrbmVzc0dRIjFGJy8lK2Rlbm9tYWxpZ25HUSdjZW50ZXJGJy8lKW51bWFsaWduR0Zqbi8lKWJldmVsbGVkR0Y5LUYxNi1RMSZJbnZpc2libGVUaW1lcztGJ0Y0RjdGOkY8Rj5GQEZCRkRGRkZJLUZONiVRIkNGJ0ZWRlktSShtZmVuY2VkR0YkNiQtRiM2KC1GTjYlUSJ4RidGVkZZLUYxNi1RIixGJ0Y0RjcvRjtGWEY8Rj5GQEZCRkRGRi9GSlEsMC4zMzMzMzMzZW1GJy1GTjYlUSJ5RidGVkZZRl1wRlNGNEY0LUYxNi1RIj1GJ0Y0RjdGOkY8Rj5GQEZCRkQvRkdRLDAuMjc3Nzc3OGVtRicvRkpGanAtRk42JVEtJnZhcmVwc2lsb247RicvRldGOUY0Rl9vLUZmbzYkLUYjNictRiw2KC1GIzYkLUklbXN1cEdGJDYlRjAtSSNtbkdGJDYkUSIyRidGNC8lMXN1cGVyc2NyaXB0c2hpZnRHUSIwRidGNC1GIzYmRk0tRiM2JUYwLUZpcTYlRmpvRltyRl9yRjRGTUY0RmVuRmhuRltvRl1vRl9vLUYjNiZGYm8tRjE2LVEwJkFwcGx5RnVuY3Rpb247RidGNEY3RjpGPEY+RkBGQkZERkZGSUZlb0Y0Rk1GNEY0LUYxNi1RIitGJ0Y0RjdGOkY8Rj5GQEZCRkQvRkdRLDAuMjIyMjIyMmVtRicvRkpGYXMtRk42JVEnJiM5NDk7RidGX3FGNC1GMTYtUSJ+RidGNEY3RjpGPEY+RkBGQkZERkZGSS1GZm82JC1GIzYnLUYsNihGZnEtRiM2JUYwLUZpcTYlRmNwRltyRl9yRjRGZW5GaG5GW29GXW9GX29GaHJGTUY0RjQtRjE2LVEqJnVtaW51czA7RidGNEY3RjpGPEY+RkBGQkZERmBzRmJzRmZzLUZmbzYkLUYjNiotRiw2KEYuLUYjNiZGTS1GIzYlRjBGam9GNEZNRjRGZW5GaG5GW29GXW9GX28tRk42JVEjdnhGJ0ZWRlktRjE2LVEnJnNkb3Q7RidGNEY3RjpGPEY+RkBGQkZERkZGSUZmc0Zib0Zlb0Y0RjRGY3QtRmZvNiQtRiM2Ki1GLDYoRi4tRiM2JUYwRmNwRjRGZW5GaG5GW29GXW9GX28tRk42JVEjdnlGJ0ZWRllGY3VGZnNGYm9GZW9GNEY0LUYxNi5RKCZtaW51cztGJ0ZWRllGN0Y6RjxGPkZARkJGREZgc0Zicy1GTjYlUSJrRidGVkZZRmN1RmZzRmJvLUZmbzYlLUYjNilGam8tRjE2LkZfcEZWRllGN0ZgcEY8Rj5GQEZCRkRGRkZhcEZjcEZdcEZTRlZGWUZWRllGTUY0</Equation></Text-field>
<Text-field style="Text" layout="Normal"></Text-field>
<Text-field style="Text" layout="Normal">We wish to solve this problem using a regular perturbation approximation where <Equation executable="false" style="2D Math" input-equation="" display="LUklbXJvd0c2Iy9JK21vZHVsZW5hbWVHNiJJLFR5cGVzZXR0aW5nR0koX3N5c2xpYkdGJzYnLUkjbWlHRiQ2JVEnJiM5NDk7RicvJSdpdGFsaWNHUSZmYWxzZUYnLyUsbWF0aHZhcmlhbnRHUSdub3JtYWxGJy8lK2ZvcmVncm91bmRHUSpbMCwwLDI1NV1GJy8lKXJlYWRvbmx5R1EldHJ1ZUYnLyUwZm9udF9zdHlsZV9uYW1lR1EqMkR+T3V0cHV0RidGMg==">LUklbXJvd0c2Iy9JK21vZHVsZW5hbWVHNiJJLFR5cGVzZXR0aW5nR0koX3N5c2xpYkdGJzYnLUkjbWlHRiQ2JVEnJiM5NDk7RicvJSdpdGFsaWNHUSZmYWxzZUYnLyUsbWF0aHZhcmlhbnRHUSdub3JtYWxGJy8lK2ZvcmVncm91bmRHUSpbMCwwLDI1NV1GJy8lKXJlYWRvbmx5R1EldHJ1ZUYnLyUwZm9udF9zdHlsZV9uYW1lR1EqMkR+T3V0cHV0RidGMg==</Equation> is the small paramter.  In doing do we form a series of first order partial differential equations which we can solve analytically.  In this worksheet, we construct an O(<Equation executable="false" style="2D Math" input-equation="" display="LUklbXJvd0c2Iy9JK21vZHVsZW5hbWVHNiJJLFR5cGVzZXR0aW5nR0koX3N5c2xpYkdGJzY+LUklbXN1cEdGJDYlLUkjbWlHRiQ2JVEnJiM5NDk7RicvJSdpdGFsaWNHUSZmYWxzZUYnLyUsbWF0aHZhcmlhbnRHUSdub3JtYWxGJy1GIzYlLUYvNiNRIUYnL0YzUSV0cnVlRicvRjZRJ2l0YWxpY0YnLyUxc3VwZXJzY3JpcHRzaGlmdEdRIjBGJy1JI21vR0YkNi1RIilGJ0Y1LyUmZmVuY2VHRj4vJSpzZXBhcmF0b3JHRjQvJSlzdHJldGNoeUdGPi8lKnN5bW1ldHJpY0dGNC8lKGxhcmdlb3BHRjQvJS5tb3ZhYmxlbGltaXRzR0Y0LyUnYWNjZW50R0Y0LyUnbHNwYWNlR1EsMC4xNjY2NjY3ZW1GJy8lJ3JzcGFjZUdGWC1GLzYlUSlzb2x1dGlvbkYnRjJGNS1GRTYtUSIsRidGNS9GSUY0L0ZLRj4vRk1GNEZORlBGUkZUL0ZXUSYwLjBlbUYnL0ZaUSwwLjMzMzMzMzNlbUYnLUZFNi1RIn5GJ0Y1RltvRkpGXW9GTkZQRlJGVEZeby9GWkZfby1GLzYlUSJpRidGMkY1LUZFNi1RIi5GJ0Y1RltvRkpGXW9GTkZQRlJGVEZeb0Zlby1GLzYlUSJlRidGMkY1RmlvRmJvLUYvNiVRI3dlRidGMkY1RmJvLUYvNiVRJWxvb2tGJ0YyRjVGYm8tRkU2LlEkZm9yRicvJSVib2xkR0Y0RjVGW29GSkZdb0ZORlBGUkZURl5vRmVvRmJvLUYvNiVRKnNvbHV0aW9uc0YnRjJGNUZiby1GLzYlUSNvZkYnRjJGNUZiby1GLzYlUSR0aGVGJ0YyRjVGYm8tRi82JVElZm9ybUYnRjJGNS1GRTYtUSI6RidGNUZbb0ZKRl1vRk5GUEZSRlQvRldRLDAuMjc3Nzc3OGVtRicvRlpGanEvJStmb3JlZ3JvdW5kR1EqWzAsMCwyNTVdRicvJSlyZWFkb25seUdGPi8lMGZvbnRfc3R5bGVfbmFtZUdRKjJEfk91dHB1dEYnRjU=">LUklbXJvd0c2Iy9JK21vZHVsZW5hbWVHNiJJLFR5cGVzZXR0aW5nR0koX3N5c2xpYkdGJzY+LUklbXN1cEdGJDYlLUkjbWlHRiQ2JVEnJiM5NDk7RicvJSdpdGFsaWNHUSZmYWxzZUYnLyUsbWF0aHZhcmlhbnRHUSdub3JtYWxGJy1GIzYlLUYvNiNRIUYnL0YzUSV0cnVlRicvRjZRJ2l0YWxpY0YnLyUxc3VwZXJzY3JpcHRzaGlmdEdRIjBGJy1JI21vR0YkNi1RIilGJ0Y1LyUmZmVuY2VHRj4vJSpzZXBhcmF0b3JHRjQvJSlzdHJldGNoeUdGPi8lKnN5bW1ldHJpY0dGNC8lKGxhcmdlb3BHRjQvJS5tb3ZhYmxlbGltaXRzR0Y0LyUnYWNjZW50R0Y0LyUnbHNwYWNlR1EsMC4xNjY2NjY3ZW1GJy8lJ3JzcGFjZUdGWC1GLzYlUSlzb2x1dGlvbkYnRjJGNS1GRTYtUSIsRidGNS9GSUY0L0ZLRj4vRk1GNEZORlBGUkZUL0ZXUSYwLjBlbUYnL0ZaUSwwLjMzMzMzMzNlbUYnLUZFNi1RIn5GJ0Y1RltvRkpGXW9GTkZQRlJGVEZeby9GWkZfby1GLzYlUSJpRidGMkY1LUZFNi1RIi5GJ0Y1RltvRkpGXW9GTkZQRlJGVEZeb0Zlby1GLzYlUSJlRidGMkY1RmlvRmJvLUYvNiVRI3dlRidGMkY1RmJvLUYvNiVRJWxvb2tGJ0YyRjVGYm8tRkU2LlEkZm9yRicvJSVib2xkR0Y0RjVGW29GSkZdb0ZORlBGUkZURl5vRmVvRmJvLUYvNiVRKnNvbHV0aW9uc0YnRjJGNUZiby1GLzYlUSNvZkYnRjJGNUZiby1GLzYlUSR0aGVGJ0YyRjVGYm8tRi82JVElZm9ybUYnRjJGNS1GRTYtUSI6RidGNUZbb0ZKRl1vRk5GUEZSRlQvRldRLDAuMjc3Nzc3OGVtRicvRlpGanEvJStmb3JlZ3JvdW5kR1EqWzAsMCwyNTVdRicvJSlyZWFkb25seUdGPi8lMGZvbnRfc3R5bGVfbmFtZUdRKjJEfk91dHB1dEYnRjU=</Equation></Text-field>
<Text-field style="Text" layout="Normal"></Text-field>
<Text-field style="Text" layout="Normal">C(x,y,t) = C0(x,y,t) + <Equation executable="false" style="2D Math" input-equation="" display="LUkjbWlHNiMvSSttb2R1bGVuYW1lRzYiSSxUeXBlc2V0dGluZ0dJKF9zeXNsaWJHRic2JVEtJnZhcmVwc2lsb247RicvJSdpdGFsaWNHUSZmYWxzZUYnLyUsbWF0aHZhcmlhbnRHUSdub3JtYWxGJw==">LUkjbWlHNiMvSSttb2R1bGVuYW1lRzYiSSxUeXBlc2V0dGluZ0dJKF9zeXNsaWJHRic2JVEtJnZhcmVwc2lsb247RicvJSdpdGFsaWNHUSZmYWxzZUYnLyUsbWF0aHZhcmlhbnRHUSdub3JtYWxGJw==</Equation>*C1(x,y,t)</Text-field>
<Text-field style="Text" layout="Normal"></Text-field>
<Text-field style="Text" layout="Normal">We specify the initial condition as:</Text-field>
<Text-field style="Text" layout="Normal"></Text-field>
</Input>
</Group>
<Group labelreference="L4251" drawlabel="true">
<Input>
<Text-field prompt="&gt; " style="Maple Input" layout="Normal"><Equation executable="true" style="2D Input" input-equation="alpha := 5:" display="LUklbXJvd0c2Iy9JK21vZHVsZW5hbWVHNiJJLFR5cGVzZXR0aW5nR0koX3N5c2xpYkdGJzY1LUkjbWlHRiQ2JVEnJiM5NDU7RicvJSdpdGFsaWNHUSZmYWxzZUYnLyUsbWF0aHZhcmlhbnRHUSdub3JtYWxGJy1JI21vR0YkNi1RKiZjb2xvbmVxO0YnRjIvJSZmZW5jZUdGMS8lKnNlcGFyYXRvckdGMS8lKXN0cmV0Y2h5R0YxLyUqc3ltbWV0cmljR0YxLyUobGFyZ2VvcEdGMS8lLm1vdmFibGVsaW1pdHNHRjEvJSdhY2NlbnRHRjEvJSdsc3BhY2VHUSwwLjI3Nzc3NzhlbUYnLyUncnNwYWNlR0ZJLUkjbW5HRiQ2JFEiNUYnRjItRjY2LVEiOkYnRjJGOUY7Rj1GP0ZBRkNGRUZHRkotRjY2LVEifkYnRjJGOUY7Rj1GP0ZBRkNGRS9GSFEmMC4wZW1GJy9GS0ZXLUYsNiVRJyYjOTQ2O0YnRi9GMkY1LUZNNiRRIzE1RidGMkZQLUYsNiVRI3gwRicvRjBRJXRydWVGJy9GM1EnaXRhbGljRidGNUZMRlAtRiw2JVEjeTBGJ0Zcb0Zeb0Y1RkxGUC8lK2V4ZWN1dGFibGVHRjFGMg==">Qyo+SSZhbHBoYUc2IiIiJiEiIj5JJWJldGFHRiUiIzpGJz5JI3gwR0YlRiZGJz5JI3kwR0YlRiZGJw==</Equation></Text-field>
</Input>
</Group>
<Group labelreference="L3" drawlabel="true">
<Input>
<Text-field prompt="&gt; " style="Maple Input" layout="Normal"><Equation executable="true" style="2D Input" input-equation="g := proc (x, y) options operator, arrow; exp(-(x-x0)^2/alpha-(y-y0)^2/beta) end proc;" display="LUklbXJvd0c2Iy9JK21vZHVsZW5hbWVHNiJJLFR5cGVzZXR0aW5nR0koX3N5c2xpYkdGJzYrLUkjbWlHRiQ2JVEiZ0YnLyUnaXRhbGljR1EldHJ1ZUYnLyUsbWF0aHZhcmlhbnRHUSdpdGFsaWNGJy1JI21vR0YkNi1RKiZjb2xvbmVxO0YnL0YzUSdub3JtYWxGJy8lJmZlbmNlR1EmZmFsc2VGJy8lKnNlcGFyYXRvckdGPS8lKXN0cmV0Y2h5R0Y9LyUqc3ltbWV0cmljR0Y9LyUobGFyZ2VvcEdGPS8lLm1vdmFibGVsaW1pdHNHRj0vJSdhY2NlbnRHRj0vJSdsc3BhY2VHUSwwLjI3Nzc3NzhlbUYnLyUncnNwYWNlR0ZMLUkobWZlbmNlZEdGJDYkLUYjNiYtRiw2JVEieEYnRi9GMi1GNjYtUSIsRidGOUY7L0Y/RjFGQEZCRkRGRkZIL0ZLUSYwLjBlbUYnL0ZOUSwwLjMzMzMzMzNlbUYnLUYsNiVRInlGJ0YvRjJGOUY5LUY2Ni1RKCZzcmFycjtGJ0Y5RjtGPkZARkJGREZGRkhGZW4vRk5GZm4tRiw2JVEkZXhwRicvRjBGPUY5LUZQNiQtRiM2Jy1GNjYtUSomdW1pbnVzMDtGJ0Y5RjtGPkZARkJGREZGRkgvRktRLDAuMjIyMjIyMmVtRicvRk5GXHAtSSZtZnJhY0dGJDYoLUYjNiUtSSVtc3VwR0YkNiUtRlA2JC1GIzYnLUZkcDYlLUYsNiVGVkZjb0Y5LUYjNiUtRiw2I1EhRidGL0YyLyUxc3VwZXJzY3JpcHRzaGlmdEdRIjBGJy1GNjYtUSgmbWludXM7RidGOUY7Rj5GQEZCRkRGRkZIRltwRl1wLUYsNiVRI3gwRidGL0YyLyUrZXhlY3V0YWJsZUdGPUY5RjktRiM2JS1JI21uR0YkNiRRIjJGJ0Y5Ri9GMkZjcUZcckY5LUYjNiUtRiw2JVEnJiM5NDU7RidGY29GOUYvRjIvJS5saW5ldGhpY2tuZXNzR1EiMUYnLyUrZGVub21hbGlnbkdRJ2NlbnRlckYnLyUpbnVtYWxpZ25HRl5zLyUpYmV2ZWxsZWRHRj1GZnEtRl9wNigtRiM2JS1GZHA2JS1GUDYkLUYjNidGaW5GZnEtRiw2JVEjeTBGJ0YvRjJGXHJGOUY5Rl5yRmNxRlxyRjktRiM2JS1GLDYlUScmIzk0NjtGJ0Zjb0Y5Ri9GMkZpckZcc0Zfc0Zhc0Y5RjktRjY2LVEiO0YnRjlGO0ZaRkBGQkZERkZGSEZlbkZNRlxyRjk=">QyQ+SSJnRzYiZio2JEkieEdGJUkieUdGJUYlNiRJKW9wZXJhdG9yR0YlSSZhcnJvd0dGJUYlLUkkZXhwR0YlNiMsJiomLCY5JCIiIkkjeDBHRiUhIiIiIiNJJmFscGhhR0YlRjZGNiomLCY5JUY0SSN5MEdGJUY2RjdJJWJldGFHRiVGNkY2RiVGJUYlRjQ=</Equation></Text-field>
</Input>
<Output>
<Text-field style="2D Output" layout="Maple Output"><Equation executable="false" style="2D Output" display="LUklbXJvd0c2Iy9JK21vZHVsZW5hbWVHNiJJLFR5cGVzZXR0aW5nR0koX3N5c2xpYkdGJzYoLUkjbWlHRiQ2JVEiZ0YnLyUnaXRhbGljR1EldHJ1ZUYnLyUsbWF0aHZhcmlhbnRHUSdpdGFsaWNGJy1JI21vR0YkNi1RIzo9RicvRjNRJ25vcm1hbEYnLyUmZmVuY2VHUSZmYWxzZUYnLyUqc2VwYXJhdG9yR0Y9LyUpc3RyZXRjaHlHRj0vJSpzeW1tZXRyaWNHRj0vJShsYXJnZW9wR0Y9LyUubW92YWJsZWxpbWl0c0dGPS8lJ2FjY2VudEdGPS8lJ2xzcGFjZUdRLDAuMjc3Nzc3OGVtRicvJSdyc3BhY2VHRkwtRiM2KC1JKG1mZW5jZWRHRiQ2JC1GIzYoLUYsNiVRInhGJ0YvRjItRjY2LVEiLEYnRjlGOy9GP0YxRkBGQkZERkZGSC9GS1EmMC4wZW1GJy9GTlEsMC4zMzMzMzMzZW1GJy1GLDYlUSJ5RidGL0YyLyUrZm9yZWdyb3VuZEdRKFswLDAsMF1GJy8lKXJlYWRvbmx5R0Y9RjlGOS1GNjYtUSgmIzg1OTQ7RidGOUY7Rj5GQEZCRkRGRkZIRmduL0ZORmhuLUklbXN1cEdGJDYlLUY2Ni1RLyZFeHBvbmVudGlhbEU7RidGOUY7Rj5GQEZCRkRGRkZIRmduL0ZOUSwwLjExMTExMTFlbUYnLUYjNictRjY2LVEqJnVtaW51czA7RidGOUY7Rj5GQEZCRkRGRkZIL0ZLUSwwLjIyMjIyMjJlbUYnL0ZORmVwLUkmbWZyYWNHRiQ2KC1GIzYmLUZobzYlLUZSNiQtRiM2JkZWLUY2Ni1RKCZtaW51cztGJ0Y5RjtGPkZARkJGREZGRkhGZHBGZnAtRiw2JVEjeDBGJ0YvRjJGOUY5LUkjbW5HRiQ2JFEiMkYnRjkvJTFzdXBlcnNjcmlwdHNoaWZ0R1EiMEYnRl5vRmFvRjktRiM2Ji1GLDYlUScmIzk0NTtGJy9GMEY9RjlGXm9GYW9GOS8lLmxpbmV0aGlja25lc3NHUSIxRicvJStkZW5vbWFsaWduR1EnY2VudGVyRicvJSludW1hbGlnbkdGanIvJSliZXZlbGxlZEdGPUZicS1GaHA2KC1GIzYmLUZobzYlLUZSNiQtRiM2JkZbb0ZicS1GLDYlUSN5MEYnRi9GMkY5RjlGaHFGXHJGXm9GYW9GOS1GIzYmLUYsNiVRJyYjOTQ2O0YnRmRyRjlGXm9GYW9GOUZlckZockZbc0Zdc0Y5RlxyRl5vRmFvRjlGXm9GYW9GOQ==">Zio2JEkieEc2IkkieUdGJUYlNiRJKW9wZXJhdG9yR0YlSSZhcnJvd0dGJUYlLUkkZXhwR0YlNiMsJiomLCY5JCIiIkkjeDBHRiUhIiIiIiNJJmFscGhhR0YlRjNGMyomLCY5JUYxSSN5MEdGJUYzRjRJJWJldGFHRiVGM0YzRiVGJUYl</Equation></Text-field>
</Output>
</Group>
<Group labelreference="L4489" drawlabel="true">
<Input>
<Text-field style="Text" layout="Normal"></Text-field>
<Text-field style="Text" layout="Normal">We define the following diffusion, advection and decay parameters</Text-field>
<Text-field style="Text" layout="Normal"></Text-field>
</Input>
</Group>
<Group labelreference="L5819" drawlabel="true">
<Input>
<Text-field prompt="&gt; " style="Maple Input" layout="Normal"><Equation executable="true" style="2D Input" input-equation="k := 0.5e-1:" display="LUklbXJvd0c2Iy9JK21vZHVsZW5hbWVHNiJJLFR5cGVzZXR0aW5nR0koX3N5c2xpYkdGJzYoLUkjbWlHRiQ2JVEia0YnLyUnaXRhbGljR1EldHJ1ZUYnLyUsbWF0aHZhcmlhbnRHUSdpdGFsaWNGJy1JI21vR0YkNi1RKiZjb2xvbmVxO0YnL0YzUSdub3JtYWxGJy8lJmZlbmNlR1EmZmFsc2VGJy8lKnNlcGFyYXRvckdGPS8lKXN0cmV0Y2h5R0Y9LyUqc3ltbWV0cmljR0Y9LyUobGFyZ2VvcEdGPS8lLm1vdmFibGVsaW1pdHNHRj0vJSdhY2NlbnRHRj0vJSdsc3BhY2VHUSwwLjI3Nzc3NzhlbUYnLyUncnNwYWNlR0ZMLUkjbW5HRiQ2JFElMC4wNUYnRjktRjY2LVEiOkYnRjlGO0Y+RkBGQkZERkZGSEZKRk0vJStleGVjdXRhYmxlR0Y9Rjk=">QyQ+SSJrRzYiJCIiJiEiIyEiIg==</Equation></Text-field>
</Input>
</Group>
<Group labelreference="L5818" drawlabel="true">
<Input>
<Text-field prompt="&gt; " style="Maple Input" layout="Normal"><Equation executable="true" style="2D Input" input-equation="vx := 2:" display="LUklbXJvd0c2Iy9JK21vZHVsZW5hbWVHNiJJLFR5cGVzZXR0aW5nR0koX3N5c2xpYkdGJzYoLUkjbWlHRiQ2JVEjdnhGJy8lJ2l0YWxpY0dRJXRydWVGJy8lLG1hdGh2YXJpYW50R1EnaXRhbGljRictSSNtb0dGJDYtUSomY29sb25lcTtGJy9GM1Enbm9ybWFsRicvJSZmZW5jZUdRJmZhbHNlRicvJSpzZXBhcmF0b3JHRj0vJSlzdHJldGNoeUdGPS8lKnN5bW1ldHJpY0dGPS8lKGxhcmdlb3BHRj0vJS5tb3ZhYmxlbGltaXRzR0Y9LyUnYWNjZW50R0Y9LyUnbHNwYWNlR1EsMC4yNzc3Nzc4ZW1GJy8lJ3JzcGFjZUdGTC1JI21uR0YkNiRRIjJGJ0Y5LUY2Ni1RIjpGJ0Y5RjtGPkZARkJGREZGRkhGSkZNLyUrZXhlY3V0YWJsZUdGPUY5">QyQ+SSN2eEc2IiIiIyEiIg==</Equation></Text-field>
</Input>
</Group>
<Group labelreference="L5822" drawlabel="true">
<Input>
<Text-field prompt="&gt; " style="Maple Input" layout="Normal"><Equation executable="true" style="2D Input" input-equation="vy := 1:" display="LUklbXJvd0c2Iy9JK21vZHVsZW5hbWVHNiJJLFR5cGVzZXR0aW5nR0koX3N5c2xpYkdGJzYoLUkjbWlHRiQ2JVEjdnlGJy8lJ2l0YWxpY0dRJXRydWVGJy8lLG1hdGh2YXJpYW50R1EnaXRhbGljRictSSNtb0dGJDYtUSomY29sb25lcTtGJy9GM1Enbm9ybWFsRicvJSZmZW5jZUdRJmZhbHNlRicvJSpzZXBhcmF0b3JHRj0vJSlzdHJldGNoeUdGPS8lKnN5bW1ldHJpY0dGPS8lKGxhcmdlb3BHRj0vJS5tb3ZhYmxlbGltaXRzR0Y9LyUnYWNjZW50R0Y9LyUnbHNwYWNlR1EsMC4yNzc3Nzc4ZW1GJy8lJ3JzcGFjZUdGTC1JI21uR0YkNiRRIjFGJ0Y5LUY2Ni1RIjpGJ0Y5RjtGPkZARkJGREZGRkhGSkZNLyUrZXhlY3V0YWJsZUdGPUY5">QyQ+SSN2eUc2IiIiIiEiIg==</Equation></Text-field>
</Input>
</Group>
<Group labelreference="L7" drawlabel="true">
<Input>
<Text-field prompt="&gt; " style="Maple Input" layout="Normal"><Equation executable="true" style="2D Input" input-equation="epsilon := .1:" display="LUklbXJvd0c2Iy9JK21vZHVsZW5hbWVHNiJJLFR5cGVzZXR0aW5nR0koX3N5c2xpYkdGJzYoLUkjbWlHRiQ2JVEnJiM5NDk7RicvJSdpdGFsaWNHUSZmYWxzZUYnLyUsbWF0aHZhcmlhbnRHUSdub3JtYWxGJy1JI21vR0YkNi1RKiZjb2xvbmVxO0YnRjIvJSZmZW5jZUdGMS8lKnNlcGFyYXRvckdGMS8lKXN0cmV0Y2h5R0YxLyUqc3ltbWV0cmljR0YxLyUobGFyZ2VvcEdGMS8lLm1vdmFibGVsaW1pdHNHRjEvJSdhY2NlbnRHRjEvJSdsc3BhY2VHUSwwLjI3Nzc3NzhlbUYnLyUncnNwYWNlR0ZJLUkjbW5HRiQ2JFEkMC4xRidGMi1GNjYtUSI6RidGMkY5RjtGPUY/RkFGQ0ZFRkdGSi8lK2V4ZWN1dGFibGVHRjFGMg==">QyQ+SShlcHNpbG9uRzYiJCIiIiEiIkYo</Equation></Text-field>
</Input>
</Group>
<Group labelreference="L6260" drawlabel="true">
<Input>
<Text-field style="Text" layout="Normal"></Text-field>
</Input>
</Group>
<Section collapsed="false" MultipleChoiceAnswerIndex="-1" MultipleChoiceRandomizeChoices="false" TrueFalseAnswerIndex="-1" EssayAnswerRows="5" EssayAnswerColumns="60"><Title>
<Text-field style="Heading 1" layout="Heading 1">Zeroth Order Perturbation</Text-field></Title>
<Group labelreference="L6262" drawlabel="true">
<Input>
<Text-field style="Text" layout="Normal">First we go about solving the O(1) perturbation solution which involves solution the following PDE</Text-field>
<Text-field style="Text" layout="Normal"></Text-field>
<Text-field style="Text" layout="Normal"><Equation executable="false" style="2D Math" input-equation="" display="LUklbXJvd0c2Iy9JK21vZHVsZW5hbWVHNiJJLFR5cGVzZXR0aW5nR0koX3N5c2xpYkdGJzY3LUkmbWZyYWNHRiQ2KC1GIzYnLUkjbW9HRiQ2LVErJlBhcnRpYWxEO0YnLyUsbWF0aHZhcmlhbnRHUSdub3JtYWxGJy8lJmZlbmNlR1EmZmFsc2VGJy8lKnNlcGFyYXRvckdGOS8lKXN0cmV0Y2h5R0Y5LyUqc3ltbWV0cmljR0Y5LyUobGFyZ2VvcEdGOS8lLm1vdmFibGVsaW1pdHNHRjkvJSdhY2NlbnRHRjkvJSdsc3BhY2VHUSYwLjBlbUYnLyUncnNwYWNlR0ZILyUrZm9yZWdyb3VuZEdRKlswLDAsMjU1XUYnLyUpcmVhZG9ubHlHUSV0cnVlRicvJTBmb250X3N0eWxlX25hbWVHUSoyRH5PdXRwdXRGJ0Y0LUYjNictRiM2KEYwLUkjbWlHRiQ2JVEidEYnLyUnaXRhbGljR0ZQL0Y1USdpdGFsaWNGJ0ZLRk5GUUY0RktGTkZRRjQvJS5saW5ldGhpY2tuZXNzR1EiMUYnLyUrZGVub21hbGlnbkdRJ2NlbnRlckYnLyUpbnVtYWxpZ25HRl9vLyUpYmV2ZWxsZWRHRjktRjE2LVExJkludmlzaWJsZVRpbWVzO0YnRjRGN0Y6RjxGPkZARkJGREZGRkktRlk2JVEjQzBGJ0ZmbkZobi1JKG1mZW5jZWRHRiQ2JC1GIzYrLUZZNiVRInhGJ0ZmbkZobi1GMTYtUSIsRidGNEY3L0Y7RlBGPEY+RkBGQkZERkYvRkpRLDAuMzMzMzMzM2VtRictRlk2JVEieUYnRmZuRmhuRmJwRlhGS0ZORlFGNEY0LUYxNi1RIj1GJ0Y0RjdGOkY8Rj5GQEZCRkQvRkdRLDAuMjc3Nzc3OGVtRicvRkpGX3EtRjE2LVEqJnVtaW51czA7RidGNEY3RjpGPEY+RkBGQkZEL0ZHUSwwLjIyMjIyMjJlbUYnL0ZKRmVxLUZZNiVRI3Z4RidGZm5GaG4tRjE2LVEifkYnRjRGN0Y6RjxGPkZARkJGREZGRkktRltwNiQtRiM2KS1GLDYoRi4tRiM2Jy1GIzYoRjBGX3BGS0ZORlFGNEZLRk5GUUY0RmpuRl1vRmBvRmJvRmRvLUYjNilGZ28tRjE2LVEwJkFwcGx5RnVuY3Rpb247RidGNEY3RjpGPEY+RkBGQkZERkZGSUZqb0ZLRk5GUUY0RktGTkZRRjRGNC1GMTYtUSgmbWludXM7RidGNEY3RjpGPEY+RkBGQkZERmRxRmZxLUZZNiVRI3Z5RidGZm5GaG4tRltwNiQtRiM2KS1GLDYoRi4tRiM2Jy1GIzYoRjBGaHBGS0ZORlFGNEZLRk5GUUY0RmpuRl1vRmBvRmJvRmRvRmdyRktGTkZRRjRGNEZccy1GWTYlUSJrRidGZm5GaG5GanFGZ29Gam9GS0ZORlFGNA==">LUklbXJvd0c2Iy9JK21vZHVsZW5hbWVHNiJJLFR5cGVzZXR0aW5nR0koX3N5c2xpYkdGJzY3LUkmbWZyYWNHRiQ2KC1GIzYnLUkjbW9HRiQ2LVErJlBhcnRpYWxEO0YnLyUsbWF0aHZhcmlhbnRHUSdub3JtYWxGJy8lJmZlbmNlR1EmZmFsc2VGJy8lKnNlcGFyYXRvckdGOS8lKXN0cmV0Y2h5R0Y5LyUqc3ltbWV0cmljR0Y5LyUobGFyZ2VvcEdGOS8lLm1vdmFibGVsaW1pdHNHRjkvJSdhY2NlbnRHRjkvJSdsc3BhY2VHUSYwLjBlbUYnLyUncnNwYWNlR0ZILyUrZm9yZWdyb3VuZEdRKlswLDAsMjU1XUYnLyUpcmVhZG9ubHlHUSV0cnVlRicvJTBmb250X3N0eWxlX25hbWVHUSoyRH5PdXRwdXRGJ0Y0LUYjNictRiM2KEYwLUkjbWlHRiQ2JVEidEYnLyUnaXRhbGljR0ZQL0Y1USdpdGFsaWNGJ0ZLRk5GUUY0RktGTkZRRjQvJS5saW5ldGhpY2tuZXNzR1EiMUYnLyUrZGVub21hbGlnbkdRJ2NlbnRlckYnLyUpbnVtYWxpZ25HRl9vLyUpYmV2ZWxsZWRHRjktRjE2LVExJkludmlzaWJsZVRpbWVzO0YnRjRGN0Y6RjxGPkZARkJGREZGRkktRlk2JVEjQzBGJ0ZmbkZobi1JKG1mZW5jZWRHRiQ2JC1GIzYrLUZZNiVRInhGJ0ZmbkZobi1GMTYtUSIsRidGNEY3L0Y7RlBGPEY+RkBGQkZERkYvRkpRLDAuMzMzMzMzM2VtRictRlk2JVEieUYnRmZuRmhuRmJwRlhGS0ZORlFGNEY0LUYxNi1RIj1GJ0Y0RjdGOkY8Rj5GQEZCRkQvRkdRLDAuMjc3Nzc3OGVtRicvRkpGX3EtRjE2LVEqJnVtaW51czA7RidGNEY3RjpGPEY+RkBGQkZEL0ZHUSwwLjIyMjIyMjJlbUYnL0ZKRmVxLUZZNiVRI3Z4RidGZm5GaG4tRjE2LVEifkYnRjRGN0Y6RjxGPkZARkJGREZGRkktRltwNiQtRiM2KS1GLDYoRi4tRiM2Jy1GIzYoRjBGX3BGS0ZORlFGNEZLRk5GUUY0RmpuRl1vRmBvRmJvRmRvLUYjNilGZ28tRjE2LVEwJkFwcGx5RnVuY3Rpb247RidGNEY3RjpGPEY+RkBGQkZERkZGSUZqb0ZLRk5GUUY0RktGTkZRRjRGNC1GMTYtUSgmbWludXM7RidGNEY3RjpGPEY+RkBGQkZERmRxRmZxLUZZNiVRI3Z5RidGZm5GaG4tRltwNiQtRiM2KS1GLDYoRi4tRiM2Jy1GIzYoRjBGaHBGS0ZORlFGNEZLRk5GUUY0RmpuRl1vRmBvRmJvRmRvRmdyRktGTkZRRjRGNEZccy1GWTYlUSJrRidGZm5GaG5GanFGZ29Gam9GS0ZORlFGNA==</Equation></Text-field>
<Text-field style="Text" layout="Normal"></Text-field>
<Text-field style="Text" layout="Normal">which has the solution</Text-field>
<Text-field style="Text" layout="Normal"></Text-field>
<Text-field prompt="&gt; " style="Maple Input" layout="Normal"><Equation executable="true" style="2D Input" input-equation="C0 := proc (x, y, t) options operator, arrow; g(x-vx*t, y-vy*t)*exp(-k*t) end proc" display="LUklbXJvd0c2Iy9JK21vZHVsZW5hbWVHNiJJLFR5cGVzZXR0aW5nR0koX3N5c2xpYkdGJzYnLUkjbWlHRiQ2I1EhRictRiM2LC1GLDYlUSNDMEYnLyUnaXRhbGljR1EldHJ1ZUYnLyUsbWF0aHZhcmlhbnRHUSdpdGFsaWNGJy1JI21vR0YkNi1RKiZjb2xvbmVxO0YnL0Y4USdub3JtYWxGJy8lJmZlbmNlR1EmZmFsc2VGJy8lKnNlcGFyYXRvckdGQi8lKXN0cmV0Y2h5R0ZCLyUqc3ltbWV0cmljR0ZCLyUobGFyZ2VvcEdGQi8lLm1vdmFibGVsaW1pdHNHRkIvJSdhY2NlbnRHRkIvJSdsc3BhY2VHUSwwLjI3Nzc3NzhlbUYnLyUncnNwYWNlR0ZRLUkobWZlbmNlZEdGJDYkLUYjNigtRiw2JVEieEYnRjRGNy1GOzYtUSIsRidGPkZAL0ZERjZGRUZHRklGS0ZNL0ZQUSYwLjBlbUYnL0ZTUSwwLjMzMzMzMzNlbUYnLUYsNiVRInlGJ0Y0RjdGZm4tRiw2JVEidEYnRjRGN0Y+Rj4tRjs2LVEoJnNyYXJyO0YnRj5GQEZDRkVGR0ZJRktGTUZqbi9GU0Zbby1GLDYlUSJnRidGNEY3LUZVNiQtRiM2LkZZLUY7Ni1RKCZtaW51cztGJ0Y+RkBGQ0ZFRkdGSUZLRk0vRlBRLDAuMjIyMjIyMmVtRicvRlNGY3AtRiw2JVEjdnhGJ0Y0RjctRjs2LVEnJnNkb3Q7RidGPkZARkNGRUZHRklGS0ZNRmpuRmdvRmFvRmZuRl5vRl9wLUYsNiVRI3Z5RidGNEY3RmhwRmFvRj5GPkZocC1GLDYlUSRleHBGJy9GNUZCRj4tRlU2JC1GIzYnLUY7Ni1RKiZ1bWludXMwO0YnRj5GQEZDRkVGR0ZJRktGTUZicEZkcC1GLDYlUSJrRidGNEY3RmhwRmFvRj5GPkY+RisvJStleGVjdXRhYmxlR0ZCRj4=">PkkjQzBHNiJmKjYlSSJ4R0YkSSJ5R0YkSSJ0R0YkRiQ2JEkpb3BlcmF0b3JHRiRJJmFycm93R0YkRiQqJi1JImdHRiQ2JCwmOSQiIiIqJkkjdnhHRiRGMzkmRjMhIiIsJjklRjMqJkkjdnlHRiRGM0Y2RjNGN0YzLUkkZXhwR0YkNiMsJComSSJrR0YkRjNGNkYzRjdGM0YkRiRGJA==</Equation></Text-field>
</Input>
<Output>
<Text-field style="2D Output" layout="Maple Output"><Equation executable="false" style="2D Output" display="LUklbXJvd0c2Iy9JK21vZHVsZW5hbWVHNiJJLFR5cGVzZXR0aW5nR0koX3N5c2xpYkdGJzYoLUkjbWlHRiQ2JVEjQzBGJy8lJ2l0YWxpY0dRJXRydWVGJy8lLG1hdGh2YXJpYW50R1EnaXRhbGljRictSSNtb0dGJDYtUSM6PUYnL0YzUSdub3JtYWxGJy8lJmZlbmNlR1EmZmFsc2VGJy8lKnNlcGFyYXRvckdGPS8lKXN0cmV0Y2h5R0Y9LyUqc3ltbWV0cmljR0Y9LyUobGFyZ2VvcEdGPS8lLm1vdmFibGVsaW1pdHNHRj0vJSdhY2NlbnRHRj0vJSdsc3BhY2VHUSwwLjI3Nzc3NzhlbUYnLyUncnNwYWNlR0ZMLUYjNigtSShtZmVuY2VkR0YkNiQtRiM2Ki1GLDYlUSJ4RidGL0YyLUY2Ni1RIixGJ0Y5RjsvRj9GMUZARkJGREZGRkgvRktRJjAuMGVtRicvRk5RLDAuMzMzMzMzM2VtRictRiw2JVEieUYnRi9GMkZZLUYsNiVRInRGJ0YvRjIvJStmb3JlZ3JvdW5kR1EoWzAsMCwwXUYnLyUpcmVhZG9ubHlHRj1GOUY5LUY2Ni1RKCYjODU5NDtGJ0Y5RjtGPkZARkJGREZGRkhGZ24vRk5GaG4tRiM2Ji1GIzYoLUYsNiVRImdGJ0YvRjItRjY2LVEwJkFwcGx5RnVuY3Rpb247RidGOUY7Rj5GQEZCRkRGRkZIRmduRmlvLUZSNiQtRiM2KC1GIzYmRlYtRjY2LVEoJm1pbnVzO0YnRjlGO0Y+RkBGQkZERkZGSC9GS1EsMC4yMjIyMjIyZW1GJy9GTkZecS1GIzYmLUYsNiVRI3Z4RidGL0YyLUY2Ni1RMSZJbnZpc2libGVUaW1lcztGJ0Y5RjtGPkZARkJGREZGRkhGZ25GaW9GXm9GOUY5RlktRiM2JkZbb0ZqcC1GIzYmLUYsNiVRI3Z5RidGL0YyRmVxRl5vRjlGOUZhb0Zkb0Y5RjlGYW9GZG9GOUZlcS1JJW1zdXBHRiQ2JS1GNjYtUS8mRXhwb25lbnRpYWxFO0YnRjlGO0Y+RkBGQkZERkZGSEZnbi9GTlEsMC4xMTExMTExZW1GJy1GIzYnLUY2Ni1RKiZ1bWludXMwO0YnRjlGO0Y+RkBGQkZERkZGSEZdcUZfcS1GIzYmLUYsNiVRImtGJ0YvRjJGZXFGXm9GOUZhb0Zkb0Y5LyUxc3VwZXJzY3JpcHRzaGlmdEdRIjBGJ0Y5RmFvRmRvRjlGYW9GZG9GOQ==">Zio2JUkieEc2IkkieUdGJUkidEdGJUYlNiRJKW9wZXJhdG9yR0YlSSZhcnJvd0dGJUYlKiYtSSJnR0YlNiQsJjkkIiIiKiZJI3Z4R0YlRjE5JkYxISIiLCY5JUYxKiZJI3Z5R0YlRjFGNEYxRjVGMS1JJGV4cEdGJTYjLCQqJkkia0dGJUYxRjRGMUY1RjFGJUYlRiU=</Equation></Text-field>
</Output>
</Group>
<Group labelreference="L6354" drawlabel="true">
<Input>
<Text-field prompt="&gt; " style="Maple Input" layout="Normal"><Equation executable="true" style="2D Input" input-equation="contourplot(eval(C0(x, y, t), t = 1), x = 0 .. 20, y = 0 .. 15, contours = [1/4, 1/2, 3/4], tickmarks = [3, 3], numpoints = 5000, axesfont = [ARIAL, 15], labelfont = [ARIAL, 15], thickness = 2, filledregions = true, colouring = [&quot;white&quot;, &quot;Purple&quot;], title = &quot;Zero order perturbation&quot;);" display="LUklbXJvd0c2Iy9JK21vZHVsZW5hbWVHNiJJLFR5cGVzZXR0aW5nR0koX3N5c2xpYkdGJzYnLUkjbWlHRiQ2JVEsY29udG91cnBsb3RGJy8lJ2l0YWxpY0dRJXRydWVGJy8lLG1hdGh2YXJpYW50R1EnaXRhbGljRictSShtZmVuY2VkR0YkNiQtRiM2Vi1GLDYlUSVldmFsRidGL0YyLUY2NiQtRiM2KS1GLDYlUSNDMEYnRi9GMi1GNjYkLUYjNigtRiw2JVEieEYnRi9GMi1JI21vR0YkNi1RIixGJy9GM1Enbm9ybWFsRicvJSZmZW5jZUdRJmZhbHNlRicvJSpzZXBhcmF0b3JHRjEvJSlzdHJldGNoeUdGUy8lKnN5bW1ldHJpY0dGUy8lKGxhcmdlb3BHRlMvJS5tb3ZhYmxlbGltaXRzR0ZTLyUnYWNjZW50R0ZTLyUnbHNwYWNlR1EmMC4wZW1GJy8lJ3JzcGFjZUdRLDAuMzMzMzMzM2VtRictRiw2JVEieUYnRi9GMkZLLUYsNiVRInRGJy9GMEZTRk9GT0ZPRktGY28tRkw2LVEiPUYnRk9GUS9GVUZTRlZGWEZaRmZuRmhuL0Zbb1EsMC4yNzc3Nzc4ZW1GJy9GXm9GXHAtSSNtbkdGJDYkUSIxRidGT0ZPRk9GSy1GLDYlRkpGZm9GT0Znby1GX3A2JFEiMEYnRk8tRkw2LVEjLi5GJ0ZPRlFGam9GVkZYRlpGZm5GaG4vRltvUSwwLjIyMjIyMjJlbUYnL0Zeb0Zcby1GX3A2JFEjMjBGJ0ZPRkstRiw2JUZib0Zmb0ZPRmdvRmRwRmdwLUZfcDYkUSMxNUYnRk9GSy1GLDYlUSljb250b3Vyc0YnRi9GMkZnby1GNjYmLUYjNigtSSZtZnJhY0dGJDYoRl5wLUYjNiQtRl9wNiRRIjRGJ0ZPRk8vJS5saW5ldGhpY2tuZXNzR0ZhcC8lK2Rlbm9tYWxpZ25HUSdjZW50ZXJGJy8lKW51bWFsaWduR0Zoci8lKWJldmVsbGVkR0ZTRkstRl1yNihGXnAtRiM2JC1GX3A2JFEiMkYnRk9GT0ZkckZmckZpckZbc0ZLLUZdcjYoLUZfcDYkUSIzRidGT0ZfckZkckZmckZpckZbc0ZPRk8vJSVvcGVuR1EiW0YnLyUmY2xvc2VHUSJdRidGSy1GLDYlUSp0aWNrbWFya3NGJ0YvRjJGZ28tRjY2Ji1GIzYmRmZzRktGZnNGT0ZPRmlzRlx0RkstRiw2JVEqbnVtcG9pbnRzRidGL0YyRmdvLUZfcDYkUSU1MDAwRidGT0ZLLUYsNiVRKWF4ZXNmb250RidGL0YyRmdvLUY2NiYtRiM2Ji1GLDYlUSZBUklBTEYnRi9GMkZLRmJxRk9GT0Zpc0ZcdEZLLUYsNiVRKmxhYmVsZm9udEYnRi9GMkZnb0ZfdUZLLUYsNiVRKnRoaWNrbmVzc0YnRi9GMkZnb0Zhc0ZLLUYsNiVRLmZpbGxlZHJlZ2lvbnNGJ0YvRjJGZ28tRiw2JUYxRi9GMkZLLUYsNiVRKmNvbG91cmluZ0YnRi9GMkZnby1GNjYmLUYjNigtRiw2I1EhRictSSNtc0dGJDYjUSZ3aGl0ZUYnRkstRlx3NiNRJ1B1cnBsZUYnRmh2Rk9GT0Zpc0ZcdEZLLUYsNiVRJnRpdGxlRidGL0YyRmdvLUZcdzYjUThaZXJvfm9yZGVyfnBlcnR1cmJhdGlvbkYnRmh2Rk9GTy1GTDYtUSI7RidGT0ZRRlRGVkZYRlpGZm5GaG5Gam5GXXAvJStleGVjdXRhYmxlR0ZTRk8=">QyQtSSxjb250b3VycGxvdEc2IjYuLUklZXZhbEclKnByb3RlY3RlZEc2JC1JI0MwR0YlNiVJInhHRiVJInlHRiVJInRHRiUvRjAiIiIvRi47IiIhIiM/L0YvO0Y1IiM6L0kpY29udG91cnNHRiU3JSNGMiIiJSNGMiIiIyMiIiRGPi9JKnRpY2ttYXJrc0dGJTckRkJGQi9JKm51bXBvaW50c0dGJSIlK10vSSlheGVzZm9udEdGJTckSSZBUklBTEdGJUY5L0kqbGFiZWxmb250R0YlRksvSSp0aGlja25lc3NHRiVGQC9JLmZpbGxlZHJlZ2lvbnNHRiVJJXRydWVHRikvSSpjb2xvdXJpbmdHRiU3JFEmd2hpdGVGJVEnUHVycGxlRiUvSSZ0aXRsZUdGJVE4WmVyb35vcmRlcn5wZXJ0dXJiYXRpb25GJUYy</Equation></Text-field>
</Input>
<Output>
<Text-field style="Maple Plot" layout="Maple Plot"><Plot height="400" type="two-dimensional" width="400" plot-scale="1.0" plot-xtrans="0.0" plot-ytrans="0.0" gridlinevisibility="1" legendvisibility="false">LSUlUExPVEc2MC0lJ0NVUlZFU0c2ZnA3JDckJCIwW1l4JkhcOmYhIzkkIjBfRk9fanUkZSEjOTckJCIwSk9KWiQ9NmYhIzkkIjBbWXgmSFw6ZiEjOTckNyQkIjBKT0paJD02ZiEjOSQiMFtZeCZIXDpmISM5NyQkIjB3MDdzKzciZiEjOSQiMC1fXjg3KD1mISM5NyQ3JCQiL3M5QzdbN2YhIzgkIjBIIVFqMHdFaCEjOTckJCIwdzA3cys3ImYhIzkkIjAtX144Nyg9ZiEjOTckNyQkIi9zOUM3WzdmISM4JCIwRyFRajB3RWghIzk3JCQiMGBiSU4zRSJmISM5JCIvJikqbyxDKkdoISM4NyQ3JCQiMFtZeCZIXDpmISM5JCIwRShmM1NTcmghIzk3JCQiMGBiSU4zRSJmISM5JCIvJikqbyxDKkdoISM4NyQ3JCQiMGIiZik0JD0oPichIzkkIjAlNCZwOV9lcyUhIzk3JCQiMCJRMS8hKVFPaCEjOSQiMFp4JkhcOmZbISM5NyQ3JCQiMCJRMS8hKVFPaCEjOSQiMFp4JkhcOmZbISM5NyQkIjB6JWVYIjNZNichIzkkIjBhS1Y5JzNAXCEjOTckNyQkIjApUjpGbSh5MCchIzkkIjBGNl9gQS8yJiEjOTckJCIweiVlWCIzWTYnISM5JCIwYUtWOSczQFwhIzk3JDckJCIwKVI6Rm0oeTAnISM5JCIwRjZfYEEvMiYhIzk3JCQiMG8yVC4sNS0nISM5JCIwPHVOM2ZEPyYhIzk3JDckJCIwbCgqZiJRKygqZiEjOSQiMDJYMzkhcCJHJiEjOTckJCIwbzJULiw1LSchIzkkIjA8dU4zZkQ/JiEjOTckNyQkIjBsKCpmIlErKCpmISM5JCIwMlgzOSFwIkcmISM5NyQkIjBvWnlCTy0nZiEjOSQiMClIUydHKyVmYSEjOTckNyQkIjAtKnBVbGtfZiEjOSQiMCkpeWt1ZEhcJiEjOTckJCIwb1p5Qk8tJ2YhIzkkIjApSFMnRyslZmEhIzk3JDckJCIwLSpwVWxrX2YhIzkkIjApKXlrdWRIXCYhIzk3JCQiMFQjZW9TMURmISM5JCIwdCYpKj1xLyhwJiEjOTckNyQkIjAlKT15QCgqUiNmISM5JCIwbzdATkRVcSYhIzk3JCQiMFQjZW9TMURmISM5JCIwdCYpKj1xLyhwJiEjOTckNyQkIjAlKT15QCgqUiNmISM5JCIwbzdATkRVcSYhIzk3JCQiMFtZeCZIXDpmISM5JCIwX0ZPX2p1JGUhIzk3JDckJCIwW1l4JkhcOmYhIzkkIjBFKGYzU1NyaCEjOTckJCIwbiYzKT4veCNmISM5JCIwcGYoUShwKUdqISM5NyQ3JCQiMDZmbUcqXEdmISM5JCIwNDkhcCJHIVFqISM5NyQkIjBuJjMpPi94I2YhIzkkIjBwZihRKHApR2ohIzk3JDckJCIwNmZtRypcR2YhIzkkIjA0OSFwIkchUWohIzk3JCQiMDAtN1t6XyZmISM5JCIwQGM/KWVYPmwhIzk3JDckJCIwajdfJClSLSdmISM5JCIwKnlrdWRIXGwhIzk3JCQiMDAtN1t6XyZmISM5JCIwQGM/KWVYPmwhIzk3JDckJCIwajdfJClSLSdmISM5JCIwKnlrdWRIXGwhIzk3JCQiMCwoPWl5ViQqZiEjOSQiMEhePnEvQHEnISM5NyQ3JCQiMHYiUkdmI3krJyEjOSQiMHAiRyFRajB3JyEjOTckJCIwLCg9aXlWJCpmISM5JCIwSF4+cS9AcSchIzk3JDckJCIwdSJSR2YjeSsnISM5JCIwcCJHIVFqMHcnISM5NyQkIjAxXUMmZUpUZyEjOSQiMCJ5KVsiUVl4byEjOTckNyQkIjAkKVtjKGY3c2chIzkkIi9iImYpNCQ9KHAhIzg3JCQiMDFdQyZlSlRnISM5JCIwInkpWyJRWXhvISM5NyQ3JCQiMCQpW2MoZjdzZyEjOSQiL2IiZik0JD0ocCEjODckJCIwaCZSIikqUSUpNCchIzkkIjBYN1EyKillLyghIzk3JDckJCIwUDgqKSopSFY6JyEjOSQiLyRcOmYpNCQ9KCEjODckJCIwaCZSIikqUSUpNCchIzkkIjBYN1EyKillLyghIzk3JDckJCIwUDgqKSopSFY6JyEjOSQiLyRcOmYpNCQ9KCEjODckJCIwMyFHIypSbWtoISM5JCIvSEdAelsycyEjODckNyQkIjBiImYpNCQ9KD4nISM5JCIwRyY9LFMudXMhIzk3JCQiMDMhRyMqUm1raCEjOSQiL0hHQHpbMnMhIzg3JDckJCIwaU8lUksoKXlrISM5JCIwPF9SU0BPTSUhIzk3JCQiMEcmXEU2aypSJyEjOSQiMCcpNCQ9KD5tViUhIzk3JDckJCIwRyZcRTZrKlInISM5JCIwJyk0JD0oPm1WJSEjOTckJCIwSnZAKFI5MWohIzkkIjAlZXZvbTttWCEjOTckNyQkIjBUTW5RYF5DJyEjOSQiMG1WUksoKXlrJSEjOTckJCIwSnZAKFI5MWohIzkkIjAlZXZvbTttWCEjOTckNyQkIjBUTW5RYF5DJyEjOSQiMG1WUksoKXlrJSEjOTckJCIwYiJmKTQkPSg+JyEjOSQiMCU0JnA5X2VzJSEjOTckNyQkIjBiImYpNCQ9KD4nISM5JCIwRyY9LFMudXMhIzk3JCQiMGhPbFZoeEMnISM5JCIwSkNQV0trTighIzk3JDckJCIwdzE3JW94dGkhIzkkIi9KPSg+bVZSKCEjODckJCIwaE9sVmh4QychIzkkIjBKQ1BXS2tOKCEjOTckNyQkIjB3MTclb3h0aSEjOSQiL0o9KD5tVlIoISM4NyQkIi8xWyNRJj5YaiEjOCQiMDYrKiplQ1lcKCEjOTckNyQkIjBjOEQ4dFNWJyEjOSQiMCJwIkchUWowdyEjOTckJCIvMVsjUSY+WGohIzgkIjA2KyoqZUNZXCghIzk3JDckJCIwYzhEOHRTVichIzkkIjAicCJHIVFqMHchIzk3JCQiMCkzXkt1K15rISM5JCIwQDYhZUpgRXchIzk3JDckJCIwaU8lUksoKXlrISM5JCIwJSkqNE0nXHBsKCEjOTckJCIwKTNeS3UrXmshIzkkIjBANiFlSmBFdyEjOTckNyQkIjBwIkchUWowdychIzkkIjBkTF9iNCRmVCEjOTckJCIwclRsSWdBbCchIzkkIjAxd0U2X2BBJSEjOTckNyQkIjByVGxJZ0FsJyEjOSQiMDF3RTZfYEElISM5NyQkIjBpTyVSSygpeWshIzkkIjA8X1JTQE9NJSEjOTckNyQkIjBpTyVSSygpeWshIzkkIjAlKSo0TSdccGwoISM5NyQkIjBta0luZiQqZSchIzkkIjBuSEtlT1N0KCEjOTckNyQkIjA3bmo9XCU+biEjOSQiMHJdJTM5IXAieSEjOTckJCIwbWtJbmYkKmUnISM5JCIwbkhLZU9TdCghIzk3JDckJCIwN25qPVwlPm4hIzkkIjByXSUzOSFwInkhIzk3JCQiMHAiZT0qND51JyEjOSQiMHJEWl0iKjMkeSEjOTckNyQkIjBwIkchUWowdychIzkkIjBfIiplL085JXkhIzk3JCQiMHAiZT0qND51JyEjOSQiMHJEWl0iKjMkeSEjOTckNyQkIjBwIkchUWowdychIzkkIjBkTF9iNCRmVCEjOTckJCIwN1BfSHk4KG8hIzkkIjBbZmsjNENVVCEjOTckNyQkIjB3RTZfYEEvKCEjOSQiMEsmSHhpejlUISM5NyQkIjA3UF9IeTgobyEjOSQiMFtmayM0Q1VUISM5NyQ3JCQiMHAiRyFRajB3JyEjOSQiMF8iKmUvTzkleSEjOTckJCIwLT9LJWUrbXAhIzkkIjB3ISlvOygzdXkhIzk3JDckJCIwd0U2X2BBLyghIzkkIjBIYGxqUmEpeSEjOTckJCIwLT9LJWUrbXAhIzkkIjB3ISlvOygzdXkhIzk3JDckJCIwd0U2X2BBLyghIzkkIjBLJkh4aXo5VCEjOTckJCIwNnB6d0YlXHIhIzkkIi9WYUY5KFw5JSEjODckNyQkIjAkPSg+bVZSSyghIzkkIjBWd1hOZnk+JSEjOTckJCIwNnB6d0YlXHIhIzkkIi9WYUY5KFw5JSEjODckNyQkIjAkPSg+bVZSSyghIzkkIi89NF1CVC15ISM4NyQkIjByUlZUdSJ5cyEjOSQiMHJdJTM5IXAieSEjOTckNyQkIjByUlZUdSJ5cyEjOSQiMHJdJTM5IXAieSEjOTckJCIwd0U2X2BBLyghIzkkIjBIYGxqUmEpeSEjOTckNyQkIjAkPSg+bVZSSyghIzkkIjBWd1hOZnk+JSEjOTckJCIwQUR1P2VHTSghIzkkIjAtJ2UuaTs2VSEjOTckNyQkIjB5V2xIMTVPKCEjOSQiMDF3RTZfYEElISM5NyQkIjBBRHU/ZUdNKCEjOSQiMC0nZS5pOzZVISM5NyQ3JCQiMHlXbEgxNU8oISM5JCIwMXdFNl9gQSUhIzk3JCQiMD5vZ2VnKHp1ISM5JCIwZlBfLWQoPlYhIzk3JDckJCIvcCJHIVFqMHchIzgkIjBwJVxicUZJVyEjOTckJCIwPm9nZWcoenUhIzkkIjBmUF8tZCg+ViEjOTckNyQkIi9wIkchUWowdyEjOCQiMGhYJDQvYm92ISM5NyQkIjApejxMUiVmYyghIzkkIjAicCJHIVFqMHchIzk3JDckJCIwKXo8TFIlZmMoISM5JCIwInAiRyFRajB3ISM5NyQkIjAkPSg+bVZSSyghIzkkIi89NF1CVC15ISM4NyQ3JCQiL3AiRyFRajB3ISM4JCIwcCVcYnFGSVchIzk3JCQiMEw/VEUlejN3ISM5JCIwSEtCUFxVViUhIzk3JDckJCIwYnc5U1svaCghIzkkIjAnKTQkPSg+bVYlISM5NyQkIjBMP1RFJXozdyEjOSQiMEhLQlBcVVYlISM5NyQ3JCQiMGJ3OVNbL2goISM5JCIwJyk0JD0oPm1WJSEjOTckJCIwPi44dkJecSghIzkkIjAlKnlEJylwS2QlISM5NyQ3JCQiMFF4LltRMnYoISM5JCIwbVZSSygpeWslISM5NyQkIjA+Ljh2Ql5xKCEjOSQiMCUqeUQnKXBLZCUhIzk3JDckJCIwUXguW1EydighIzkkIjBtVlJLKCl5ayUhIzk3JCQiME1BI1IjcEV6KCEjOSQiMFF0QU55KT1aISM5NyQ3JCQiMHVhJHA5QG15ISM5JCIwWngmSFw6ZlshIzk3JCQiME1BI1IjcEV6KCEjOSQiMFF0QU55KT1aISM5NyQ3JCQiMHVhJHA5QG15ISM5JCIwWngmSFw6ZlshIzk3JCQiMFgjW2N0KD0oeSEjOSQiL0AnKnApUjIoWyEjODckNyQkIjAoPm1WUksoKXkhIzkkIjBPJWYxNzYxXCEjOTckJCIwWCNbY3QoPSh5ISM5JCIvQCcqcClSMihbISM4NyQ3JCQiMCg+bVZSSygpeSEjOSQiMHZDaCZ5byM0KCEjOTckJCIwKWUkeicqKSlcJXkhIzkkIi8kXDpmKTQkPSghIzg3JDckJCIwKWUkeicqKSlcJXkhIzkkIi8kXDpmKTQkPSghIzg3JCQiMEJFIyozajkieSEjOSQiL2hQS1UqKlJzISM4NyQ3JCQiMDIqUWxidUN4ISM5JCIvSj0oPm1WUighIzg3JCQiMEJFIyozajkieSEjOSQiL2hQS1UqKlJzISM4NyQ3JCQiMDIqUWxidUN4ISM5JCIvSj0oPm1WUighIzg3JCQiL3AiRyFRajB3ISM4JCIwaFgkNC9ib3YhIzk3JDckJCIwKD5tVlJLKCl5ISM5JCIwTyVmMTc2MVwhIzk3JCQiMC43VDlvUiR6ISM5JCIwc3RbUVJhLiYhIzk3JDckJCIvaSJcPiMpWyV6ISM4JCIwRjZfYEEvMiYhIzk3JCQiMC43VDlvUiR6ISM5JCIwc3RbUVJhLiYhIzk3JDckJCIvaSJcPiMpWyV6ISM4JCIwRjZfYEEvMiYhIzk3JCQiLz10WzFcJSl6ISM4JCIvRi83XiIpM18hIzg3JDckJCIwa0NVKipSRSspISM5JCIwMlgzOSFwIkcmISM5NyQkIi89dFsxXCUpeiEjOCQiL0YvN14iKTNfISM4NyQ3JCQiMGtDVSoqUkUrKSEjOSQiMDJYMzkhcCJHJiEjOTckJCIwJUgyXDlbRCEpISM5JCIwaz91aFIkKlEmISM5NyQ3JCQiMCI9WidSRlovKSEjOSQiMCkpeWt1ZEhcJiEjOTckJCIwJUgyXDlbRCEpISM5JCIwaz91aFIkKlEmISM5NyQ3JCQiMCI9WidSRlovKSEjOSQiMCkpeWt1ZEhcJiEjOTckJCIwQWMpejFWYyEpISM5JCIwKnAnKipIJlJ4YiEjOTckNyQkIjApUnZrMSI+MikhIzkkIjBvN0BORFVxJiEjOTckJCIwQWMpejFWYyEpISM5JCIwKnAnKipIJlJ4YiEjOTckNyQkIjApUnZrMSI+MikhIzkkIjBvN0BORFVxJiEjOTckJCIwMyg9cFpYdyEpISM5JCIwbC0nUVtrdGQhIzk3JDckJCIwW2I6MSFvJTMpISM5JCIwW1l4JkhcOmYhIzk3JCQiMDMoPXBaWHchKSEjOSQiMGwtJ1Fba3RkISM5NyQ3JCQiMFpiOjEhbyUzKSEjOSQiMFtZeCZIXDpmISM5NyQkIjB2LSQpKSk9VTMpISM5JCIvKCoqW04qM3pmISM4NyQ3JCQiMCw/W2hrSzMpISM5JCIwRyFRajB3RWghIzk3JCQiMHYtJCkpKT1VMykhIzkkIi8oKipbTiozemYhIzg3JDckJCIwLD9baGtLMykhIzkkIjBHIVFqMHdFaCEjOTckJCIwVDBrVER5MikhIzkkIjBeY1cxX14+JyEjOTckNyQkIjBfeHkoKlF3MSkhIzkkIjA0OSFwIkchUWohIzk3JCQiMFQwa1REeTIpISM5JCIwXmNXMV9ePichIzk3JDckJCIwX3h5KCpRdzEpISM5JCIwNDkhcCJHIVFqISM5NyQkIjB1ZmRBYlkwKSEjOSQiMGN1SUooekJrISM5NyQ3JCQiMHdmOW5Bdi4pISM5JCIwKnlrdWRIXGwhIzk3JCQiMHVmZEFiWTApISM5JCIwY3VJSih6QmshIzk3JDckJCIwd2Y5bkF2LikhIzkkIjAqeWt1ZEhcbCEjOTckJCIwOCUpZnZUNiwpISM5JCIwMlM1LSt4bSchIzk3JDckJCIwMjJnbnJCKnohIzkkIjBwIkchUWowdychIzk3JCQiMDglKWZ2VDYsKSEjOSQiMDJTNS0reG0nISM5NyQ3JCQiMDIyZ25yQip6ISM5JCIwcCJHIVFqMHcnISM5NyQkIjBETVssWkMleiEjOSQiMEdPRG8pW0lwISM5NyQ3JCQiMDI/Mi1pOCR6ISM5JCIvYiJmKTQkPShwISM4NyQkIjBETVssWkMleiEjOSQiMEdPRG8pW0lwISM5NyQ3JCQiMDI/Mi1pOCR6ISM5JCIvYiJmKTQkPShwISM4NyQkIjAoPm1WUksoKXkhIzkkIjB2Q2gmeW8jNCghIzktJSdDVVJWRVNHNmJ0NyQ3JCQiME1jZ243QE4mISM5JCIwJSlRUnhCJXlaISM5NyQkIjBMKzJFbTxMJiEjOSQiMFp4JkhcOmZbISM5NyQ3JCQiMEwrMkVtPEwmISM5JCIwWngmSFw6ZlshIzk3JCQiMCJvZVMiZSdHYCEjOSQiMGh6NiRldXdbISM5NyQ3JCQiMC50VVYqKnpHJiEjOSQiMEY2X2BBLzImISM5NyQkIjAib2VTImUnR2AhIzkkIjBoejYkZXV3WyEjOTckNyQkIjAudFVWKip6RyYhIzkkIjBGNl9gQS8yJiEjOTckJCItT05eWSFHJiEjNiQiMF9MMj5lVDcmISM5NyQ3JCQiMF9nV1BsU0QmISM5JCIwMlgzOSFwIkcmISM5NyQkIi1PTl5ZIUcmISM2JCIwX0wyPmVUNyYhIzk3JDckJCIwX2dXUGxTRCYhIzkkIjAyWDM5IXAiRyYhIzk3JCQiMCl5bHpeeFhfISM5JCIwIlI5aktXaGAhIzk3JDckJCIwbUkqUiFRJEhfISM5JCIwKSl5a3VkSFwmISM5NyQkIjApeWx6XnhYXyEjOSQiMCJSOWpLV2hgISM5NyQ3JCQiMG1JKlIhUSRIXyEjOSQiMCkpeWt1ZEhcJiEjOTckJCIwaFspUSx2QV8hIzkkIjBuJVFcJ3oqKmUmISM5NyQ3JCQiMDRvSkJuTEAmISM5JCIwbzdATkRVcSYhIzk3JCQiMGhbKVEsdkFfISM5JCIwbiVRXCd6KiplJiEjOTckNyQkIjA0b0pCbkxAJiEjOSQiMG83QE5EVXEmISM5NyQkIjB1NiVIIVsqNF8hIzkkIjA4JzRQKVszImUhIzk3JDckJCIwMCJbOFwnZT8mISM5JCIwW1l4JkhcOmYhIzk3JCQiMHU2JUghWyo0XyEjOSQiMDgnNFApWzMiZSEjOTckNyQkIjAwIls4XCdlPyYhIzkkIjBbWXgmSFw6ZiEjOTckJCIwSFkkUk5EMV8hIzkkIjAtei1KKClbLSchIzk3JDckJCIwbSllQGxwMV8hIzkkIjBHIVFqMHdFaCEjOTckJCIwSFkkUk5EMV8hIzkkIjAtei1KKClbLSchIzk3JDckJCIwbSllQGxwMV8hIzkkIjBHIVFqMHdFaCEjOTckJCIwT1RZN0QzQCYhIzkkIjBfVHBBRUZCJyEjOTckNyQkIjBBYCNccChlQCYhIzkkIjA0OSFwIkchUWohIzk3JCQiME9UWTdEM0AmISM5JCIwX1RwQUVGQichIzk3JDckJCIwQWAjXHAoZUAmISM5JCIwNDkhcCJHIVFqISM5NyQkIjAqSEktXzBCXyEjOSQiLyJIVkZAW1YnISM4NyQ3JCQiMHk4WSk0ZExfISM5JCIwKnlrdWRIXGwhIzk3JCQiMCpISS1fMEJfISM5JCIvIkhWRkBbVichIzg3JDckJCIweThZKTRkTF8hIzkkIjAqeWt1ZEhcbCEjOTckJCIwYUYnKSkzYVVfISM5JCIwXD5faHU5aichIzk3JDckJCIvSCE+RCk0Z18hIzgkIjBwIkchUWowdychIzk3JCQiMGFGJykpM2FVXyEjOSQiMFw+X2h1OWonISM5NyQ3JCQiL0ghPkQpNGdfISM4JCIwcCJHIVFqMHcnISM5NyQkIjBKRWVWaiFwXyEjOSQiMEBhL0pdRyNvISM5NyQ3JCQiMC5qSyZHJWZIJiEjOSQiL2IiZik0JD0ocCEjODckJCIwSkVlVmohcF8hIzkkIjBAYS9KXUcjbyEjOTckNyQkIjAuaksmRyVmSCYhIzkkIi9iImYpNCQ9KHAhIzg3JCQiMD1ecDF2REkmISM5JCIwT1dGPiUpKjNxISM5NyQ3JCQiL3NtPyJvPE0mISM4JCIvJFw6Zik0JD0oISM4NyQkIjA9XnAxdkRJJiEjOSQiME9XRj4lKSozcSEjOTckNyQkIi9zbT8ibzxNJiEjOCQiLyRcOmYpNCQ9KCEjODckJCIwLW9tTSM+VmAhIzkkIjBhIWZRKSl5Kj0oISM5NyQ3JCQiME1jZ243QE4mISM5JCIwKHAuKXlAR0EoISM5NyQkIjAtb21NIz5WYCEjOSQiMGEhZlEpKXkqPSghIzk3JDckJCIwVCxwIkchUWomISM5JCIwV1RfKFxnKSlSISM5NyQkIjBrR3FxYzhpJiEjOSQiMERVcV0lMzlTISM5NyQ3JCQiMGtHcXFjOGkmISM5JCIwRFVxXSUzOVMhIzk3JCQiMC9OXk13aGgmISM5JCIwLm4zTy90LSUhIzk3JDckJCIwaDlZNV0qR2IhIzkkIjAxd0U2X2BBJSEjOTckJCIwL05eTXdoaCYhIzkkIjAubjNPL3QtJSEjOTckNyQkIjBoOVk1XSpHYiEjOSQiMDF3RTZfYEElISM5NyQkIjAmSCVSOSM0I1wmISM5JCIvXFI8XmpKViEjODckNyQkIjBubG14RjRYJiEjOSQiMCcpNCQ9KD5tViUhIzk3JCQiMCZIJVI5IzQjXCYhIzkkIi9cUjxeakpWISM4NyQ3JCQiMG5sbXhGNFgmISM5JCIwJyk0JD0oPm1WJSEjOTckJCIwRUM+XCFRKFImISM5JCIwc1U/WU9SaCUhIzk3JDckJCIwaks7Mj5kUSYhIzkkIjBtVlJLKCl5ayUhIzk3JCQiMEVDPlwhUShSJiEjOSQiMHNVP1lPUmglISM5NyQ3JCQiMGpLOzI+ZFEmISM5JCIwbVZSSygpeWslISM5NyQkIjBNY2duN0BOJiEjOSQiMCUpUVJ4QiV5WiEjOTckNyQkIjBNY2duN0BOJiEjOSQiMChwLil5QEdBKCEjOTckJCIwYG1xdWIhKlEmISM5JCIwWURSKillbU8oISM5NyQ3JCQiMHZxaCM0IXlSJiEjOSQiL0o9KD5tVlIoISM4NyQkIjBgbXF1YiEqUSYhIzkkIjBZRFIqKWVtTyghIzk3JDckJCIwdnFoIzQheVImISM5JCIvSj0oPm1WUighIzg3JCQiMHBYNE8+NFcmISM5JCIwKilcIip5RyFSdiEjOTckNyQkIjAtJFEqUmhhWSYhIzkkIjAicCJHIVFqMHchIzk3JCQiMHBYNE8+NFcmISM5JCIwKilcIip5RyFSdiEjOTckNyQkIjAtJFEqUmhhWSYhIzkkIjAicCJHIVFqMHchIzk3JCQiMCZSJWVBKmUqXCYhIzkkIi02JypSSDF4ISM2NyQ3JCQiME9paHNDaWEmISM5JCIwcl0lMzkhcCJ5ISM5NyQkIjAmUiVlQSplKlwmISM5JCItNicqUkgxeCEjNjckNyQkIjBPaWhzQ2lhJiEjOSQiMHJdJTM5IXAieSEjOTckJCIuQ2NwUmNjJiEjNyQiMHczJVxQLW95ISM5NyQ3JCQiMFQscCJHIVFqJiEjOSQiMFwjUj9EXDYhKSEjOTckJCIuQ2NwUmNjJiEjNyQiMHczJVxQLW95ISM5NyQ3JCQiMFtZeCZIXDpmISM5JCIwL09ZIXlxRU4hIzk3JCQiMDNBIkh4bHBlISM5JCIwbHVkSFw6ZiQhIzk3JDckJCIwM0EiSHhscGUhIzkkIjBsdWRIXDpmJCEjOTckJCIwNjdAeF08JGUhIzkkIjBWK10kZk5hTyEjOTckNyQkIi9zI1E5VWB0JiEjOCQiMFgzOSFwIkchUSEjOTckJCIwNjdAeF08JGUhIzkkIjBWK10kZk5hTyEjOTckNyQkIi9zI1E5VWB0JiEjOCQiMFgzOSFwIkchUSEjOTckJCIwVCxwIkchUWomISM5JCIwV1RfKFxnKSlSISM5NyQ3JCQiMFQscCJHIVFqJiEjOSQiMFwjUj9EXDYhKSEjOTckJCIwPWcxNlQnUmMhIzkkIjBXbFBIIXpCISkhIzk3JDckJCIwUWMqZi87VWMhIzkkIjBeJTM5IXAiRyEpISM5NyQkIjA9ZzE2VCdSYyEjOSQiMFdsUEghekIhKSEjOTckNyQkIjBRYypmLztVYyEjOSQiMF4lMzkhcCJHISkhIzk3JCQiMC0hKT5EPSU+ZCEjOSQiME40TS9EXzwpISM5NyQ3JCQiMDYoPiRSWTB3JiEjOSQiMEo9KD5tVlIjKSEjOTckJCIwLSEpPkQ9JT5kISM5JCIwTjRNL0RfPCkhIzk3JDckJCIwNig+JFJZMHcmISM5JCIwSj0oPm1WUiMpISM5NyQkIjBpak4rc3MhZSEjOSQiMFliYEwtMUspISM5NyQ3JCQiMCd6XnIqSCIqKmUhIzkkIjA3X2BBLzJYKSEjOTckJCIwaWpOK3NzIWUhIzkkIjBZYmBMLTFLKSEjOTckNyQkIjAnel5yKkgiKiplISM5JCIwN19gQS8yWCkhIzk3JCQiMCQzaSI+Y1YhZiEjOSQiME5ZKip6YyFmJSkhIzk3JDckJCIwW1l4JkhcOmYhIzkkIi9CTFhKW3QlKSEjODckJCIwJDNpIj5jViFmISM5JCIwTlkqKnpjIWYlKSEjOTckNyQkIjBiImYpNCQ9KD4nISM5JCIwZHAmb3drQUshIzk3JCQiMGtER0gxSy8nISM5JCIwJjM5IXAiRyFRJCEjOTckNyQkIjBrREdIMUsvJyEjOSQiMCYzOSFwIkchUSQhIzk3JCQiMFtZeCZIXDpmISM5JCIwL09ZIXlxRU4hIzk3JDckJCIwW1l4JkhcOmYhIzkkIi9CTFhKW3QlKSEjODckJCIwWCtsLjU7LCchIzkkIjBXPz4tJSkpKmUpISM5NyQ3JCQiMDliUzhkRjMnISM5JCIwI2YpNCQ9KD5tKSEjOTckJCIwWCtsLjU7LCchIzkkIjBXPz4tJSkpKmUpISM5NyQ3JCQiMDliUzhkRjMnISM5JCIwI2YpNCQ9KD5tKSEjOTckJCIwQDoyJVFnR2ghIzkkIjA8JFJ1aVM4KCkhIzk3JDckJCIwYiJmKTQkPSg+JyEjOSQiMCopbzIlXFJ4KCkhIzk3JCQiMEA6MiVRZ0doISM5JCIwPCRSdWlTOCgpISM5NyQ3JCQiMGlPJVJLKCl5ayEjOSQiMEFtXypIeUZJISM5NyQkIjBBLnQqeiczRichIzkkIjAvMlgzOSFwSiEjOTckNyQkIjBBLnQqeiczRichIzkkIjAvMlgzOSFwSiEjOTckJCIwYiJmKTQkPSg+JyEjOSQiMGRwJm93a0FLISM5NyQ3JCQiMGIiZik0JD0oPichIzkkIjAqKW8yJVxSeCgpISM5NyQkIjBwZEI4YytFJyEjOSQiMDcmSGhZM0UpKSEjOTckNyQkIi9oOys+KTRMJyEjOCQiMHM+bVZSSygpKSEjOTckJCIwcGRCOGMrRSchIzkkIjA3JkhoWTNFKSkhIzk3JDckJCIvaDsrPik0TCchIzgkIjBzPm1WUksoKSkhIzk3JCQiMHowIlJWTjFrISM5JCIwJXknPWhHdyMqKSEjOTckNyQkIjBpTyVSSygpeWshIzkkIjBIRzhFKUdzKikhIzk3JCQiMHowIlJWTjFrISM5JCIwJXknPWhHdyMqKSEjOTckNyQkIjBwIkchUWowdychIzkkIjA7JyopbzZeQEghIzk3JCQiMFddXSo0I0dtJyEjOSQiMEN0KXlrdWRIISM5NyQ3JCQiMFddXSo0I0dtJyEjOSQiMEN0KXlrdWRIISM5NyQkIjBpTyVSSygpeWshIzkkIjBBbV8qSHlGSSEjOTckNyQkIjBpTyVSSygpeWshIzkkIjBIRzhFKUdzKikhIzk3JCQiMDwiUSUqW3l2bCEjOSQiMDZYNUlCPSwqISM5NyQ3JCQiMHAiRyFRajB3JyEjOSQiMGlpTjdII3khKiEjOTckJCIwPCJRJSpbeXZsISM5JCIwNlg1SUI9LCohIzk3JDckJCIwcCJHIVFqMHcnISM5JCIwOycqKW82XkBIISM5NyQkIjBEWiNHXVw6byEjOSQiMDIqKkd1WmwiSCEjOTckNyQkIjB3RTZfYEEvKCEjOSQiMFRtIyo9MVcqRyEjOTckJCIwRFojR11cOm8hIzkkIjAyKipHdVpsIkghIzk3JDckJCIwcCJHIVFqMHcnISM5JCIwaWlON0gjeSEqISM5NyQkIjBfdTl5OHp3JyEjOSQiLyplOEMlKip5ISohIzg3JDckJCIwQCl5dlE6RW8hIzkkIjBfYEEvMlgzKiEjOTckJCIwX3U5eTh6dychIzkkIi8qZThDJSoqeSEqISM4NyQ3JCQiMEApeXZROkVvISM5JCIwX2BBLzJYMyohIzk3JCQiMCRbc0ZoUjxxISM5JCIwKFxJKDNdSjUqISM5NyQ3JCQiMHdFNl9gQS8oISM5JCIweiZwYjBNMCIqISM5NyQkIjAkW3NGaFI8cSEjOSQiMChcSSgzXUo1KiEjOTckNyQkIjB3RTZfYEEvKCEjOSQiMFRtIyo9MVcqRyEjOTckJCIweiZHOmFZNnIhIzkkIjAoUkRldiRlIUghIzk3JDckJCIwJD0oPm1WUksoISM5JCIwKVxDdFspXCVIISM5NyQkIjB6Jkc6YVk2ciEjOSQiMChSRGV2JGUhSCEjOTckNyQkIjAkPSg+bVZSSyghIzkkIjBjUShRdTJiISohIzk3JCQiLzklKjMobyJmciEjOCQiMF9gQS8yWDMqISM5NyQ3JCQiLzklKjMobyJmciEjOCQiMF9gQS8yWDMqISM5NyQkIjB3RTZfYEEvKCEjOSQiMHomcGIwTTAiKiEjOTckNyQkIjAkPSg+bVZSSyghIzkkIjApXEN0WylcJUghIzk3JCQiMCYqKXpvJT5cTCghIzkkIi9IdkJZXlxIISM4NyQ3JCQiMCNbam08Q190ISM5JCIwQ3QpeWt1ZEghIzk3JCQiMCYqKXpvJT5cTCghIzkkIi9IdkJZXlxIISM4NyQ3JCQiMCNbam08Q190ISM5JCIwQ3QpeWt1ZEghIzk3JCQiMCJcO1xNVzZ2ISM5JCIwQjdUQypRR0khIzk3JDckJCIvcCJHIVFqMHchIzgkIjA8Q3EhKUhpMiQhIzk3JCQiMCJcO1xNVzZ2ISM5JCIwQjdUQypRR0khIzk3JDckJCIwJD0oPm1WUksoISM5JCIwY1EoUXUyYiEqISM5NyQkIjBZLFU0SzZWKCEjOSQiLzgzPWQ2LyEqISM4NyQ3JCQiL3AiRyFRajB3ISM4JCIwMzVpYEVQIyopISM5NyQkIjBZLFU0SzZWKCEjOSQiLzgzPWQ2LyEqISM4NyQ3JCQiL3AiRyFRajB3ISM4JCIwPENxISlIaTIkISM5NyQkIjBtW0kmUmJwdyEjOSQiMEFMPShSMkBKISM5NyQ3JCQiMGRrPzMoUUZ4ISM5JCIwLzJYMzkhcEohIzk3JCQiMG1bSSZSYnB3ISM5JCIwQUw9KFIyQEohIzk3JDckJCIwZGs/MyhRRnghIzkkIjAvMlgzOSFwSiEjOTckJCIwXlpuKSo9cCF5ISM5JCIwKkc+LXlKSEshIzk3JDckJCIwKD5tVlJLKCl5ISM5JCIwJnl1XFojNEkkISM5NyQkIjBeWm4pKj1wIXkhIzkkIjAqRz4teUpISyEjOTckNyQkIjAoPm1WUksoKXkhIzkkIjAvJnliOjYqcCkhIzk3JCQiLyk+JFJ4enN3ISM4JCIwcz5tVlJLKCkpISM5NyQ3JCQiLyk+JFJ4enN3ISM4JCIwcz5tVlJLKCkpISM5NyQkIi9wIkchUWowdyEjOCQiMDM1aWBFUCMqKSEjOTckNyQkIjAoPm1WUksoKXkhIzkkIjAmeXVcWiM0SSQhIzk3JCQiMCRcIXAkPiY+JHohIzkkIjBpM19wNW9NJCEjOTckNyQkIjBsaT8iPSEpZXohIzkkIjAmMzkhcCJHIVEkISM5NyQkIjAkXCFwJD4mPiR6ISM5JCIwaTNfcDVvTSQhIzk3JDckJCIwbGk/Ij0hKWV6ISM5JCIwJjM5IXAiRyFRJCEjOTckJCIwdjA+KFI/ViEpISM5JCIwIz1mdSNSWVokISM5NyQ3JCQiMFdBNyc9KCpIIikhIzkkIjBsdWRIXDpmJCEjOTckJCIwdjA+KFI/ViEpISM5JCIwIz1mdSNSWVokISM5NyQ3JCQiMFdBNyc9KCpIIikhIzkkIjBsdWRIXDpmJCEjOTckJCIwcCk+blMhWzkpISM5JCIwImZ2M29xNE8hIzk3JDckJCIwLzJYMzkhcCIpISM5JCIwKSopM25eQFhPISM5NyQkIjBwKT5uUyFbOSkhIzkkIjAiZnYzb3E0TyEjOTckNyQkIjAvMlgzOSFwIikhIzkkIjAlZWo2UW5hJCkhIzk3JCQiMGV4LHNFeTQpISM5JCIwN19gQS8yWCkhIzk3JDckJCIwZXgsc0V5NCkhIzkkIjA3X2BBLzJYKSEjOTckJCIwJ1E+biI0Uih6ISM5JCIuUEwiSC4oZikhIzc3JDckJCIwKFEhXClbRkB6ISM5JCIwI2YpNCQ9KD5tKSEjOTckJCIwJ1E+biI0Uih6ISM5JCIuUEwiSC4oZikhIzc3JDckJCIwKFEhXClbRkB6ISM5JCIwI2YpNCQ9KD5tKSEjOTckJCIwKD5tVlJLKCl5ISM5JCIwLyZ5Yjo2KnApISM5NyQ3JCQiMC8yWDM5IXAiKSEjOSQiMCkqKTNuXkBYTyEjOTckJCIwRDEqeiJwekIpISM5JCIwL2YpejA1XlAhIzk3JDckJCIwYnlzdSxfRSkhIzkkIjBYMzkhcCJHIVEhIzk3JCQiMEQxKnoicHpCKSEjOSQiMC9mKXowNV5QISM5NyQ3JCQiMGJ5c3UsX0UpISM5JCIwWDM5IXAiRyFRISM5NyQkIjBrSm5YJzNBJCkhIzkkIjAiUSh5QSFHKipRISM5NyQ3JCQiLlhLUmJyUCkhIzckIjBEVXFdJTM5UyEjOTckJCIwa0puWCczQSQpISM5JCIwIlEoeUEhRyoqUSEjOTckNyQkIi5YS1JiclApISM3JCIwRFVxXSUzOVMhIzk3JCQiLydmKipITSEpUikhIzgkIjBrJzNecGVgUyEjOTckNyQkIjA2X2BBLzJYKSEjOSQiMF5rPCJ5T3ZUISM5NyQkIi8nZioqSE0hKVIpISM4JCIwayczXnBlYFMhIzk3JDckJCIwNl9gQS8yWCkhIzkkIjBWJDRnO2NEeSEjOTckJCIwRDhScHhoTikhIzkkIjBeJTM5IXAiRyEpISM5NyQ3JCQiMEQ4UnB4aE4pISM5JCIwXiUzOSFwIkchKSEjOTckJCIwJVtgXCdvaUcpISM5JCIwWVpmcCZcXiIpISM5NyQ3JCQiMC4keTtUZlMjKSEjOSQiMEo9KD5tVlIjKSEjOTckJCIwJVtgXCdvaUcpISM5JCIwWVpmcCZcXiIpISM5NyQ3JCQiMC4keTtUZlMjKSEjOSQiMEo9KD5tVlIjKSEjOTckJCIwLzJYMzkhcCIpISM5JCIwJWVqNlFuYSQpISM5NyQ3JCQiMDZfYEEvMlgpISM5JCIwXms8InlPdlQhIzk3JCQiMDhRRUQhSG4lKSEjOSQiMGE2QWY3SEAlISM5NyQ3JCQiL1snUlxZO1opISM4JCIwMXdFNl9gQSUhIzk3JCQiMDhRRUQhSG4lKSEjOSQiMGE2QWY3SEAlISM5NyQ3JCQiL1snUlxZO1opISM4JCIwMXdFNl9gQSUhIzk3JCQiMEowMSVwd0kmKSEjOSQiMCcqcD1vc2xQJSEjOTckNyQkIjA9U11bKFtcJikhIzkkIjAnKTQkPSg+bVYlISM5NyQkIjBKMDElcHdJJikhIzkkIjAnKnA9b3NsUCUhIzk3JDckJCIwPVNdWyhbXCYpISM5JCIwJyk0JD0oPm1WJSEjOTckJCIwclNsZSFwJ2UpISM5JCIwQF9JYigqZWElISM5NyQ3JCQiMGQiPk1ZYTknKSEjOSQiMG1WUksoKXlrJSEjOTckJCIwclNsZSFwJ2UpISM5JCIwQF9JYigqZWElISM5NyQ3JCQiMGQiPk1ZYTknKSEjOSQiMG1WUksoKXlrJSEjOTckJCIwIik+NCg9aE4nKSEjOSQiMHAsYT51L3MlISM5NyQ3JCQiMCRRLHlLNG8nKSEjOSQiMFp4JkhcOmZbISM5NyQkIjAiKT40KD1oTicpISM5JCIwcCxhPnUvcyUhIzk3JDckJCIwJFEseUs0bycpISM5JCIwWngmSFw6ZlshIzk3JCQiMCllaiUzOHpuKSEjOSQiMFdbMiplLCtcISM5NyQ3JCQiMC8qekAoZTZyKSEjOSQiMEY2X2BBLzImISM5NyQkIjApZWolMzh6bikhIzkkIjBXWzIqZSwrXCEjOTckNyQkIjAvKnpAKGU2cikhIzkkIjBGNl9gQS8yJiEjOTckJCIwMjxDKWYiUXIpISM5JCIwTllJS2NWMyYhIzk3JDckJCIwPSg+bVZSSygpISM5JCIwNlhGW1lPPyYhIzk3JCQiMDI8QylmIlFyKSEjOSQiME5ZSUtjVjMmISM5NyQ3JCQiMD0oPm1WUksoKSEjOSQiMEBzZDBtJil6JyEjOTckJCIwKD1mKmZVTHEpISM5JCIvYiJmKTQkPShwISM4NyQ3JCQiMCg9ZipmVUxxKSEjOSQiL2IiZik0JD0ocCEjODckJCIweFkpXFcob3ApISM5JCIvJHlKIzRaKSpwISM4NyQ3JCQiMHVeQXFeI2UnKSEjOSQiLyRcOmYpNCQ9KCEjODckJCIweFkpXFcob3ApISM5JCIvJHlKIzRaKSpwISM4NyQ3JCQiMHVeQXFeI2UnKSEjOSQiLyRcOmYpNCQ9KCEjODckJCIvI0d2TCVvUCcpISM4JCIwLl5JNkpURCghIzk3JDckJCIwKlEqKWYzXC0nKSEjOSQiL0o9KD5tVlIoISM4NyQkIi8jR3ZMJW9QJykhIzgkIjAuXkk2SlREKCEjOTckNyQkIjAqUSopZjNcLScpISM5JCIvSj0oPm1WUighIzg3JCQiMFRnRSdIc2UmKSEjOSQiMG9OKVwoPllfKCEjOTckNyQkIi8wKTNrKClcYCkhIzgkIjAicCJHIVFqMHchIzk3JCQiMFRnRSdIc2UmKSEjOSQiMG9OKVwoPllfKCEjOTckNyQkIi8wKTNrKClcYCkhIzgkIjAicCJHIVFqMHchIzk3JCQiMHhWb1VkY1gpISM5JCIwJz5MMmw9OHkhIzk3JDckJCIwOTc6LTdXWCkhIzkkIjByXSUzOSFwInkhIzk3JCQiMHhWb1VkY1gpISM5JCIwJz5MMmw9OHkhIzk3JDckJCIwOTc6LTdXWCkhIzkkIjByXSUzOSFwInkhIzk3JCQiMDZfYEEvMlgpISM5JCIwViQ0ZztjRHkhIzk3JDckJCIwPSg+bVZSSygpISM5JCIwNlhGW1lPPyYhIzk3JCQiMCd5OyN6Q1F1KSEjOSQiMDFuOEs8SkYmISM5NyQ3JCQiL3ZnQjIlXHUpISM4JCIwMlgzOSFwIkcmISM5NyQkIjAneTsjekNRdSkhIzkkIjAxbjhLPEpGJiEjOTckNyQkIjBeMk9zU1x1KSEjOSQiMDJYMzkhcCJHJiEjOTckJCIwYUQpRyoqXG4oKSEjOSQiL3dddSZHbVkmISM4NyQ3JCQiMEJWbCpmMHEoKSEjOSQiMCkpeWt1ZEhcJiEjOTckJCIwYUQpRyoqXG4oKSEjOSQiL3dddSZHbVkmISM4NyQ3JCQiMEJWbCpmMHEoKSEjOSQiMCkpeWt1ZEhcJiEjOTckJCIwJDRIP3EiUXkpISM5JCIwUFU6T2VjbSYhIzk3JDckJCIwYVdPT3hpeSkhIzkkIjBvN0BORFVxJiEjOTckJCIwJDRIP3EiUXkpISM5JCIwUFU6T2VjbSYhIzk3JDckJCIwYVdPT3hpeSkhIzkkIjBvN0BORFVxJiEjOTckJCIvZkJEL2AjeikhIzgkIjBXbk0iNFJxZSEjOTckNyQkIjBzclhRKCpReikhIzkkIjBbWXgmSFw6ZiEjOTckJCIvZkJEL2AjeikhIzgkIjBXbk0iNFJxZSEjOTckNyQkIjBzclhRKCpReikhIzkkIjBbWXgmSFw6ZiEjOTckJCIwczcpem4/JHopISM5JCIwam9KRF42MychIzk3JDckJCIwamUnSEYwJHopISM5JCIwRyFRajB3RWghIzk3JCQiMHM3KXpuPyR6KSEjOSQiMGpvSkReNjMnISM5NyQ3JCQiMGplJ0hGMCR6KSEjOSQiMEchUWowd0VoISM5NyQkIjA7bSo+VT8meSkhIzkkIjBOKG95MlUpSCchIzk3JDckJCIwUjZORkdQeSkhIzkkIjA0OSFwIkchUWohIzk3JCQiMDttKj5VPyZ5KSEjOSQiME4ob3kyVSlIJyEjOTckNyQkIjBSNk5GR1B5KSEjOSQiMDQ5IXAiRyFRaiEjOTckJCIwXmRtKEhrbigpISM5JCIway1vSmZHXychIzk3JDckJCIwNClvVW12bCgpISM5JCIwKnlrdWRIXGwhIzk3JCQiMF5kbShIa24oKSEjOSQiMGstb0pmR18nISM5NyQ3JCQiMDQpb1VtdmwoKSEjOSQiMCp5a3VkSFxsISM5NyQkIjBkO3hibCRSKCkhIzkkIjA6VW0pXExibiEjOTckNyQkIjBsJVspPjgpUSgpISM5JCIwcCJHIVFqMHcnISM5NyQkIjBkO3hibCRSKCkhIzkkIjA6VW0pXExibiEjOTckNyQkIjBsJVspPjgpUSgpISM5JCIwcCJHIVFqMHcnISM5NyQkIjA9KD5tVlJLKCkhIzkkIjBAc2QwbSYpeichIzktJSdDVVJWRVNHNmJ4NyQ3JCQiMDhATkRVcV0lISM5JCIwVyhHZSJIIj5bISM5NyQkIjBpJD5jOSgpKlwlISM5JCIwWngmSFw6ZlshIzk3JDckJCIwaSQ+YzkoKSpcJSEjOSQiMFp4JkhcOmZbISM5NyQkIjBUO1B6Kj4qXCUhIzkkIi5KV3hPXSdbISM3NyQ3JCQiLkNQK10mb1chIzckIjBGNl9gQS8yJiEjOTckJCIwVDtQeio+KlwlISM5JCIuSld4T10nWyEjNzckNyQkIi5DUCtdJm9XISM3JCIwRjZfYEEvMiYhIzk3JCQiMChwdTxLdWxXISM5JCIwKj0vN29SLF4hIzk3JDckJCIwXCJbM2BFV1chIzkkIjAyWDM5IXAiRyYhIzk3JCQiMChwdTxLdWxXISM5JCIwKj0vN29SLF4hIzk3JDckJCIwXCJbM2BFV1chIzkkIjAyWDM5IXAiRyYhIzk3JCQiMClmT0dXJDRXJSEjOSQiMFY2KDQ1RkpgISM5NyQ3JCQiLlp6TXBsVSUhIzckIjApKXlrdWRIXCYhIzk3JCQiMClmT0dXJDRXJSEjOSQiMFY2KDQ1RkpgISM5NyQ3JCQiLlp6TXBsVSUhIzckIjApKXlrdWRIXCYhIzk3JCQiMGVZK2hJUVUlISM5JCIweiUzemtPYmIhIzk3JDckJCIwYjs2JSpSXlQlISM5JCIwbzdATkRVcSYhIzk3JCQiMGVZK2hJUVUlISM5JCIweiUzemtPYmIhIzk3JDckJCIwYjs2JSpSXlQlISM5JCIwbzdATkRVcSYhIzk3JCQiL1FIaCkpbzhXISM4JCIwPSRHJ1JTVXgmISM5NyQ3JCQiMD4iXGA0eDRXISM5JCIwW1l4JkhcOmYhIzk3JCQiL1FIaCkpbzhXISM4JCIwPSRHJ1JTVXgmISM5NyQ3JCQiMD4iXGA0eDRXISM5JCIwW1l4JkhcOmYhIzk3JCQiMGZSUjtRKjRXISM5JCIwa0tcLUAkKSlmISM5NyQ3JCQiMHdzJikzbS5UJSEjOSQiMEchUWowd0VoISM5NyQkIjBmUlI7USo0VyEjOSQiMGtLXC1AJCkpZiEjOTckNyQkIjB3cyYpM20uVCUhIzkkIjBHIVFqMHdFaCEjOTckJCIwLCopKT0hZUBUJSEjOSQiMFBhJFJQI3o+JyEjOTckNyQkIjB1Y04rT3BUJSEjOSQiMDQ5IXAiRyFRaiEjOTckJCIwLCopKT0hZUBUJSEjOSQiMFBhJFJQI3o+JyEjOTckNyQkIjB1Y04rT3BUJSEjOSQiMDQ5IXAiRyFRaiEjOTckJCIwRGlXbWkrVSUhIzkkIjBDMzMnR0UuayEjOTckNyQkIjBWSyFHJylmSFchIzkkIjAqeWt1ZEhcbCEjOTckJCIwRGlXbWkrVSUhIzkkIjBDMzMnR0UuayEjOTckNyQkIjBWSyFHJylmSFchIzkkIjAqeWt1ZEhcbCEjOTckJCIwQ3RnMyFcTFchIzkkIjAiUUIrKmZXZychIzk3JDckJCIwJipmISpwI2VbVyEjOSQiMHAiRyFRajB3JyEjOTckJCIwQ3RnMyFcTFchIzkkIjAiUUIrKmZXZychIzk3JDckJCIwJipmISpwI2VbVyEjOSQiMHAiRyFRajB3JyEjOTckJCIwVl1wRSZSX1chIzkkIjBzNC1pWzohbyEjOTckNyQkIjA+djdtTVVaJSEjOSQiL2IiZik0JD0ocCEjODckJCIwVl1wRSZSX1chIzkkIjBzNC1pWzohbyEjOTckNyQkIjA+djdtTVVaJSEjOSQiL2IiZik0JD0ocCEjODckJCIwKUcqW0xab1olISM5JCIwbycpWzx4VypwISM5NyQ3JCQiMFszU0FIcV0lISM5JCIvJFw6Zik0JD0oISM4NyQkIjApRypbTFpvWiUhIzkkIjBvJylbPHhXKnAhIzk3JDckJCIwWzNTQUhxXSUhIzkkIi8kXDpmKTQkPSghIzg3JCQiMCI0dFUvLjJYISM5JCIwJz5rXHU1JD0oISM5NyQ3JCQiMDhATkRVcV0lISM5JCIwTGFrKCpvSj0oISM5NyQkIjAiNHRVLy4yWCEjOSQiMCc+a1x1NSQ9KCEjOTckNyQkIi9pTyVSSygpeSUhIzgkIjBIeSdwaUAjbyQhIzk3JCQiL0tjNjlOWFohIzgkIjBYMzkhcCJHIVEhIzk3JDckJCIvS2M2OU5YWiEjOCQiMFgzOSFwIkchUSEjOTckJCIwZDApR3ZdTVohIzkkIjAjKnkwYiZbVlEhIzk3JDckJCIvTnhvc2d5WSEjOCQiMERVcV0lMzlTISM5NyQkIjBkMClHdl1NWiEjOSQiMCMqeTBiJltWUSEjOTckNyQkIi9OeG9zZ3lZISM4JCIwRFVxXSUzOVMhIzk3JCQiLz1QInBkWGwlISM4JCIwMClHTWJyOVQhIzk3JDckJCIwKHl3eTQoPWklISM5JCIwMXdFNl9gQSUhIzk3JCQiLz1QInBkWGwlISM4JCIwMClHTWJyOVQhIzk3JDckJCIwKHl3eTQoPWklISM5JCIwMXdFNl9gQSUhIzk3JCQiMCwqUl5EVCFmJSEjOSQiMFgsXCo+NHVWISM5NyQ3JCQiMCopeTRVbVJkJSEjOSQiMCcpNCQ9KD5tViUhIzk3JCQiMCwqUl5EVCFmJSEjOSQiMFgsXCo+NHVWISM5NyQ3JCQiMCopeTRVbVJkJSEjOSQiMCcpNCQ9KD5tViUhIzk3JCQiMCMqR0EyWSZSWCEjOSQiMCNHIipmJTROaSUhIzk3JDckJCIwV1AmUSNIUmAlISM5JCIwbVZSSygpeWslISM5NyQkIjAjKkdBMlkmUlghIzkkIjAjRyIqZiU0TmklISM5NyQ3JCQiMFdQJlEjSFJgJSEjOSQiMG1WUksoKXlrJSEjOTckJCIwOEBORFVxXSUhIzkkIjBXKEdlIkgiPlshIzk3JDckJCIwOEBORFVxXSUhIzkkIjBMYWsoKm9KPSghIzk3JCQiMDk1R1JZbWAlISM5JCIwTTtGNGpAUCghIzk3JDckJCIwYSwqPXRNVFghIzkkIi9KPSg+bVZSKCEjODckJCIwOTVHUlltYCUhIzkkIjBNO0Y0akBQKCEjOTckNyQkIjBhLCo9dE1UWCEjOSQiL0o9KD5tVlIoISM4NyQkIjBMVG4/RzVkJSEjOSQiMHcsekxXd2IoISM5NyQ3JCQiMDk9MyYpKilHZSUhIzkkIjAicCJHIVFqMHchIzk3JCQiMExUbj9HNWQlISM5JCIwdyx6TFd3YighIzk3JDckJCIwOT0zJikqKUdlJSEjOSQiMCJwIkchUWowdyEjOTckJCIwcFAiKipmXzVZISM5JCIwSFEjKmYpR1J4ISM5NyQ3JCQiMDtMOU14Q2olISM5JCIwcl0lMzkhcCJ5ISM5NyQkIjBwUCIqKmZfNVkhIzkkIjBIUSMqZilHUnghIzk3JDckJCIwO0w5TXhDaiUhIzkkIjByXSUzOSFwInkhIzk3JCQiMHZgblQuY2wlISM5JCIwMGc7OVtuInohIzk3JDckJCIwSDM/bzg2cCUhIzkkIjBeJTM5IXAiRyEpISM5NyQkIjB2YG5ULmNsJSEjOSQiMDBnOzlbbiJ6ISM5NyQ3JCQiMEgzP284NnAlISM5JCIwXiUzOSFwIkchKSEjOTckJCIwQyFwW04mb3ElISM5JCIwW1QkWyJ5JiozKSEjOTckNyQkIjApeXgvPi1nWiEjOSQiMEo9KD5tVlIjKSEjOTckJCIwQyFwW04mb3ElISM5JCIwW1QkWyJ5JiozKSEjOTckNyQkIjApeXgvPi1nWiEjOSQiMEo9KD5tVlIjKSEjOTckJCIwJylRKW90LGxaISM5JCIwI1EnKSkpR0FkIykhIzk3JDckJCIvaU8lUksoKXklISM4JCIvTU0kemd5SikhIzg3JCQiMCcpUSlvdCxsWiEjOSQiMCNRJykpKUdBZCMpISM5NyQ3JCQiMEY2X2BBLzImISM5JCIwemNFUDwyLSQhIzk3JCQiLzszVnEoXCpcISM4JCIwLzJYMzkhcEohIzk3JDckJCIvOzNWcShcKlwhIzgkIjAvMlgzOSFwSiEjOTckJCIwUllzPnI/J1whIzkkIi8yKXpleC1EJCEjODckNyQkIjBGW2F1NDAhXCEjOSQiMCYzOSFwIkchUSQhIzk3JCQiMFJZcz5yPydcISM5JCIvMil6ZXgtRCQhIzg3JDckJCIwRlthdTQwIVwhIzkkIjAmMzkhcCJHIVEkISM5NyQkIjBwR0I/ZVkkWyEjOSQiMHktKVJcNWROISM5NyQ3JCQiMC5fa3FuJj5bISM5JCIwbHVkSFw6ZiQhIzk3JCQiMHBHQj9lWSRbISM5JCIweS0pUlw1ZE4hIzk3JDckJCIwLl9rcW4mPlshIzkkIjBsdWRIXDpmJCEjOTckJCIvaU8lUksoKXklISM4JCIwSHkncGlAI28kISM5NyQ3JCQiL2lPJVJLKCl5JSEjOCQiL01NJHpneUopISM4NyQkIjAzYGcqR1JCWyEjOSQiMCZwM1wpM1pVKSEjOTckNyQkIjA9KlJTJG9aJFshIzkkIjA3X2BBLzJYKSEjOTckJCIwM2BnKkdSQlshIzkkIjAmcDNcKTNaVSkhIzk3JDckJCIwPSpSUyRvWiRbISM5JCIwN19gQS8yWCkhIzk3JCQiLiQ+Iio0MCUpWyEjNyQiMCNlTyQpR1shZikhIzk3JDckJCIwInBjIkhiIz1cISM5JCIwI2YpNCQ9KD5tKSEjOTckJCIuJD4iKjQwJSlbISM3JCIwI2VPJClHWyFmKSEjOTckNyQkIjAicGMiSGIjPVwhIzkkIjAjZik0JD0oPm0pISM5NyQkIjA2WC5iWD8mXCEjOSQiMGFOJ3BYdl0oKSEjOTckNyQkIjBgOGAmUW86XSEjOSQiMHM+bVZSSygpKSEjOTckJCIwNlguYlg/JlwhIzkkIjBhTidwWHZdKCkhIzk3JDckJCIwYDhgJlFvOl0hIzkkIjBzPm1WUksoKSkhIzk3JCQiMG0+YzE/JkddISM5JCIwVTgpKUdtWSEqKSEjOTckNyQkIjBGNl9gQS8yJiEjOSQiMEVMS2txJHoqKSEjOTckJCIwbT5jMT8mR10hIzkkIjBVOCkpR21ZISopISM5NyQ3JCQiME1jZ243QE4mISM5JCIwPmR3WFUvYiMhIzk3JCQiMHZkMFtHR0EmISM5JCIwV1JLKCl5a3UjISM5NyQ3JCQiMHZkMFtHR0EmISM5JCIwV1JLKCl5a3UjISM5NyQkIjB0Kik+Nj41OCYhIzkkIjBSKkdZISpIN0ghIzk3JDckJCIwYmZNZFxHNSYhIzkkIjBDdCl5a3VkSCEjOTckJCIwdCopPjY+NTgmISM5JCIwUipHWSEqSDdIISM5NyQ3JCQiMGJmTWRcRzUmISM5JCIwQ3QpeWt1ZEghIzk3JCQiMEY2X2BBLzImISM5JCIwemNFUDwyLSQhIzk3JDckJCIwRjZfYEEvMiYhIzkkIjBFTEtrcSR6KikhIzk3JCQiMCllXm5TYzJeISM5JCIwMURJKjNsYyEqISM5NyQ3JCQiMD0uRydcUEReISM5JCIwX2BBLzJYMyohIzk3JCQiMCllXm5TYzJeISM5JCIwMURJKjNsYyEqISM5NyQ3JCQiMD0uRydcUEReISM5JCIwX2BBLzJYMyohIzk3JCQiMEEtSTohUik9JiEjOSQiMDZXWCQqKUgyIyohIzk3JDckJCIwJVEnSHNiIlxfISM5JCIwSygpeWt1ZEgqISM5NyQkIjBBLUk6IVIpPSYhIzkkIjA2V1gkKilIMiMqISM5NyQ3JCQiMCVRJ0hzYiJcXyEjOSQiMEsoKXlrdWRIKiEjOTckJCIwYT9aLV4hel8hIzkkIjA8KlEnKTNkXSQqISM5NyQ3JCQiME1jZ243QE4mISM5JCIwekZXXFQrWCohIzk3JCQiMGE/Wi1eIXpfISM5JCIwPCpRJykzZF0kKiEjOTckNyQkIjBULHAiRyFRaiYhIzkkIjBgPVYqPjApPiMhIzk3JCQiMCdvKkcnXD5EYiEjOSQiMCQ9KD5tVlJLIyEjOTckNyQkIjAnbypHJ1w+RGIhIzkkIjAkPSg+bVZSSyMhIzk3JCQiMGAqZlUoRy1RJiEjOSQiMEMpcDxVNzlEISM5NyQ3JCQiMGxZMngtSU8mISM5JCIwajB3RTZfYCMhIzk3JCQiMGAqZlUoRy1RJiEjOSQiMEMpcDxVNzlEISM5NyQ3JCQiMGxZMngtSU8mISM5JCIwajB3RTZfYCMhIzk3JCQiME1jZ243QE4mISM5JCIwPmR3WFUvYiMhIzk3JDckJCIwTWNnbjdATiYhIzkkIjB6RldcVCtYKiEjOTckJCIwW1xHcUpzUCYhIzkkIjBGRU0pSD8pWyohIzk3JDckJCIwIypvPy8wTVImISM5JCIwOEBORFVxXSohIzk3JCQiMFtcR3FKc1AmISM5JCIwRkVNKUg/KVsqISM5NyQ3JCQiMCMqbz8vME1SJiEjOSQiMDhATkRVcV0qISM5NyQkIjAsUDZcUGZaJiEjOSQiMFVXeUNUYWkqISM5NyQ3JCQiME0jUT5HKDNjJiEjOSQiMCRcOmYpNCQ9KCohIzk3JCQiMCxQNlxQZlomISM5JCIwVVd5Q1RhaSohIzk3JDckJCIwTSNRPkcoM2MmISM5JCIwJFw6Zik0JD0oKiEjOTckJCIwKSl5MWYvb2UmISM5JCIwJD0jKUcmZU52KiEjOTckNyQkIjBULHAiRyFRaiYhIzkkIjA0SSkpb2c+ISkqISM5NyQkIjApKXkxZi9vZSYhIzkkIjAkPSMpRyZlTnYqISM5NyQ3JCQiMFtZeCZIXDpmISM5JCIwMyl5ZSNbXiQ+ISM5NyQkIi9sXVcrQj9kISM4JCIwLlFqMHdFNiMhIzk3JDckJCIvbF1XK0I/ZCEjOCQiMC5RajB3RTYjISM5NyQkIjBULHAiRyFRaiYhIzkkIjBgPVYqPjApPiMhIzk3JDckJCIwVCxwIkchUWomISM5JCIwNEkpKW9nPiEpKiEjOTckJCIwZCpvaiFmS3EmISM5JCIwaChwel9beCkqISM5NyQ3JCQiMFsoRz1PXmtkISM5JCIwdCl5a3VkSCoqISM5NyQkIjBkKm9qIWZLcSYhIzkkIjBoKHB6X1t4KSohIzk3JDckJCIwWyhHPU9ea2QhIzkkIjB0KXlrdWRIKiohIzk3JCQiMD00Pk0wIUdlISM5JCIvbm13Sj4mKioqISM4NyQ3JCQiMFtZeCZIXDpmISM5JCIwLnU7ZVtsKyIhIzg3JCQiMD00Pk0wIUdlISM5JCIvbm13Sj4mKioqISM4NyQ3JCQiMGIiZik0JD0oPichIzkkIi84ZylRTUh1IiEjODckJCIwSCY9Pi9CamYhIzkkIjBCLzJYMzkhPiEjOTckNyQkIjBIJj0+L0JqZiEjOSQiMEIvMlgzOSE+ISM5NyQkIjBbWXgmSFw6ZiEjOSQiMDMpeWUjW14kPiEjOTckNyQkIjBbWXgmSFw6ZiEjOSQiMC51O2VbbCsiISM4NyQkIjAzJzN5emtrZiEjOSQiMHk7MCl5UjU1ISM4NyQ3JCQiMGQ8Sj41TC0nISM5JCIwRFVxXSUzOTUhIzg3JCQiMDMnM3l6a2tmISM5JCIweTswKXlSNTUhIzg3JDckJCIwZDxKPjVMLSchIzkkIjBEVXFdJTM5NSEjODckJCIwYHEtOWgvNichIzkkIjBMO1JsKWU/NSEjODckNyQkIjBiImYpNCQ9KD4nISM5JCIwTyFbaT12RDUhIzg3JCQiMGBxLTloLzYnISM5JCIwTDtSbCllPzUhIzg3JDckJCIwaU8lUksoKXlrISM5JCIwPFpgPiIpSGgiISM5NyQkIjBQRjNTbDlKJyEjOSQiMFVxXSUzOSFwIiEjOTckNyQkIjBQRjNTbDlKJyEjOSQiMFVxXSUzOSFwIiEjOTckJCIwYiJmKTQkPSg+JyEjOSQiLzhnKVFNSHUiISM4NyQ3JCQiMGIiZik0JD0oPichIzkkIjBPIVtpPXZENSEjODckJCIwL0BNTF4+RichIzkkIjBVJCoqXE9nSDUhIzg3JDckJCIwYE0nKWVNVFMnISM5JCIwajB3RTZfLiIhIzg3JCQiMC9ATUxePkYnISM5JCIwVSQqKlxPZ0g1ISM4NyQ3JCQiMGBNJyllTVRTJyEjOSQiMGowd0U2Xy4iISM4NyQkIjBpJ1thK0VcayEjOSQiMClvWmNBVlA1ISM4NyQ3JCQiMGlPJVJLKCl5ayEjOSQiMC4mZnFgaVE1ISM4NyQkIjBpJ1thK0VcayEjOSQiMClvWmNBVlA1ISM4NyQ3JCQiMGlPJVJLKCl5ayEjOSQiMDxaYD4iKUhoIiEjOTckJCIwImUrImZdRGonISM5JCIwXyRSSkcpW2QiISM5NyQ3JCQiMHAiRyFRajB3JyEjOSQiMCJvbUk2WFM6ISM5NyQkIjAiZSsiZl1EaichIzkkIjBfJFJKRylbZCIhIzk3JDckJCIwaU8lUksoKXlrISM5JCIwLiZmcWBpUTUhIzg3JCQiMEhNcyJSOF5tISM5JCIwPk10Wj1NLyIhIzg3JDckJCIwcCJHIVFqMHcnISM5JCIwZjwyUCIqZi8iISM4NyQkIjBITXMiUjhebSEjOSQiMD5NdFo9TS8iISM4NyQ3JCQiMHAiRyFRajB3JyEjOSQiMCJvbUk2WFM6ISM5NyQkIjA8MTYkUWB5cCEjOSQiMDFfcCtqbV8iISM5NyQ3JCQiMHdFNl9gQS8oISM5JCIwOiUqXCgpW0BfIiEjOTckJCIwPDE2JFFgeXAhIzkkIjAxX3Aram1fIiEjOTckNyQkIjBwIkchUWowdychIzkkIjBmPDJQIipmLyIhIzg3JCQiMFF5KVwpKWUnKW8hIzkkIjBFXHo2JylvLyIhIzg3JDckJCIwd0U2X2BBLyghIzkkIjBbTCI0LCZ5LyIhIzg3JCQiMFF5KVwpKWUnKW8hIzkkIjBFXHo2JylvLyIhIzg3JDckJCIwd0U2X2BBLyghIzkkIjA6JSpcKClbQF8iISM5NyQkIjBNKD4zR0tPcyEjOSQiMFxuKHopKWVXOiEjOTckNyQkIjAkPSg+bVZSSyghIzkkIjAwZik9OUljOiEjOTckJCIwTSg+M0dLT3MhIzkkIjBcbih6KSllVzohIzk3JDckJCIwd0U2X2BBLyghIzkkIjBbTCI0LCZ5LyIhIzg3JCQiMF5VITRrNXpyISM5JCIwTHY6MXVnLyIhIzg3JDckJCIwJD0oPm1WUksoISM5JCIwTVEqWztRVzUhIzg3JCQiMF5VITRrNXpyISM5JCIwTHY6MXVnLyIhIzg3JDckJCIwJD0oPm1WUksoISM5JCIwMGYpPTlJYzohIzk3JCQiMCpHWW8lb0ZYKCEjOSQiMDctLUNBTmYiISM5NyQ3JCQiL3AiRyFRajB3ISM4JCIwVSF5L3pBWTshIzk3JCQiMCpHWW8lb0ZYKCEjOSQiMDctLUNBTmYiISM5NyQ3JCQiMCQ9KD5tVlJLKCEjOSQiME1RKls7UVc1ISM4NyQkIjBNdDsjW3ovdyEjOSQiLzk+Ij51Xy4iISM3NyQ3JCQiL3AiRyFRajB3ISM4JCIwJzMuMCpbXy4iISM4NyQkIjBNdDsjW3ovdyEjOSQiLzk+Ij51Xy4iISM3NyQ3JCQiL3AiRyFRajB3ISM4JCIwVSF5L3pBWTshIzk3JCQiMCVmeF85LVV3ISM5JCIwOSx3NV1HbSIhIzk3JDckJCIwQmNCaz8wcCghIzkkIjBVcV0lMzkhcCIhIzk3JCQiMCVmeF85LVV3ISM5JCIwOSx3NV1HbSIhIzk3JDckJCIwQmNCaz8wcCghIzkkIjBVcV0lMzkhcCIhIzk3JCQiMENQSVouLyJ5ISM5JCIwKCpRISk+Snl1IiEjOTckNyQkIjAoPm1WUksoKXkhIzkkIjAmPSF5V2RKeiIhIzk3JCQiMENQSVouLyJ5ISM5JCIwKCpRISk+Snl1IiEjOTckNyQkIjAoPm1WUksoKXkhIzkkIjA5KFEvKWYxLSIhIzg3JCQiMDM9YSp5TzF3ISM5JCIwajB3RTZfLiIhIzg3JDckJCIwMz1hKnlPMXchIzkkIjBqMHdFNl8uIiEjODckJCIvcCJHIVFqMHchIzgkIjAnMy4wKltfLiIhIzg3JDckJCIwKD5tVlJLKCl5ISM5JCIwJj0heVdkSnoiISM5NyQkIjBEJGVSYF1reiEjOSQiMEVqUFNBTiU9ISM5NyQ3JCQiMEBWSTcmb00hKSEjOSQiMEIvMlgzOSE+ISM5NyQkIjBEJGVSYF1reiEjOSQiMEVqUFNBTiU9ISM5NyQ3JCQiMEBWSTcmb00hKSEjOSQiMEIvMlgzOSE+ISM5NyQkIjBCIT5PJylvLyIpISM5JCIwJD0lcGBfJ1w+ISM5NyQ3JCQiMC8yWDM5IXAiKSEjOSQiLzozW1VOMD8hIzg3JCQiMEIhPk8nKW8vIikhIzkkIjAkPSVwYF8nXD4hIzk3JDckJCIwLzJYMzkhcCIpISM5JCIwKj14OG9VJSoqKiEjOTckJCIwZSlHeih6dyh6ISM5JCIwRFVxXSUzOTUhIzg3JDckJCIwZSlHeih6dyh6ISM5JCIwRFVxXSUzOTUhIzg3JCQiMCg+bVZSSygpeSEjOSQiMDkoUS8pZjEtIiEjODckNyQkIjAvMlgzOSFwIikhIzkkIi86M1tVTjA/ISM4NyQkIjBIMmtjKltOIykhIzkkIjAlRyJcVz5HMSMhIzk3JDckJCIwW1pFN2MqeiMpISM5JCIwLlFqMHdFNiMhIzk3JCQiMEgya2MqW04jKSEjOSQiMCVHIlxXPkcxIyEjOTckNyQkIjBbWkU3Yyp6IykhIzkkIjAuUWowd0U2IyEjOTckJCIwVkonW2Mlb04pISM5JCIwYXkpKSkqcEk9IyEjOTckNyQkIjA2X2BBLzJYKSEjOSQiMGVVX29nUUgjISM5NyQkIjBWSidbYyVvTikhIzkkIjBheSkpKSpwST0jISM5NyQ3JCQiMDZfYEEvMlgpISM5JCIvXiNISnVkcSohIzg3JCQiMCNvX0BnV1IlKSEjOSQiMCRcOmYpNCQ9KCohIzk3JDckJCIwI29fQGdXUiUpISM5JCIwJFw6Zik0JD0oKiEjOTckJCIvRjFDIipvMSUpISM4JCIwKT43Jj1AOHYqISM5NyQ3JCQiMD0zOCEzc08jKSEjOSQiMHQpeWt1ZEgqKiEjOTckJCIvRjFDIipvMSUpISM4JCIwKT43Jj1AOHYqISM5NyQ3JCQiMD0zOCEzc08jKSEjOSQiMHQpeWt1ZEgqKiEjOTckJCIwLzJYMzkhcCIpISM5JCIwKj14OG9VJSoqKiEjOTckNyQkIjA2X2BBLzJYKSEjOSQiMGVVX29nUUgjISM5NyQkIjBmdEk4MXFZKSEjOSQiMHMhPUpzcjZCISM5NyQ3JCQiMEwzIjNIUnYlKSEjOSQiMCQ9KD5tVlJLIyEjOTckJCIwZnRJODFxWSkhIzkkIjBzIT1Kc3I2QiEjOTckNyQkIjBLMyIzSFJ2JSkhIzkkIjAkPSg+bVZSSyMhIzk3JCQiMGt2L3Y5aGQpISM5JCIwKUh3dEw6VEMhIzk3JDckJCIwOzknUSIzc2opISM5JCIwajB3RTZfYCMhIzk3JCQiMGt2L3Y5aGQpISM5JCIwKUh3dEw6VEMhIzk3JDckJCIwOzknUSIzc2opISM5JCIwajB3RTZfYCMhIzk3JCQiMC0hW2o0MnQnKSEjOSQiMF5WJz5RcXpEISM5NyQ3JCQiMD0oPm1WUksoKSEjOSQiMG45TjkoXHdFISM5NyQkIjAtIVtqNDJ0JykhIzkkIjBeVic+UXF6RCEjOTckNyQkIjA9KD5tVlJLKCkhIzkkIjA8bzJXZ0pLKiEjOTckJCIwZUhzX3dvZykhIzkkIjA4QE5EVXFdKiEjOTckNyQkIjBlSHNfd29nKSEjOSQiMDhATkRVcV0qISM5NyQkIjA2X2BBLzJYKSEjOSQiL14jSEp1ZHEqISM4NyQ3JCQiMD0oPm1WUksoKSEjOSQiMG45TjkoXHdFISM5NyQkIjB6VVtCelZ3KSEjOSQiMEJiPEEhXEFGISM5NyQ3JCQiMCUzNCNvbm14KSEjOSQiMFdSSygpeWt1IyEjOTckJCIwelVbQnpWdykhIzkkIjBCYjxBIVxBRiEjOTckNyQkIjAlMzQjb25teCkhIzkkIjBXUksoKXlrdSMhIzk3JCQiMDBVLVFhVyYpKSEjOSQiMGVSJG85P21HISM5NyQ3JCQiLyRHZSopRyYpKikpISM4JCIwQ3QpeWt1ZEghIzk3JCQiMDBVLVFhVyYpKSEjOSQiMGVSJG85P21HISM5NyQ3JCQiLyRHZSopRyYpKikpISM4JCIwQ3QpeWt1ZEghIzk3JCQiME1aKj12Y00qKSEjOSQiMFVXKj5VUTxJISM5NyQ3JCQiMCdmUV0wKEcrKiEjOSQiMC8yWDM5IXBKISM5NyQkIjBNWio9dmNNKikhIzkkIjBVVyo+VVE8SSEjOTckNyQkIjAnZlFdMChHKyohIzkkIjAvMlgzOSFwSiEjOTckJCIwJT08QVA9MSEqISM5JCIwJilmSm5SXDwkISM5NyQ3JCQiMERVcV0lMzkhKiEjOSQiLyU0NkskeSQ+JCEjODckJCIwJT08QVA9MSEqISM5JCIwJilmSm5SXDwkISM5NyQ3JCQiMERVcV0lMzkhKiEjOSQiLzZ0NztFMSkpISM4NyQkIjBhekJYc0spKikhIzkkIjBzPm1WUksoKSkhIzk3JDckJCIwYXpCWHNLKSopISM5JCIwcz5tVlJLKCkpISM5NyQkIjBERXIhW29nKikhIzkkIjBzYzpAKkc4KikhIzk3JDckJCIwLz1PNl1jKCkpISM5JCIwX2BBLzJYMyohIzk3JCQiMERFciFbb2cqKSEjOSQiMHNjOkAqRzgqKSEjOTckNyQkIjAvPU82XWMoKSkhIzkkIjBfYEEvMlgzKiEjOTckJCIvbV5fOGloKCkhIzgkIjB3WiIzVyZRRiohIzk3JDckJCIwMyEqM1NGKlwoKSEjOSQiMEsoKXlrdWRIKiEjOTckJCIvbV5fOGloKCkhIzgkIjB3WiIzVyZRRiohIzk3JDckJCIwMiEqM1NGKlwoKSEjOSQiMEsoKXlrdWRIKiEjOTckJCIwPSg+bVZSSygpISM5JCIwPG8yV2dKSyohIzk3JDckJCIwRFVxXSUzOSEqISM5JCIvJTQ2SyR5JD4kISM4NyQkIjBRPGxkZzczKiEjOSQiL1guUScqKilITCEjODckNyQkIjBIbmRfQiQqNCohIzkkIjAmMzkhcCJHIVEkISM5NyQkIjBRPGxkZzczKiEjOSQiL1guUScqKilITCEjODckNyQkIjBIbmRfQiQqNCohIzkkIjAmMzkhcCJHIVEkISM5NyQkIjBeRjRDOiNcIiohIzkkIi8yT1g3PyFcJCEjODckNyQkIjAwO2BZS0c9KiEjOSQiMGx1ZEhcOmYkISM5NyQkIjBeRjRDOiNcIiohIzkkIi8yT1g3PyFcJCEjODckNyQkIjAwO2BZS0c9KiEjOSQiMGx1ZEhcOmYkISM5NyQkIjAoUW1qb2g0IyohIzkkIjBDVVJqbmhsJCEjOTckNyQkIjBRXnA1L1ZEKiEjOSQiMFgzOSFwIkchUSEjOTckJCIwKFFtam9oNCMqISM5JCIwQ1VSam5obCQhIzk3JDckJCIwUV5wNS9WRCohIzkkIjBYMzkhcCJHIVEhIzk3JCQiMFR1ITNSVGojKiEjOSQiMDhvaVgoM0ZRISM5NyQ3JCQiMEsoKXlrdWRIKiEjOSQiMCM0YCFHb08lUiEjOTckJCIwVHUhM1JUaiMqISM5JCIwOG9pWCgzRlEhIzk3JDckJCIwSygpeWt1ZEgqISM5JCIwZjlWb01vMCkhIzk3JCQiMCMpZTJcIyozQyohIzkkIjBKPSg+bVZSIykhIzk3JDckJCIwIyllMlwjKjNDKiEjOSQiMEo9KD5tVlIjKSEjOTckJCIwZl5OQmZ4QCohIzkkIjA2cS89W3pIKSEjOTckNyQkIjBwYmp4XHI7KiEjOSQiMDdfYEEvMlgpISM5NyQkIjBmXk5CZnhAKiEjOSQiMDZxLz1bekgpISM5NyQ3JCQiMHBianhccjsqISM5JCIwN19gQS8yWCkhIzk3JCQiMCYzMzRDKWY1KiEjOSQiMCdwWC8lW0lmKSEjOTckNyQkIjBKJ0c9XywiMyohIzkkIjAjZik0JD0oPm0pISM5NyQkIjAmMzM0QylmNSohIzkkIjAncFgvJVtJZikhIzk3JDckJCIwSidHPV8sIjMqISM5JCIwI2YpNCQ9KD5tKSEjOTckJCIwRFVxXSUzOSEqISM5JCIvNnQ3O0UxKSkhIzg3JDckJCIwSygpeWt1ZEgqISM5JCIwIzRgIUdvTyVSISM5NyQkIjBpQjxlPVpKKiEjOSQiMC5sbWJ3KSoqUiEjOTckNyQkIjAzREZEXCI9JCohIzkkIjBEVXFdJTM5UyEjOTckJCIwaUI8ZT1aSiohIzkkIjAubG1idykqKlIhIzk3JDckJCIwM0RGRFwiPSQqISM5JCIwRFVxXSUzOVMhIzk3JCQiME44bXNaZ08qISM5JCIwYEpPSVpFPCUhIzk3JDckJCIwKilRWD9BdlAqISM5JCIwMXdFNl9gQSUhIzk3JCQiME44bXNaZ08qISM5JCIwYEpPSVpFPCUhIzk3JDckJCIwKilRWD9BdlAqISM5JCIwMXdFNl9gQSUhIzk3JCQiMCxqc1c6NFQqISM5JCIwNHkoPVRFXVYhIzk3JDckJCIwTmlRKkhsRiUqISM5JCIwJyk0JD0oPm1WJSEjOTckJCIwLGpzVzo0VCohIzkkIjA0eSg9VEVdViEjOTckNyQkIjBOaVEqSGxGJSohIzkkIjAnKTQkPSg+bVYlISM5NyQkIjBAbGdnQCpcJSohIzkkIjBENWA1eEFgJSEjOTckNyQkIjAkcFAkel0mcCUqISM5JCIwbVZSSygpeWslISM5NyQkIjBAbGdnQCpcJSohIzkkIjBENWA1eEFgJSEjOTckNyQkIjAkcFAkel0mcCUqISM5JCIwbVZSSygpeWslISM5NyQkIjB0OWBJS05bKiEjOSQiMCJwXSdvTyQ9WiEjOTckNyQkIjA0ayRScC4vJiohIzkkIjBaeCZIXDpmWyEjOTckJCIwdDlgSUtOWyohIzkkIjAicF0nb08kPVohIzk3JDckJCIwNGskUnAuLyYqISM5JCIwWngmSFw6ZlshIzk3JCQiMCcpbyZSUTQ3JiohIzkkIjA3XTk5JD0zXCEjOTckNyQkIjBYP1R1cjxgKiEjOSQiMEY2X2BBLzImISM5NyQkIjAnKW8mUlE0NyYqISM5JCIwN105OSQ9M1whIzk3JDckJCIwWD9UdXI8YCohIzkkIjBGNl9gQS8yJiEjOTckJCIwKilvK2FVZWAqISM5JCIvKjM8QVI7NSYhIzg3JDckJCIwQ2BxZHZLYiohIzkkIjAyWDM5IXAiRyYhIzk3JCQiMCopbythVWVgKiEjOSQiLyozPEFSOzUmISM4NyQ3JCQiMENgcWR2S2IqISM5JCIwMlgzOSFwIkcmISM5NyQkIjAnSGtINCJcYiohIzkkIjA6aV5gMCcpSCYhIzk3JDckJCIwaj5zOlgqbyYqISM5JCIwKSl5a3VkSFwmISM5NyQkIjAnSGtINCJcYiohIzkkIjA6aV5gMCcpSCYhIzk3JDckJCIwaj5zOlgqbyYqISM5JCIwKSl5a3VkSFwmISM5NyQkIjA4IipbVkkkcCYqISM5JCIwIylmPV5lISpcJiEjOTckNyQkIjBSSygpeWt1ZCohIzkkIjBwNyM0YltxYyEjOTckJCIwOCIqW1ZJJHAmKiEjOSQiMCMpZj1eZSEqXCYhIzk3JDckJCIwUksoKXlrdWQqISM5JCIvbDk2LUJRaiEjODckJCIwSEJGd2lpYyohIzkkIjAqeWt1ZEhcbCEjOTckNyQkIjBIQkZ3aWljKiEjOSQiMCp5a3VkSFxsISM5NyQkIjBta01kUmBjKiEjOSQiMG8pNCdvKlFlbCEjOTckNyQkIi9ldnVEWFwmKiEjOCQiMHAiRyFRajB3JyEjOTckJCIwbWtNZFJgYyohIzkkIjBvKTQnbypRZWwhIzk3JDckJCIvZXZ1RFhcJiohIzgkIjBwIkchUWowdychIzk3JCQiME4nb11pS1kmKiEjOSQiMEE7UUc8UnknISM5NyQ3JCQiMCU+Iz0vUW5fKiEjOSQiL2IiZik0JD0ocCEjODckJCIwTidvXWlLWSYqISM5JCIwQTtRRzxSeSchIzk3JDckJCIwJT4jPS9Rbl8qISM5JCIvYiJmKTQkPShwISM4NyQkIi82WzhLXz4mKiEjOCQiMCdSTm5yRzpxISM5NyQ3JCQiMDIlKVIiKSlwKFwqISM5JCIvJFw6Zik0JD0oISM4NyQkIi82WzhLXz4mKiEjOCQiMCdSTm5yRzpxISM5NyQ3JCQiMDIlKVIiKSlwKFwqISM5JCIvJFw6Zik0JD0oISM4NyQkIjBrSHNRKXkkWyohIzkkIjBPd0UqZU5gcyEjOTckNyQkIjBVIUh5enloJSohIzkkIi9KPSg+bVZSKCEjODckJCIwa0hzUSl5JFsqISM5JCIwT3dFKmVOYHMhIzk3JDckJCIwVSFIeXp5aCUqISM5JCIvSj0oPm1WUighIzg3JCQiMHZoQD4ueFYqISM5JCIwMzZZUig9KlwoISM5NyQ3JCQiMGVjQihbSj0lKiEjOSQiMCJwIkchUWowdyEjOTckJCIwdmhAPi54ViohIzkkIjAzNllSKD0qXCghIzk3JDckJCIwZWNCKFtKPSUqISM5JCIwInAiRyFRajB3ISM5NyQkIjAiRydSTjcmeiQqISM5JCIwNCUqKUciKTRheCEjOTckNyQkIjApKm8wJUhVbSQqISM5JCIwcl0lMzkhcCJ5ISM5NyQkIjAiRydSTjcmeiQqISM5JCIwNCUqKUciKTRheCEjOTckNyQkIjApKm8wJUhVbSQqISM5JCIwcl0lMzkhcCJ5ISM5NyQkIjAneVcoPVpxSSohIzkkIjA2OSU0WXI+ISkhIzk3JDckJCIwRy0nUTsxMCQqISM5JCIwXiUzOSFwIkchKSEjOTckJCIwJ3lXKD1acUkqISM5JCIwNjklNFlyPiEpISM5NyQ3JCQiMEctJ1E7MTAkKiEjOSQiMF4lMzkhcCJHISkhIzk3JCQiMEsoKXlrdWRIKiEjOSQiMGY5Vm9NbzApISM5NyQ3JCQiMFJLKCl5a3VkKiEjOSQiMHA3IzRiW3FjISM5NyQkIjBUVyR5T0t6JiohIzkkIjBtLlw9SkdxJiEjOTckNyQkIjBacCopKj5ReiYqISM5JCIwbzdATkRVcSYhIzk3JCQiMFRXJHlPS3omKiEjOSQiMG0uXD1KR3EmISM5NyQ3JCQiMFpwKikqPlF6JiohIzkkIjBvN0BORFVxJiEjOTckJCIwN3VQWGpcZSohIzkkIjA9bCplKm8pNGYhIzk3JDckJCIwbyJcRF8yJmUqISM5JCIwW1l4JkhcOmYhIzk3JCQiMDd1UFhqXGUqISM5JCIwPWwqZSpvKTRmISM5NyQ3JCQiMG8iXERfMiZlKiEjOSQiMFtZeCZIXDpmISM5NyQkIjAzN0J3YldlKiEjOSQiMF8mPkx0XkBoISM5NyQ3JCQiMCNwY1xUVyVlKiEjOSQiMEchUWowd0VoISM5NyQkIjAzN0J3YldlKiEjOSQiMF8mPkx0XkBoISM5NyQ3JCQiMCNwY1xUVyVlKiEjOSQiMEchUWowd0VoISM5NyQkIjBkXnJxeHVkKiEjOSQiLygqPiFbPSFRaiEjODckNyQkIjBIKy9aeHVkKiEjOSQiMDQ5IXAiRyFRaiEjOTckJCIwZF5ycXh1ZCohIzkkIi8oKj4hWz0hUWohIzg3JDckJCIwSCsvWnh1ZCohIzkkIjA0OSFwIkchUWohIzk3JCQiMFJLKCl5a3VkKiEjOSQiL2w5Ni1CUWohIzgtJSlQT0xZR09OU0c2ZFtsNyY3JCQiMEpPSlokPTZmISM5JCIwW1l4JkhcOmYhIzk3JCQiMHcwN3MrNyJmISM5JCIwLV9eODcoPWYhIzk3JCQiMFtZeCZIXDpmISM5JCIwW1l4JkhcOmYhIzk3JCQiMFtZeCZIXDpmISM5JCIwW1l4JkhcOmYhIzk3JjckJCIvczlDN1s3ZiEjOCQiMEchUWowd0VoISM5NyQkIjBgYklOM0UiZiEjOSQiLyYpKm8sQypHaCEjODckJCIwW1l4JkhcOmYhIzkkIjBHIVFqMHdFaCEjOTckJCIwW1l4JkhcOmYhIzkkIjBHIVFqMHdFaCEjOTcmNyQkIi9zOUM3WzdmISM4JCIwSCFRajB3RWghIzk3JCQiMHcwN3MrNyJmISM5JCIwLV9eODcoPWYhIzk3JCQiMFtZeCZIXDpmISM5JCIwW1l4JkhcOmYhIzk3JCQiMFtZeCZIXDpmISM5JCIwRyFRajB3RWghIzk3JjckJCIwW1l4JkhcOmYhIzkkIjBbWXgmSFw6ZiEjOTckJCIwW1l4JkhcOmYhIzkkIjBbWXgmSFw6ZiEjOTckJCIwYiJmKTQkPSg+JyEjOSQiMG83QE5EVXEmISM5NyQkIjBiImYpNCQ9KD4nISM5JCIwW1l4JkhcOmYhIzk3JjckJCIwW1l4JkhcOmYhIzkkIjBHIVFqMHdFaCEjOTckJCIwW1l4JkhcOmYhIzkkIjBHIVFqMHdFaCEjOTckJCIwYiJmKTQkPSg+JyEjOSQiMFtZeCZIXDpmISM5NyQkIjBbWXgmSFw6ZiEjOSQiMFtZeCZIXDpmISM5NyY3JCQiMFtZeCZIXDpmISM5JCIwRyFRajB3RWghIzk3JCQiMFtZeCZIXDpmISM5JCIwRyFRajB3RWghIzk3JCQiMGIiZik0JD0oPichIzkkIjBbWXgmSFw6ZiEjOTckJCIwYiJmKTQkPSg+JyEjOSQiMEchUWowd0VoISM5NyY3JCQiMFtZeCZIXDpmISM5JCIwRShmM1NTcmghIzk3JCQiMGBiSU4zRSJmISM5JCIvJikqbyxDKkdoISM4NyQkIjBbWXgmSFw6ZiEjOSQiMEchUWowd0VoISM5NyQkIjBbWXgmSFw6ZiEjOSQiMEchUWowd0VoISM5NyY3JCQiMFtZeCZIXDpmISM5JCIwX0ZPX2p1JGUhIzk3JCQiMEpPSlokPTZmISM5JCIwW1l4JkhcOmYhIzk3JCQiMFtZeCZIXDpmISM5JCIwW1l4JkhcOmYhIzk3JCQiMFtZeCZIXDpmISM5JCIwW1l4JkhcOmYhIzk3JjckJCIwW1l4JkhcOmYhIzkkIjBFKGYzU1NyaCEjOTckJCIwbiYzKT4veCNmISM5JCIwcGYoUShwKUdqISM5NyQkIjBiImYpNCQ9KD4nISM5JCIwRyFRajB3RWghIzk3JCQiMFtZeCZIXDpmISM5JCIwRyFRajB3RWghIzk3JjckJCIwJSk9eUAoKlIjZiEjOSQiMG83QE5EVXEmISM5NyQkIjBUI2VvUzFEZiEjOSQiMHQmKSo9cS8ocCYhIzk3JCQiMGIiZik0JD0oPichIzkkIjApKXlrdWRIXCYhIzk3JCQiMGIiZik0JD0oPichIzkkIjBvN0BORFVxJiEjOTcmNyQkIjAlKT15QCgqUiNmISM5JCIwbzdATkRVcSYhIzk3JCQiMFtZeCZIXDpmISM5JCIwX0ZPX2p1JGUhIzk3JCQiMFtZeCZIXDpmISM5JCIwW1l4JkhcOmYhIzk3JCQiMGIiZik0JD0oPichIzkkIjBvN0BORFVxJiEjOTcmNyQkIjA2Zm1HKlxHZiEjOSQiMDQ5IXAiRyFRaiEjOTckJCIwMC03W3pfJmYhIzkkIjBAYz8pZVg+bCEjOTckJCIwYiJmKTQkPSg+JyEjOSQiMDQ5IXAiRyFRaiEjOTckJCIwYiJmKTQkPSg+JyEjOSQiMDQ5IXAiRyFRaiEjOTcmNyQkIjA2Zm1HKlxHZiEjOSQiMDQ5IXAiRyFRaiEjOTckJCIwbiYzKT4veCNmISM5JCIwcGYoUShwKUdqISM5NyQkIjBiImYpNCQ9KD4nISM5JCIwRyFRajB3RWghIzk3JCQiMGIiZik0JD0oPichIzkkIjA0OSFwIkchUWohIzk3JjckJCIwLSpwVWxrX2YhIzkkIjApKXlrdWRIXCYhIzk3JCQiMFQjZW9TMURmISM5JCIwdCYpKj1xLyhwJiEjOTckJCIwYiJmKTQkPSg+JyEjOSQiMCkpeWt1ZEhcJiEjOTckJCIwYiJmKTQkPSg+JyEjOSQiMCkpeWt1ZEhcJiEjOTcmNyQkIjAtKnBVbGtfZiEjOSQiMCkpeWt1ZEhcJiEjOTckJCIwb1p5Qk8tJ2YhIzkkIjApSFMnRyslZmEhIzk3JCQiMGIiZik0JD0oPichIzkkIjAyWDM5IXAiRyYhIzk3JCQiMGIiZik0JD0oPichIzkkIjApKXlrdWRIXCYhIzk3JjckJCIwajdfJClSLSdmISM5JCIwKnlrdWRIXGwhIzk3JCQiMDAtN1t6XyZmISM5JCIwQGM/KWVYPmwhIzk3JCQiMGIiZik0JD0oPichIzkkIjA0OSFwIkchUWohIzk3JCQiMGIiZik0JD0oPichIzkkIjAqeWt1ZEhcbCEjOTcmNyQkIjBqN18kKVItJ2YhIzkkIjAqeWt1ZEhcbCEjOTckJCIwLCg9aXlWJCpmISM5JCIwSF4+cS9AcSchIzk3JCQiMGIiZik0JD0oPichIzkkIjAqeWt1ZEhcbCEjOTckJCIwYiJmKTQkPSg+JyEjOSQiMCp5a3VkSFxsISM5NyY3JCQiMGwoKmYiUSsoKmYhIzkkIjAyWDM5IXAiRyYhIzk3JCQiMG9aeUJPLSdmISM5JCIwKUhTJ0crJWZhISM5NyQkIjBiImYpNCQ9KD4nISM5JCIwMlgzOSFwIkcmISM5NyQkIjBiImYpNCQ9KD4nISM5JCIwMlgzOSFwIkcmISM5NyY3JCQiMGwoKmYiUSsoKmYhIzkkIjAyWDM5IXAiRyYhIzk3JCQiMG8yVC4sNS0nISM5JCIwPHVOM2ZEPyYhIzk3JCQiMGIiZik0JD0oPichIzkkIjBGNl9gQS8yJiEjOTckJCIwYiJmKTQkPSg+JyEjOSQiMDJYMzkhcCJHJiEjOTcmNyQkIjB1IlJHZiN5KychIzkkIjBwIkchUWowdychIzk3JCQiMDFdQyZlSlRnISM5JCIwInkpWyJRWXhvISM5NyQkIjBiImYpNCQ9KD4nISM5JCIwcCJHIVFqMHcnISM5NyQkIjBiImYpNCQ9KD4nISM5JCIwcCJHIVFqMHcnISM5NyY3JCQiMHYiUkdmI3krJyEjOSQiMHAiRyFRajB3JyEjOTckJCIwLCg9aXlWJCpmISM5JCIwSF4+cS9AcSchIzk3JCQiMGIiZik0JD0oPichIzkkIjAqeWt1ZEhcbCEjOTckJCIwYiJmKTQkPSg+JyEjOSQiMHAiRyFRajB3JyEjOTcmNyQkIjApUjpGbSh5MCchIzkkIjBGNl9gQS8yJiEjOTckJCIwbzJULiw1LSchIzkkIjA8dU4zZkQ/JiEjOTckJCIwYiJmKTQkPSg+JyEjOSQiMEY2X2BBLzImISM5NyQkIjBiImYpNCQ9KD4nISM5JCIwRjZfYEEvMiYhIzk3JjckJCIwKVI6Rm0oeTAnISM5JCIwRjZfYEEvMiYhIzk3JCQiMHolZVgiM1k2JyEjOSQiMGFLVjknM0BcISM5NyQkIjBiImYpNCQ9KD4nISM5JCIwWngmSFw6ZlshIzk3JCQiMGIiZik0JD0oPichIzkkIjBGNl9gQS8yJiEjOTcmNyQkIjAkKVtjKGY3c2chIzkkIi9iImYpNCQ9KHAhIzg3JCQiMDFdQyZlSlRnISM5JCIwInkpWyJRWXhvISM5NyQkIjBiImYpNCQ9KD4nISM5JCIwcCJHIVFqMHcnISM5NyQkIjBiImYpNCQ9KD4nISM5JCIvYiJmKTQkPShwISM4NyY3JCQiMCQpW2MoZjdzZyEjOSQiL2IiZik0JD0ocCEjODckJCIwaCZSIikqUSUpNCchIzkkIjBYN1EyKillLyghIzk3JCQiMGIiZik0JD0oPichIzkkIi9iImYpNCQ9KHAhIzg3JCQiMGIiZik0JD0oPichIzkkIi9iImYpNCQ9KHAhIzg3JjckJCIwIlExLyEpUU9oISM5JCIwWngmSFw6ZlshIzk3JCQiMHolZVgiM1k2JyEjOSQiMGFLVjknM0BcISM5NyQkIjBiImYpNCQ9KD4nISM5JCIwWngmSFw6ZlshIzk3JCQiMGIiZik0JD0oPichIzkkIjBaeCZIXDpmWyEjOTcmNyQkIjBQOCopKilIVjonISM5JCIvJFw6Zik0JD0oISM4NyQkIjBoJlIiKSpRJSk0JyEjOSQiMFg3UTIqKWUvKCEjOTckJCIwYiJmKTQkPSg+JyEjOSQiL2IiZik0JD0ocCEjODckJCIwYiJmKTQkPSg+JyEjOSQiLyRcOmYpNCQ9KCEjODcmNyQkIjBQOCopKilIVjonISM5JCIvJFw6Zik0JD0oISM4NyQkIjAzIUcjKlJta2ghIzkkIi9IR0B6WzJzISM4NyQkIjBiImYpNCQ9KD4nISM5JCIvJFw6Zik0JD0oISM4NyQkIjBiImYpNCQ9KD4nISM5JCIvJFw6Zik0JD0oISM4NyY3JCQiMGIiZik0JD0oPichIzkkIjAlNCZwOV9lcyUhIzk3JCQiMCJRMS8hKVFPaCEjOSQiMFp4JkhcOmZbISM5NyQkIjBiImYpNCQ9KD4nISM5JCIwWngmSFw6ZlshIzk3JCQiMGIiZik0JD0oPichIzkkIjBaeCZIXDpmWyEjOTcmNyQkIjBiImYpNCQ9KD4nISM5JCIwWngmSFw6ZlshIzk3JCQiMGIiZik0JD0oPichIzkkIjBaeCZIXDpmWyEjOTckJCIwaU8lUksoKXlrISM5JCIwbVZSSygpeWslISM5NyQkIjBpTyVSSygpeWshIzkkIjBaeCZIXDpmWyEjOTcmNyQkIjBiImYpNCQ9KD4nISM5JCIwRjZfYEEvMiYhIzk3JCQiMGIiZik0JD0oPichIzkkIjBGNl9gQS8yJiEjOTckJCIwaU8lUksoKXlrISM5JCIwWngmSFw6ZlshIzk3JCQiMGIiZik0JD0oPichIzkkIjBaeCZIXDpmWyEjOTcmNyQkIjBiImYpNCQ9KD4nISM5JCIwRjZfYEEvMiYhIzk3JCQiMGIiZik0JD0oPichIzkkIjBGNl9gQS8yJiEjOTckJCIwaU8lUksoKXlrISM5JCIwWngmSFw6ZlshIzk3JCQiMGlPJVJLKCl5ayEjOSQiMEY2X2BBLzImISM5NyY3JCQiMGIiZik0JD0oPichIzkkIjAyWDM5IXAiRyYhIzk3JCQiMGIiZik0JD0oPichIzkkIjAyWDM5IXAiRyYhIzk3JCQiMGlPJVJLKCl5ayEjOSQiMEY2X2BBLzImISM5NyQkIjBiImYpNCQ9KD4nISM5JCIwRjZfYEEvMiYhIzk3JjckJCIwYiJmKTQkPSg+JyEjOSQiMDJYMzkhcCJHJiEjOTckJCIwYiJmKTQkPSg+JyEjOSQiMDJYMzkhcCJHJiEjOTckJCIwaU8lUksoKXlrISM5JCIwRjZfYEEvMiYhIzk3JCQiMGlPJVJLKCl5ayEjOSQiMDJYMzkhcCJHJiEjOTcmNyQkIjBiImYpNCQ9KD4nISM5JCIwKSl5a3VkSFwmISM5NyQkIjBiImYpNCQ9KD4nISM5JCIwKSl5a3VkSFwmISM5NyQkIjBpTyVSSygpeWshIzkkIjAyWDM5IXAiRyYhIzk3JCQiMGIiZik0JD0oPichIzkkIjAyWDM5IXAiRyYhIzk3JjckJCIwYiJmKTQkPSg+JyEjOSQiMCkpeWt1ZEhcJiEjOTckJCIwYiJmKTQkPSg+JyEjOSQiMCkpeWt1ZEhcJiEjOTckJCIwaU8lUksoKXlrISM5JCIwMlgzOSFwIkcmISM5NyQkIjBpTyVSSygpeWshIzkkIjApKXlrdWRIXCYhIzk3JjckJCIwYiJmKTQkPSg+JyEjOSQiMG83QE5EVXEmISM5NyQkIjBiImYpNCQ9KD4nISM5JCIwbzdATkRVcSYhIzk3JCQiMGlPJVJLKCl5ayEjOSQiMCkpeWt1ZEhcJiEjOTckJCIwYiJmKTQkPSg+JyEjOSQiMCkpeWt1ZEhcJiEjOTcmNyQkIjBiImYpNCQ9KD4nISM5JCIwbzdATkRVcSYhIzk3JCQiMGIiZik0JD0oPichIzkkIjBvN0BORFVxJiEjOTckJCIwaU8lUksoKXlrISM5JCIwKSl5a3VkSFwmISM5NyQkIjBpTyVSSygpeWshIzkkIjBvN0BORFVxJiEjOTcmNyQkIjBiImYpNCQ9KD4nISM5JCIwW1l4JkhcOmYhIzk3JCQiMGIiZik0JD0oPichIzkkIjBbWXgmSFw6ZiEjOTckJCIwaU8lUksoKXlrISM5JCIwbzdATkRVcSYhIzk3JCQiMGIiZik0JD0oPichIzkkIjBvN0BORFVxJiEjOTcmNyQkIjBiImYpNCQ9KD4nISM5JCIwW1l4JkhcOmYhIzk3JCQiMGIiZik0JD0oPichIzkkIjBbWXgmSFw6ZiEjOTckJCIwaU8lUksoKXlrISM5JCIwbzdATkRVcSYhIzk3JCQiMGlPJVJLKCl5ayEjOSQiMFtZeCZIXDpmISM5NyY3JCQiMGIiZik0JD0oPichIzkkIjBHIVFqMHdFaCEjOTckJCIwYiJmKTQkPSg+JyEjOSQiMEchUWowd0VoISM5NyQkIjBpTyVSSygpeWshIzkkIjBbWXgmSFw6ZiEjOTckJCIwYiJmKTQkPSg+JyEjOSQiMFtZeCZIXDpmISM5NyY3JCQiMGIiZik0JD0oPichIzkkIjBHIVFqMHdFaCEjOTckJCIwYiJmKTQkPSg+JyEjOSQiMEchUWowd0VoISM5NyQkIjBpTyVSSygpeWshIzkkIjBbWXgmSFw6ZiEjOTckJCIwaU8lUksoKXlrISM5JCIwRyFRajB3RWghIzk3JjckJCIwYiJmKTQkPSg+JyEjOSQiMDQ5IXAiRyFRaiEjOTckJCIwYiJmKTQkPSg+JyEjOSQiMDQ5IXAiRyFRaiEjOTckJCIwaU8lUksoKXlrISM5JCIwRyFRajB3RWghIzk3JCQiMGIiZik0JD0oPichIzkkIjBHIVFqMHdFaCEjOTcmNyQkIjBiImYpNCQ9KD4nISM5JCIwNDkhcCJHIVFqISM5NyQkIjBiImYpNCQ9KD4nISM5JCIwNDkhcCJHIVFqISM5NyQkIjBpTyVSSygpeWshIzkkIjBHIVFqMHdFaCEjOTckJCIwaU8lUksoKXlrISM5JCIwNDkhcCJHIVFqISM5NyY3JCQiMGIiZik0JD0oPichIzkkIjAqeWt1ZEhcbCEjOTckJCIwYiJmKTQkPSg+JyEjOSQiMCp5a3VkSFxsISM5NyQkIjBpTyVSSygpeWshIzkkIjA0OSFwIkchUWohIzk3JCQiMGIiZik0JD0oPichIzkkIjA0OSFwIkchUWohIzk3JjckJCIwYiJmKTQkPSg+JyEjOSQiMCp5a3VkSFxsISM5NyQkIjBiImYpNCQ9KD4nISM5JCIwKnlrdWRIXGwhIzk3JCQiMGlPJVJLKCl5ayEjOSQiMDQ5IXAiRyFRaiEjOTckJCIwaU8lUksoKXlrISM5JCIwKnlrdWRIXGwhIzk3JjckJCIwYiJmKTQkPSg+JyEjOSQiMHAiRyFRajB3JyEjOTckJCIwYiJmKTQkPSg+JyEjOSQiMHAiRyFRajB3JyEjOTckJCIwaU8lUksoKXlrISM5JCIwKnlrdWRIXGwhIzk3JCQiMGIiZik0JD0oPichIzkkIjAqeWt1ZEhcbCEjOTcmNyQkIjBiImYpNCQ9KD4nISM5JCIwcCJHIVFqMHcnISM5NyQkIjBiImYpNCQ9KD4nISM5JCIwcCJHIVFqMHcnISM5NyQkIjBpTyVSSygpeWshIzkkIjAqeWt1ZEhcbCEjOTckJCIwaU8lUksoKXlrISM5JCIwcCJHIVFqMHcnISM5NyY3JCQiMGIiZik0JD0oPichIzkkIi9iImYpNCQ9KHAhIzg3JCQiMGIiZik0JD0oPichIzkkIi9iImYpNCQ9KHAhIzg3JCQiMGlPJVJLKCl5ayEjOSQiMHAiRyFRajB3JyEjOTckJCIwYiJmKTQkPSg+JyEjOSQiMHAiRyFRajB3JyEjOTcmNyQkIjBiImYpNCQ9KD4nISM5JCIvYiJmKTQkPShwISM4NyQkIjBiImYpNCQ9KD4nISM5JCIvYiJmKTQkPShwISM4NyQkIjBpTyVSSygpeWshIzkkIjBwIkchUWowdychIzk3JCQiMGlPJVJLKCl5ayEjOSQiL2IiZik0JD0ocCEjODcmNyQkIjBiImYpNCQ9KD4nISM5JCIvJFw6Zik0JD0oISM4NyQkIjBiImYpNCQ9KD4nISM5JCIvJFw6Zik0JD0oISM4NyQkIjBpTyVSSygpeWshIzkkIi9iImYpNCQ9KHAhIzg3JCQiMGIiZik0JD0oPichIzkkIi9iImYpNCQ9KHAhIzg3JjckJCIwYiJmKTQkPSg+JyEjOSQiLyRcOmYpNCQ9KCEjODckJCIwYiJmKTQkPSg+JyEjOSQiLyRcOmYpNCQ9KCEjODckJCIwaU8lUksoKXlrISM5JCIvYiJmKTQkPShwISM4NyQkIjBpTyVSSygpeWshIzkkIi8kXDpmKTQkPSghIzg3JjckJCIwYiJmKTQkPSg+JyEjOSQiMEcmPSxTLnVzISM5NyQkIjAzIUcjKlJta2ghIzkkIi9IR0B6WzJzISM4NyQkIjBiImYpNCQ9KD4nISM5JCIvJFw6Zik0JD0oISM4NyQkIjBiImYpNCQ9KD4nISM5JCIvJFw6Zik0JD0oISM4NyY3JCQiMGIiZik0JD0oPichIzkkIjBHJj0sUy51cyEjOTckJCIwaE9sVmh4QychIzkkIjBKQ1BXS2tOKCEjOTckJCIwaU8lUksoKXlrISM5JCIvJFw6Zik0JD0oISM4NyQkIjBiImYpNCQ9KD4nISM5JCIvJFw6Zik0JD0oISM4NyY3JCQiMFRNblFgXkMnISM5JCIwbVZSSygpeWslISM5NyQkIjBiImYpNCQ9KD4nISM5JCIwJTQmcDlfZXMlISM5NyQkIjBiImYpNCQ9KD4nISM5JCIwWngmSFw6ZlshIzk3JCQiMGlPJVJLKCl5ayEjOSQiMG1WUksoKXlrJSEjOTcmNyQkIjBUTW5RYF5DJyEjOSQiMG1WUksoKXlrJSEjOTckJCIwSnZAKFI5MWohIzkkIjAlZXZvbTttWCEjOTckJCIwaU8lUksoKXlrISM5JCIwJyk0JD0oPm1WJSEjOTckJCIwaU8lUksoKXlrISM5JCIwbVZSSygpeWslISM5NyY3JCQiMHcxNyVveHRpISM5JCIvSj0oPm1WUighIzg3JCQiLzFbI1EmPlhqISM4JCIwNisqKmVDWVwoISM5NyQkIjBpTyVSSygpeWshIzkkIi9KPSg+bVZSKCEjODckJCIwaU8lUksoKXlrISM5JCIvSj0oPm1WUighIzg3JjckJCIwdzE3JW94dGkhIzkkIi9KPSg+bVZSKCEjODckJCIwaE9sVmh4QychIzkkIjBKQ1BXS2tOKCEjOTckJCIwaU8lUksoKXlrISM5JCIvJFw6Zik0JD0oISM4NyQkIjBpTyVSSygpeWshIzkkIi9KPSg+bVZSKCEjODcmNyQkIjBHJlxFNmsqUichIzkkIjAnKTQkPSg+bVYlISM5NyQkIjBKdkAoUjkxaiEjOSQiMCVldm9tO21YISM5NyQkIjBpTyVSSygpeWshIzkkIjAnKTQkPSg+bVYlISM5NyQkIjBpTyVSSygpeWshIzkkIjAnKTQkPSg+bVYlISM5NyY3JCQiMGM4RDh0U1YnISM5JCIwInAiRyFRajB3ISM5NyQkIi8xWyNRJj5YaiEjOCQiMDYrKiplQ1lcKCEjOTckJCIwaU8lUksoKXlrISM5JCIvSj0oPm1WUighIzg3JCQiMGlPJVJLKCl5ayEjOSQiMCJwIkchUWowdyEjOTcmNyQkIjBjOEQ4dFNWJyEjOSQiMCJwIkchUWowdyEjOTckJCIwKTNeS3UrXmshIzkkIjBANiFlSmBFdyEjOTckJCIwaU8lUksoKXlrISM5JCIwInAiRyFRajB3ISM5NyQkIjBpTyVSSygpeWshIzkkIjAicCJHIVFqMHchIzk3JjckJCIwaU8lUksoKXlrISM5JCIwJyk0JD0oPm1WJSEjOTckJCIwaU8lUksoKXlrISM5JCIwJyk0JD0oPm1WJSEjOTckJCIwcCJHIVFqMHcnISM5JCIwMXdFNl9gQSUhIzk3JCQiMHAiRyFRajB3JyEjOSQiMCcpNCQ9KD5tViUhIzk3JjckJCIwaU8lUksoKXlrISM5JCIwbVZSSygpeWslISM5NyQkIjBpTyVSSygpeWshIzkkIjBtVlJLKCl5ayUhIzk3JCQiMHAiRyFRajB3JyEjOSQiMCcpNCQ9KD5tViUhIzk3JCQiMGlPJVJLKCl5ayEjOSQiMCcpNCQ9KD5tViUhIzk3JjckJCIwaU8lUksoKXlrISM5JCIwbVZSSygpeWslISM5NyQkIjBpTyVSSygpeWshIzkkIjBtVlJLKCl5ayUhIzk3JCQiMHAiRyFRajB3JyEjOSQiMCcpNCQ9KD5tViUhIzk3JCQiMHAiRyFRajB3JyEjOSQiMG1WUksoKXlrJSEjOTcmNyQkIjBpTyVSSygpeWshIzkkIjBaeCZIXDpmWyEjOTckJCIwaU8lUksoKXlrISM5JCIwWngmSFw6ZlshIzk3JCQiMHAiRyFRajB3JyEjOSQiMG1WUksoKXlrJSEjOTckJCIwaU8lUksoKXlrISM5JCIwbVZSSygpeWslISM5NyY3JCQiMGlPJVJLKCl5ayEjOSQiMFp4JkhcOmZbISM5NyQkIjBpTyVSSygpeWshIzkkIjBaeCZIXDpmWyEjOTckJCIwcCJHIVFqMHcnISM5JCIwbVZSSygpeWslISM5NyQkIjBwIkchUWowdychIzkkIjBaeCZIXDpmWyEjOTcmNyQkIjBpTyVSSygpeWshIzkkIjBGNl9gQS8yJiEjOTckJCIwaU8lUksoKXlrISM5JCIwRjZfYEEvMiYhIzk3JCQiMHAiRyFRajB3JyEjOSQiMFp4JkhcOmZbISM5NyQkIjBpTyVSSygpeWshIzkkIjBaeCZIXDpmWyEjOTcmNyQkIjBpTyVSSygpeWshIzkkIjBGNl9gQS8yJiEjOTckJCIwaU8lUksoKXlrISM5JCIwRjZfYEEvMiYhIzk3JCQiMHAiRyFRajB3JyEjOSQiMFp4JkhcOmZbISM5NyQkIjBwIkchUWowdychIzkkIjBGNl9gQS8yJiEjOTcmNyQkIjBpTyVSSygpeWshIzkkIjAyWDM5IXAiRyYhIzk3JCQiMGlPJVJLKCl5ayEjOSQiMDJYMzkhcCJHJiEjOTckJCIwcCJHIVFqMHcnISM5JCIwRjZfYEEvMiYhIzk3JCQiMGlPJVJLKCl5ayEjOSQiMEY2X2BBLzImISM5NyY3JCQiMGlPJVJLKCl5ayEjOSQiMDJYMzkhcCJHJiEjOTckJCIwaU8lUksoKXlrISM5JCIwMlgzOSFwIkcmISM5NyQkIjBwIkchUWowdychIzkkIjBGNl9gQS8yJiEjOTckJCIwcCJHIVFqMHcnISM5JCIwMlgzOSFwIkcmISM5NyY3JCQiMGlPJVJLKCl5ayEjOSQiMCkpeWt1ZEhcJiEjOTckJCIwaU8lUksoKXlrISM5JCIwKSl5a3VkSFwmISM5NyQkIjBwIkchUWowdychIzkkIjAyWDM5IXAiRyYhIzk3JCQiMGlPJVJLKCl5ayEjOSQiMDJYMzkhcCJHJiEjOTcmNyQkIjBpTyVSSygpeWshIzkkIjApKXlrdWRIXCYhIzk3JCQiMGlPJVJLKCl5ayEjOSQiMCkpeWt1ZEhcJiEjOTckJCIwcCJHIVFqMHcnISM5JCIwMlgzOSFwIkcmISM5NyQkIjBwIkchUWowdychIzkkIjApKXlrdWRIXCYhIzk3JjckJCIwaU8lUksoKXlrISM5JCIwbzdATkRVcSYhIzk3JCQiMGlPJVJLKCl5ayEjOSQiMG83QE5EVXEmISM5NyQkIjBwIkchUWowdychIzkkIjApKXlrdWRIXCYhIzk3JCQiMGlPJVJLKCl5ayEjOSQiMCkpeWt1ZEhcJiEjOTcmNyQkIjBpTyVSSygpeWshIzkkIjBvN0BORFVxJiEjOTckJCIwaU8lUksoKXlrISM5JCIwbzdATkRVcSYhIzk3JCQiMHAiRyFRajB3JyEjOSQiMCkpeWt1ZEhcJiEjOTckJCIwcCJHIVFqMHcnISM5JCIwbzdATkRVcSYhIzk3JjckJCIwaU8lUksoKXlrISM5JCIwW1l4JkhcOmYhIzk3JCQiMGlPJVJLKCl5ayEjOSQiMFtZeCZIXDpmISM5NyQkIjBwIkchUWowdychIzkkIjBvN0BORFVxJiEjOTckJCIwaU8lUksoKXlrISM5JCIwbzdATkRVcSYhIzk3JjckJCIwaU8lUksoKXlrISM5JCIwW1l4JkhcOmYhIzk3JCQiMGlPJVJLKCl5ayEjOSQiMFtZeCZIXDpmISM5NyQkIjBwIkchUWowdychIzkkIjBvN0BORFVxJiEjOTckJCIwcCJHIVFqMHcnISM5JCIwW1l4JkhcOmYhIzk3JjckJCIwaU8lUksoKXlrISM5JCIwRyFRajB3RWghIzk3JCQiMGlPJVJLKCl5ayEjOSQiMEchUWowd0VoISM5NyQkIjBwIkchUWowdychIzkkIjBbWXgmSFw6ZiEjOTckJCIwaU8lUksoKXlrISM5JCIwW1l4JkhcOmYhIzk3JjckJCIwaU8lUksoKXlrISM5JCIwRyFRajB3RWghIzk3JCQiMGlPJVJLKCl5ayEjOSQiMEchUWowd0VoISM5NyQkIjBwIkchUWowdychIzkkIjBbWXgmSFw6ZiEjOTckJCIwcCJHIVFqMHcnISM5JCIwRyFRajB3RWghIzk3JjckJCIwaU8lUksoKXlrISM5JCIwNDkhcCJHIVFqISM5NyQkIjBpTyVSSygpeWshIzkkIjA0OSFwIkchUWohIzk3JCQiMHAiRyFRajB3JyEjOSQiMEchUWowd0VoISM5NyQkIjBpTyVSSygpeWshIzkkIjBHIVFqMHdFaCEjOTcmNyQkIjBpTyVSSygpeWshIzkkIjA0OSFwIkchUWohIzk3JCQiMGlPJVJLKCl5ayEjOSQiMDQ5IXAiRyFRaiEjOTckJCIwcCJHIVFqMHcnISM5JCIwRyFRajB3RWghIzk3JCQiMHAiRyFRajB3JyEjOSQiMDQ5IXAiRyFRaiEjOTcmNyQkIjBpTyVSSygpeWshIzkkIjAqeWt1ZEhcbCEjOTckJCIwaU8lUksoKXlrISM5JCIwKnlrdWRIXGwhIzk3JCQiMHAiRyFRajB3JyEjOSQiMDQ5IXAiRyFRaiEjOTckJCIwaU8lUksoKXlrISM5JCIwNDkhcCJHIVFqISM5NyY3JCQiMGlPJVJLKCl5ayEjOSQiMCp5a3VkSFxsISM5NyQkIjBpTyVSSygpeWshIzkkIjAqeWt1ZEhcbCEjOTckJCIwcCJHIVFqMHcnISM5JCIwNDkhcCJHIVFqISM5NyQkIjBwIkchUWowdychIzkkIjAqeWt1ZEhcbCEjOTcmNyQkIjBpTyVSSygpeWshIzkkIjBwIkchUWowdychIzk3JCQiMGlPJVJLKCl5ayEjOSQiMHAiRyFRajB3JyEjOTckJCIwcCJHIVFqMHcnISM5JCIwKnlrdWRIXGwhIzk3JCQiMGlPJVJLKCl5ayEjOSQiMCp5a3VkSFxsISM5NyY3JCQiMGlPJVJLKCl5ayEjOSQiMHAiRyFRajB3JyEjOTckJCIwaU8lUksoKXlrISM5JCIwcCJHIVFqMHcnISM5NyQkIjBwIkchUWowdychIzkkIjAqeWt1ZEhcbCEjOTckJCIwcCJHIVFqMHcnISM5JCIwcCJHIVFqMHcnISM5NyY3JCQiMGlPJVJLKCl5ayEjOSQiL2IiZik0JD0ocCEjODckJCIwaU8lUksoKXlrISM5JCIvYiJmKTQkPShwISM4NyQkIjBwIkchUWowdychIzkkIjBwIkchUWowdychIzk3JCQiMGlPJVJLKCl5ayEjOSQiMHAiRyFRajB3JyEjOTcmNyQkIjBpTyVSSygpeWshIzkkIi9iImYpNCQ9KHAhIzg3JCQiMGlPJVJLKCl5ayEjOSQiL2IiZik0JD0ocCEjODckJCIwcCJHIVFqMHcnISM5JCIwcCJHIVFqMHcnISM5NyQkIjBwIkchUWowdychIzkkIi9iImYpNCQ9KHAhIzg3JjckJCIwaU8lUksoKXlrISM5JCIvJFw6Zik0JD0oISM4NyQkIjBpTyVSSygpeWshIzkkIi8kXDpmKTQkPSghIzg3JCQiMHAiRyFRajB3JyEjOSQiL2IiZik0JD0ocCEjODckJCIwaU8lUksoKXlrISM5JCIvYiJmKTQkPShwISM4NyY3JCQiMGlPJVJLKCl5ayEjOSQiLyRcOmYpNCQ9KCEjODckJCIwaU8lUksoKXlrISM5JCIvJFw6Zik0JD0oISM4NyQkIjBwIkchUWowdychIzkkIi9iImYpNCQ9KHAhIzg3JCQiMHAiRyFRajB3JyEjOSQiLyRcOmYpNCQ9KCEjODcmNyQkIjBpTyVSSygpeWshIzkkIi9KPSg+bVZSKCEjODckJCIwaU8lUksoKXlrISM5JCIvSj0oPm1WUighIzg3JCQiMHAiRyFRajB3JyEjOSQiLyRcOmYpNCQ9KCEjODckJCIwaU8lUksoKXlrISM5JCIvJFw6Zik0JD0oISM4NyY3JCQiMGlPJVJLKCl5ayEjOSQiL0o9KD5tVlIoISM4NyQkIjBpTyVSSygpeWshIzkkIi9KPSg+bVZSKCEjODckJCIwcCJHIVFqMHcnISM5JCIvJFw6Zik0JD0oISM4NyQkIjBwIkchUWowdychIzkkIi9KPSg+bVZSKCEjODcmNyQkIjBpTyVSSygpeWshIzkkIjAicCJHIVFqMHchIzk3JCQiMGlPJVJLKCl5ayEjOSQiMCJwIkchUWowdyEjOTckJCIwcCJHIVFqMHcnISM5JCIvSj0oPm1WUighIzg3JCQiMGlPJVJLKCl5ayEjOSQiL0o9KD5tVlIoISM4NyY3JCQiMGlPJVJLKCl5ayEjOSQiMCJwIkchUWowdyEjOTckJCIwaU8lUksoKXlrISM5JCIwInAiRyFRajB3ISM5NyQkIjBwIkchUWowdychIzkkIi9KPSg+bVZSKCEjODckJCIwcCJHIVFqMHcnISM5JCIwInAiRyFRajB3ISM5NyY3JCQiMGlPJVJLKCl5ayEjOSQiMCUpKjRNJ1xwbCghIzk3JCQiMCkzXkt1K15rISM5JCIwQDYhZUpgRXchIzk3JCQiMGlPJVJLKCl5ayEjOSQiMCJwIkchUWowdyEjOTckJCIwaU8lUksoKXlrISM5JCIwInAiRyFRajB3ISM5NyY3JCQiMGlPJVJLKCl5ayEjOSQiMCUpKjRNJ1xwbCghIzk3JCQiMG1rSW5mJCplJyEjOSQiMG5IS2VPU3QoISM5NyQkIjBwIkchUWowdychIzkkIjAicCJHIVFqMHchIzk3JCQiMGlPJVJLKCl5ayEjOSQiMCJwIkchUWowdyEjOTcmNyQkIjBpTyVSSygpeWshIzkkIjA8X1JTQE9NJSEjOTckJCIwRyZcRTZrKlInISM5JCIwJyk0JD0oPm1WJSEjOTckJCIwaU8lUksoKXlrISM5JCIwJyk0JD0oPm1WJSEjOTckJCIwaU8lUksoKXlrISM5JCIwJyk0JD0oPm1WJSEjOTcmNyQkIjByVGxJZ0FsJyEjOSQiMDF3RTZfYEElISM5NyQkIjBpTyVSSygpeWshIzkkIjA8X1JTQE9NJSEjOTckJCIwaU8lUksoKXlrISM5JCIwJyk0JD0oPm1WJSEjOTckJCIwcCJHIVFqMHcnISM5JCIwMXdFNl9gQSUhIzk3JjckJCIwN25qPVwlPm4hIzkkIjByXSUzOSFwInkhIzk3JCQiMG1rSW5mJCplJyEjOSQiMG5IS2VPU3QoISM5NyQkIjBwIkchUWowdychIzkkIjAicCJHIVFqMHchIzk3JCQiMHAiRyFRajB3JyEjOSQiMHJdJTM5IXAieSEjOTcmNyQkIjA3bmo9XCU+biEjOSQiMHJdJTM5IXAieSEjOTckJCIwcCJlPSo0PnUnISM5JCIwckRaXSIqMyR5ISM5NyQkIjBwIkchUWowdychIzkkIjByXSUzOSFwInkhIzk3JCQiMHAiRyFRajB3JyEjOSQiMHJdJTM5IXAieSEjOTcmNyQkIjBwIkchUWowdychIzkkIjBkTF9iNCRmVCEjOTckJCIwclRsSWdBbCchIzkkIjAxd0U2X2BBJSEjOTckJCIwcCJHIVFqMHcnISM5JCIwMXdFNl9gQSUhIzk3JCQiMHAiRyFRajB3JyEjOSQiMDF3RTZfYEElISM5NyY3JCQiMHAiRyFRajB3JyEjOSQiMGRMX2I0JGZUISM5NyQkIjA3UF9IeTgobyEjOSQiMFtmayM0Q1VUISM5NyQkIjBwIkchUWowdychIzkkIjAxd0U2X2BBJSEjOTckJCIwcCJHIVFqMHcnISM5JCIwMXdFNl9gQSUhIzk3JjckJCIwcCJHIVFqMHcnISM5JCIwJyk0JD0oPm1WJSEjOTckJCIwcCJHIVFqMHcnISM5JCIwJyk0JD0oPm1WJSEjOTckJCIwd0U2X2BBLyghIzkkIjAxd0U2X2BBJSEjOTckJCIwcCJHIVFqMHcnISM5JCIwMXdFNl9gQSUhIzk3JjckJCIwcCJHIVFqMHcnISM5JCIwJyk0JD0oPm1WJSEjOTckJCIwcCJHIVFqMHcnISM5JCIwJyk0JD0oPm1WJSEjOTckJCIwd0U2X2BBLyghIzkkIjAxd0U2X2BBJSEjOTckJCIwd0U2X2BBLyghIzkkIjAnKTQkPSg+bVYlISM5NyY3JCQiMHAiRyFRajB3JyEjOSQiMG1WUksoKXlrJSEjOTckJCIwcCJHIVFqMHcnISM5JCIwbVZSSygpeWslISM5NyQkIjB3RTZfYEEvKCEjOSQiMCcpNCQ9KD5tViUhIzk3JCQiMHAiRyFRajB3JyEjOSQiMCcpNCQ9KD5tViUhIzk3JjckJCIwcCJHIVFqMHcnISM5JCIwbVZSSygpeWslISM5NyQkIjBwIkchUWowdychIzkkIjBtVlJLKCl5ayUhIzk3JCQiMHdFNl9gQS8oISM5JCIwJyk0JD0oPm1WJSEjOTckJCIwd0U2X2BBLyghIzkkIjBtVlJLKCl5ayUhIzk3JjckJCIwcCJHIVFqMHcnISM5JCIwWngmSFw6ZlshIzk3JCQiMHAiRyFRajB3JyEjOSQiMFp4JkhcOmZbISM5NyQkIjB3RTZfYEEvKCEjOSQiMG1WUksoKXlrJSEjOTckJCIwcCJHIVFqMHcnISM5JCIwbVZSSygpeWslISM5NyY3JCQiMHAiRyFRajB3JyEjOSQiMFp4JkhcOmZbISM5NyQkIjBwIkchUWowdychIzkkIjBaeCZIXDpmWyEjOTckJCIwd0U2X2BBLyghIzkkIjBtVlJLKCl5ayUhIzk3JCQiMHdFNl9gQS8oISM5JCIwWngmSFw6ZlshIzk3JjckJCIwcCJHIVFqMHcnISM5JCIwRjZfYEEvMiYhIzk3JCQiMHAiRyFRajB3JyEjOSQiMEY2X2BBLzImISM5NyQkIjB3RTZfYEEvKCEjOSQiMFp4JkhcOmZbISM5NyQkIjBwIkchUWowdychIzkkIjBaeCZIXDpmWyEjOTcmNyQkIjBwIkchUWowdychIzkkIjBGNl9gQS8yJiEjOTckJCIwcCJHIVFqMHcnISM5JCIwRjZfYEEvMiYhIzk3JCQiMHdFNl9gQS8oISM5JCIwWngmSFw6ZlshIzk3JCQiMHdFNl9gQS8oISM5JCIwRjZfYEEvMiYhIzk3JjckJCIwcCJHIVFqMHcnISM5JCIwMlgzOSFwIkcmISM5NyQkIjBwIkchUWowdychIzkkIjAyWDM5IXAiRyYhIzk3JCQiMHdFNl9gQS8oISM5JCIwRjZfYEEvMiYhIzk3JCQiMHAiRyFRajB3JyEjOSQiMEY2X2BBLzImISM5NyY3JCQiMHAiRyFRajB3JyEjOSQiMDJYMzkhcCJHJiEjOTckJCIwcCJHIVFqMHcnISM5JCIwMlgzOSFwIkcmISM5NyQkIjB3RTZfYEEvKCEjOSQiMEY2X2BBLzImISM5NyQkIjB3RTZfYEEvKCEjOSQiMDJYMzkhcCJHJiEjOTcmNyQkIjBwIkchUWowdychIzkkIjApKXlrdWRIXCYhIzk3JCQiMHAiRyFRajB3JyEjOSQiMCkpeWt1ZEhcJiEjOTckJCIwd0U2X2BBLyghIzkkIjAyWDM5IXAiRyYhIzk3JCQiMHAiRyFRajB3JyEjOSQiMDJYMzkhcCJHJiEjOTcmNyQkIjBwIkchUWowdychIzkkIjApKXlrdWRIXCYhIzk3JCQiMHAiRyFRajB3JyEjOSQiMCkpeWt1ZEhcJiEjOTckJCIwd0U2X2BBLyghIzkkIjAyWDM5IXAiRyYhIzk3JCQiMHdFNl9gQS8oISM5JCIwKSl5a3VkSFwmISM5NyY3JCQiMHAiRyFRajB3JyEjOSQiMG83QE5EVXEmISM5NyQkIjBwIkchUWowdychIzkkIjBvN0BORFVxJiEjOTckJCIwd0U2X2BBLyghIzkkIjApKXlrdWRIXCYhIzk3JCQiMHAiRyFRajB3JyEjOSQiMCkpeWt1ZEhcJiEjOTcmNyQkIjBwIkchUWowdychIzkkIjBvN0BORFVxJiEjOTckJCIwcCJHIVFqMHcnISM5JCIwbzdATkRVcSYhIzk3JCQiMHdFNl9gQS8oISM5JCIwKSl5a3VkSFwmISM5NyQkIjB3RTZfYEEvKCEjOSQiMG83QE5EVXEmISM5NyY3JCQiMHAiRyFRajB3JyEjOSQiMFtZeCZIXDpmISM5NyQkIjBwIkchUWowdychIzkkIjBbWXgmSFw6ZiEjOTckJCIwd0U2X2BBLyghIzkkIjBvN0BORFVxJiEjOTckJCIwcCJHIVFqMHcnISM5JCIwbzdATkRVcSYhIzk3JjckJCIwcCJHIVFqMHcnISM5JCIwW1l4JkhcOmYhIzk3JCQiMHAiRyFRajB3JyEjOSQiMFtZeCZIXDpmISM5NyQkIjB3RTZfYEEvKCEjOSQiMG83QE5EVXEmISM5NyQkIjB3RTZfYEEvKCEjOSQiMFtZeCZIXDpmISM5NyY3JCQiMHAiRyFRajB3JyEjOSQiMEchUWowd0VoISM5NyQkIjBwIkchUWowdychIzkkIjBHIVFqMHdFaCEjOTckJCIwd0U2X2BBLyghIzkkIjBbWXgmSFw6ZiEjOTckJCIwcCJHIVFqMHcnISM5JCIwW1l4JkhcOmYhIzk3JjckJCIwcCJHIVFqMHcnISM5JCIwRyFRajB3RWghIzk3JCQiMHAiRyFRajB3JyEjOSQiMEchUWowd0VoISM5NyQkIjB3RTZfYEEvKCEjOSQiMFtZeCZIXDpmISM5NyQkIjB3RTZfYEEvKCEjOSQiMEchUWowd0VoISM5NyY3JCQiMHAiRyFRajB3JyEjOSQiMDQ5IXAiRyFRaiEjOTckJCIwcCJHIVFqMHcnISM5JCIwNDkhcCJHIVFqISM5NyQkIjB3RTZfYEEvKCEjOSQiMEchUWowd0VoISM5NyQkIjBwIkchUWowdychIzkkIjBHIVFqMHdFaCEjOTcmNyQkIjBwIkchUWowdychIzkkIjA0OSFwIkchUWohIzk3JCQiMHAiRyFRajB3JyEjOSQiMDQ5IXAiRyFRaiEjOTckJCIwd0U2X2BBLyghIzkkIjBHIVFqMHdFaCEjOTckJCIwd0U2X2BBLyghIzkkIjA0OSFwIkchUWohIzk3JjckJCIwcCJHIVFqMHcnISM5JCIwKnlrdWRIXGwhIzk3JCQiMHAiRyFRajB3JyEjOSQiMCp5a3VkSFxsISM5NyQkIjB3RTZfYEEvKCEjOSQiMDQ5IXAiRyFRaiEjOTckJCIwcCJHIVFqMHcnISM5JCIwNDkhcCJHIVFqISM5NyY3JCQiMHAiRyFRajB3JyEjOSQiMCp5a3VkSFxsISM5NyQkIjBwIkchUWowdychIzkkIjAqeWt1ZEhcbCEjOTckJCIwd0U2X2BBLyghIzkkIjA0OSFwIkchUWohIzk3JCQiMHdFNl9gQS8oISM5JCIwKnlrdWRIXGwhIzk3JjckJCIwcCJHIVFqMHcnISM5JCIwcCJHIVFqMHcnISM5NyQkIjBwIkchUWowdychIzkkIjBwIkchUWowdychIzk3JCQiMHdFNl9gQS8oISM5JCIwKnlrdWRIXGwhIzk3JCQiMHAiRyFRajB3JyEjOSQiMCp5a3VkSFxsISM5NyY3JCQiMHAiRyFRajB3JyEjOSQiMHAiRyFRajB3JyEjOTckJCIwcCJHIVFqMHcnISM5JCIwcCJHIVFqMHcnISM5NyQkIjB3RTZfYEEvKCEjOSQiMCp5a3VkSFxsISM5NyQkIjB3RTZfYEEvKCEjOSQiMHAiRyFRajB3JyEjOTcmNyQkIjBwIkchUWowdychIzkkIi9iImYpNCQ9KHAhIzg3JCQiMHAiRyFRajB3JyEjOSQiL2IiZik0JD0ocCEjODckJCIwd0U2X2BBLyghIzkkIjBwIkchUWowdychIzk3JCQiMHAiRyFRajB3JyEjOSQiMHAiRyFRajB3JyEjOTcmNyQkIjBwIkchUWowdychIzkkIi9iImYpNCQ9KHAhIzg3JCQiMHAiRyFRajB3JyEjOSQiL2IiZik0JD0ocCEjODckJCIwd0U2X2BBLyghIzkkIjBwIkchUWowdychIzk3JCQiMHdFNl9gQS8oISM5JCIvYiJmKTQkPShwISM4NyY3JCQiMHAiRyFRajB3JyEjOSQiLyRcOmYpNCQ9KCEjODckJCIwcCJHIVFqMHcnISM5JCIvJFw6Zik0JD0oISM4NyQkIjB3RTZfYEEvKCEjOSQiL2IiZik0JD0ocCEjODckJCIwcCJHIVFqMHcnISM5JCIvYiJmKTQkPShwISM4NyY3JCQiMHAiRyFRajB3JyEjOSQiLyRcOmYpNCQ9KCEjODckJCIwcCJHIVFqMHcnISM5JCIvJFw6Zik0JD0oISM4NyQkIjB3RTZfYEEvKCEjOSQiL2IiZik0JD0ocCEjODckJCIwd0U2X2BBLyghIzkkIi8kXDpmKTQkPSghIzg3JjckJCIwcCJHIVFqMHcnISM5JCIvSj0oPm1WUighIzg3JCQiMHAiRyFRajB3JyEjOSQiL0o9KD5tVlIoISM4NyQkIjB3RTZfYEEvKCEjOSQiLyRcOmYpNCQ9KCEjODckJCIwcCJHIVFqMHcnISM5JCIvJFw6Zik0JD0oISM4NyY3JCQiMHAiRyFRajB3JyEjOSQiL0o9KD5tVlIoISM4NyQkIjBwIkchUWowdychIzkkIi9KPSg+bVZSKCEjODckJCIwd0U2X2BBLyghIzkkIi8kXDpmKTQkPSghIzg3JCQiMHdFNl9gQS8oISM5JCIvSj0oPm1WUighIzg3JjckJCIwcCJHIVFqMHcnISM5JCIwInAiRyFRajB3ISM5NyQkIjBwIkchUWowdychIzkkIjAicCJHIVFqMHchIzk3JCQiMHdFNl9gQS8oISM5JCIvSj0oPm1WUighIzg3JCQiMHAiRyFRajB3JyEjOSQiL0o9KD5tVlIoISM4NyY3JCQiMHAiRyFRajB3JyEjOSQiMCJwIkchUWowdyEjOTckJCIwcCJHIVFqMHcnISM5JCIwInAiRyFRajB3ISM5NyQkIjB3RTZfYEEvKCEjOSQiL0o9KD5tVlIoISM4NyQkIjB3RTZfYEEvKCEjOSQiMCJwIkchUWowdyEjOTcmNyQkIjBwIkchUWowdychIzkkIjByXSUzOSFwInkhIzk3JCQiMHAiRyFRajB3JyEjOSQiMHJdJTM5IXAieSEjOTckJCIwd0U2X2BBLyghIzkkIjAicCJHIVFqMHchIzk3JCQiMHAiRyFRajB3JyEjOSQiMCJwIkchUWowdyEjOTcmNyQkIjBwIkchUWowdychIzkkIjByXSUzOSFwInkhIzk3JCQiMHAiRyFRajB3JyEjOSQiMHJdJTM5IXAieSEjOTckJCIwd0U2X2BBLyghIzkkIjAicCJHIVFqMHchIzk3JCQiMHdFNl9gQS8oISM5JCIwcl0lMzkhcCJ5ISM5NyY3JCQiMHAiRyFRajB3JyEjOSQiMF8iKmUvTzkleSEjOTckJCIwcCJlPSo0PnUnISM5JCIwckRaXSIqMyR5ISM5NyQkIjBwIkchUWowdychIzkkIjByXSUzOSFwInkhIzk3JCQiMHAiRyFRajB3JyEjOSQiMHJdJTM5IXAieSEjOTcmNyQkIjBwIkchUWowdychIzkkIjBfIiplL085JXkhIzk3JCQiMC0/SyVlK21wISM5JCIwdyEpbzsoM3V5ISM5NyQkIjB3RTZfYEEvKCEjOSQiMHJdJTM5IXAieSEjOTckJCIwcCJHIVFqMHcnISM5JCIwcl0lMzkhcCJ5ISM5NyY3JCQiMHdFNl9gQS8oISM5JCIwSGBsalJhKXkhIzk3JCQiMC0/SyVlK21wISM5JCIwdyEpbzsoM3V5ISM5NyQkIjB3RTZfYEEvKCEjOSQiMHJdJTM5IXAieSEjOTckJCIwd0U2X2BBLyghIzkkIjByXSUzOSFwInkhIzk3JjckJCIwd0U2X2BBLyghIzkkIjBLJkh4aXo5VCEjOTckJCIwN1BfSHk4KG8hIzkkIjBbZmsjNENVVCEjOTckJCIwcCJHIVFqMHcnISM5JCIwMXdFNl9gQSUhIzk3JCQiMHdFNl9gQS8oISM5JCIwMXdFNl9gQSUhIzk3JjckJCIwd0U2X2BBLyghIzkkIjBLJkh4aXo5VCEjOTckJCIwNnB6d0YlXHIhIzkkIi9WYUY5KFw5JSEjODckJCIwd0U2X2BBLyghIzkkIjAxd0U2X2BBJSEjOTckJCIwd0U2X2BBLyghIzkkIjAxd0U2X2BBJSEjOTcmNyQkIjB3RTZfYEEvKCEjOSQiMCcpNCQ9KD5tViUhIzk3JCQiMHdFNl9gQS8oISM5JCIwJyk0JD0oPm1WJSEjOTckJCIwJD0oPm1WUksoISM5JCIwMXdFNl9gQSUhIzk3JCQiMHdFNl9gQS8oISM5JCIwMXdFNl9gQSUhIzk3JjckJCIwd0U2X2BBLyghIzkkIjAnKTQkPSg+bVYlISM5NyQkIjB3RTZfYEEvKCEjOSQiMCcpNCQ9KD5tViUhIzk3JCQiMCQ9KD5tVlJLKCEjOSQiMDF3RTZfYEElISM5NyQkIjAkPSg+bVZSSyghIzkkIjAnKTQkPSg+bVYlISM5NyY3JCQiMHdFNl9gQS8oISM5JCIwbVZSSygpeWslISM5NyQkIjB3RTZfYEEvKCEjOSQiMG1WUksoKXlrJSEjOTckJCIwJD0oPm1WUksoISM5JCIwJyk0JD0oPm1WJSEjOTckJCIwd0U2X2BBLyghIzkkIjAnKTQkPSg+bVYlISM5NyY3JCQiMHdFNl9gQS8oISM5JCIwbVZSSygpeWslISM5NyQkIjB3RTZfYEEvKCEjOSQiMG1WUksoKXlrJSEjOTckJCIwJD0oPm1WUksoISM5JCIwJyk0JD0oPm1WJSEjOTckJCIwJD0oPm1WUksoISM5JCIwbVZSSygpeWslISM5NyY3JCQiMHdFNl9gQS8oISM5JCIwWngmSFw6ZlshIzk3JCQiMHdFNl9gQS8oISM5JCIwWngmSFw6ZlshIzk3JCQiMCQ9KD5tVlJLKCEjOSQiMG1WUksoKXlrJSEjOTckJCIwd0U2X2BBLyghIzkkIjBtVlJLKCl5ayUhIzk3JjckJCIwd0U2X2BBLyghIzkkIjBaeCZIXDpmWyEjOTckJCIwd0U2X2BBLyghIzkkIjBaeCZIXDpmWyEjOTckJCIwJD0oPm1WUksoISM5JCIwbVZSSygpeWslISM5NyQkIjAkPSg+bVZSSyghIzkkIjBaeCZIXDpmWyEjOTcmNyQkIjB3RTZfYEEvKCEjOSQiMEY2X2BBLzImISM5NyQkIjB3RTZfYEEvKCEjOSQiMEY2X2BBLzImISM5NyQkIjAkPSg+bVZSSyghIzkkIjBaeCZIXDpmWyEjOTckJCIwd0U2X2BBLyghIzkkIjBaeCZIXDpmWyEjOTcmNyQkIjB3RTZfYEEvKCEjOSQiMEY2X2BBLzImISM5NyQkIjB3RTZfYEEvKCEjOSQiMEY2X2BBLzImISM5NyQkIjAkPSg+bVZSSyghIzkkIjBaeCZIXDpmWyEjOTckJCIwJD0oPm1WUksoISM5JCIwRjZfYEEvMiYhIzk3JjckJCIwd0U2X2BBLyghIzkkIjAyWDM5IXAiRyYhIzk3JCQiMHdFNl9gQS8oISM5JCIwMlgzOSFwIkcmISM5NyQkIjAkPSg+bVZSSyghIzkkIjBGNl9gQS8yJiEjOTckJCIwd0U2X2BBLyghIzkkIjBGNl9gQS8yJiEjOTcmNyQkIjB3RTZfYEEvKCEjOSQiMDJYMzkhcCJHJiEjOTckJCIwd0U2X2BBLyghIzkkIjAyWDM5IXAiRyYhIzk3JCQiMCQ9KD5tVlJLKCEjOSQiMEY2X2BBLzImISM5NyQkIjAkPSg+bVZSSyghIzkkIjAyWDM5IXAiRyYhIzk3JjckJCIwd0U2X2BBLyghIzkkIjApKXlrdWRIXCYhIzk3JCQiMHdFNl9gQS8oISM5JCIwKSl5a3VkSFwmISM5NyQkIjAkPSg+bVZSSyghIzkkIjAyWDM5IXAiRyYhIzk3JCQiMHdFNl9gQS8oISM5JCIwMlgzOSFwIkcmISM5NyY3JCQiMHdFNl9gQS8oISM5JCIwKSl5a3VkSFwmISM5NyQkIjB3RTZfYEEvKCEjOSQiMCkpeWt1ZEhcJiEjOTckJCIwJD0oPm1WUksoISM5JCIwMlgzOSFwIkcmISM5NyQkIjAkPSg+bVZSSyghIzkkIjApKXlrdWRIXCYhIzk3JjckJCIwd0U2X2BBLyghIzkkIjBvN0BORFVxJiEjOTckJCIwd0U2X2BBLyghIzkkIjBvN0BORFVxJiEjOTckJCIwJD0oPm1WUksoISM5JCIwKSl5a3VkSFwmISM5NyQkIjB3RTZfYEEvKCEjOSQiMCkpeWt1ZEhcJiEjOTcmNyQkIjB3RTZfYEEvKCEjOSQiMG83QE5EVXEmISM5NyQkIjB3RTZfYEEvKCEjOSQiMG83QE5EVXEmISM5NyQkIjAkPSg+bVZSSyghIzkkIjApKXlrdWRIXCYhIzk3JCQiMCQ9KD5tVlJLKCEjOSQiMG83QE5EVXEmISM5NyY3JCQiMHdFNl9gQS8oISM5JCIwW1l4JkhcOmYhIzk3JCQiMHdFNl9gQS8oISM5JCIwW1l4JkhcOmYhIzk3JCQiMCQ9KD5tVlJLKCEjOSQiMG83QE5EVXEmISM5NyQkIjB3RTZfYEEvKCEjOSQiMG83QE5EVXEmISM5NyY3JCQiMHdFNl9gQS8oISM5JCIwW1l4JkhcOmYhIzk3JCQiMHdFNl9gQS8oISM5JCIwW1l4JkhcOmYhIzk3JCQiMCQ9KD5tVlJLKCEjOSQiMG83QE5EVXEmISM5NyQkIjAkPSg+bVZSSyghIzkkIjBbWXgmSFw6ZiEjOTcmNyQkIjB3RTZfYEEvKCEjOSQiMEchUWowd0VoISM5NyQkIjB3RTZfYEEvKCEjOSQiMEchUWowd0VoISM5NyQkIjAkPSg+bVZSSyghIzkkIjBbWXgmSFw6ZiEjOTckJCIwd0U2X2BBLyghIzkkIjBbWXgmSFw6ZiEjOTcmNyQkIjB3RTZfYEEvKCEjOSQiMEchUWowd0VoISM5NyQkIjB3RTZfYEEvKCEjOSQiMEchUWowd0VoISM5NyQkIjAkPSg+bVZSSyghIzkkIjBbWXgmSFw6ZiEjOTckJCIwJD0oPm1WUksoISM5JCIwRyFRajB3RWghIzk3JjckJCIwd0U2X2BBLyghIzkkIjA0OSFwIkchUWohIzk3JCQiMHdFNl9gQS8oISM5JCIwNDkhcCJHIVFqISM5NyQkIjAkPSg+bVZSSyghIzkkIjBHIVFqMHdFaCEjOTckJCIwd0U2X2BBLyghIzkkIjBHIVFqMHdFaCEjOTcmNyQkIjB3RTZfYEEvKCEjOSQiMDQ5IXAiRyFRaiEjOTckJCIwd0U2X2BBLyghIzkkIjA0OSFwIkchUWohIzk3JCQiMCQ9KD5tVlJLKCEjOSQiMEchUWowd0VoISM5NyQkIjAkPSg+bVZSSyghIzkkIjA0OSFwIkchUWohIzk3JjckJCIwd0U2X2BBLyghIzkkIjAqeWt1ZEhcbCEjOTckJCIwd0U2X2BBLyghIzkkIjAqeWt1ZEhcbCEjOTckJCIwJD0oPm1WUksoISM5JCIwNDkhcCJHIVFqISM5NyQkIjB3RTZfYEEvKCEjOSQiMDQ5IXAiRyFRaiEjOTcmNyQkIjB3RTZfYEEvKCEjOSQiMCp5a3VkSFxsISM5NyQkIjB3RTZfYEEvKCEjOSQiMCp5a3VkSFxsISM5NyQkIjAkPSg+bVZSSyghIzkkIjA0OSFwIkchUWohIzk3JCQiMCQ9KD5tVlJLKCEjOSQiMCp5a3VkSFxsISM5NyY3JCQiMHdFNl9gQS8oISM5JCIwcCJHIVFqMHcnISM5NyQkIjB3RTZfYEEvKCEjOSQiMHAiRyFRajB3JyEjOTckJCIwJD0oPm1WUksoISM5JCIwKnlrdWRIXGwhIzk3JCQiMHdFNl9gQS8oISM5JCIwKnlrdWRIXGwhIzk3JjckJCIwd0U2X2BBLyghIzkkIjBwIkchUWowdychIzk3JCQiMHdFNl9gQS8oISM5JCIwcCJHIVFqMHcnISM5NyQkIjAkPSg+bVZSSyghIzkkIjAqeWt1ZEhcbCEjOTckJCIwJD0oPm1WUksoISM5JCIwcCJHIVFqMHcnISM5NyY3JCQiMHdFNl9gQS8oISM5JCIvYiJmKTQkPShwISM4NyQkIjB3RTZfYEEvKCEjOSQiL2IiZik0JD0ocCEjODckJCIwJD0oPm1WUksoISM5JCIwcCJHIVFqMHcnISM5NyQkIjB3RTZfYEEvKCEjOSQiMHAiRyFRajB3JyEjOTcmNyQkIjB3RTZfYEEvKCEjOSQiL2IiZik0JD0ocCEjODckJCIwd0U2X2BBLyghIzkkIi9iImYpNCQ9KHAhIzg3JCQiMCQ9KD5tVlJLKCEjOSQiMHAiRyFRajB3JyEjOTckJCIwJD0oPm1WUksoISM5JCIvYiJmKTQkPShwISM4NyY3JCQiMHdFNl9gQS8oISM5JCIvJFw6Zik0JD0oISM4NyQkIjB3RTZfYEEvKCEjOSQiLyRcOmYpNCQ9KCEjODckJCIwJD0oPm1WUksoISM5JCIvYiJmKTQkPShwISM4NyQkIjB3RTZfYEEvKCEjOSQiL2IiZik0JD0ocCEjODcmNyQkIjB3RTZfYEEvKCEjOSQiLyRcOmYpNCQ9KCEjODckJCIwd0U2X2BBLyghIzkkIi8kXDpmKTQkPSghIzg3JCQiMCQ9KD5tVlJLKCEjOSQiL2IiZik0JD0ocCEjODckJCIwJD0oPm1WUksoISM5JCIvJFw6Zik0JD0oISM4NyY3JCQiMHdFNl9gQS8oISM5JCIvSj0oPm1WUighIzg3JCQiMHdFNl9gQS8oISM5JCIvSj0oPm1WUighIzg3JCQiMCQ9KD5tVlJLKCEjOSQiLyRcOmYpNCQ9KCEjODckJCIwd0U2X2BBLyghIzkkIi8kXDpmKTQkPSghIzg3JjckJCIwd0U2X2BBLyghIzkkIi9KPSg+bVZSKCEjODckJCIwd0U2X2BBLyghIzkkIi9KPSg+bVZSKCEjODckJCIwJD0oPm1WUksoISM5JCIvJFw6Zik0JD0oISM4NyQkIjAkPSg+bVZSSyghIzkkIi9KPSg+bVZSKCEjODcmNyQkIjB3RTZfYEEvKCEjOSQiMCJwIkchUWowdyEjOTckJCIwd0U2X2BBLyghIzkkIjAicCJHIVFqMHchIzk3JCQiMCQ9KD5tVlJLKCEjOSQiL0o9KD5tVlIoISM4NyQkIjB3RTZfYEEvKCEjOSQiL0o9KD5tVlIoISM4NyY3JCQiMHdFNl9gQS8oISM5JCIwInAiRyFRajB3ISM5NyQkIjB3RTZfYEEvKCEjOSQiMCJwIkchUWowdyEjOTckJCIwJD0oPm1WUksoISM5JCIvSj0oPm1WUighIzg3JCQiMCQ9KD5tVlJLKCEjOSQiMCJwIkchUWowdyEjOTcmNyQkIjB3RTZfYEEvKCEjOSQiMHJdJTM5IXAieSEjOTckJCIwd0U2X2BBLyghIzkkIjByXSUzOSFwInkhIzk3JCQiMCQ9KD5tVlJLKCEjOSQiMCJwIkchUWowdyEjOTckJCIwd0U2X2BBLyghIzkkIjAicCJHIVFqMHchIzk3JjckJCIwclJWVHUieXMhIzkkIjByXSUzOSFwInkhIzk3JCQiMHdFNl9gQS8oISM5JCIwSGBsalJhKXkhIzk3JCQiMHdFNl9gQS8oISM5JCIwcl0lMzkhcCJ5ISM5NyQkIjB3RTZfYEEvKCEjOSQiMHJdJTM5IXAieSEjOTcmNyQkIjAkPSg+bVZSSyghIzkkIjBWd1hOZnk+JSEjOTckJCIwNnB6d0YlXHIhIzkkIi9WYUY5KFw5JSEjODckJCIwd0U2X2BBLyghIzkkIjAxd0U2X2BBJSEjOTckJCIwJD0oPm1WUksoISM5JCIwMXdFNl9gQSUhIzk3JjckJCIwJD0oPm1WUksoISM5JCIwVndYTmZ5PiUhIzk3JCQiMEFEdT9lR00oISM5JCIwLSdlLmk7NlUhIzk3JCQiMCQ9KD5tVlJLKCEjOSQiMDF3RTZfYEElISM5NyQkIjAkPSg+bVZSSyghIzkkIjAxd0U2X2BBJSEjOTcmNyQkIjAkPSg+bVZSSyghIzkkIjBtVlJLKCl5ayUhIzk3JCQiMCQ9KD5tVlJLKCEjOSQiMG1WUksoKXlrJSEjOTckJCIvcCJHIVFqMHchIzgkIjAnKTQkPSg+bVYlISM5NyQkIjAkPSg+bVZSSyghIzkkIjAnKTQkPSg+bVYlISM5NyY3JCQiMCQ9KD5tVlJLKCEjOSQiMG1WUksoKXlrJSEjOTckJCIwJD0oPm1WUksoISM5JCIwbVZSSygpeWslISM5NyQkIi9wIkchUWowdyEjOCQiMCcpNCQ9KD5tViUhIzk3JCQiL3AiRyFRajB3ISM4JCIwbVZSSygpeWslISM5NyY3JCQiMCQ9KD5tVlJLKCEjOSQiMFp4JkhcOmZbISM5NyQkIjAkPSg+bVZSSyghIzkkIjBaeCZIXDpmWyEjOTckJCIvcCJHIVFqMHchIzgkIjBtVlJLKCl5ayUhIzk3JCQiMCQ9KD5tVlJLKCEjOSQiMG1WUksoKXlrJSEjOTcmNyQkIjAkPSg+bVZSSyghIzkkIjBaeCZIXDpmWyEjOTckJCIwJD0oPm1WUksoISM5JCIwWngmSFw6ZlshIzk3JCQiL3AiRyFRajB3ISM4JCIwbVZSSygpeWslISM5NyQkIi9wIkchUWowdyEjOCQiMFp4JkhcOmZbISM5NyY3JCQiMCQ9KD5tVlJLKCEjOSQiMEY2X2BBLzImISM5NyQkIjAkPSg+bVZSSyghIzkkIjBGNl9gQS8yJiEjOTckJCIvcCJHIVFqMHchIzgkIjBaeCZIXDpmWyEjOTckJCIwJD0oPm1WUksoISM5JCIwWngmSFw6ZlshIzk3JjckJCIwJD0oPm1WUksoISM5JCIwRjZfYEEvMiYhIzk3JCQiMCQ9KD5tVlJLKCEjOSQiMEY2X2BBLzImISM5NyQkIi9wIkchUWowdyEjOCQiMFp4JkhcOmZbISM5NyQkIi9wIkchUWowdyEjOCQiMEY2X2BBLzImISM5NyY3JCQiMCQ9KD5tVlJLKCEjOSQiMDJYMzkhcCJHJiEjOTckJCIwJD0oPm1WUksoISM5JCIwMlgzOSFwIkcmISM5NyQkIi9wIkchUWowdyEjOCQiMEY2X2BBLzImISM5NyQkIjAkPSg+bVZSSyghIzkkIjBGNl9gQS8yJiEjOTcmNyQkIjAkPSg+bVZSSyghIzkkIjAyWDM5IXAiRyYhIzk3JCQiMCQ9KD5tVlJLKCEjOSQiMDJYMzkhcCJHJiEjOTckJCIvcCJHIVFqMHchIzgkIjBGNl9gQS8yJiEjOTckJCIvcCJHIVFqMHchIzgkIjAyWDM5IXAiRyYhIzk3JjckJCIwJD0oPm1WUksoISM5JCIwKSl5a3VkSFwmISM5NyQkIjAkPSg+bVZSSyghIzkkIjApKXlrdWRIXCYhIzk3JCQiL3AiRyFRajB3ISM4JCIwMlgzOSFwIkcmISM5NyQkIjAkPSg+bVZSSyghIzkkIjAyWDM5IXAiRyYhIzk3JjckJCIwJD0oPm1WUksoISM5JCIwKSl5a3VkSFwmISM5NyQkIjAkPSg+bVZSSyghIzkkIjApKXlrdWRIXCYhIzk3JCQiL3AiRyFRajB3ISM4JCIwMlgzOSFwIkcmISM5NyQkIi9wIkchUWowdyEjOCQiMCkpeWt1ZEhcJiEjOTcmNyQkIjAkPSg+bVZSSyghIzkkIjBvN0BORFVxJiEjOTckJCIwJD0oPm1WUksoISM5JCIwbzdATkRVcSYhIzk3JCQiL3AiRyFRajB3ISM4JCIwKSl5a3VkSFwmISM5NyQkIjAkPSg+bVZSSyghIzkkIjApKXlrdWRIXCYhIzk3JjckJCIwJD0oPm1WUksoISM5JCIwbzdATkRVcSYhIzk3JCQiMCQ9KD5tVlJLKCEjOSQiMG83QE5EVXEmISM5NyQkIi9wIkchUWowdyEjOCQiMCkpeWt1ZEhcJiEjOTckJCIvcCJHIVFqMHchIzgkIjBvN0BORFVxJiEjOTcmNyQkIjAkPSg+bVZSSyghIzkkIjBbWXgmSFw6ZiEjOTckJCIwJD0oPm1WUksoISM5JCIwW1l4JkhcOmYhIzk3JCQiL3AiRyFRajB3ISM4JCIwbzdATkRVcSYhIzk3JCQiMCQ9KD5tVlJLKCEjOSQiMG83QE5EVXEmISM5NyY3JCQiMCQ9KD5tVlJLKCEjOSQiMFtZeCZIXDpmISM5NyQkIjAkPSg+bVZSSyghIzkkIjBbWXgmSFw6ZiEjOTckJCIvcCJHIVFqMHchIzgkIjBvN0BORFVxJiEjOTckJCIvcCJHIVFqMHchIzgkIjBbWXgmSFw6ZiEjOTcmNyQkIjAkPSg+bVZSSyghIzkkIjBHIVFqMHdFaCEjOTckJCIwJD0oPm1WUksoISM5JCIwRyFRajB3RWghIzk3JCQiL3AiRyFRajB3ISM4JCIwW1l4JkhcOmYhIzk3JCQiMCQ9KD5tVlJLKCEjOSQiMFtZeCZIXDpmISM5NyY3JCQiMCQ9KD5tVlJLKCEjOSQiMEchUWowd0VoISM5NyQkIjAkPSg+bVZSSyghIzkkIjBHIVFqMHdFaCEjOTckJCIvcCJHIVFqMHchIzgkIjBbWXgmSFw6ZiEjOTckJCIvcCJHIVFqMHchIzgkIjBHIVFqMHdFaCEjOTcmNyQkIjAkPSg+bVZSSyghIzkkIjA0OSFwIkchUWohIzk3JCQiMCQ9KD5tVlJLKCEjOSQiMDQ5IXAiRyFRaiEjOTckJCIvcCJHIVFqMHchIzgkIjBHIVFqMHdFaCEjOTckJCIwJD0oPm1WUksoISM5JCIwRyFRajB3RWghIzk3JjckJCIwJD0oPm1WUksoISM5JCIwNDkhcCJHIVFqISM5NyQkIjAkPSg+bVZSSyghIzkkIjA0OSFwIkchUWohIzk3JCQiL3AiRyFRajB3ISM4JCIwRyFRajB3RWghIzk3JCQiL3AiRyFRajB3ISM4JCIwNDkhcCJHIVFqISM5NyY3JCQiMCQ9KD5tVlJLKCEjOSQiMCp5a3VkSFxsISM5NyQkIjAkPSg+bVZSSyghIzkkIjAqeWt1ZEhcbCEjOTckJCIvcCJHIVFqMHchIzgkIjA0OSFwIkchUWohIzk3JCQiMCQ9KD5tVlJLKCEjOSQiMDQ5IXAiRyFRaiEjOTcmNyQkIjAkPSg+bVZSSyghIzkkIjAqeWt1ZEhcbCEjOTckJCIwJD0oPm1WUksoISM5JCIwKnlrdWRIXGwhIzk3JCQiL3AiRyFRajB3ISM4JCIwNDkhcCJHIVFqISM5NyQkIi9wIkchUWowdyEjOCQiMCp5a3VkSFxsISM5NyY3JCQiMCQ9KD5tVlJLKCEjOSQiMHAiRyFRajB3JyEjOTckJCIwJD0oPm1WUksoISM5JCIwcCJHIVFqMHcnISM5NyQkIi9wIkchUWowdyEjOCQiMCp5a3VkSFxsISM5NyQkIjAkPSg+bVZSSyghIzkkIjAqeWt1ZEhcbCEjOTcmNyQkIjAkPSg+bVZSSyghIzkkIjBwIkchUWowdychIzk3JCQiMCQ9KD5tVlJLKCEjOSQiMHAiRyFRajB3JyEjOTckJCIvcCJHIVFqMHchIzgkIjAqeWt1ZEhcbCEjOTckJCIvcCJHIVFqMHchIzgkIjBwIkchUWowdychIzk3JjckJCIwJD0oPm1WUksoISM5JCIvYiJmKTQkPShwISM4NyQkIjAkPSg+bVZSSyghIzkkIi9iImYpNCQ9KHAhIzg3JCQiL3AiRyFRajB3ISM4JCIwcCJHIVFqMHcnISM5NyQkIjAkPSg+bVZSSyghIzkkIjBwIkchUWowdychIzk3JjckJCIwJD0oPm1WUksoISM5JCIvYiJmKTQkPShwISM4NyQkIjAkPSg+bVZSSyghIzkkIi9iImYpNCQ9KHAhIzg3JCQiL3AiRyFRajB3ISM4JCIwcCJHIVFqMHcnISM5NyQkIi9wIkchUWowdyEjOCQiL2IiZik0JD0ocCEjODcmNyQkIjAkPSg+bVZSSyghIzkkIi8kXDpmKTQkPSghIzg3JCQiMCQ9KD5tVlJLKCEjOSQiLyRcOmYpNCQ9KCEjODckJCIvcCJHIVFqMHchIzgkIi9iImYpNCQ9KHAhIzg3JCQiMCQ9KD5tVlJLKCEjOSQiL2IiZik0JD0ocCEjODcmNyQkIjAkPSg+bVZSSyghIzkkIi8kXDpmKTQkPSghIzg3JCQiMCQ9KD5tVlJLKCEjOSQiLyRcOmYpNCQ9KCEjODckJCIvcCJHIVFqMHchIzgkIi9iImYpNCQ9KHAhIzg3JCQiL3AiRyFRajB3ISM4JCIvJFw6Zik0JD0oISM4NyY3JCQiMCQ9KD5tVlJLKCEjOSQiL0o9KD5tVlIoISM4NyQkIjAkPSg+bVZSSyghIzkkIi9KPSg+bVZSKCEjODckJCIvcCJHIVFqMHchIzgkIi8kXDpmKTQkPSghIzg3JCQiMCQ9KD5tVlJLKCEjOSQiLyRcOmYpNCQ9KCEjODcmNyQkIjAkPSg+bVZSSyghIzkkIi9KPSg+bVZSKCEjODckJCIwJD0oPm1WUksoISM5JCIvSj0oPm1WUighIzg3JCQiL3AiRyFRajB3ISM4JCIvJFw6Zik0JD0oISM4NyQkIi9wIkchUWowdyEjOCQiL0o9KD5tVlIoISM4NyY3JCQiMCQ9KD5tVlJLKCEjOSQiMCJwIkchUWowdyEjOTckJCIwJD0oPm1WUksoISM5JCIwInAiRyFRajB3ISM5NyQkIi9wIkchUWowdyEjOCQiL0o9KD5tVlIoISM4NyQkIjAkPSg+bVZSSyghIzkkIi9KPSg+bVZSKCEjODcmNyQkIjAkPSg+bVZSSyghIzkkIi89NF1CVC15ISM4NyQkIjByUlZUdSJ5cyEjOSQiMHJdJTM5IXAieSEjOTckJCIwd0U2X2BBLyghIzkkIjByXSUzOSFwInkhIzk3JCQiMCQ9KD5tVlJLKCEjOSQiMCJwIkchUWowdyEjOTcmNyQkIjB5V2xIMTVPKCEjOSQiMDF3RTZfYEElISM5NyQkIjBBRHU/ZUdNKCEjOSQiMC0nZS5pOzZVISM5NyQkIjAkPSg+bVZSSyghIzkkIjAxd0U2X2BBJSEjOTckJCIwJD0oPm1WUksoISM5JCIwMXdFNl9gQSUhIzk3JjckJCIweVdsSDE1TyghIzkkIjAxd0U2X2BBJSEjOTckJCIwPm9nZWcoenUhIzkkIjBmUF8tZCg+ViEjOTckJCIwJD0oPm1WUksoISM5JCIwJyk0JD0oPm1WJSEjOTckJCIwJD0oPm1WUksoISM5JCIwMXdFNl9gQSUhIzk3JjckJCIwKXo8TFIlZmMoISM5JCIwInAiRyFRajB3ISM5NyQkIjAkPSg+bVZSSyghIzkkIi89NF1CVC15ISM4NyQkIjAkPSg+bVZSSyghIzkkIjAicCJHIVFqMHchIzk3JCQiMCQ9KD5tVlJLKCEjOSQiMCJwIkchUWowdyEjOTcmNyQkIi9wIkchUWowdyEjOCQiMHAlXGJxRklXISM5NyQkIjA+b2dlZyh6dSEjOSQiMGZQXy1kKD5WISM5NyQkIjAkPSg+bVZSSyghIzkkIjAnKTQkPSg+bVYlISM5NyQkIi9wIkchUWowdyEjOCQiMCcpNCQ9KD5tViUhIzk3JjckJCIvcCJHIVFqMHchIzgkIjBwJVxicUZJVyEjOTckJCIwTD9URSV6M3chIzkkIjBIS0JQXFVWJSEjOTckJCIvcCJHIVFqMHchIzgkIjAnKTQkPSg+bVYlISM5NyQkIi9wIkchUWowdyEjOCQiMCcpNCQ9KD5tViUhIzk3JjckJCIvcCJHIVFqMHchIzgkIjAyWDM5IXAiRyYhIzk3JCQiL3AiRyFRajB3ISM4JCIwMlgzOSFwIkcmISM5NyQkIjAoPm1WUksoKXkhIzkkIjBGNl9gQS8yJiEjOTckJCIvcCJHIVFqMHchIzgkIjBGNl9gQS8yJiEjOTcmNyQkIi9wIkchUWowdyEjOCQiMDJYMzkhcCJHJiEjOTckJCIvcCJHIVFqMHchIzgkIjAyWDM5IXAiRyYhIzk3JCQiMCg+bVZSSygpeSEjOSQiMEY2X2BBLzImISM5NyQkIjAoPm1WUksoKXkhIzkkIjAyWDM5IXAiRyYhIzk3JjckJCIvcCJHIVFqMHchIzgkIjApKXlrdWRIXCYhIzk3JCQiL3AiRyFRajB3ISM4JCIwKSl5a3VkSFwmISM5NyQkIjAoPm1WUksoKXkhIzkkIjAyWDM5IXAiRyYhIzk3JCQiL3AiRyFRajB3ISM4JCIwMlgzOSFwIkcmISM5NyY3JCQiL3AiRyFRajB3ISM4JCIwKSl5a3VkSFwmISM5NyQkIi9wIkchUWowdyEjOCQiMCkpeWt1ZEhcJiEjOTckJCIwKD5tVlJLKCl5ISM5JCIwMlgzOSFwIkcmISM5NyQkIjAoPm1WUksoKXkhIzkkIjApKXlrdWRIXCYhIzk3JjckJCIvcCJHIVFqMHchIzgkIjBvN0BORFVxJiEjOTckJCIvcCJHIVFqMHchIzgkIjBvN0BORFVxJiEjOTckJCIwKD5tVlJLKCl5ISM5JCIwKSl5a3VkSFwmISM5NyQkIi9wIkchUWowdyEjOCQiMCkpeWt1ZEhcJiEjOTcmNyQkIi9wIkchUWowdyEjOCQiMG83QE5EVXEmISM5NyQkIi9wIkchUWowdyEjOCQiMG83QE5EVXEmISM5NyQkIjAoPm1WUksoKXkhIzkkIjApKXlrdWRIXCYhIzk3JCQiMCg+bVZSSygpeSEjOSQiMG83QE5EVXEmISM5NyY3JCQiL3AiRyFRajB3ISM4JCIwW1l4JkhcOmYhIzk3JCQiL3AiRyFRajB3ISM4JCIwW1l4JkhcOmYhIzk3JCQiMCg+bVZSSygpeSEjOSQiMG83QE5EVXEmISM5NyQkIi9wIkchUWowdyEjOCQiMG83QE5EVXEmISM5NyY3JCQiL3AiRyFRajB3ISM4JCIwW1l4JkhcOmYhIzk3JCQiL3AiRyFRajB3ISM4JCIwW1l4JkhcOmYhIzk3JCQiMCg+bVZSSygpeSEjOSQiMG83QE5EVXEmISM5NyQkIjAoPm1WUksoKXkhIzkkIjBbWXgmSFw6ZiEjOTcmNyQkIi9wIkchUWowdyEjOCQiMEchUWowd0VoISM5NyQkIi9wIkchUWowdyEjOCQiMEchUWowd0VoISM5NyQkIjAoPm1WUksoKXkhIzkkIjBbWXgmSFw6ZiEjOTckJCIvcCJHIVFqMHchIzgkIjBbWXgmSFw6ZiEjOTcmNyQkIi9wIkchUWowdyEjOCQiMEchUWowd0VoISM5NyQkIi9wIkchUWowdyEjOCQiMEchUWowd0VoISM5NyQkIjAoPm1WUksoKXkhIzkkIjBbWXgmSFw6ZiEjOTckJCIwKD5tVlJLKCl5ISM5JCIwRyFRajB3RWghIzk3JjckJCIvcCJHIVFqMHchIzgkIjA0OSFwIkchUWohIzk3JCQiL3AiRyFRajB3ISM4JCIwNDkhcCJHIVFqISM5NyQkIjAoPm1WUksoKXkhIzkkIjBHIVFqMHdFaCEjOTckJCIvcCJHIVFqMHchIzgkIjBHIVFqMHdFaCEjOTcmNyQkIi9wIkchUWowdyEjOCQiMDQ5IXAiRyFRaiEjOTckJCIvcCJHIVFqMHchIzgkIjA0OSFwIkchUWohIzk3JCQiMCg+bVZSSygpeSEjOSQiMEchUWowd0VoISM5NyQkIjAoPm1WUksoKXkhIzkkIjA0OSFwIkchUWohIzk3JjckJCIvcCJHIVFqMHchIzgkIjAqeWt1ZEhcbCEjOTckJCIvcCJHIVFqMHchIzgkIjAqeWt1ZEhcbCEjOTckJCIwKD5tVlJLKCl5ISM5JCIwNDkhcCJHIVFqISM5NyQkIi9wIkchUWowdyEjOCQiMDQ5IXAiRyFRaiEjOTcmNyQkIi9wIkchUWowdyEjOCQiMCp5a3VkSFxsISM5NyQkIi9wIkchUWowdyEjOCQiMCp5a3VkSFxsISM5NyQkIjAoPm1WUksoKXkhIzkkIjA0OSFwIkchUWohIzk3JCQiMCg+bVZSSygpeSEjOSQiMCp5a3VkSFxsISM5NyY3JCQiL3AiRyFRajB3ISM4JCIwcCJHIVFqMHcnISM5NyQkIi9wIkchUWowdyEjOCQiMHAiRyFRajB3JyEjOTckJCIwKD5tVlJLKCl5ISM5JCIwKnlrdWRIXGwhIzk3JCQiL3AiRyFRajB3ISM4JCIwKnlrdWRIXGwhIzk3JjckJCIvcCJHIVFqMHchIzgkIjBwIkchUWowdychIzk3JCQiL3AiRyFRajB3ISM4JCIwcCJHIVFqMHcnISM5NyQkIjAoPm1WUksoKXkhIzkkIjAqeWt1ZEhcbCEjOTckJCIwKD5tVlJLKCl5ISM5JCIwcCJHIVFqMHcnISM5NyY3JCQiL3AiRyFRajB3ISM4JCIvYiJmKTQkPShwISM4NyQkIi9wIkchUWowdyEjOCQiL2IiZik0JD0ocCEjODckJCIwKD5tVlJLKCl5ISM5JCIwcCJHIVFqMHcnISM5NyQkIi9wIkchUWowdyEjOCQiMHAiRyFRajB3JyEjOTcmNyQkIi9wIkchUWowdyEjOCQiL2IiZik0JD0ocCEjODckJCIvcCJHIVFqMHchIzgkIi9iImYpNCQ9KHAhIzg3JCQiMCg+bVZSSygpeSEjOSQiMHAiRyFRajB3JyEjOTckJCIwKD5tVlJLKCl5ISM5JCIvYiJmKTQkPShwISM4NyY3JCQiL3AiRyFRajB3ISM4JCIvJFw6Zik0JD0oISM4NyQkIi9wIkchUWowdyEjOCQiLyRcOmYpNCQ9KCEjODckJCIwKD5tVlJLKCl5ISM5JCIvYiJmKTQkPShwISM4NyQkIi9wIkchUWowdyEjOCQiL2IiZik0JD0ocCEjODcmNyQkIi9wIkchUWowdyEjOCQiMGhYJDQvYm92ISM5NyQkIjApejxMUiVmYyghIzkkIjAicCJHIVFqMHchIzk3JCQiMCQ9KD5tVlJLKCEjOSQiMCJwIkchUWowdyEjOTckJCIvcCJHIVFqMHchIzgkIi9KPSg+bVZSKCEjODcmNyQkIjBidzlTWy9oKCEjOSQiMCcpNCQ9KD5tViUhIzk3JCQiMEw/VEUlejN3ISM5JCIwSEtCUFxVViUhIzk3JCQiL3AiRyFRajB3ISM4JCIwJyk0JD0oPm1WJSEjOTckJCIvcCJHIVFqMHchIzgkIjAnKTQkPSg+bVYlISM5NyY3JCQiMGJ3OVNbL2goISM5JCIwJyk0JD0oPm1WJSEjOTckJCIwPi44dkJecSghIzkkIjAlKnlEJylwS2QlISM5NyQkIi9wIkchUWowdyEjOCQiMG1WUksoKXlrJSEjOTckJCIvcCJHIVFqMHchIzgkIjAnKTQkPSg+bVYlISM5NyY3JCQiMDIqUWxidUN4ISM5JCIvSj0oPm1WUighIzg3JCQiL3AiRyFRajB3ISM4JCIwaFgkNC9ib3YhIzk3JCQiL3AiRyFRajB3ISM4JCIvSj0oPm1WUighIzg3JCQiL3AiRyFRajB3ISM4JCIvSj0oPm1WUighIzg3JjckJCIwMipRbGJ1Q3ghIzkkIi9KPSg+bVZSKCEjODckJCIwQkUjKjNqOSJ5ISM5JCIvaFBLVSoqUnMhIzg3JCQiL3AiRyFRajB3ISM4JCIvSj0oPm1WUighIzg3JCQiL3AiRyFRajB3ISM4JCIvSj0oPm1WUighIzg3JjckJCIwUXguW1EydighIzkkIjBtVlJLKCl5ayUhIzk3JCQiMD4uOHZCXnEoISM5JCIwJSp5RCcpcEtkJSEjOTckJCIvcCJHIVFqMHchIzgkIjBtVlJLKCl5ayUhIzk3JCQiL3AiRyFRajB3ISM4JCIwbVZSSygpeWslISM5NyY3JCQiMFF4LltRMnYoISM5JCIwbVZSSygpeWslISM5NyQkIjBNQSNSI3BFeighIzkkIjBRdEFOeSk9WiEjOTckJCIvcCJHIVFqMHchIzgkIjBaeCZIXDpmWyEjOTckJCIvcCJHIVFqMHchIzgkIjBtVlJLKCl5ayUhIzk3JjckJCIwKWUkeicqKSlcJXkhIzkkIi8kXDpmKTQkPSghIzg3JCQiMEJFIyozajkieSEjOSQiL2hQS1UqKlJzISM4NyQkIi9wIkchUWowdyEjOCQiL0o9KD5tVlIoISM4NyQkIi9wIkchUWowdyEjOCQiLyRcOmYpNCQ9KCEjODcmNyQkIjB1YSRwOUBteSEjOSQiMFp4JkhcOmZbISM5NyQkIjBNQSNSI3BFeighIzkkIjBRdEFOeSk9WiEjOTckJCIvcCJHIVFqMHchIzgkIjBaeCZIXDpmWyEjOTckJCIvcCJHIVFqMHchIzgkIjBaeCZIXDpmWyEjOTcmNyQkIjB1YSRwOUBteSEjOSQiMFp4JkhcOmZbISM5NyQkIjBYI1tjdCg9KHkhIzkkIi9AJypwKVIyKFshIzg3JCQiL3AiRyFRajB3ISM4JCIwRjZfYEEvMiYhIzk3JCQiL3AiRyFRajB3ISM4JCIwWngmSFw6ZlshIzk3JjckJCIwKD5tVlJLKCl5ISM5JCIwTyVmMTc2MVwhIzk3JCQiMFgjW2N0KD0oeSEjOSQiL0AnKnApUjIoWyEjODckJCIvcCJHIVFqMHchIzgkIjBGNl9gQS8yJiEjOTckJCIwKD5tVlJLKCl5ISM5JCIwRjZfYEEvMiYhIzk3JjckJCIwKD5tVlJLKCl5ISM5JCIwTyVmMTc2MVwhIzk3JCQiMC43VDlvUiR6ISM5JCIwc3RbUVJhLiYhIzk3JCQiMCg+bVZSSygpeSEjOSQiMEY2X2BBLzImISM5NyQkIjAoPm1WUksoKXkhIzkkIjBGNl9gQS8yJiEjOTcmNyQkIjAoPm1WUksoKXkhIzkkIjB2Q2gmeW8jNCghIzk3JCQiMCllJHonKikpXCV5ISM5JCIvJFw6Zik0JD0oISM4NyQkIi9wIkchUWowdyEjOCQiLyRcOmYpNCQ9KCEjODckJCIwKD5tVlJLKCl5ISM5JCIvYiJmKTQkPShwISM4NyY3JCQiMDI/Mi1pOCR6ISM5JCIvYiJmKTQkPShwISM4NyQkIjAoPm1WUksoKXkhIzkkIjB2Q2gmeW8jNCghIzk3JCQiMCg+bVZSSygpeSEjOSQiL2IiZik0JD0ocCEjODckJCIwKD5tVlJLKCl5ISM5JCIvYiJmKTQkPShwISM4NyY3JCQiMDI/Mi1pOCR6ISM5JCIvYiJmKTQkPShwISM4NyQkIjBETVssWkMleiEjOSQiMEdPRG8pW0lwISM5NyQkIjAoPm1WUksoKXkhIzkkIi9iImYpNCQ9KHAhIzg3JCQiMCg+bVZSSygpeSEjOSQiL2IiZik0JD0ocCEjODcmNyQkIi9pIlw+IylbJXohIzgkIjBGNl9gQS8yJiEjOTckJCIwLjdUOW9SJHohIzkkIjBzdFtRUmEuJiEjOTckJCIwKD5tVlJLKCl5ISM5JCIwRjZfYEEvMiYhIzk3JCQiMCg+bVZSSygpeSEjOSQiMEY2X2BBLzImISM5NyY3JCQiL2kiXD4jKVsleiEjOCQiMEY2X2BBLzImISM5NyQkIi89dFsxXCUpeiEjOCQiL0YvN14iKTNfISM4NyQkIjAoPm1WUksoKXkhIzkkIjAyWDM5IXAiRyYhIzk3JCQiMCg+bVZSSygpeSEjOSQiMEY2X2BBLzImISM5NyY3JCQiMDIyZ25yQip6ISM5JCIwcCJHIVFqMHcnISM5NyQkIjBETVssWkMleiEjOSQiMEdPRG8pW0lwISM5NyQkIjAoPm1WUksoKXkhIzkkIi9iImYpNCQ9KHAhIzg3JCQiMCg+bVZSSygpeSEjOSQiMHAiRyFRajB3JyEjOTcmNyQkIjAyMmduckIqeiEjOSQiMHAiRyFRajB3JyEjOTckJCIwOCUpZnZUNiwpISM5JCIwMlM1LSt4bSchIzk3JCQiMCg+bVZSSygpeSEjOSQiMHAiRyFRajB3JyEjOTckJCIwKD5tVlJLKCl5ISM5JCIwcCJHIVFqMHcnISM5NyY3JCQiMGtDVSoqUkUrKSEjOSQiMDJYMzkhcCJHJiEjOTckJCIvPXRbMVwlKXohIzgkIi9GLzdeIikzXyEjODckJCIwKD5tVlJLKCl5ISM5JCIwMlgzOSFwIkcmISM5NyQkIjAoPm1WUksoKXkhIzkkIjAyWDM5IXAiRyYhIzk3JjckJCIwa0NVKipSRSspISM5JCIwMlgzOSFwIkcmISM5NyQkIjAlSDJcOVtEISkhIzkkIjBrP3VoUiQqUSYhIzk3JCQiMCg+bVZSSygpeSEjOSQiMCkpeWt1ZEhcJiEjOTckJCIwKD5tVlJLKCl5ISM5JCIwMlgzOSFwIkcmISM5NyY3JCQiMHdmOW5Bdi4pISM5JCIwKnlrdWRIXGwhIzk3JCQiMDglKWZ2VDYsKSEjOSQiMDJTNS0reG0nISM5NyQkIjAoPm1WUksoKXkhIzkkIjBwIkchUWowdychIzk3JCQiMCg+bVZSSygpeSEjOSQiMCp5a3VkSFxsISM5NyY3JCQiMHdmOW5Bdi4pISM5JCIwKnlrdWRIXGwhIzk3JCQiMHVmZEFiWTApISM5JCIwY3VJSih6QmshIzk3JCQiMCg+bVZSSygpeSEjOSQiMCp5a3VkSFxsISM5NyQkIjAoPm1WUksoKXkhIzkkIjAqeWt1ZEhcbCEjOTcmNyQkIjAiPVonUkZaLykhIzkkIjApKXlrdWRIXCYhIzk3JCQiMCVIMlw5W0QhKSEjOSQiMGs/dWhSJCpRJiEjOTckJCIwKD5tVlJLKCl5ISM5JCIwKSl5a3VkSFwmISM5NyQkIjAoPm1WUksoKXkhIzkkIjApKXlrdWRIXCYhIzk3JjckJCIwIj1aJ1JGWi8pISM5JCIwKSl5a3VkSFwmISM5NyQkIjBBYyl6MVZjISkhIzkkIjAqcCcqKkgmUnhiISM5NyQkIjAoPm1WUksoKXkhIzkkIjBvN0BORFVxJiEjOTckJCIwKD5tVlJLKCl5ISM5JCIwKSl5a3VkSFwmISM5NyY3JCQiMF94eSgqUXcxKSEjOSQiMDQ5IXAiRyFRaiEjOTckJCIwdWZkQWJZMCkhIzkkIjBjdUlKKHpCayEjOTckJCIwKD5tVlJLKCl5ISM5JCIwKnlrdWRIXGwhIzk3JCQiMCg+bVZSSygpeSEjOSQiMDQ5IXAiRyFRaiEjOTcmNyQkIjBfeHkoKlF3MSkhIzkkIjA0OSFwIkchUWohIzk3JCQiMFQwa1REeTIpISM5JCIwXmNXMV9ePichIzk3JCQiMCg+bVZSSygpeSEjOSQiMDQ5IXAiRyFRaiEjOTckJCIwKD5tVlJLKCl5ISM5JCIwNDkhcCJHIVFqISM5NyY3JCQiMClSdmsxIj4yKSEjOSQiMG83QE5EVXEmISM5NyQkIjBBYyl6MVZjISkhIzkkIjAqcCcqKkgmUnhiISM5NyQkIjAoPm1WUksoKXkhIzkkIjBvN0BORFVxJiEjOTckJCIwKD5tVlJLKCl5ISM5JCIwbzdATkRVcSYhIzk3JjckJCIwKVJ2azEiPjIpISM5JCIwbzdATkRVcSYhIzk3JCQiMDMoPXBaWHchKSEjOSQiMGwtJ1Fba3RkISM5NyQkIjAoPm1WUksoKXkhIzkkIjBbWXgmSFw6ZiEjOTckJCIwKD5tVlJLKCl5ISM5JCIwbzdATkRVcSYhIzk3JjckJCIwLD9baGtLMykhIzkkIjBHIVFqMHdFaCEjOTckJCIwVDBrVER5MikhIzkkIjBeY1cxX14+JyEjOTckJCIwKD5tVlJLKCl5ISM5JCIwNDkhcCJHIVFqISM5NyQkIjAoPm1WUksoKXkhIzkkIjBHIVFqMHdFaCEjOTcmNyQkIjAsP1toa0szKSEjOSQiMEchUWowd0VoISM5NyQkIjB2LSQpKSk9VTMpISM5JCIvKCoqW04qM3pmISM4NyQkIjAoPm1WUksoKXkhIzkkIjBHIVFqMHdFaCEjOTckJCIwKD5tVlJLKCl5ISM5JCIwRyFRajB3RWghIzk3JjckJCIwWmI6MSFvJTMpISM5JCIwW1l4JkhcOmYhIzk3JCQiMHYtJCkpKT1VMykhIzkkIi8oKipbTiozemYhIzg3JCQiMCg+bVZSSygpeSEjOSQiMEchUWowd0VoISM5NyQkIjAoPm1WUksoKXkhIzkkIjBbWXgmSFw6ZiEjOTcmNyQkIjBbYjoxIW8lMykhIzkkIjBbWXgmSFw6ZiEjOTckJCIwMyg9cFpYdyEpISM5JCIwbC0nUVtrdGQhIzk3JCQiMCg+bVZSSygpeSEjOSQiMFtZeCZIXDpmISM5NyQkIjAoPm1WUksoKXkhIzkkIjBbWXgmSFw6ZiEjOS0lJkNPTE9SRzYmJSRSR0JHJCIoMyc+XSEiKCQiIiEhIiIkIigzJz5dISIoLSUmU1RZTEVHNiMlLFBBVENITk9HUklERy0lKVBPTFlHT05TRzZkamw3JjckJCIwMCJbOFwnZT8mISM5JCIwW1l4JkhcOmYhIzk3JCQiMHU2JUghWyo0XyEjOSQiMDgnNFApWzMiZSEjOTckJCIwTWNnbjdATiYhIzkkIjBvN0BORFVxJiEjOTckJCIwTWNnbjdATiYhIzkkIjBbWXgmSFw6ZiEjOTcmNyQkIjAwIls4XCdlPyYhIzkkIjBbWXgmSFw6ZiEjOTckJCIwSFkkUk5EMV8hIzkkIjAtei1KKClbLSchIzk3JCQiME1jZ243QE4mISM5JCIwW1l4JkhcOmYhIzk3JCQiME1jZ243QE4mISM5JCIwW1l4JkhcOmYhIzk3JjckJCIwbSllQGxwMV8hIzkkIjBHIVFqMHdFaCEjOTckJCIwSFkkUk5EMV8hIzkkIjAtei1KKClbLSchIzk3JCQiME1jZ243QE4mISM5JCIwW1l4JkhcOmYhIzk3JCQiME1jZ243QE4mISM5JCIwRyFRajB3RWghIzk3JjckJCIwbSllQGxwMV8hIzkkIjBHIVFqMHdFaCEjOTckJCIwT1RZN0QzQCYhIzkkIjBfVHBBRUZCJyEjOTckJCIwTWNnbjdATiYhIzkkIjBHIVFqMHdFaCEjOTckJCIwTWNnbjdATiYhIzkkIjBHIVFqMHdFaCEjOTcmNyQkIjA0b0pCbkxAJiEjOSQiMG83QE5EVXEmISM5NyQkIjB1NiVIIVsqNF8hIzkkIjA4JzRQKVszImUhIzk3JCQiME1jZ243QE4mISM5JCIwbzdATkRVcSYhIzk3JCQiME1jZ243QE4mISM5JCIwbzdATkRVcSYhIzk3JjckJCIwNG9KQm5MQCYhIzkkIjBvN0BORFVxJiEjOTckJCIwaFspUSx2QV8hIzkkIjBuJVFcJ3oqKmUmISM5NyQkIjBNY2duN0BOJiEjOSQiMCkpeWt1ZEhcJiEjOTckJCIwTWNnbjdATiYhIzkkIjBvN0BORFVxJiEjOTcmNyQkIjBBYCNccChlQCYhIzkkIjA0OSFwIkchUWohIzk3JCQiME9UWTdEM0AmISM5JCIwX1RwQUVGQichIzk3JCQiME1jZ243QE4mISM5JCIwRyFRajB3RWghIzk3JCQiME1jZ243QE4mISM5JCIwNDkhcCJHIVFqISM5NyY3JCQiMEFgI1xwKGVAJiEjOSQiMDQ5IXAiRyFRaiEjOTckJCIwKkhJLV8wQl8hIzkkIi8iSFZGQFtWJyEjODckJCIwTWNnbjdATiYhIzkkIjA0OSFwIkchUWohIzk3JCQiME1jZ243QE4mISM5JCIwNDkhcCJHIVFqISM5NyY3JCQiMG1JKlIhUSRIXyEjOSQiMCkpeWt1ZEhcJiEjOTckJCIwaFspUSx2QV8hIzkkIjBuJVFcJ3oqKmUmISM5NyQkIjBNY2duN0BOJiEjOSQiMCkpeWt1ZEhcJiEjOTckJCIwTWNnbjdATiYhIzkkIjApKXlrdWRIXCYhIzk3JjckJCIwbUkqUiFRJEhfISM5JCIwKSl5a3VkSFwmISM5NyQkIjApeWx6XnhYXyEjOSQiMCJSOWpLV2hgISM5NyQkIjBNY2duN0BOJiEjOSQiMDJYMzkhcCJHJiEjOTckJCIwTWNnbjdATiYhIzkkIjApKXlrdWRIXCYhIzk3JjckJCIweThZKTRkTF8hIzkkIjAqeWt1ZEhcbCEjOTckJCIwYUYnKSkzYVVfISM5JCIwXD5faHU5aichIzk3JCQiME1jZ243QE4mISM5JCIwKnlrdWRIXGwhIzk3JCQiME1jZ243QE4mISM5JCIwKnlrdWRIXGwhIzk3JjckJCIweThZKTRkTF8hIzkkIjAqeWt1ZEhcbCEjOTckJCIwKkhJLV8wQl8hIzkkIi8iSFZGQFtWJyEjODckJCIwTWNnbjdATiYhIzkkIjA0OSFwIkchUWohIzk3JCQiME1jZ243QE4mISM5JCIwKnlrdWRIXGwhIzk3JjckJCIwX2dXUGxTRCYhIzkkIjAyWDM5IXAiRyYhIzk3JCQiLU9OXlkhRyYhIzYkIjBfTDI+ZVQ3JiEjOTckJCIwTWNnbjdATiYhIzkkIjBGNl9gQS8yJiEjOTckJCIwTWNnbjdATiYhIzkkIjAyWDM5IXAiRyYhIzk3JjckJCIwX2dXUGxTRCYhIzkkIjAyWDM5IXAiRyYhIzk3JCQiMCl5bHpeeFhfISM5JCIwIlI5aktXaGAhIzk3JCQiME1jZ243QE4mISM5JCIwMlgzOSFwIkcmISM5NyQkIjBNY2duN0BOJiEjOSQiMDJYMzkhcCJHJiEjOTcmNyQkIi9IIT5EKTRnXyEjOCQiMHAiRyFRajB3JyEjOTckJCIwSkVlVmohcF8hIzkkIjBAYS9KXUcjbyEjOTckJCIwTWNnbjdATiYhIzkkIjBwIkchUWowdychIzk3JCQiME1jZ243QE4mISM5JCIwcCJHIVFqMHcnISM5NyY3JCQiL0ghPkQpNGdfISM4JCIwcCJHIVFqMHcnISM5NyQkIjBhRicpKTNhVV8hIzkkIjBcPl9odTlqJyEjOTckJCIwTWNnbjdATiYhIzkkIjAqeWt1ZEhcbCEjOTckJCIwTWNnbjdATiYhIzkkIjBwIkchUWowdychIzk3JjckJCIwLnRVVioqekcmISM5JCIwRjZfYEEvMiYhIzk3JCQiLU9OXlkhRyYhIzYkIjBfTDI+ZVQ3JiEjOTckJCIwTWNnbjdATiYhIzkkIjBGNl9gQS8yJiEjOTckJCIwTWNnbjdATiYhIzkkIjBGNl9gQS8yJiEjOTcmNyQkIjAudFVWKip6RyYhIzkkIjBGNl9gQS8yJiEjOTckJCIwIm9lUyJlJ0dgISM5JCIwaHo2JGV1d1shIzk3JCQiME1jZ243QE4mISM5JCIwWngmSFw6ZlshIzk3JCQiME1jZ243QE4mISM5JCIwRjZfYEEvMiYhIzk3JjckJCIwLmpLJkclZkgmISM5JCIvYiJmKTQkPShwISM4NyQkIjA9XnAxdkRJJiEjOSQiME9XRj4lKSozcSEjOTckJCIwTWNnbjdATiYhIzkkIi9iImYpNCQ9KHAhIzg3JCQiME1jZ243QE4mISM5JCIvYiJmKTQkPShwISM4NyY3JCQiMC5qSyZHJWZIJiEjOSQiL2IiZik0JD0ocCEjODckJCIwSkVlVmohcF8hIzkkIjBAYS9KXUcjbyEjOTckJCIwTWNnbjdATiYhIzkkIjBwIkchUWowdychIzk3JCQiME1jZ243QE4mISM5JCIvYiJmKTQkPShwISM4NyY3JCQiMEwrMkVtPEwmISM5JCIwWngmSFw6ZlshIzk3JCQiMCJvZVMiZSdHYCEjOSQiMGh6NiRldXdbISM5NyQkIjBNY2duN0BOJiEjOSQiMFp4JkhcOmZbISM5NyQkIjBNY2duN0BOJiEjOSQiMFp4JkhcOmZbISM5NyY3JCQiL3NtPyJvPE0mISM4JCIvJFw6Zik0JD0oISM4NyQkIjA9XnAxdkRJJiEjOSQiME9XRj4lKSozcSEjOTckJCIwTWNnbjdATiYhIzkkIi9iImYpNCQ9KHAhIzg3JCQiME1jZ243QE4mISM5JCIvJFw6Zik0JD0oISM4NyY3JCQiL3NtPyJvPE0mISM4JCIvJFw6Zik0JD0oISM4NyQkIjAtb21NIz5WYCEjOSQiMGEhZlEpKXkqPSghIzk3JCQiME1jZ243QE4mISM5JCIvJFw6Zik0JD0oISM4NyQkIjBNY2duN0BOJiEjOSQiLyRcOmYpNCQ9KCEjODcmNyQkIjBNY2duN0BOJiEjOSQiMCUpUVJ4QiV5WiEjOTckJCIwTCsyRW08TCYhIzkkIjBaeCZIXDpmWyEjOTckJCIwTWNnbjdATiYhIzkkIjBaeCZIXDpmWyEjOTckJCIwTWNnbjdATiYhIzkkIjBaeCZIXDpmWyEjOTcmNyQkIjBNY2duN0BOJiEjOSQiMFp4JkhcOmZbISM5NyQkIjBNY2duN0BOJiEjOSQiMFp4JkhcOmZbISM5NyQkIjBULHAiRyFRaiYhIzkkIjBtVlJLKCl5ayUhIzk3JCQiMFQscCJHIVFqJiEjOSQiMFp4JkhcOmZbISM5NyY3JCQiME1jZ243QE4mISM5JCIwRjZfYEEvMiYhIzk3JCQiME1jZ243QE4mISM5JCIwRjZfYEEvMiYhIzk3JCQiMFQscCJHIVFqJiEjOSQiMFp4JkhcOmZbISM5NyQkIjBNY2duN0BOJiEjOSQiMFp4JkhcOmZbISM5NyY3JCQiME1jZ243QE4mISM5JCIwRjZfYEEvMiYhIzk3JCQiME1jZ243QE4mISM5JCIwRjZfYEEvMiYhIzk3JCQiMFQscCJHIVFqJiEjOSQiMFp4JkhcOmZbISM5NyQkIjBULHAiRyFRaiYhIzkkIjBGNl9gQS8yJiEjOTcmNyQkIjBNY2duN0BOJiEjOSQiMDJYMzkhcCJHJiEjOTckJCIwTWNnbjdATiYhIzkkIjAyWDM5IXAiRyYhIzk3JCQiMFQscCJHIVFqJiEjOSQiMEY2X2BBLzImISM5NyQkIjBNY2duN0BOJiEjOSQiMEY2X2BBLzImISM5NyY3JCQiME1jZ243QE4mISM5JCIwMlgzOSFwIkcmISM5NyQkIjBNY2duN0BOJiEjOSQiMDJYMzkhcCJHJiEjOTckJCIwVCxwIkchUWomISM5JCIwRjZfYEEvMiYhIzk3JCQiMFQscCJHIVFqJiEjOSQiMDJYMzkhcCJHJiEjOTcmNyQkIjBNY2duN0BOJiEjOSQiMCkpeWt1ZEhcJiEjOTckJCIwTWNnbjdATiYhIzkkIjApKXlrdWRIXCYhIzk3JCQiMFQscCJHIVFqJiEjOSQiMDJYMzkhcCJHJiEjOTckJCIwTWNnbjdATiYhIzkkIjAyWDM5IXAiRyYhIzk3JjckJCIwTWNnbjdATiYhIzkkIjApKXlrdWRIXCYhIzk3JCQiME1jZ243QE4mISM5JCIwKSl5a3VkSFwmISM5NyQkIjBULHAiRyFRaiYhIzkkIjAyWDM5IXAiRyYhIzk3JCQiMFQscCJHIVFqJiEjOSQiMCkpeWt1ZEhcJiEjOTcmNyQkIjBNY2duN0BOJiEjOSQiMG83QE5EVXEmISM5NyQkIjBNY2duN0BOJiEjOSQiMG83QE5EVXEmISM5NyQkIjBULHAiRyFRaiYhIzkkIjApKXlrdWRIXCYhIzk3JCQiME1jZ243QE4mISM5JCIwKSl5a3VkSFwmISM5NyY3JCQiME1jZ243QE4mISM5JCIwbzdATkRVcSYhIzk3JCQiME1jZ243QE4mISM5JCIwbzdATkRVcSYhIzk3JCQiMFQscCJHIVFqJiEjOSQiMCkpeWt1ZEhcJiEjOTckJCIwVCxwIkchUWomISM5JCIwbzdATkRVcSYhIzk3JjckJCIwTWNnbjdATiYhIzkkIjBbWXgmSFw6ZiEjOTckJCIwTWNnbjdATiYhIzkkIjBbWXgmSFw6ZiEjOTckJCIwVCxwIkchUWomISM5JCIwbzdATkRVcSYhIzk3JCQiME1jZ243QE4mISM5JCIwbzdATkRVcSYhIzk3JjckJCIwTWNnbjdATiYhIzkkIjBbWXgmSFw6ZiEjOTckJCIwTWNnbjdATiYhIzkkIjBbWXgmSFw6ZiEjOTckJCIwVCxwIkchUWomISM5JCIwbzdATkRVcSYhIzk3JCQiMFQscCJHIVFqJiEjOSQiMFtZeCZIXDpmISM5NyY3JCQiME1jZ243QE4mISM5JCIwRyFRajB3RWghIzk3JCQiME1jZ243QE4mISM5JCIwRyFRajB3RWghIzk3JCQiMFQscCJHIVFqJiEjOSQiMFtZeCZIXDpmISM5NyQkIjBNY2duN0BOJiEjOSQiMFtZeCZIXDpmISM5NyY3JCQiME1jZ243QE4mISM5JCIwRyFRajB3RWghIzk3JCQiME1jZ243QE4mISM5JCIwRyFRajB3RWghIzk3JCQiMFQscCJHIVFqJiEjOSQiMFtZeCZIXDpmISM5NyQkIjBULHAiRyFRaiYhIzkkIjBHIVFqMHdFaCEjOTcmNyQkIjBNY2duN0BOJiEjOSQiMDQ5IXAiRyFRaiEjOTckJCIwTWNnbjdATiYhIzkkIjA0OSFwIkchUWohIzk3JCQiMFQscCJHIVFqJiEjOSQiMEchUWowd0VoISM5NyQkIjBNY2duN0BOJiEjOSQiMEchUWowd0VoISM5NyY3JCQiME1jZ243QE4mISM5JCIwNDkhcCJHIVFqISM5NyQkIjBNY2duN0BOJiEjOSQiMDQ5IXAiRyFRaiEjOTckJCIwVCxwIkchUWomISM5JCIwRyFRajB3RWghIzk3JCQiMFQscCJHIVFqJiEjOSQiMDQ5IXAiRyFRaiEjOTcmNyQkIjBNY2duN0BOJiEjOSQiMCp5a3VkSFxsISM5NyQkIjBNY2duN0BOJiEjOSQiMCp5a3VkSFxsISM5NyQkIjBULHAiRyFRaiYhIzkkIjA0OSFwIkchUWohIzk3JCQiME1jZ243QE4mISM5JCIwNDkhcCJHIVFqISM5NyY3JCQiME1jZ243QE4mISM5JCIwKnlrdWRIXGwhIzk3JCQiME1jZ243QE4mISM5JCIwKnlrdWRIXGwhIzk3JCQiMFQscCJHIVFqJiEjOSQiMDQ5IXAiRyFRaiEjOTckJCIwVCxwIkchUWomISM5JCIwKnlrdWRIXGwhIzk3JjckJCIwTWNnbjdATiYhIzkkIjBwIkchUWowdychIzk3JCQiME1jZ243QE4mISM5JCIwcCJHIVFqMHcnISM5NyQkIjBULHAiRyFRaiYhIzkkIjAqeWt1ZEhcbCEjOTckJCIwTWNnbjdATiYhIzkkIjAqeWt1ZEhcbCEjOTcmNyQkIjBNY2duN0BOJiEjOSQiMHAiRyFRajB3JyEjOTckJCIwTWNnbjdATiYhIzkkIjBwIkchUWowdychIzk3JCQiMFQscCJHIVFqJiEjOSQiMCp5a3VkSFxsISM5NyQkIjBULHAiRyFRaiYhIzkkIjBwIkchUWowdychIzk3JjckJCIwTWNnbjdATiYhIzkkIi9iImYpNCQ9KHAhIzg3JCQiME1jZ243QE4mISM5JCIvYiJmKTQkPShwISM4NyQkIjBULHAiRyFRaiYhIzkkIjBwIkchUWowdychIzk3JCQiME1jZ243QE4mISM5JCIwcCJHIVFqMHcnISM5NyY3JCQiME1jZ243QE4mISM5JCIvYiJmKTQkPShwISM4NyQkIjBNY2duN0BOJiEjOSQiL2IiZik0JD0ocCEjODckJCIwVCxwIkchUWomISM5JCIwcCJHIVFqMHcnISM5NyQkIjBULHAiRyFRaiYhIzkkIi9iImYpNCQ9KHAhIzg3JjckJCIwTWNnbjdATiYhIzkkIi8kXDpmKTQkPSghIzg3JCQiME1jZ243QE4mISM5JCIvJFw6Zik0JD0oISM4NyQkIjBULHAiRyFRaiYhIzkkIi9iImYpNCQ9KHAhIzg3JCQiME1jZ243QE4mISM5JCIvYiJmKTQkPShwISM4NyY3JCQiME1jZ243QE4mISM5JCIvJFw6Zik0JD0oISM4NyQkIjBNY2duN0BOJiEjOSQiLyRcOmYpNCQ9KCEjODckJCIwVCxwIkchUWomISM5JCIvYiJmKTQkPShwISM4NyQkIjBULHAiRyFRaiYhIzkkIi8kXDpmKTQkPSghIzg3JjckJCIwTWNnbjdATiYhIzkkIjAocC4peUBHQSghIzk3JCQiMC1vbU0jPlZgISM5JCIwYSFmUSkpeSo9KCEjOTckJCIwTWNnbjdATiYhIzkkIi8kXDpmKTQkPSghIzg3JCQiME1jZ243QE4mISM5JCIvJFw6Zik0JD0oISM4NyY3JCQiME1jZ243QE4mISM5JCIwKHAuKXlAR0EoISM5NyQkIjBgbXF1YiEqUSYhIzkkIjBZRFIqKWVtTyghIzk3JCQiMFQscCJHIVFqJiEjOSQiLyRcOmYpNCQ9KCEjODckJCIwTWNnbjdATiYhIzkkIi8kXDpmKTQkPSghIzg3JjckJCIwaks7Mj5kUSYhIzkkIjBtVlJLKCl5ayUhIzk3JCQiME1jZ243QE4mISM5JCIwJSlRUnhCJXlaISM5NyQkIjBNY2duN0BOJiEjOSQiMFp4JkhcOmZbISM5NyQkIjBULHAiRyFRaiYhIzkkIjBtVlJLKCl5ayUhIzk3JjckJCIwaks7Mj5kUSYhIzkkIjBtVlJLKCl5ayUhIzk3JCQiMEVDPlwhUShSJiEjOSQiMHNVP1lPUmglISM5NyQkIjBULHAiRyFRaiYhIzkkIjAnKTQkPSg+bVYlISM5NyQkIjBULHAiRyFRaiYhIzkkIjBtVlJLKCl5ayUhIzk3JjckJCIwdnFoIzQheVImISM5JCIvSj0oPm1WUighIzg3JCQiMGBtcXViISpRJiEjOSQiMFlEUiopZW1PKCEjOTckJCIwVCxwIkchUWomISM5JCIvJFw6Zik0JD0oISM4NyQkIjBULHAiRyFRaiYhIzkkIi9KPSg+bVZSKCEjODcmNyQkIjB2cWgjNCF5UiYhIzkkIi9KPSg+bVZSKCEjODckJCIwcFg0Tz40VyYhIzkkIjAqKVwiKnlHIVJ2ISM5NyQkIjBULHAiRyFRaiYhIzkkIi9KPSg+bVZSKCEjODckJCIwVCxwIkchUWomISM5JCIvSj0oPm1WUighIzg3JjckJCIwbmxteEY0WCYhIzkkIjAnKTQkPSg+bVYlISM5NyQkIjBFQz5cIVEoUiYhIzkkIjBzVT9ZT1JoJSEjOTckJCIwVCxwIkchUWomISM5JCIwJyk0JD0oPm1WJSEjOTckJCIwVCxwIkchUWomISM5JCIwJyk0JD0oPm1WJSEjOTcmNyQkIjBubG14RjRYJiEjOSQiMCcpNCQ9KD5tViUhIzk3JCQiMCZIJVI5IzQjXCYhIzkkIi9cUjxeakpWISM4NyQkIjBULHAiRyFRaiYhIzkkIjAxd0U2X2BBJSEjOTckJCIwVCxwIkchUWomISM5JCIwJyk0JD0oPm1WJSEjOTcmNyQkIjAtJFEqUmhhWSYhIzkkIjAicCJHIVFqMHchIzk3JCQiMHBYNE8+NFcmISM5JCIwKilcIip5RyFSdiEjOTckJCIwVCxwIkchUWomISM5JCIvSj0oPm1WUighIzg3JCQiMFQscCJHIVFqJiEjOSQiMCJwIkchUWowdyEjOTcmNyQkIjAtJFEqUmhhWSYhIzkkIjAicCJHIVFqMHchIzk3JCQiMCZSJWVBKmUqXCYhIzkkIi02JypSSDF4ISM2NyQkIjBULHAiRyFRaiYhIzkkIjAicCJHIVFqMHchIzk3JCQiMFQscCJHIVFqJiEjOSQiMCJwIkchUWowdyEjOTcmNyQkIjBoOVk1XSpHYiEjOSQiMDF3RTZfYEElISM5NyQkIjAmSCVSOSM0I1wmISM5JCIvXFI8XmpKViEjODckJCIwVCxwIkchUWomISM5JCIwMXdFNl9gQSUhIzk3JCQiMFQscCJHIVFqJiEjOSQiMDF3RTZfYEElISM5NyY3JCQiMGg5WTVdKkdiISM5JCIwMXdFNl9gQSUhIzk3JCQiMC9OXk13aGgmISM5JCIwLm4zTy90LSUhIzk3JCQiMFQscCJHIVFqJiEjOSQiMERVcV0lMzlTISM5NyQkIjBULHAiRyFRaiYhIzkkIjAxd0U2X2BBJSEjOTcmNyQkIjBPaWhzQ2lhJiEjOSQiMHJdJTM5IXAieSEjOTckJCIuQ2NwUmNjJiEjNyQiMHczJVxQLW95ISM5NyQkIjBULHAiRyFRaiYhIzkkIjByXSUzOSFwInkhIzk3JCQiMFQscCJHIVFqJiEjOSQiMHJdJTM5IXAieSEjOTcmNyQkIjBPaWhzQ2lhJiEjOSQiMHJdJTM5IXAieSEjOTckJCIwJlIlZUEqZSpcJiEjOSQiLTYnKlJIMXghIzY3JCQiMFQscCJHIVFqJiEjOSQiMCJwIkchUWowdyEjOTckJCIwVCxwIkchUWomISM5JCIwcl0lMzkhcCJ5ISM5NyY3JCQiMGtHcXFjOGkmISM5JCIwRFVxXSUzOVMhIzk3JCQiMC9OXk13aGgmISM5JCIwLm4zTy90LSUhIzk3JCQiMFQscCJHIVFqJiEjOSQiMERVcV0lMzlTISM5NyQkIjBULHAiRyFRaiYhIzkkIjBEVXFdJTM5UyEjOTcmNyQkIjBULHAiRyFRaiYhIzkkIjBEVXFdJTM5UyEjOTckJCIwVCxwIkchUWomISM5JCIwRFVxXSUzOVMhIzk3JCQiMFtZeCZIXDpmISM5JCIwWDM5IXAiRyFRISM5NyQkIjBbWXgmSFw6ZiEjOSQiMERVcV0lMzlTISM5NyY3JCQiMFQscCJHIVFqJiEjOSQiMDF3RTZfYEElISM5NyQkIjBULHAiRyFRaiYhIzkkIjAxd0U2X2BBJSEjOTckJCIwW1l4JkhcOmYhIzkkIjBEVXFdJTM5UyEjOTckJCIwVCxwIkchUWomISM5JCIwRFVxXSUzOVMhIzk3JjckJCIwVCxwIkchUWomISM5JCIwMXdFNl9gQSUhIzk3JCQiMFQscCJHIVFqJiEjOSQiMDF3RTZfYEElISM5NyQkIjBbWXgmSFw6ZiEjOSQiMERVcV0lMzlTISM5NyQkIjBbWXgmSFw6ZiEjOSQiMDF3RTZfYEElISM5NyY3JCQiMFQscCJHIVFqJiEjOSQiMCcpNCQ9KD5tViUhIzk3JCQiMFQscCJHIVFqJiEjOSQiMCcpNCQ9KD5tViUhIzk3JCQiMFtZeCZIXDpmISM5JCIwMXdFNl9gQSUhIzk3JCQiMFQscCJHIVFqJiEjOSQiMDF3RTZfYEElISM5NyY3JCQiMFQscCJHIVFqJiEjOSQiMCcpNCQ9KD5tViUhIzk3JCQiMFQscCJHIVFqJiEjOSQiMCcpNCQ9KD5tViUhIzk3JCQiMFtZeCZIXDpmISM5JCIwMXdFNl9gQSUhIzk3JCQiMFtZeCZIXDpmISM5JCIwJyk0JD0oPm1WJSEjOTcmNyQkIjBULHAiRyFRaiYhIzkkIjBtVlJLKCl5ayUhIzk3JCQiMFQscCJHIVFqJiEjOSQiMG1WUksoKXlrJSEjOTckJCIwW1l4JkhcOmYhIzkkIjAnKTQkPSg+bVYlISM5NyQkIjBULHAiRyFRaiYhIzkkIjAnKTQkPSg+bVYlISM5NyY3JCQiMFQscCJHIVFqJiEjOSQiMG1WUksoKXlrJSEjOTckJCIwVCxwIkchUWomISM5JCIwbVZSSygpeWslISM5NyQkIjBbWXgmSFw6ZiEjOSQiMCcpNCQ9KD5tViUhIzk3JCQiMFtZeCZIXDpmISM5JCIwbVZSSygpeWslISM5NyY3JCQiMFQscCJHIVFqJiEjOSQiMFp4JkhcOmZbISM5NyQkIjBULHAiRyFRaiYhIzkkIjBaeCZIXDpmWyEjOTckJCIwW1l4JkhcOmYhIzkkIjBtVlJLKCl5ayUhIzk3JCQiMFQscCJHIVFqJiEjOSQiMG1WUksoKXlrJSEjOTcmNyQkIjBULHAiRyFRaiYhIzkkIjBaeCZIXDpmWyEjOTckJCIwVCxwIkchUWomISM5JCIwWngmSFw6ZlshIzk3JCQiMFtZeCZIXDpmISM5JCIwbVZSSygpeWslISM5NyQkIjBbWXgmSFw6ZiEjOSQiMFp4JkhcOmZbISM5NyY3JCQiMFQscCJHIVFqJiEjOSQiMEY2X2BBLzImISM5NyQkIjBULHAiRyFRaiYhIzkkIjBGNl9gQS8yJiEjOTckJCIwW1l4JkhcOmYhIzkkIjBaeCZIXDpmWyEjOTckJCIwVCxwIkchUWomISM5JCIwWngmSFw6ZlshIzk3JjckJCIwVCxwIkchUWomISM5JCIwRjZfYEEvMiYhIzk3JCQiMFQscCJHIVFqJiEjOSQiMEY2X2BBLzImISM5NyQkIjBbWXgmSFw6ZiEjOSQiMFp4JkhcOmZbISM5NyQkIjBbWXgmSFw6ZiEjOSQiMEY2X2BBLzImISM5NyY3JCQiMFQscCJHIVFqJiEjOSQiMDJYMzkhcCJHJiEjOTckJCIwVCxwIkchUWomISM5JCIwMlgzOSFwIkcmISM5NyQkIjBbWXgmSFw6ZiEjOSQiMEY2X2BBLzImISM5NyQkIjBULHAiRyFRaiYhIzkkIjBGNl9gQS8yJiEjOTcmNyQkIjBULHAiRyFRaiYhIzkkIjAyWDM5IXAiRyYhIzk3JCQiMFQscCJHIVFqJiEjOSQiMDJYMzkhcCJHJiEjOTckJCIwW1l4JkhcOmYhIzkkIjBGNl9gQS8yJiEjOTckJCIwW1l4JkhcOmYhIzkkIjAyWDM5IXAiRyYhIzk3JjckJCIwVCxwIkchUWomISM5JCIwKSl5a3VkSFwmISM5NyQkIjBULHAiRyFRaiYhIzkkIjApKXlrdWRIXCYhIzk3JCQiMFtZeCZIXDpmISM5JCIwMlgzOSFwIkcmISM5NyQkIjBULHAiRyFRaiYhIzkkIjAyWDM5IXAiRyYhIzk3JjckJCIwVCxwIkchUWomISM5JCIwKSl5a3VkSFwmISM5NyQkIjBULHAiRyFRaiYhIzkkIjApKXlrdWRIXCYhIzk3JCQiMFtZeCZIXDpmISM5JCIwMlgzOSFwIkcmISM5NyQkIjBbWXgmSFw6ZiEjOSQiMCkpeWt1ZEhcJiEjOTcmNyQkIjBULHAiRyFRaiYhIzkkIjBvN0BORFVxJiEjOTckJCIwVCxwIkchUWomISM5JCIwbzdATkRVcSYhIzk3JCQiMFtZeCZIXDpmISM5JCIwKSl5a3VkSFwmISM5NyQkIjBULHAiRyFRaiYhIzkkIjApKXlrdWRIXCYhIzk3JjckJCIwVCxwIkchUWomISM5JCIwbzdATkRVcSYhIzk3JCQiMFQscCJHIVFqJiEjOSQiMG83QE5EVXEmISM5NyQkIjBbWXgmSFw6ZiEjOSQiMCkpeWt1ZEhcJiEjOTckJCIwW1l4JkhcOmYhIzkkIjBvN0BORFVxJiEjOTcmNyQkIjBULHAiRyFRaiYhIzkkIjBbWXgmSFw6ZiEjOTckJCIwVCxwIkchUWomISM5JCIwW1l4JkhcOmYhIzk3JCQiMFtZeCZIXDpmISM5JCIwbzdATkRVcSYhIzk3JCQiMFQscCJHIVFqJiEjOSQiMG83QE5EVXEmISM5NyY3JCQiMFQscCJHIVFqJiEjOSQiMEchUWowd0VoISM5NyQkIjBULHAiRyFRaiYhIzkkIjBbWXgmSFw6ZiEjOTckJCIwSk9KWiQ9NmYhIzkkIjBbWXgmSFw6ZiEjOTckJCIwdzA3cys3ImYhIzkkIjAtX144Nyg9ZiEjOTcmNyQkIjBULHAiRyFRaiYhIzkkIjBHIVFqMHdFaCEjOTckJCIwVCxwIkchUWomISM5JCIwRyFRajB3RWghIzk3JCQiL3M5QzdbN2YhIzgkIjBIIVFqMHdFaCEjOTckJCIwdzA3cys3ImYhIzkkIjAtX144Nyg9ZiEjOTcmNyQkIjBULHAiRyFRaiYhIzkkIjA0OSFwIkchUWohIzk3JCQiMFQscCJHIVFqJiEjOSQiMEchUWowd0VoISM5NyQkIi9zOUM3WzdmISM4JCIwRyFRajB3RWghIzk3JCQiMGBiSU4zRSJmISM5JCIvJikqbyxDKkdoISM4NyY3JCQiMFQscCJHIVFqJiEjOSQiMDQ5IXAiRyFRaiEjOTckJCIwW1l4JkhcOmYhIzkkIjA0OSFwIkchUWohIzk3JCQiMFtZeCZIXDpmISM5JCIwRShmM1NTcmghIzk3JCQiMGBiSU4zRSJmISM5JCIvJikqbyxDKkdoISM4NyY3JCQiMFQscCJHIVFqJiEjOSQiMCp5a3VkSFxsISM5NyQkIjBULHAiRyFRaiYhIzkkIjAqeWt1ZEhcbCEjOTckJCIwW1l4JkhcOmYhIzkkIjA0OSFwIkchUWohIzk3JCQiMFQscCJHIVFqJiEjOSQiMDQ5IXAiRyFRaiEjOTcmNyQkIjBULHAiRyFRaiYhIzkkIjAqeWt1ZEhcbCEjOTckJCIwVCxwIkchUWomISM5JCIwKnlrdWRIXGwhIzk3JCQiMFtZeCZIXDpmISM5JCIwNDkhcCJHIVFqISM5NyQkIjBbWXgmSFw6ZiEjOSQiMCp5a3VkSFxsISM5NyY3JCQiMFQscCJHIVFqJiEjOSQiMHAiRyFRajB3JyEjOTckJCIwVCxwIkchUWomISM5JCIwcCJHIVFqMHcnISM5NyQkIjBbWXgmSFw6ZiEjOSQiMCp5a3VkSFxsISM5NyQkIjBULHAiRyFRaiYhIzkkIjAqeWt1ZEhcbCEjOTcmNyQkIjBULHAiRyFRaiYhIzkkIjBwIkchUWowdychIzk3JCQiMFQscCJHIVFqJiEjOSQiMHAiRyFRajB3JyEjOTckJCIwW1l4JkhcOmYhIzkkIjAqeWt1ZEhcbCEjOTckJCIwW1l4JkhcOmYhIzkkIjBwIkchUWowdychIzk3JjckJCIwVCxwIkchUWomISM5JCIvYiJmKTQkPShwISM4NyQkIjBULHAiRyFRaiYhIzkkIi9iImYpNCQ9KHAhIzg3JCQiMFtZeCZIXDpmISM5JCIwcCJHIVFqMHcnISM5NyQkIjBULHAiRyFRaiYhIzkkIjBwIkchUWowdychIzk3JjckJCIwVCxwIkchUWomISM5JCIvYiJmKTQkPShwISM4NyQkIjBULHAiRyFRaiYhIzkkIi9iImYpNCQ9KHAhIzg3JCQiMFtZeCZIXDpmISM5JCIwcCJHIVFqMHcnISM5NyQkIjBbWXgmSFw6ZiEjOSQiL2IiZik0JD0ocCEjODcmNyQkIjBULHAiRyFRaiYhIzkkIi8kXDpmKTQkPSghIzg3JCQiMFQscCJHIVFqJiEjOSQiLyRcOmYpNCQ9KCEjODckJCIwW1l4JkhcOmYhIzkkIi9iImYpNCQ9KHAhIzg3JCQiMFQscCJHIVFqJiEjOSQiL2IiZik0JD0ocCEjODcmNyQkIjBULHAiRyFRaiYhIzkkIi8kXDpmKTQkPSghIzg3JCQiMFQscCJHIVFqJiEjOSQiLyRcOmYpNCQ9KCEjODckJCIwW1l4JkhcOmYhIzkkIi9iImYpNCQ9KHAhIzg3JCQiMFtZeCZIXDpmISM5JCIvJFw6Zik0JD0oISM4NyY3JCQiMFQscCJHIVFqJiEjOSQiL0o9KD5tVlIoISM4NyQkIjBULHAiRyFRaiYhIzkkIi9KPSg+bVZSKCEjODckJCIwW1l4JkhcOmYhIzkkIi8kXDpmKTQkPSghIzg3JCQiMFQscCJHIVFqJiEjOSQiLyRcOmYpNCQ9KCEjODcmNyQkIjBULHAiRyFRaiYhIzkkIi9KPSg+bVZSKCEjODckJCIwVCxwIkchUWomISM5JCIvSj0oPm1WUighIzg3JCQiMFtZeCZIXDpmISM5JCIvJFw6Zik0JD0oISM4NyQkIjBbWXgmSFw6ZiEjOSQiL0o9KD5tVlIoISM4NyY3JCQiMFQscCJHIVFqJiEjOSQiMCJwIkchUWowdyEjOTckJCIwVCxwIkchUWomISM5JCIwInAiRyFRajB3ISM5NyQkIjBbWXgmSFw6ZiEjOSQiL0o9KD5tVlIoISM4NyQkIjBULHAiRyFRaiYhIzkkIi9KPSg+bVZSKCEjODcmNyQkIjBULHAiRyFRaiYhIzkkIjAicCJHIVFqMHchIzk3JCQiMFQscCJHIVFqJiEjOSQiMCJwIkchUWowdyEjOTckJCIwW1l4JkhcOmYhIzkkIi9KPSg+bVZSKCEjODckJCIwW1l4JkhcOmYhIzkkIjAicCJHIVFqMHchIzk3JjckJCIwVCxwIkchUWomISM5JCIwcl0lMzkhcCJ5ISM5NyQkIjBULHAiRyFRaiYhIzkkIjByXSUzOSFwInkhIzk3JCQiMFtZeCZIXDpmISM5JCIwInAiRyFRajB3ISM5NyQkIjBULHAiRyFRaiYhIzkkIjAicCJHIVFqMHchIzk3JjckJCIwVCxwIkchUWomISM5JCIwcl0lMzkhcCJ5ISM5NyQkIjBULHAiRyFRaiYhIzkkIjByXSUzOSFwInkhIzk3JCQiMFtZeCZIXDpmISM5JCIwInAiRyFRajB3ISM5NyQkIjBbWXgmSFw6ZiEjOSQiMHJdJTM5IXAieSEjOTcmNyQkIjBULHAiRyFRaiYhIzkkIjBcI1I/RFw2ISkhIzk3JCQiMD1nMTZUJ1JjISM5JCIwV2xQSCF6QiEpISM5NyQkIjBbWXgmSFw6ZiEjOSQiMHJdJTM5IXAieSEjOTckJCIwVCxwIkchUWomISM5JCIwcl0lMzkhcCJ5ISM5NyY3JCQiMFQscCJHIVFqJiEjOSQiMFdUXyhcZykpUiEjOTckJCIwa0dxcWM4aSYhIzkkIjBEVXFdJTM5UyEjOTckJCIwVCxwIkchUWomISM5JCIwRFVxXSUzOVMhIzk3JCQiMFQscCJHIVFqJiEjOSQiMERVcV0lMzlTISM5NyY3JCQiMFQscCJHIVFqJiEjOSQiMFwjUj9EXDYhKSEjOTckJCIuQ2NwUmNjJiEjNyQiMHczJVxQLW95ISM5NyQkIjBULHAiRyFRaiYhIzkkIjByXSUzOSFwInkhIzk3JCQiMFQscCJHIVFqJiEjOSQiMHJdJTM5IXAieSEjOTcmNyQkIjBRYypmLztVYyEjOSQiMF4lMzkhcCJHISkhIzk3JCQiMD1nMTZUJ1JjISM5JCIwV2xQSCF6QiEpISM5NyQkIjBbWXgmSFw6ZiEjOSQiMHJdJTM5IXAieSEjOTckJCIwW1l4JkhcOmYhIzkkIjBeJTM5IXAiRyEpISM5NyY3JCQiMFFjKmYvO1VjISM5JCIwXiUzOSFwIkchKSEjOTckJCIwLSEpPkQ9JT5kISM5JCIwTjRNL0RfPCkhIzk3JCQiMFtZeCZIXDpmISM5JCIwXiUzOSFwIkchKSEjOTckJCIwW1l4JkhcOmYhIzkkIjBeJTM5IXAiRyEpISM5NyY3JCQiL3MjUTlVYHQmISM4JCIwWDM5IXAiRyFRISM5NyQkIjBULHAiRyFRaiYhIzkkIjBXVF8oXGcpKVIhIzk3JCQiMFQscCJHIVFqJiEjOSQiMERVcV0lMzlTISM5NyQkIjBbWXgmSFw6ZiEjOSQiMFgzOSFwIkchUSEjOTcmNyQkIi9zI1E5VWB0JiEjOCQiMFgzOSFwIkchUSEjOTckJCIwNjdAeF08JGUhIzkkIjBWK10kZk5hTyEjOTckJCIwW1l4JkhcOmYhIzkkIjBsdWRIXDpmJCEjOTckJCIwW1l4JkhcOmYhIzkkIjBYMzkhcCJHIVEhIzk3JjckJCIwNig+JFJZMHcmISM5JCIwSj0oPm1WUiMpISM5NyQkIjBpak4rc3MhZSEjOSQiMFliYEwtMUspISM5NyQkIjBbWXgmSFw6ZiEjOSQiMEo9KD5tVlIjKSEjOTckJCIwW1l4JkhcOmYhIzkkIjBKPSg+bVZSIykhIzk3JjckJCIwNig+JFJZMHcmISM5JCIwSj0oPm1WUiMpISM5NyQkIjAtISk+RD0lPmQhIzkkIjBONE0vRF88KSEjOTckJCIwW1l4JkhcOmYhIzkkIjBeJTM5IXAiRyEpISM5NyQkIjBbWXgmSFw6ZiEjOSQiMEo9KD5tVlIjKSEjOTcmNyQkIjAzQSJIeGxwZSEjOSQiMGx1ZEhcOmYkISM5NyQkIjA2N0B4XTwkZSEjOSQiMFYrXSRmTmFPISM5NyQkIjBbWXgmSFw6ZiEjOSQiMGx1ZEhcOmYkISM5NyQkIjBbWXgmSFw6ZiEjOSQiMGx1ZEhcOmYkISM5NyY3JCQiMCd6XnIqSCIqKmUhIzkkIjA3X2BBLzJYKSEjOTckJCIwaWpOK3NzIWUhIzkkIjBZYmBMLTFLKSEjOTckJCIwW1l4JkhcOmYhIzkkIjBKPSg+bVZSIykhIzk3JCQiMFtZeCZIXDpmISM5JCIwN19gQS8yWCkhIzk3JjckJCIwJ3pecipIIioqZSEjOSQiMDdfYEEvMlgpISM5NyQkIjAkM2kiPmNWIWYhIzkkIjBOWSoqemMhZiUpISM5NyQkIjBbWXgmSFw6ZiEjOSQiMDdfYEEvMlgpISM5NyQkIjBbWXgmSFw6ZiEjOSQiMDdfYEEvMlgpISM5NyY3JCQiMFtZeCZIXDpmISM5JCIwL09ZIXlxRU4hIzk3JCQiMDNBIkh4bHBlISM5JCIwbHVkSFw6ZiQhIzk3JCQiMFtZeCZIXDpmISM5JCIwbHVkSFw6ZiQhIzk3JCQiMFtZeCZIXDpmISM5JCIwbHVkSFw6ZiQhIzk3JjckJCIwW1l4JkhcOmYhIzkkIjBsdWRIXDpmJCEjOTckJCIwW1l4JkhcOmYhIzkkIjBsdWRIXDpmJCEjOTckJCIwYiJmKTQkPSg+JyEjOSQiMCYzOSFwIkchUSQhIzk3JCQiMGIiZik0JD0oPichIzkkIjBsdWRIXDpmJCEjOTcmNyQkIjBbWXgmSFw6ZiEjOSQiMFgzOSFwIkchUSEjOTckJCIwW1l4JkhcOmYhIzkkIjBYMzkhcCJHIVEhIzk3JCQiMGIiZik0JD0oPichIzkkIjBsdWRIXDpmJCEjOTckJCIwW1l4JkhcOmYhIzkkIjBsdWRIXDpmJCEjOTcmNyQkIjBbWXgmSFw6ZiEjOSQiMFgzOSFwIkchUSEjOTckJCIwW1l4JkhcOmYhIzkkIjBYMzkhcCJHIVEhIzk3JCQiMGIiZik0JD0oPichIzkkIjBsdWRIXDpmJCEjOTckJCIwYiJmKTQkPSg+JyEjOSQiMFgzOSFwIkchUSEjOTcmNyQkIjBbWXgmSFw6ZiEjOSQiMERVcV0lMzlTISM5NyQkIjBbWXgmSFw6ZiEjOSQiMERVcV0lMzlTISM5NyQkIjBiImYpNCQ9KD4nISM5JCIwWDM5IXAiRyFRISM5NyQkIjBbWXgmSFw6ZiEjOSQiMFgzOSFwIkchUSEjOTcmNyQkIjBbWXgmSFw6ZiEjOSQiMERVcV0lMzlTISM5NyQkIjBbWXgmSFw6ZiEjOSQiMERVcV0lMzlTISM5NyQkIjBiImYpNCQ9KD4nISM5JCIwWDM5IXAiRyFRISM5NyQkIjBiImYpNCQ9KD4nISM5JCIwRFVxXSUzOVMhIzk3JjckJCIwW1l4JkhcOmYhIzkkIjAxd0U2X2BBJSEjOTckJCIwW1l4JkhcOmYhIzkkIjAxd0U2X2BBJSEjOTckJCIwYiJmKTQkPSg+JyEjOSQiMERVcV0lMzlTISM5NyQkIjBbWXgmSFw6ZiEjOSQiMERVcV0lMzlTISM5NyY3JCQiMFtZeCZIXDpmISM5JCIwMXdFNl9gQSUhIzk3JCQiMFtZeCZIXDpmISM5JCIwMXdFNl9gQSUhIzk3JCQiMGIiZik0JD0oPichIzkkIjBEVXFdJTM5UyEjOTckJCIwYiJmKTQkPSg+JyEjOSQiMDF3RTZfYEElISM5NyY3JCQiMFtZeCZIXDpmISM5JCIwJyk0JD0oPm1WJSEjOTckJCIwW1l4JkhcOmYhIzkkIjAnKTQkPSg+bVYlISM5NyQkIjBiImYpNCQ9KD4nISM5JCIwMXdFNl9gQSUhIzk3JCQiMFtZeCZIXDpmISM5JCIwMXdFNl9gQSUhIzk3JjckJCIwW1l4JkhcOmYhIzkkIjAnKTQkPSg+bVYlISM5NyQkIjBbWXgmSFw6ZiEjOSQiMCcpNCQ9KD5tViUhIzk3JCQiMGIiZik0JD0oPichIzkkIjAxd0U2X2BBJSEjOTckJCIwYiJmKTQkPSg+JyEjOSQiMCcpNCQ9KD5tViUhIzk3JjckJCIwW1l4JkhcOmYhIzkkIjBtVlJLKCl5ayUhIzk3JCQiMFtZeCZIXDpmISM5JCIwbVZSSygpeWslISM5NyQkIjBiImYpNCQ9KD4nISM5JCIwJyk0JD0oPm1WJSEjOTckJCIwW1l4JkhcOmYhIzkkIjAnKTQkPSg+bVYlISM5NyY3JCQiMFtZeCZIXDpmISM5JCIwbVZSSygpeWslISM5NyQkIjBbWXgmSFw6ZiEjOSQiMG1WUksoKXlrJSEjOTckJCIwYiJmKTQkPSg+JyEjOSQiMCcpNCQ9KD5tViUhIzk3JCQiMGIiZik0JD0oPichIzkkIjBtVlJLKCl5ayUhIzk3JjckJCIwW1l4JkhcOmYhIzkkIjBaeCZIXDpmWyEjOTckJCIwW1l4JkhcOmYhIzkkIjBaeCZIXDpmWyEjOTckJCIwYiJmKTQkPSg+JyEjOSQiMG1WUksoKXlrJSEjOTckJCIwW1l4JkhcOmYhIzkkIjBtVlJLKCl5ayUhIzk3JjckJCIwW1l4JkhcOmYhIzkkIjBGNl9gQS8yJiEjOTckJCIwW1l4JkhcOmYhIzkkIjBaeCZIXDpmWyEjOTckJCIwIlExLyEpUU9oISM5JCIwWngmSFw6ZlshIzk3JCQiMHolZVgiM1k2JyEjOSQiMGFLVjknM0BcISM5NyY3JCQiMFtZeCZIXDpmISM5JCIwRjZfYEEvMiYhIzk3JCQiMFtZeCZIXDpmISM5JCIwRjZfYEEvMiYhIzk3JCQiMClSOkZtKHkwJyEjOSQiMEY2X2BBLzImISM5NyQkIjB6JWVYIjNZNichIzkkIjBhS1Y5JzNAXCEjOTcmNyQkIjBbWXgmSFw6ZiEjOSQiMDJYMzkhcCJHJiEjOTckJCIwW1l4JkhcOmYhIzkkIjBGNl9gQS8yJiEjOTckJCIwKVI6Rm0oeTAnISM5JCIwRjZfYEEvMiYhIzk3JCQiMG8yVC4sNS0nISM5JCIwPHVOM2ZEPyYhIzk3JjckJCIwW1l4JkhcOmYhIzkkIjAyWDM5IXAiRyYhIzk3JCQiMFtZeCZIXDpmISM5JCIwMlgzOSFwIkcmISM5NyQkIjBsKCpmIlErKCpmISM5JCIwMlgzOSFwIkcmISM5NyQkIjBvMlQuLDUtJyEjOSQiMDx1TjNmRD8mISM5NyY3JCQiMFtZeCZIXDpmISM5JCIwKSl5a3VkSFwmISM5NyQkIjBbWXgmSFw6ZiEjOSQiMDJYMzkhcCJHJiEjOTckJCIwbCgqZiJRKygqZiEjOSQiMDJYMzkhcCJHJiEjOTckJCIwb1p5Qk8tJ2YhIzkkIjApSFMnRyslZmEhIzk3JjckJCIwW1l4JkhcOmYhIzkkIjApKXlrdWRIXCYhIzk3JCQiMFtZeCZIXDpmISM5JCIwKSl5a3VkSFwmISM5NyQkIjAtKnBVbGtfZiEjOSQiMCkpeWt1ZEhcJiEjOTckJCIwb1p5Qk8tJ2YhIzkkIjApSFMnRyslZmEhIzk3JjckJCIwW1l4JkhcOmYhIzkkIjBvN0BORFVxJiEjOTckJCIwVCxwIkchUWomISM5JCIwW1l4JkhcOmYhIzk3JCQiMEpPSlokPTZmISM5JCIwW1l4JkhcOmYhIzk3JCQiMFtZeCZIXDpmISM5JCIwX0ZPX2p1JGUhIzk3JjckJCIwW1l4JkhcOmYhIzkkIjBvN0BORFVxJiEjOTckJCIwW1l4JkhcOmYhIzkkIjApKXlrdWRIXCYhIzk3JCQiMC0qcFVsa19mISM5JCIwKSl5a3VkSFwmISM5NyQkIjBUI2VvUzFEZiEjOSQiMHQmKSo9cS8ocCYhIzk3JjckJCIwW1l4JkhcOmYhIzkkIjBvN0BORFVxJiEjOTckJCIwW1l4JkhcOmYhIzkkIjBvN0BORFVxJiEjOTckJCIwW1l4JkhcOmYhIzkkIjBfRk9fanUkZSEjOTckJCIwJSk9eUAoKlIjZiEjOSQiMG83QE5EVXEmISM5NyY3JCQiMFtZeCZIXDpmISM5JCIwbzdATkRVcSYhIzk3JCQiMFtZeCZIXDpmISM5JCIwbzdATkRVcSYhIzk3JCQiMCUpPXlAKCpSI2YhIzkkIjBvN0BORFVxJiEjOTckJCIwVCNlb1MxRGYhIzkkIjB0JikqPXEvKHAmISM5NyY3JCQiMFtZeCZIXDpmISM5JCIwNDkhcCJHIVFqISM5NyQkIjBbWXgmSFw6ZiEjOSQiMDQ5IXAiRyFRaiEjOTckJCIwW1l4JkhcOmYhIzkkIjBFKGYzU1NyaCEjOTckJCIwbiYzKT4veCNmISM5JCIwcGYoUShwKUdqISM5NyY3JCQiMFtZeCZIXDpmISM5JCIwNDkhcCJHIVFqISM5NyQkIjBbWXgmSFw6ZiEjOSQiMDQ5IXAiRyFRaiEjOTckJCIwNmZtRypcR2YhIzkkIjA0OSFwIkchUWohIzk3JCQiMG4mMyk+L3gjZiEjOSQiMHBmKFEocClHaiEjOTcmNyQkIjBbWXgmSFw6ZiEjOSQiMCp5a3VkSFxsISM5NyQkIjBbWXgmSFw6ZiEjOSQiMDQ5IXAiRyFRaiEjOTckJCIwNmZtRypcR2YhIzkkIjA0OSFwIkchUWohIzk3JCQiMDAtN1t6XyZmISM5JCIwQGM/KWVYPmwhIzk3JjckJCIwW1l4JkhcOmYhIzkkIjAqeWt1ZEhcbCEjOTckJCIwW1l4JkhcOmYhIzkkIjAqeWt1ZEhcbCEjOTckJCIwajdfJClSLSdmISM5JCIwKnlrdWRIXGwhIzk3JCQiMDAtN1t6XyZmISM5JCIwQGM/KWVYPmwhIzk3JjckJCIwW1l4JkhcOmYhIzkkIjBwIkchUWowdychIzk3JCQiMFtZeCZIXDpmISM5JCIwKnlrdWRIXGwhIzk3JCQiMGo3XyQpUi0nZiEjOSQiMCp5a3VkSFxsISM5NyQkIjAsKD1peVYkKmYhIzkkIjBIXj5xL0BxJyEjOTcmNyQkIjBbWXgmSFw6ZiEjOSQiMHAiRyFRajB3JyEjOTckJCIwW1l4JkhcOmYhIzkkIjBwIkchUWowdychIzk3JCQiMHYiUkdmI3krJyEjOSQiMHAiRyFRajB3JyEjOTckJCIwLCg9aXlWJCpmISM5JCIwSF4+cS9AcSchIzk3JjckJCIwW1l4JkhcOmYhIzkkIi9iImYpNCQ9KHAhIzg3JCQiMFtZeCZIXDpmISM5JCIwcCJHIVFqMHcnISM5NyQkIjB1IlJHZiN5KychIzkkIjBwIkchUWowdychIzk3JCQiMDFdQyZlSlRnISM5JCIwInkpWyJRWXhvISM5NyY3JCQiMFtZeCZIXDpmISM5JCIvYiJmKTQkPShwISM4NyQkIjBbWXgmSFw6ZiEjOSQiL2IiZik0JD0ocCEjODckJCIwJClbYyhmN3NnISM5JCIvYiJmKTQkPShwISM4NyQkIjAxXUMmZUpUZyEjOSQiMCJ5KVsiUVl4byEjOTcmNyQkIjBbWXgmSFw6ZiEjOSQiLyRcOmYpNCQ9KCEjODckJCIwW1l4JkhcOmYhIzkkIi9iImYpNCQ9KHAhIzg3JCQiMCQpW2MoZjdzZyEjOSQiL2IiZik0JD0ocCEjODckJCIwaCZSIikqUSUpNCchIzkkIjBYN1EyKillLyghIzk3JjckJCIwW1l4JkhcOmYhIzkkIi8kXDpmKTQkPSghIzg3JCQiMFtZeCZIXDpmISM5JCIvJFw6Zik0JD0oISM4NyQkIjBQOCopKilIVjonISM5JCIvJFw6Zik0JD0oISM4NyQkIjBoJlIiKSpRJSk0JyEjOSQiMFg3UTIqKWUvKCEjOTcmNyQkIjBbWXgmSFw6ZiEjOSQiL0o9KD5tVlIoISM4NyQkIjBbWXgmSFw6ZiEjOSQiLyRcOmYpNCQ9KCEjODckJCIwUDgqKSopSFY6JyEjOSQiLyRcOmYpNCQ9KCEjODckJCIwMyFHIypSbWtoISM5JCIvSEdAelsycyEjODcmNyQkIjBbWXgmSFw6ZiEjOSQiL0o9KD5tVlIoISM4NyQkIjBiImYpNCQ9KD4nISM5JCIvSj0oPm1WUighIzg3JCQiMGIiZik0JD0oPichIzkkIjBHJj0sUy51cyEjOTckJCIwMyFHIypSbWtoISM5JCIvSEdAelsycyEjODcmNyQkIjBbWXgmSFw6ZiEjOSQiMCJwIkchUWowdyEjOTckJCIwW1l4JkhcOmYhIzkkIjAicCJHIVFqMHchIzk3JCQiMGIiZik0JD0oPichIzkkIi9KPSg+bVZSKCEjODckJCIwW1l4JkhcOmYhIzkkIi9KPSg+bVZSKCEjODcmNyQkIjBbWXgmSFw6ZiEjOSQiMCJwIkchUWowdyEjOTckJCIwW1l4JkhcOmYhIzkkIjAicCJHIVFqMHchIzk3JCQiMGIiZik0JD0oPichIzkkIi9KPSg+bVZSKCEjODckJCIwYiJmKTQkPSg+JyEjOSQiMCJwIkchUWowdyEjOTcmNyQkIjBbWXgmSFw6ZiEjOSQiMHJdJTM5IXAieSEjOTckJCIwW1l4JkhcOmYhIzkkIjByXSUzOSFwInkhIzk3JCQiMGIiZik0JD0oPichIzkkIjAicCJHIVFqMHchIzk3JCQiMFtZeCZIXDpmISM5JCIwInAiRyFRajB3ISM5NyY3JCQiMFtZeCZIXDpmISM5JCIwcl0lMzkhcCJ5ISM5NyQkIjBbWXgmSFw6ZiEjOSQiMHJdJTM5IXAieSEjOTckJCIwYiJmKTQkPSg+JyEjOSQiMCJwIkchUWowdyEjOTckJCIwYiJmKTQkPSg+JyEjOSQiMHJdJTM5IXAieSEjOTcmNyQkIjBbWXgmSFw6ZiEjOSQiMF4lMzkhcCJHISkhIzk3JCQiMFtZeCZIXDpmISM5JCIwXiUzOSFwIkchKSEjOTckJCIwYiJmKTQkPSg+JyEjOSQiMHJdJTM5IXAieSEjOTckJCIwW1l4JkhcOmYhIzkkIjByXSUzOSFwInkhIzk3JjckJCIwW1l4JkhcOmYhIzkkIjBeJTM5IXAiRyEpISM5NyQkIjBbWXgmSFw6ZiEjOSQiMF4lMzkhcCJHISkhIzk3JCQiMGIiZik0JD0oPichIzkkIjByXSUzOSFwInkhIzk3JCQiMGIiZik0JD0oPichIzkkIjBeJTM5IXAiRyEpISM5NyY3JCQiMFtZeCZIXDpmISM5JCIwSj0oPm1WUiMpISM5NyQkIjBbWXgmSFw6ZiEjOSQiMEo9KD5tVlIjKSEjOTckJCIwYiJmKTQkPSg+JyEjOSQiMF4lMzkhcCJHISkhIzk3JCQiMFtZeCZIXDpmISM5JCIwXiUzOSFwIkchKSEjOTcmNyQkIjBbWXgmSFw6ZiEjOSQiMEo9KD5tVlIjKSEjOTckJCIwW1l4JkhcOmYhIzkkIjBKPSg+bVZSIykhIzk3JCQiMGIiZik0JD0oPichIzkkIjBeJTM5IXAiRyEpISM5NyQkIjBiImYpNCQ9KD4nISM5JCIwSj0oPm1WUiMpISM5NyY3JCQiMFtZeCZIXDpmISM5JCIwN19gQS8yWCkhIzk3JCQiMFtZeCZIXDpmISM5JCIwN19gQS8yWCkhIzk3JCQiMGIiZik0JD0oPichIzkkIjBKPSg+bVZSIykhIzk3JCQiMFtZeCZIXDpmISM5JCIwSj0oPm1WUiMpISM5NyY3JCQiMFtZeCZIXDpmISM5JCIwN19gQS8yWCkhIzk3JCQiMFtZeCZIXDpmISM5JCIwN19gQS8yWCkhIzk3JCQiMGIiZik0JD0oPichIzkkIjBKPSg+bVZSIykhIzk3JCQiMGIiZik0JD0oPichIzkkIjA3X2BBLzJYKSEjOTcmNyQkIjBbWXgmSFw6ZiEjOSQiL0JMWEpbdCUpISM4NyQkIjAkM2kiPmNWIWYhIzkkIjBOWSoqemMhZiUpISM5NyQkIjBbWXgmSFw6ZiEjOSQiMDdfYEEvMlgpISM5NyQkIjBbWXgmSFw6ZiEjOSQiMDdfYEEvMlgpISM5NyY3JCQiMFtZeCZIXDpmISM5JCIvQkxYSlt0JSkhIzg3JCQiMFgrbC41OywnISM5JCIwVz8+LSUpKSplKSEjOTckJCIwYiJmKTQkPSg+JyEjOSQiMDdfYEEvMlgpISM5NyQkIjBbWXgmSFw6ZiEjOSQiMDdfYEEvMlgpISM5NyY3JCQiMGtER0gxSy8nISM5JCIwJjM5IXAiRyFRJCEjOTckJCIwW1l4JkhcOmYhIzkkIjAvT1kheXFFTiEjOTckJCIwW1l4JkhcOmYhIzkkIjBsdWRIXDpmJCEjOTckJCIwYiJmKTQkPSg+JyEjOSQiMCYzOSFwIkchUSQhIzk3JjckJCIwOWJTOGRGMychIzkkIjAjZik0JD0oPm0pISM5NyQkIjBYK2wuNTssJyEjOSQiMFc/Pi0lKSkqZSkhIzk3JCQiMGIiZik0JD0oPichIzkkIjA3X2BBLzJYKSEjOTckJCIwYiJmKTQkPSg+JyEjOSQiMCNmKTQkPSg+bSkhIzk3JjckJCIwOWJTOGRGMychIzkkIjAjZik0JD0oPm0pISM5NyQkIjBAOjIlUWdHaCEjOSQiMDwkUnVpUzgoKSEjOTckJCIwYiJmKTQkPSg+JyEjOSQiMCNmKTQkPSg+bSkhIzk3JCQiMGIiZik0JD0oPichIzkkIjAjZik0JD0oPm0pISM5NyY3JCQiMGIiZik0JD0oPichIzkkIjBkcCZvd2tBSyEjOTckJCIwa0RHSDFLLychIzkkIjAmMzkhcCJHIVEkISM5NyQkIjBiImYpNCQ9KD4nISM5JCIwJjM5IXAiRyFRJCEjOTckJCIwYiJmKTQkPSg+JyEjOSQiMCYzOSFwIkchUSQhIzk3JjckJCIwYiJmKTQkPSg+JyEjOSQiMCYzOSFwIkchUSQhIzk3JCQiMGIiZik0JD0oPichIzkkIjAmMzkhcCJHIVEkISM5NyQkIjBpTyVSSygpeWshIzkkIjAvMlgzOSFwSiEjOTckJCIwaU8lUksoKXlrISM5JCIwJjM5IXAiRyFRJCEjOTcmNyQkIjBiImYpNCQ9KD4nISM5JCIwbHVkSFw6ZiQhIzk3JCQiMGIiZik0JD0oPichIzkkIjBsdWRIXDpmJCEjOTckJCIwaU8lUksoKXlrISM5JCIwJjM5IXAiRyFRJCEjOTckJCIwYiJmKTQkPSg+JyEjOSQiMCYzOSFwIkchUSQhIzk3JjckJCIwYiJmKTQkPSg+JyEjOSQiMGx1ZEhcOmYkISM5NyQkIjBiImYpNCQ9KD4nISM5JCIwbHVkSFw6ZiQhIzk3JCQiMGlPJVJLKCl5ayEjOSQiMCYzOSFwIkchUSQhIzk3JCQiMGlPJVJLKCl5ayEjOSQiMGx1ZEhcOmYkISM5NyY3JCQiMGIiZik0JD0oPichIzkkIjBYMzkhcCJHIVEhIzk3JCQiMGIiZik0JD0oPichIzkkIjBYMzkhcCJHIVEhIzk3JCQiMGlPJVJLKCl5ayEjOSQiMGx1ZEhcOmYkISM5NyQkIjBiImYpNCQ9KD4nISM5JCIwbHVkSFw6ZiQhIzk3JjckJCIwYiJmKTQkPSg+JyEjOSQiMFgzOSFwIkchUSEjOTckJCIwYiJmKTQkPSg+JyEjOSQiMFgzOSFwIkchUSEjOTckJCIwaU8lUksoKXlrISM5JCIwbHVkSFw6ZiQhIzk3JCQiMGlPJVJLKCl5ayEjOSQiMFgzOSFwIkchUSEjOTcmNyQkIjBiImYpNCQ9KD4nISM5JCIwRFVxXSUzOVMhIzk3JCQiMGIiZik0JD0oPichIzkkIjBEVXFdJTM5UyEjOTckJCIwaU8lUksoKXlrISM5JCIwWDM5IXAiRyFRISM5NyQkIjBiImYpNCQ9KD4nISM5JCIwWDM5IXAiRyFRISM5NyY3JCQiMGIiZik0JD0oPichIzkkIjBEVXFdJTM5UyEjOTckJCIwYiJmKTQkPSg+JyEjOSQiMERVcV0lMzlTISM5NyQkIjBpTyVSSygpeWshIzkkIjBYMzkhcCJHIVEhIzk3JCQiMGlPJVJLKCl5ayEjOSQiMERVcV0lMzlTISM5NyY3JCQiMGIiZik0JD0oPichIzkkIjAxd0U2X2BBJSEjOTckJCIwYiJmKTQkPSg+JyEjOSQiMDF3RTZfYEElISM5NyQkIjBpTyVSSygpeWshIzkkIjBEVXFdJTM5UyEjOTckJCIwYiJmKTQkPSg+JyEjOSQiMERVcV0lMzlTISM5NyY3JCQiMGIiZik0JD0oPichIzkkIjAxd0U2X2BBJSEjOTckJCIwYiJmKTQkPSg+JyEjOSQiMDF3RTZfYEElISM5NyQkIjBpTyVSSygpeWshIzkkIjBEVXFdJTM5UyEjOTckJCIwaU8lUksoKXlrISM5JCIwMXdFNl9gQSUhIzk3JjckJCIwYiJmKTQkPSg+JyEjOSQiMCcpNCQ9KD5tViUhIzk3JCQiMGIiZik0JD0oPichIzkkIjAnKTQkPSg+bVYlISM5NyQkIjBpTyVSSygpeWshIzkkIjAxd0U2X2BBJSEjOTckJCIwYiJmKTQkPSg+JyEjOSQiMDF3RTZfYEElISM5NyY3JCQiMGIiZik0JD0oPichIzkkIjBtVlJLKCl5ayUhIzk3JCQiMFtZeCZIXDpmISM5JCIwWngmSFw6ZlshIzk3JCQiMCJRMS8hKVFPaCEjOSQiMFp4JkhcOmZbISM5NyQkIjBiImYpNCQ9KD4nISM5JCIwJTQmcDlfZXMlISM5NyY3JCQiMGIiZik0JD0oPichIzkkIjBtVlJLKCl5ayUhIzk3JCQiMGIiZik0JD0oPichIzkkIjAnKTQkPSg+bVYlISM5NyQkIjBHJlxFNmsqUichIzkkIjAnKTQkPSg+bVYlISM5NyQkIjBKdkAoUjkxaiEjOSQiMCVldm9tO21YISM5NyY3JCQiMGIiZik0JD0oPichIzkkIjBtVlJLKCl5ayUhIzk3JCQiMGIiZik0JD0oPichIzkkIjBtVlJLKCl5ayUhIzk3JCQiMGIiZik0JD0oPichIzkkIjAlNCZwOV9lcyUhIzk3JCQiMFRNblFgXkMnISM5JCIwbVZSSygpeWslISM5NyY3JCQiMGIiZik0JD0oPichIzkkIjBtVlJLKCl5ayUhIzk3JCQiMGIiZik0JD0oPichIzkkIjBtVlJLKCl5ayUhIzk3JCQiMFRNblFgXkMnISM5JCIwbVZSSygpeWslISM5NyQkIjBKdkAoUjkxaiEjOSQiMCVldm9tO21YISM5NyY3JCQiMGIiZik0JD0oPichIzkkIi9KPSg+bVZSKCEjODckJCIwYiJmKTQkPSg+JyEjOSQiL0o9KD5tVlIoISM4NyQkIjBiImYpNCQ9KD4nISM5JCIwRyY9LFMudXMhIzk3JCQiMGhPbFZoeEMnISM5JCIwSkNQV0trTighIzk3JjckJCIwYiJmKTQkPSg+JyEjOSQiL0o9KD5tVlIoISM4NyQkIjBiImYpNCQ9KD4nISM5JCIvSj0oPm1WUighIzg3JCQiMHcxNyVveHRpISM5JCIvSj0oPm1WUighIzg3JCQiMGhPbFZoeEMnISM5JCIwSkNQV0trTighIzk3JjckJCIwYiJmKTQkPSg+JyEjOSQiMCJwIkchUWowdyEjOTckJCIwYiJmKTQkPSg+JyEjOSQiL0o9KD5tVlIoISM4NyQkIjB3MTclb3h0aSEjOSQiL0o9KD5tVlIoISM4NyQkIi8xWyNRJj5YaiEjOCQiMDYrKiplQ1lcKCEjOTcmNyQkIjBiImYpNCQ9KD4nISM5JCIwInAiRyFRajB3ISM5NyQkIjBiImYpNCQ9KD4nISM5JCIwInAiRyFRajB3ISM5NyQkIjBjOEQ4dFNWJyEjOSQiMCJwIkchUWowdyEjOTckJCIvMVsjUSY+WGohIzgkIjA2KyoqZUNZXCghIzk3JjckJCIwYiJmKTQkPSg+JyEjOSQiMHJdJTM5IXAieSEjOTckJCIwYiJmKTQkPSg+JyEjOSQiMCJwIkchUWowdyEjOTckJCIwYzhEOHRTVichIzkkIjAicCJHIVFqMHchIzk3JCQiMCkzXkt1K15rISM5JCIwQDYhZUpgRXchIzk3JjckJCIwYiJmKTQkPSg+JyEjOSQiMHJdJTM5IXAieSEjOTckJCIwaU8lUksoKXlrISM5JCIwcl0lMzkhcCJ5ISM5NyQkIjBpTyVSSygpeWshIzkkIjAlKSo0TSdccGwoISM5NyQkIjApM15LdSteayEjOSQiMEA2IWVKYEV3ISM5NyY3JCQiMGIiZik0JD0oPichIzkkIjBeJTM5IXAiRyEpISM5NyQkIjBiImYpNCQ9KD4nISM5JCIwXiUzOSFwIkchKSEjOTckJCIwaU8lUksoKXlrISM5JCIwcl0lMzkhcCJ5ISM5NyQkIjBiImYpNCQ9KD4nISM5JCIwcl0lMzkhcCJ5ISM5NyY3JCQiMGIiZik0JD0oPichIzkkIjBeJTM5IXAiRyEpISM5NyQkIjBiImYpNCQ9KD4nISM5JCIwXiUzOSFwIkchKSEjOTckJCIwaU8lUksoKXlrISM5JCIwcl0lMzkhcCJ5ISM5NyQkIjBpTyVSSygpeWshIzkkIjBeJTM5IXAiRyEpISM5NyY3JCQiMGIiZik0JD0oPichIzkkIjBKPSg+bVZSIykhIzk3JCQiMGIiZik0JD0oPichIzkkIjBKPSg+bVZSIykhIzk3JCQiMGlPJVJLKCl5ayEjOSQiMF4lMzkhcCJHISkhIzk3JCQiMGIiZik0JD0oPichIzkkIjBeJTM5IXAiRyEpISM5NyY3JCQiMGIiZik0JD0oPichIzkkIjBKPSg+bVZSIykhIzk3JCQiMGIiZik0JD0oPichIzkkIjBKPSg+bVZSIykhIzk3JCQiMGlPJVJLKCl5ayEjOSQiMF4lMzkhcCJHISkhIzk3JCQiMGlPJVJLKCl5ayEjOSQiMEo9KD5tVlIjKSEjOTcmNyQkIjBiImYpNCQ9KD4nISM5JCIwN19gQS8yWCkhIzk3JCQiMGIiZik0JD0oPichIzkkIjA3X2BBLzJYKSEjOTckJCIwaU8lUksoKXlrISM5JCIwSj0oPm1WUiMpISM5NyQkIjBiImYpNCQ9KD4nISM5JCIwSj0oPm1WUiMpISM5NyY3JCQiMGIiZik0JD0oPichIzkkIjA3X2BBLzJYKSEjOTckJCIwYiJmKTQkPSg+JyEjOSQiMDdfYEEvMlgpISM5NyQkIjBpTyVSSygpeWshIzkkIjBKPSg+bVZSIykhIzk3JCQiMGlPJVJLKCl5ayEjOSQiMDdfYEEvMlgpISM5NyY3JCQiMGIiZik0JD0oPichIzkkIjAjZik0JD0oPm0pISM5NyQkIjBiImYpNCQ9KD4nISM5JCIwI2YpNCQ9KD5tKSEjOTckJCIwaU8lUksoKXlrISM5JCIwN19gQS8yWCkhIzk3JCQiMGIiZik0JD0oPichIzkkIjA3X2BBLzJYKSEjOTcmNyQkIjBiImYpNCQ9KD4nISM5JCIwI2YpNCQ9KD5tKSEjOTckJCIwYiJmKTQkPSg+JyEjOSQiMCNmKTQkPSg+bSkhIzk3JCQiMGlPJVJLKCl5ayEjOSQiMDdfYEEvMlgpISM5NyQkIjBpTyVSSygpeWshIzkkIjAjZik0JD0oPm0pISM5NyY3JCQiMGIiZik0JD0oPichIzkkIjAqKW8yJVxSeCgpISM5NyQkIjBAOjIlUWdHaCEjOSQiMDwkUnVpUzgoKSEjOTckJCIwYiJmKTQkPSg+JyEjOSQiMCNmKTQkPSg+bSkhIzk3JCQiMGIiZik0JD0oPichIzkkIjAjZik0JD0oPm0pISM5NyY3JCQiMGIiZik0JD0oPichIzkkIjAqKW8yJVxSeCgpISM5NyQkIjBwZEI4YytFJyEjOSQiMDcmSGhZM0UpKSEjOTckJCIwaU8lUksoKXlrISM5JCIwI2YpNCQ9KD5tKSEjOTckJCIwYiJmKTQkPSg+JyEjOSQiMCNmKTQkPSg+bSkhIzk3JjckJCIwQS50KnonM0YnISM5JCIwLzJYMzkhcEohIzk3JCQiMGIiZik0JD0oPichIzkkIjBkcCZvd2tBSyEjOTckJCIwYiJmKTQkPSg+JyEjOSQiMCYzOSFwIkchUSQhIzk3JCQiMGlPJVJLKCl5ayEjOSQiMC8yWDM5IXBKISM5NyY3JCQiL2g7Kz4pNEwnISM4JCIwcz5tVlJLKCkpISM5NyQkIjBwZEI4YytFJyEjOSQiMDcmSGhZM0UpKSEjOTckJCIwaU8lUksoKXlrISM5JCIwI2YpNCQ9KD5tKSEjOTckJCIwaU8lUksoKXlrISM5JCIwcz5tVlJLKCkpISM5NyY3JCQiL2g7Kz4pNEwnISM4JCIwcz5tVlJLKCkpISM5NyQkIjB6MCJSVk4xayEjOSQiMCV5Jz1oR3cjKikhIzk3JCQiMGlPJVJLKCl5ayEjOSQiMHM+bVZSSygpKSEjOTckJCIwaU8lUksoKXlrISM5JCIwcz5tVlJLKCkpISM5NyY3JCQiMGlPJVJLKCl5ayEjOSQiMC8yWDM5IXBKISM5NyQkIjBpTyVSSygpeWshIzkkIjAvMlgzOSFwSiEjOTckJCIwcCJHIVFqMHcnISM5JCIwQ3QpeWt1ZEghIzk3JCQiMHAiRyFRajB3JyEjOSQiMC8yWDM5IXBKISM5NyY3JCQiMGlPJVJLKCl5ayEjOSQiMCYzOSFwIkchUSQhIzk3JCQiMGlPJVJLKCl5ayEjOSQiMCYzOSFwIkchUSQhIzk3JCQiMHAiRyFRajB3JyEjOSQiMC8yWDM5IXBKISM5NyQkIjBpTyVSSygpeWshIzkkIjAvMlgzOSFwSiEjOTcmNyQkIjBpTyVSSygpeWshIzkkIjAmMzkhcCJHIVEkISM5NyQkIjBpTyVSSygpeWshIzkkIjAmMzkhcCJHIVEkISM5NyQkIjBwIkchUWowdychIzkkIjAvMlgzOSFwSiEjOTckJCIwcCJHIVFqMHcnISM5JCIwJjM5IXAiRyFRJCEjOTcmNyQkIjBpTyVSSygpeWshIzkkIjBsdWRIXDpmJCEjOTckJCIwaU8lUksoKXlrISM5JCIwbHVkSFw6ZiQhIzk3JCQiMHAiRyFRajB3JyEjOSQiMCYzOSFwIkchUSQhIzk3JCQiMGlPJVJLKCl5ayEjOSQiMCYzOSFwIkchUSQhIzk3JjckJCIwaU8lUksoKXlrISM5JCIwbHVkSFw6ZiQhIzk3JCQiMGlPJVJLKCl5ayEjOSQiMGx1ZEhcOmYkISM5NyQkIjBwIkchUWowdychIzkkIjAmMzkhcCJHIVEkISM5NyQkIjBwIkchUWowdychIzkkIjBsdWRIXDpmJCEjOTcmNyQkIjBpTyVSSygpeWshIzkkIjBYMzkhcCJHIVEhIzk3JCQiMGlPJVJLKCl5ayEjOSQiMFgzOSFwIkchUSEjOTckJCIwcCJHIVFqMHcnISM5JCIwbHVkSFw6ZiQhIzk3JCQiMGlPJVJLKCl5ayEjOSQiMGx1ZEhcOmYkISM5NyY3JCQiMGlPJVJLKCl5ayEjOSQiMFgzOSFwIkchUSEjOTckJCIwaU8lUksoKXlrISM5JCIwWDM5IXAiRyFRISM5NyQkIjBwIkchUWowdychIzkkIjBsdWRIXDpmJCEjOTckJCIwcCJHIVFqMHcnISM5JCIwWDM5IXAiRyFRISM5NyY3JCQiMGlPJVJLKCl5ayEjOSQiMERVcV0lMzlTISM5NyQkIjBpTyVSSygpeWshIzkkIjBEVXFdJTM5UyEjOTckJCIwcCJHIVFqMHcnISM5JCIwWDM5IXAiRyFRISM5NyQkIjBpTyVSSygpeWshIzkkIjBYMzkhcCJHIVEhIzk3JjckJCIwaU8lUksoKXlrISM5JCIwRFVxXSUzOVMhIzk3JCQiMGlPJVJLKCl5ayEjOSQiMERVcV0lMzlTISM5NyQkIjBwIkchUWowdychIzkkIjBYMzkhcCJHIVEhIzk3JCQiMHAiRyFRajB3JyEjOSQiMERVcV0lMzlTISM5NyY3JCQiMGlPJVJLKCl5ayEjOSQiMDF3RTZfYEElISM5NyQkIjBiImYpNCQ9KD4nISM5JCIwJyk0JD0oPm1WJSEjOTckJCIwRyZcRTZrKlInISM5JCIwJyk0JD0oPm1WJSEjOTckJCIwaU8lUksoKXlrISM5JCIwPF9SU0BPTSUhIzk3JjckJCIwaU8lUksoKXlrISM5JCIwMXdFNl9gQSUhIzk3JCQiMGlPJVJLKCl5ayEjOSQiMDF3RTZfYEElISM5NyQkIjBpTyVSSygpeWshIzkkIjA8X1JTQE9NJSEjOTckJCIwclRsSWdBbCchIzkkIjAxd0U2X2BBJSEjOTcmNyQkIjBpTyVSSygpeWshIzkkIjAxd0U2X2BBJSEjOTckJCIwaU8lUksoKXlrISM5JCIwMXdFNl9gQSUhIzk3JCQiMHAiRyFRajB3JyEjOSQiMERVcV0lMzlTISM5NyQkIjBpTyVSSygpeWshIzkkIjBEVXFdJTM5UyEjOTcmNyQkIjBpTyVSSygpeWshIzkkIjByXSUzOSFwInkhIzk3JCQiMGlPJVJLKCl5ayEjOSQiMHJdJTM5IXAieSEjOTckJCIwaU8lUksoKXlrISM5JCIwJSkqNE0nXHBsKCEjOTckJCIwbWtJbmYkKmUnISM5JCIwbkhLZU9TdCghIzk3JjckJCIwaU8lUksoKXlrISM5JCIwcl0lMzkhcCJ5ISM5NyQkIjBpTyVSSygpeWshIzkkIjByXSUzOSFwInkhIzk3JCQiMDduaj1cJT5uISM5JCIwcl0lMzkhcCJ5ISM5NyQkIjBta0luZiQqZSchIzkkIjBuSEtlT1N0KCEjOTcmNyQkIjBpTyVSSygpeWshIzkkIjBeJTM5IXAiRyEpISM5NyQkIjBpTyVSSygpeWshIzkkIjByXSUzOSFwInkhIzk3JCQiMDduaj1cJT5uISM5JCIwcl0lMzkhcCJ5ISM5NyQkIjBwImU9KjQ+dSchIzkkIjByRFpdIiozJHkhIzk3JjckJCIwaU8lUksoKXlrISM5JCIwXiUzOSFwIkchKSEjOTckJCIwcCJHIVFqMHcnISM5JCIwXiUzOSFwIkchKSEjOTckJCIwcCJHIVFqMHcnISM5JCIwXyIqZS9POSV5ISM5NyQkIjBwImU9KjQ+dSchIzkkIjByRFpdIiozJHkhIzk3JjckJCIwaU8lUksoKXlrISM5JCIwSj0oPm1WUiMpISM5NyQkIjBpTyVSSygpeWshIzkkIjBKPSg+bVZSIykhIzk3JCQiMHAiRyFRajB3JyEjOSQiMF4lMzkhcCJHISkhIzk3JCQiMGlPJVJLKCl5ayEjOSQiMF4lMzkhcCJHISkhIzk3JjckJCIwaU8lUksoKXlrISM5JCIwSj0oPm1WUiMpISM5NyQkIjBpTyVSSygpeWshIzkkIjBKPSg+bVZSIykhIzk3JCQiMHAiRyFRajB3JyEjOSQiMF4lMzkhcCJHISkhIzk3JCQiMHAiRyFRajB3JyEjOSQiMEo9KD5tVlIjKSEjOTcmNyQkIjBpTyVSSygpeWshIzkkIjA3X2BBLzJYKSEjOTckJCIwaU8lUksoKXlrISM5JCIwN19gQS8yWCkhIzk3JCQiMHAiRyFRajB3JyEjOSQiMEo9KD5tVlIjKSEjOTckJCIwaU8lUksoKXlrISM5JCIwSj0oPm1WUiMpISM5NyY3JCQiMGlPJVJLKCl5ayEjOSQiMDdfYEEvMlgpISM5NyQkIjBpTyVSSygpeWshIzkkIjA3X2BBLzJYKSEjOTckJCIwcCJHIVFqMHcnISM5JCIwSj0oPm1WUiMpISM5NyQkIjBwIkchUWowdychIzkkIjA3X2BBLzJYKSEjOTcmNyQkIjBpTyVSSygpeWshIzkkIjAjZik0JD0oPm0pISM5NyQkIjBpTyVSSygpeWshIzkkIjAjZik0JD0oPm0pISM5NyQkIjBwIkchUWowdychIzkkIjA3X2BBLzJYKSEjOTckJCIwaU8lUksoKXlrISM5JCIwN19gQS8yWCkhIzk3JjckJCIwaU8lUksoKXlrISM5JCIwI2YpNCQ9KD5tKSEjOTckJCIwaU8lUksoKXlrISM5JCIwI2YpNCQ9KD5tKSEjOTckJCIwcCJHIVFqMHcnISM5JCIwN19gQS8yWCkhIzk3JCQiMHAiRyFRajB3JyEjOSQiMCNmKTQkPSg+bSkhIzk3JjckJCIwaU8lUksoKXlrISM5JCIwcz5tVlJLKCkpISM5NyQkIjBpTyVSSygpeWshIzkkIjBzPm1WUksoKSkhIzk3JCQiMHAiRyFRajB3JyEjOSQiMCNmKTQkPSg+bSkhIzk3JCQiMGlPJVJLKCl5ayEjOSQiMCNmKTQkPSg+bSkhIzk3JjckJCIwaU8lUksoKXlrISM5JCIwcz5tVlJLKCkpISM5NyQkIjBpTyVSSygpeWshIzkkIjBzPm1WUksoKSkhIzk3JCQiMHAiRyFRajB3JyEjOSQiMCNmKTQkPSg+bSkhIzk3JCQiMHAiRyFRajB3JyEjOSQiMHM+bVZSSygpKSEjOTcmNyQkIjBpTyVSSygpeWshIzkkIjBIRzhFKUdzKikhIzk3JCQiMHowIlJWTjFrISM5JCIwJXknPWhHdyMqKSEjOTckJCIwaU8lUksoKXlrISM5JCIwcz5tVlJLKCkpISM5NyQkIjBpTyVSSygpeWshIzkkIjBzPm1WUksoKSkhIzk3JjckJCIwaU8lUksoKXlrISM5JCIwSEc4RSlHcyopISM5NyQkIjA8IlElKlt5dmwhIzkkIjA2WDVJQj0sKiEjOTckJCIwcCJHIVFqMHcnISM5JCIwcz5tVlJLKCkpISM5NyQkIjBpTyVSSygpeWshIzkkIjBzPm1WUksoKSkhIzk3JjckJCIwaU8lUksoKXlrISM5JCIwQW1fKkh5RkkhIzk3JCQiMEEudCp6JzNGJyEjOSQiMC8yWDM5IXBKISM5NyQkIjBpTyVSSygpeWshIzkkIjAvMlgzOSFwSiEjOTckJCIwaU8lUksoKXlrISM5JCIwLzJYMzkhcEohIzk3JjckJCIwV11dKjQjR20nISM5JCIwQ3QpeWt1ZEghIzk3JCQiMGlPJVJLKCl5ayEjOSQiMEFtXypIeUZJISM5NyQkIjBpTyVSSygpeWshIzkkIjAvMlgzOSFwSiEjOTckJCIwcCJHIVFqMHcnISM5JCIwQ3QpeWt1ZEghIzk3JjckJCIwcCJHIVFqMHcnISM5JCIwOycqKW82XkBIISM5NyQkIjBXXV0qNCNHbSchIzkkIjBDdCl5a3VkSCEjOTckJCIwcCJHIVFqMHcnISM5JCIwQ3QpeWt1ZEghIzk3JCQiMHAiRyFRajB3JyEjOSQiMEN0KXlrdWRIISM5NyY3JCQiMHAiRyFRajB3JyEjOSQiMDsnKilvNl5ASCEjOTckJCIwRFojR11cOm8hIzkkIjAyKipHdVpsIkghIzk3JCQiMHAiRyFRajB3JyEjOSQiMEN0KXlrdWRIISM5NyQkIjBwIkchUWowdychIzkkIjBDdCl5a3VkSCEjOTcmNyQkIjBwIkchUWowdychIzkkIjAvMlgzOSFwSiEjOTckJCIwcCJHIVFqMHcnISM5JCIwLzJYMzkhcEohIzk3JCQiMHdFNl9gQS8oISM5JCIwQ3QpeWt1ZEghIzk3JCQiMHAiRyFRajB3JyEjOSQiMEN0KXlrdWRIISM5NyY3JCQiMHAiRyFRajB3JyEjOSQiMC8yWDM5IXBKISM5NyQkIjBwIkchUWowdychIzkkIjAvMlgzOSFwSiEjOTckJCIwd0U2X2BBLyghIzkkIjBDdCl5a3VkSCEjOTckJCIwd0U2X2BBLyghIzkkIjAvMlgzOSFwSiEjOTcmNyQkIjBwIkchUWowdychIzkkIjAmMzkhcCJHIVEkISM5NyQkIjBwIkchUWowdychIzkkIjAmMzkhcCJHIVEkISM5NyQkIjB3RTZfYEEvKCEjOSQiMC8yWDM5IXBKISM5NyQkIjBwIkchUWowdychIzkkIjAvMlgzOSFwSiEjOTcmNyQkIjBwIkchUWowdychIzkkIjAmMzkhcCJHIVEkISM5NyQkIjBwIkchUWowdychIzkkIjAmMzkhcCJHIVEkISM5NyQkIjB3RTZfYEEvKCEjOSQiMC8yWDM5IXBKISM5NyQkIjB3RTZfYEEvKCEjOSQiMCYzOSFwIkchUSQhIzk3JjckJCIwcCJHIVFqMHcnISM5JCIwbHVkSFw6ZiQhIzk3JCQiMHAiRyFRajB3JyEjOSQiMGx1ZEhcOmYkISM5NyQkIjB3RTZfYEEvKCEjOSQiMCYzOSFwIkchUSQhIzk3JCQiMHAiRyFRajB3JyEjOSQiMCYzOSFwIkchUSQhIzk3JjckJCIwcCJHIVFqMHcnISM5JCIwbHVkSFw6ZiQhIzk3JCQiMHAiRyFRajB3JyEjOSQiMGx1ZEhcOmYkISM5NyQkIjB3RTZfYEEvKCEjOSQiMCYzOSFwIkchUSQhIzk3JCQiMHdFNl9gQS8oISM5JCIwbHVkSFw6ZiQhIzk3JjckJCIwcCJHIVFqMHcnISM5JCIwWDM5IXAiRyFRISM5NyQkIjBwIkchUWowdychIzkkIjBYMzkhcCJHIVEhIzk3JCQiMHdFNl9gQS8oISM5JCIwbHVkSFw6ZiQhIzk3JCQiMHAiRyFRajB3JyEjOSQiMGx1ZEhcOmYkISM5NyY3JCQiMHAiRyFRajB3JyEjOSQiMFgzOSFwIkchUSEjOTckJCIwcCJHIVFqMHcnISM5JCIwWDM5IXAiRyFRISM5NyQkIjB3RTZfYEEvKCEjOSQiMGx1ZEhcOmYkISM5NyQkIjB3RTZfYEEvKCEjOSQiMFgzOSFwIkchUSEjOTcmNyQkIjBwIkchUWowdychIzkkIjBEVXFdJTM5UyEjOTckJCIwaU8lUksoKXlrISM5JCIwMXdFNl9gQSUhIzk3JCQiMHJUbElnQWwnISM5JCIwMXdFNl9gQSUhIzk3JCQiMHAiRyFRajB3JyEjOSQiMGRMX2I0JGZUISM5NyY3JCQiMHAiRyFRajB3JyEjOSQiMERVcV0lMzlTISM5NyQkIjBwIkchUWowdychIzkkIjBEVXFdJTM5UyEjOTckJCIwd0U2X2BBLyghIzkkIjBYMzkhcCJHIVEhIzk3JCQiMHAiRyFRajB3JyEjOSQiMFgzOSFwIkchUSEjOTcmNyQkIjBwIkchUWowdychIzkkIjBEVXFdJTM5UyEjOTckJCIwcCJHIVFqMHcnISM5JCIwRFVxXSUzOVMhIzk3JCQiMHdFNl9gQS8oISM5JCIwWDM5IXAiRyFRISM5NyQkIjB3RTZfYEEvKCEjOSQiMERVcV0lMzlTISM5NyY3JCQiMHAiRyFRajB3JyEjOSQiMF4lMzkhcCJHISkhIzk3JCQiMHAiRyFRajB3JyEjOSQiMF4lMzkhcCJHISkhIzk3JCQiMHAiRyFRajB3JyEjOSQiMF8iKmUvTzkleSEjOTckJCIwLT9LJWUrbXAhIzkkIjB3ISlvOygzdXkhIzk3JjckJCIwcCJHIVFqMHcnISM5JCIwXiUzOSFwIkchKSEjOTckJCIwd0U2X2BBLyghIzkkIjBeJTM5IXAiRyEpISM5NyQkIjB3RTZfYEEvKCEjOSQiMEhgbGpSYSl5ISM5NyQkIjAtP0slZSttcCEjOSQiMHchKW87KDN1eSEjOTcmNyQkIjBwIkchUWowdychIzkkIjBKPSg+bVZSIykhIzk3JCQiMHAiRyFRajB3JyEjOSQiMEo9KD5tVlIjKSEjOTckJCIwd0U2X2BBLyghIzkkIjBeJTM5IXAiRyEpISM5NyQkIjBwIkchUWowdychIzkkIjBeJTM5IXAiRyEpISM5NyY3JCQiMHAiRyFRajB3JyEjOSQiMEo9KD5tVlIjKSEjOTckJCIwcCJHIVFqMHcnISM5JCIwSj0oPm1WUiMpISM5NyQkIjB3RTZfYEEvKCEjOSQiMF4lMzkhcCJHISkhIzk3JCQiMHdFNl9gQS8oISM5JCIwSj0oPm1WUiMpISM5NyY3JCQiMHAiRyFRajB3JyEjOSQiMDdfYEEvMlgpISM5NyQkIjBwIkchUWowdychIzkkIjA3X2BBLzJYKSEjOTckJCIwd0U2X2BBLyghIzkkIjBKPSg+bVZSIykhIzk3JCQiMHAiRyFRajB3JyEjOSQiMEo9KD5tVlIjKSEjOTcmNyQkIjBwIkchUWowdychIzkkIjA3X2BBLzJYKSEjOTckJCIwcCJHIVFqMHcnISM5JCIwN19gQS8yWCkhIzk3JCQiMHdFNl9gQS8oISM5JCIwSj0oPm1WUiMpISM5NyQkIjB3RTZfYEEvKCEjOSQiMDdfYEEvMlgpISM5NyY3JCQiMHAiRyFRajB3JyEjOSQiMCNmKTQkPSg+bSkhIzk3JCQiMHAiRyFRajB3JyEjOSQiMCNmKTQkPSg+bSkhIzk3JCQiMHdFNl9gQS8oISM5JCIwN19gQS8yWCkhIzk3JCQiMHAiRyFRajB3JyEjOSQiMDdfYEEvMlgpISM5NyY3JCQiMHAiRyFRajB3JyEjOSQiMCNmKTQkPSg+bSkhIzk3JCQiMHAiRyFRajB3JyEjOSQiMCNmKTQkPSg+bSkhIzk3JCQiMHdFNl9gQS8oISM5JCIwN19gQS8yWCkhIzk3JCQiMHdFNl9gQS8oISM5JCIwI2YpNCQ9KD5tKSEjOTcmNyQkIjBwIkchUWowdychIzkkIjBzPm1WUksoKSkhIzk3JCQiMHAiRyFRajB3JyEjOSQiMHM+bVZSSygpKSEjOTckJCIwd0U2X2BBLyghIzkkIjAjZik0JD0oPm0pISM5NyQkIjBwIkchUWowdychIzkkIjAjZik0JD0oPm0pISM5NyY3JCQiMHAiRyFRajB3JyEjOSQiMHM+bVZSSygpKSEjOTckJCIwcCJHIVFqMHcnISM5JCIwcz5tVlJLKCkpISM5NyQkIjB3RTZfYEEvKCEjOSQiMCNmKTQkPSg+bSkhIzk3JCQiMHdFNl9gQS8oISM5JCIwcz5tVlJLKCkpISM5NyY3JCQiMHAiRyFRajB3JyEjOSQiMGlpTjdII3khKiEjOTckJCIwPCJRJSpbeXZsISM5JCIwNlg1SUI9LCohIzk3JCQiMHAiRyFRajB3JyEjOSQiMHM+bVZSSygpKSEjOTckJCIwcCJHIVFqMHcnISM5JCIwcz5tVlJLKCkpISM5NyY3JCQiMHAiRyFRajB3JyEjOSQiMGlpTjdII3khKiEjOTckJCIwX3U5eTh6dychIzkkIi8qZThDJSoqeSEqISM4NyQkIjB3RTZfYEEvKCEjOSQiMHM+bVZSSygpKSEjOTckJCIwcCJHIVFqMHcnISM5JCIwcz5tVlJLKCkpISM5NyY3JCQiMEApeXZROkVvISM5JCIwX2BBLzJYMyohIzk3JCQiMCRbc0ZoUjxxISM5JCIwKFxJKDNdSjUqISM5NyQkIjB3RTZfYEEvKCEjOSQiMF9gQS8yWDMqISM5NyQkIjB3RTZfYEEvKCEjOSQiMF9gQS8yWDMqISM5NyY3JCQiMEApeXZROkVvISM5JCIwX2BBLzJYMyohIzk3JCQiMF91OXk4encnISM5JCIvKmU4QyUqKnkhKiEjODckJCIwd0U2X2BBLyghIzkkIjBzPm1WUksoKSkhIzk3JCQiMHdFNl9gQS8oISM5JCIwX2BBLzJYMyohIzk3JjckJCIwd0U2X2BBLyghIzkkIjBUbSMqPTFXKkchIzk3JCQiMERaI0ddXDpvISM5JCIwMioqR3VabCJIISM5NyQkIjBwIkchUWowdychIzkkIjBDdCl5a3VkSCEjOTckJCIwd0U2X2BBLyghIzkkIjBDdCl5a3VkSCEjOTcmNyQkIjB3RTZfYEEvKCEjOSQiMC8yWDM5IXBKISM5NyQkIjB3RTZfYEEvKCEjOSQiMC8yWDM5IXBKISM5NyQkIjAkPSg+bVZSSyghIzkkIjBDdCl5a3VkSCEjOTckJCIwd0U2X2BBLyghIzkkIjBDdCl5a3VkSCEjOTcmNyQkIjB3RTZfYEEvKCEjOSQiMC8yWDM5IXBKISM5NyQkIjB3RTZfYEEvKCEjOSQiMC8yWDM5IXBKISM5NyQkIjAkPSg+bVZSSyghIzkkIjBDdCl5a3VkSCEjOTckJCIwJD0oPm1WUksoISM5JCIwLzJYMzkhcEohIzk3JjckJCIwd0U2X2BBLyghIzkkIjAmMzkhcCJHIVEkISM5NyQkIjB3RTZfYEEvKCEjOSQiMCYzOSFwIkchUSQhIzk3JCQiMCQ9KD5tVlJLKCEjOSQiMC8yWDM5IXBKISM5NyQkIjB3RTZfYEEvKCEjOSQiMC8yWDM5IXBKISM5NyY3JCQiMHdFNl9gQS8oISM5JCIwJjM5IXAiRyFRJCEjOTckJCIwd0U2X2BBLyghIzkkIjAmMzkhcCJHIVEkISM5NyQkIjAkPSg+bVZSSyghIzkkIjAvMlgzOSFwSiEjOTckJCIwJD0oPm1WUksoISM5JCIwJjM5IXAiRyFRJCEjOTcmNyQkIjB3RTZfYEEvKCEjOSQiMGx1ZEhcOmYkISM5NyQkIjB3RTZfYEEvKCEjOSQiMGx1ZEhcOmYkISM5NyQkIjAkPSg+bVZSSyghIzkkIjAmMzkhcCJHIVEkISM5NyQkIjB3RTZfYEEvKCEjOSQiMCYzOSFwIkchUSQhIzk3JjckJCIwd0U2X2BBLyghIzkkIjBsdWRIXDpmJCEjOTckJCIwd0U2X2BBLyghIzkkIjBsdWRIXDpmJCEjOTckJCIwJD0oPm1WUksoISM5JCIwJjM5IXAiRyFRJCEjOTckJCIwJD0oPm1WUksoISM5JCIwbHVkSFw6ZiQhIzk3JjckJCIwd0U2X2BBLyghIzkkIjBYMzkhcCJHIVEhIzk3JCQiMHdFNl9gQS8oISM5JCIwWDM5IXAiRyFRISM5NyQkIjAkPSg+bVZSSyghIzkkIjBsdWRIXDpmJCEjOTckJCIwd0U2X2BBLyghIzkkIjBsdWRIXDpmJCEjOTcmNyQkIjB3RTZfYEEvKCEjOSQiMFgzOSFwIkchUSEjOTckJCIwd0U2X2BBLyghIzkkIjBYMzkhcCJHIVEhIzk3JCQiMCQ9KD5tVlJLKCEjOSQiMGx1ZEhcOmYkISM5NyQkIjAkPSg+bVZSSyghIzkkIjBYMzkhcCJHIVEhIzk3JjckJCIwd0U2X2BBLyghIzkkIjBEVXFdJTM5UyEjOTckJCIwcCJHIVFqMHcnISM5JCIwRFVxXSUzOVMhIzk3JCQiMHAiRyFRajB3JyEjOSQiMGRMX2I0JGZUISM5NyQkIjA3UF9IeTgobyEjOSQiMFtmayM0Q1VUISM5NyY3JCQiMHdFNl9gQS8oISM5JCIwRFVxXSUzOVMhIzk3JCQiMHdFNl9gQS8oISM5JCIwRFVxXSUzOVMhIzk3JCQiMDdQX0h5OChvISM5JCIwW2ZrIzRDVVQhIzk3JCQiMHdFNl9gQS8oISM5JCIwSyZIeGl6OVQhIzk3JjckJCIwd0U2X2BBLyghIzkkIjBEVXFdJTM5UyEjOTckJCIwd0U2X2BBLyghIzkkIjBEVXFdJTM5UyEjOTckJCIwJD0oPm1WUksoISM5JCIwWDM5IXAiRyFRISM5NyQkIjB3RTZfYEEvKCEjOSQiMFgzOSFwIkchUSEjOTcmNyQkIjB3RTZfYEEvKCEjOSQiMERVcV0lMzlTISM5NyQkIjB3RTZfYEEvKCEjOSQiMERVcV0lMzlTISM5NyQkIjAkPSg+bVZSSyghIzkkIjBYMzkhcCJHIVEhIzk3JCQiMCQ9KD5tVlJLKCEjOSQiMERVcV0lMzlTISM5NyY3JCQiMHdFNl9gQS8oISM5JCIwXiUzOSFwIkchKSEjOTckJCIwd0U2X2BBLyghIzkkIjBeJTM5IXAiRyEpISM5NyQkIjAkPSg+bVZSSyghIzkkIjByXSUzOSFwInkhIzk3JCQiMCQ9KD5tVlJLKCEjOSQiMF4lMzkhcCJHISkhIzk3JjckJCIwd0U2X2BBLyghIzkkIjBKPSg+bVZSIykhIzk3JCQiMHdFNl9gQS8oISM5JCIwSj0oPm1WUiMpISM5NyQkIjAkPSg+bVZSSyghIzkkIjBeJTM5IXAiRyEpISM5NyQkIjB3RTZfYEEvKCEjOSQiMF4lMzkhcCJHISkhIzk3JjckJCIwd0U2X2BBLyghIzkkIjBKPSg+bVZSIykhIzk3JCQiMHdFNl9gQS8oISM5JCIwSj0oPm1WUiMpISM5NyQkIjAkPSg+bVZSSyghIzkkIjBeJTM5IXAiRyEpISM5NyQkIjAkPSg+bVZSSyghIzkkIjBKPSg+bVZSIykhIzk3JjckJCIwd0U2X2BBLyghIzkkIjA3X2BBLzJYKSEjOTckJCIwd0U2X2BBLyghIzkkIjA3X2BBLzJYKSEjOTckJCIwJD0oPm1WUksoISM5JCIwSj0oPm1WUiMpISM5NyQkIjB3RTZfYEEvKCEjOSQiMEo9KD5tVlIjKSEjOTcmNyQkIjB3RTZfYEEvKCEjOSQiMDdfYEEvMlgpISM5NyQkIjB3RTZfYEEvKCEjOSQiMDdfYEEvMlgpISM5NyQkIjAkPSg+bVZSSyghIzkkIjBKPSg+bVZSIykhIzk3JCQiMCQ9KD5tVlJLKCEjOSQiMDdfYEEvMlgpISM5NyY3JCQiMHdFNl9gQS8oISM5JCIwI2YpNCQ9KD5tKSEjOTckJCIwd0U2X2BBLyghIzkkIjAjZik0JD0oPm0pISM5NyQkIjAkPSg+bVZSSyghIzkkIjA3X2BBLzJYKSEjOTckJCIwd0U2X2BBLyghIzkkIjA3X2BBLzJYKSEjOTcmNyQkIjB3RTZfYEEvKCEjOSQiMCNmKTQkPSg+bSkhIzk3JCQiMHdFNl9gQS8oISM5JCIwI2YpNCQ9KD5tKSEjOTckJCIwJD0oPm1WUksoISM5JCIwN19gQS8yWCkhIzk3JCQiMCQ9KD5tVlJLKCEjOSQiMCNmKTQkPSg+bSkhIzk3JjckJCIwd0U2X2BBLyghIzkkIjBzPm1WUksoKSkhIzk3JCQiMHdFNl9gQS8oISM5JCIwcz5tVlJLKCkpISM5NyQkIjAkPSg+bVZSSyghIzkkIjAjZik0JD0oPm0pISM5NyQkIjB3RTZfYEEvKCEjOSQiMCNmKTQkPSg+bSkhIzk3JjckJCIwd0U2X2BBLyghIzkkIjBzPm1WUksoKSkhIzk3JCQiMHdFNl9gQS8oISM5JCIwcz5tVlJLKCkpISM5NyQkIjAkPSg+bVZSSyghIzkkIjAjZik0JD0oPm0pISM5NyQkIjAkPSg+bVZSSyghIzkkIjBzPm1WUksoKSkhIzk3JjckJCIwd0U2X2BBLyghIzkkIjBfYEEvMlgzKiEjOTckJCIwd0U2X2BBLyghIzkkIjBfYEEvMlgzKiEjOTckJCIwJD0oPm1WUksoISM5JCIwcz5tVlJLKCkpISM5NyQkIjB3RTZfYEEvKCEjOSQiMHM+bVZSSygpKSEjOTcmNyQkIjB3RTZfYEEvKCEjOSQiMHomcGIwTTAiKiEjOTckJCIwJFtzRmhSPHEhIzkkIjAoXEkoM11KNSohIzk3JCQiMHdFNl9gQS8oISM5JCIwX2BBLzJYMyohIzk3JCQiMHdFNl9gQS8oISM5JCIwX2BBLzJYMyohIzk3JjckJCIwd0U2X2BBLyghIzkkIjBUbSMqPTFXKkchIzk3JCQiMHomRzphWTZyISM5JCIwKFJEZXYkZSFIISM5NyQkIjB3RTZfYEEvKCEjOSQiMEN0KXlrdWRIISM5NyQkIjB3RTZfYEEvKCEjOSQiMEN0KXlrdWRIISM5NyY3JCQiLzklKjMobyJmciEjOCQiMF9gQS8yWDMqISM5NyQkIjB3RTZfYEEvKCEjOSQiMHomcGIwTTAiKiEjOTckJCIwd0U2X2BBLyghIzkkIjBfYEEvMlgzKiEjOTckJCIwd0U2X2BBLyghIzkkIjBfYEEvMlgzKiEjOTcmNyQkIjAkPSg+bVZSSyghIzkkIjApXEN0WylcJUghIzk3JCQiMHomRzphWTZyISM5JCIwKFJEZXYkZSFIISM5NyQkIjB3RTZfYEEvKCEjOSQiMEN0KXlrdWRIISM5NyQkIjAkPSg+bVZSSyghIzkkIjBDdCl5a3VkSCEjOTcmNyQkIjAkPSg+bVZSSyghIzkkIjApXEN0WylcJUghIzk3JCQiMCYqKXpvJT5cTCghIzkkIi9IdkJZXlxIISM4NyQkIjAkPSg+bVZSSyghIzkkIjBDdCl5a3VkSCEjOTckJCIwJD0oPm1WUksoISM5JCIwQ3QpeWt1ZEghIzk3JjckJCIwJD0oPm1WUksoISM5JCIwJjM5IXAiRyFRJCEjOTckJCIwJD0oPm1WUksoISM5JCIwJjM5IXAiRyFRJCEjOTckJCIvcCJHIVFqMHchIzgkIjAvMlgzOSFwSiEjOTckJCIwJD0oPm1WUksoISM5JCIwLzJYMzkhcEohIzk3JjckJCIwJD0oPm1WUksoISM5JCIwJjM5IXAiRyFRJCEjOTckJCIwJD0oPm1WUksoISM5JCIwJjM5IXAiRyFRJCEjOTckJCIvcCJHIVFqMHchIzgkIjAvMlgzOSFwSiEjOTckJCIvcCJHIVFqMHchIzgkIjAmMzkhcCJHIVEkISM5NyY3JCQiMCQ9KD5tVlJLKCEjOSQiMGx1ZEhcOmYkISM5NyQkIjAkPSg+bVZSSyghIzkkIjBsdWRIXDpmJCEjOTckJCIvcCJHIVFqMHchIzgkIjAmMzkhcCJHIVEkISM5NyQkIjAkPSg+bVZSSyghIzkkIjAmMzkhcCJHIVEkISM5NyY3JCQiMCQ9KD5tVlJLKCEjOSQiMGx1ZEhcOmYkISM5NyQkIjAkPSg+bVZSSyghIzkkIjBsdWRIXDpmJCEjOTckJCIvcCJHIVFqMHchIzgkIjAmMzkhcCJHIVEkISM5NyQkIi9wIkchUWowdyEjOCQiMGx1ZEhcOmYkISM5NyY3JCQiMCQ9KD5tVlJLKCEjOSQiMFgzOSFwIkchUSEjOTckJCIwJD0oPm1WUksoISM5JCIwWDM5IXAiRyFRISM5NyQkIi9wIkchUWowdyEjOCQiMGx1ZEhcOmYkISM5NyQkIjAkPSg+bVZSSyghIzkkIjBsdWRIXDpmJCEjOTcmNyQkIjAkPSg+bVZSSyghIzkkIjBYMzkhcCJHIVEhIzk3JCQiMCQ9KD5tVlJLKCEjOSQiMFgzOSFwIkchUSEjOTckJCIvcCJHIVFqMHchIzgkIjBsdWRIXDpmJCEjOTckJCIvcCJHIVFqMHchIzgkIjBYMzkhcCJHIVEhIzk3JjckJCIwJD0oPm1WUksoISM5JCIwRFVxXSUzOVMhIzk3JCQiMHdFNl9gQS8oISM5JCIwRFVxXSUzOVMhIzk3JCQiMHdFNl9gQS8oISM5JCIwSyZIeGl6OVQhIzk3JCQiMDZwendGJVxyISM5JCIvVmFGOShcOSUhIzg3JjckJCIwJD0oPm1WUksoISM5JCIwRFVxXSUzOVMhIzk3JCQiMCQ9KD5tVlJLKCEjOSQiMERVcV0lMzlTISM5NyQkIjA2cHp3RiVcciEjOSQiL1ZhRjkoXDklISM4NyQkIjAkPSg+bVZSSyghIzkkIjBWd1hOZnk+JSEjOTcmNyQkIjAkPSg+bVZSSyghIzkkIjBEVXFdJTM5UyEjOTckJCIwJD0oPm1WUksoISM5JCIwRFVxXSUzOVMhIzk3JCQiL3AiRyFRajB3ISM4JCIwWDM5IXAiRyFRISM5NyQkIjAkPSg+bVZSSyghIzkkIjBYMzkhcCJHIVEhIzk3JjckJCIwJD0oPm1WUksoISM5JCIwRFVxXSUzOVMhIzk3JCQiMCQ9KD5tVlJLKCEjOSQiMERVcV0lMzlTISM5NyQkIi9wIkchUWowdyEjOCQiMFgzOSFwIkchUSEjOTckJCIvcCJHIVFqMHchIzgkIjBEVXFdJTM5UyEjOTcmNyQkIjAkPSg+bVZSSyghIzkkIjByXSUzOSFwInkhIzk3JCQiMHdFNl9gQS8oISM5JCIwXiUzOSFwIkchKSEjOTckJCIwd0U2X2BBLyghIzkkIjBIYGxqUmEpeSEjOTckJCIwclJWVHUieXMhIzkkIjByXSUzOSFwInkhIzk3JjckJCIwJD0oPm1WUksoISM5JCIwcl0lMzkhcCJ5ISM5NyQkIjAkPSg+bVZSSyghIzkkIjByXSUzOSFwInkhIzk3JCQiMHJSVlR1InlzISM5JCIwcl0lMzkhcCJ5ISM5NyQkIjAkPSg+bVZSSyghIzkkIi89NF1CVC15ISM4NyY3JCQiMCQ9KD5tVlJLKCEjOSQiMHJdJTM5IXAieSEjOTckJCIwJD0oPm1WUksoISM5JCIwcl0lMzkhcCJ5ISM5NyQkIi9wIkchUWowdyEjOCQiMCJwIkchUWowdyEjOTckJCIvcCJHIVFqMHchIzgkIjByXSUzOSFwInkhIzk3JjckJCIwJD0oPm1WUksoISM5JCIwXiUzOSFwIkchKSEjOTckJCIwJD0oPm1WUksoISM5JCIwXiUzOSFwIkchKSEjOTckJCIvcCJHIVFqMHchIzgkIjByXSUzOSFwInkhIzk3JCQiMCQ9KD5tVlJLKCEjOSQiMHJdJTM5IXAieSEjOTcmNyQkIjAkPSg+bVZSSyghIzkkIjBeJTM5IXAiRyEpISM5NyQkIjAkPSg+bVZSSyghIzkkIjBeJTM5IXAiRyEpISM5NyQkIi9wIkchUWowdyEjOCQiMHJdJTM5IXAieSEjOTckJCIvcCJHIVFqMHchIzgkIjBeJTM5IXAiRyEpISM5NyY3JCQiMCQ9KD5tVlJLKCEjOSQiMEo9KD5tVlIjKSEjOTckJCIwJD0oPm1WUksoISM5JCIwSj0oPm1WUiMpISM5NyQkIi9wIkchUWowdyEjOCQiMF4lMzkhcCJHISkhIzk3JCQiMCQ9KD5tVlJLKCEjOSQiMF4lMzkhcCJHISkhIzk3JjckJCIwJD0oPm1WUksoISM5JCIwSj0oPm1WUiMpISM5NyQkIjAkPSg+bVZSSyghIzkkIjBKPSg+bVZSIykhIzk3JCQiL3AiRyFRajB3ISM4JCIwXiUzOSFwIkchKSEjOTckJCIvcCJHIVFqMHchIzgkIjBKPSg+bVZSIykhIzk3JjckJCIwJD0oPm1WUksoISM5JCIwN19gQS8yWCkhIzk3JCQiMCQ9KD5tVlJLKCEjOSQiMDdfYEEvMlgpISM5NyQkIi9wIkchUWowdyEjOCQiMEo9KD5tVlIjKSEjOTckJCIwJD0oPm1WUksoISM5JCIwSj0oPm1WUiMpISM5NyY3JCQiMCQ9KD5tVlJLKCEjOSQiMDdfYEEvMlgpISM5NyQkIjAkPSg+bVZSSyghIzkkIjA3X2BBLzJYKSEjOTckJCIvcCJHIVFqMHchIzgkIjBKPSg+bVZSIykhIzk3JCQiL3AiRyFRajB3ISM4JCIwN19gQS8yWCkhIzk3JjckJCIwJD0oPm1WUksoISM5JCIwI2YpNCQ9KD5tKSEjOTckJCIwJD0oPm1WUksoISM5JCIwI2YpNCQ9KD5tKSEjOTckJCIvcCJHIVFqMHchIzgkIjA3X2BBLzJYKSEjOTckJCIwJD0oPm1WUksoISM5JCIwN19gQS8yWCkhIzk3JjckJCIwJD0oPm1WUksoISM5JCIwI2YpNCQ9KD5tKSEjOTckJCIwJD0oPm1WUksoISM5JCIwI2YpNCQ9KD5tKSEjOTckJCIvcCJHIVFqMHchIzgkIjA3X2BBLzJYKSEjOTckJCIvcCJHIVFqMHchIzgkIjAjZik0JD0oPm0pISM5NyY3JCQiMCQ9KD5tVlJLKCEjOSQiMHM+bVZSSygpKSEjOTckJCIwJD0oPm1WUksoISM5JCIwcz5tVlJLKCkpISM5NyQkIi9wIkchUWowdyEjOCQiMCNmKTQkPSg+bSkhIzk3JCQiMCQ9KD5tVlJLKCEjOSQiMCNmKTQkPSg+bSkhIzk3JjckJCIwJD0oPm1WUksoISM5JCIwcz5tVlJLKCkpISM5NyQkIjAkPSg+bVZSSyghIzkkIjBzPm1WUksoKSkhIzk3JCQiL3AiRyFRajB3ISM4JCIwI2YpNCQ9KD5tKSEjOTckJCIvcCJHIVFqMHchIzgkIjBzPm1WUksoKSkhIzk3JjckJCIwJD0oPm1WUksoISM5JCIwY1EoUXUyYiEqISM5NyQkIi85JSozKG8iZnIhIzgkIjBfYEEvMlgzKiEjOTckJCIwd0U2X2BBLyghIzkkIjBfYEEvMlgzKiEjOTckJCIwJD0oPm1WUksoISM5JCIwcz5tVlJLKCkpISM5NyY3JCQiMCQ9KD5tVlJLKCEjOSQiMGNRKFF1MmIhKiEjOTckJCIwWSxVNEs2VighIzkkIi84Mz1kNi8hKiEjODckJCIvcCJHIVFqMHchIzgkIjBzPm1WUksoKSkhIzk3JCQiMCQ9KD5tVlJLKCEjOSQiMHM+bVZSSygpKSEjOTcmNyQkIjAjW2ptPENfdCEjOSQiMEN0KXlrdWRIISM5NyQkIjAmKil6byU+XEwoISM5JCIvSHZCWV5cSCEjODckJCIwJD0oPm1WUksoISM5JCIwQ3QpeWt1ZEghIzk3JCQiMCQ9KD5tVlJLKCEjOSQiMEN0KXlrdWRIISM5NyY3JCQiMCNbam08Q190ISM5JCIwQ3QpeWt1ZEghIzk3JCQiMCJcO1xNVzZ2ISM5JCIwQjdUQypRR0khIzk3JCQiMCQ9KD5tVlJLKCEjOSQiMC8yWDM5IXBKISM5NyQkIjAkPSg+bVZSSyghIzkkIjBDdCl5a3VkSCEjOTcmNyQkIi9wIkchUWowdyEjOCQiMGx1ZEhcOmYkISM5NyQkIi9wIkchUWowdyEjOCQiMGx1ZEhcOmYkISM5NyQkIjAoPm1WUksoKXkhIzkkIjAmMzkhcCJHIVEkISM5NyQkIi9wIkchUWowdyEjOCQiMCYzOSFwIkchUSQhIzk3JjckJCIvcCJHIVFqMHchIzgkIjBsdWRIXDpmJCEjOTckJCIvcCJHIVFqMHchIzgkIjBsdWRIXDpmJCEjOTckJCIwKD5tVlJLKCl5ISM5JCIwJjM5IXAiRyFRJCEjOTckJCIwKD5tVlJLKCl5ISM5JCIwbHVkSFw6ZiQhIzk3JjckJCIvcCJHIVFqMHchIzgkIjBYMzkhcCJHIVEhIzk3JCQiL3AiRyFRajB3ISM4JCIwWDM5IXAiRyFRISM5NyQkIjAoPm1WUksoKXkhIzkkIjBsdWRIXDpmJCEjOTckJCIvcCJHIVFqMHchIzgkIjBsdWRIXDpmJCEjOTcmNyQkIi9wIkchUWowdyEjOCQiMFgzOSFwIkchUSEjOTckJCIvcCJHIVFqMHchIzgkIjBYMzkhcCJHIVEhIzk3JCQiMCg+bVZSSygpeSEjOSQiMGx1ZEhcOmYkISM5NyQkIjAoPm1WUksoKXkhIzkkIjBYMzkhcCJHIVEhIzk3JjckJCIvcCJHIVFqMHchIzgkIjBEVXFdJTM5UyEjOTckJCIwJD0oPm1WUksoISM5JCIwRFVxXSUzOVMhIzk3JCQiMCQ9KD5tVlJLKCEjOSQiMFZ3WE5meT4lISM5NyQkIjBBRHU/ZUdNKCEjOSQiMC0nZS5pOzZVISM5NyY3JCQiL3AiRyFRajB3ISM4JCIwRFVxXSUzOVMhIzk3JCQiL3AiRyFRajB3ISM4JCIwRFVxXSUzOVMhIzk3JCQiMCg+bVZSSygpeSEjOSQiMFgzOSFwIkchUSEjOTckJCIvcCJHIVFqMHchIzgkIjBYMzkhcCJHIVEhIzk3JjckJCIvcCJHIVFqMHchIzgkIjBEVXFdJTM5UyEjOTckJCIvcCJHIVFqMHchIzgkIjBEVXFdJTM5UyEjOTckJCIwKD5tVlJLKCl5ISM5JCIwWDM5IXAiRyFRISM5NyQkIjAoPm1WUksoKXkhIzkkIjBEVXFdJTM5UyEjOTcmNyQkIi9wIkchUWowdyEjOCQiMERVcV0lMzlTISM5NyQkIi9wIkchUWowdyEjOCQiMDF3RTZfYEElISM5NyQkIjB5V2xIMTVPKCEjOSQiMDF3RTZfYEElISM5NyQkIjBBRHU/ZUdNKCEjOSQiMC0nZS5pOzZVISM5NyY3JCQiL3AiRyFRajB3ISM4JCIwMXdFNl9gQSUhIzk3JCQiL3AiRyFRajB3ISM4JCIwMXdFNl9gQSUhIzk3JCQiMD5vZ2VnKHp1ISM5JCIwZlBfLWQoPlYhIzk3JCQiMHlXbEgxNU8oISM5JCIwMXdFNl9gQSUhIzk3JjckJCIvcCJHIVFqMHchIzgkIjAxd0U2X2BBJSEjOTckJCIvcCJHIVFqMHchIzgkIjAxd0U2X2BBJSEjOTckJCIwPm9nZWcoenUhIzkkIjBmUF8tZCg+ViEjOTckJCIvcCJHIVFqMHchIzgkIjBwJVxicUZJVyEjOTcmNyQkIi9wIkchUWowdyEjOCQiMDF3RTZfYEElISM5NyQkIi9wIkchUWowdyEjOCQiMDF3RTZfYEElISM5NyQkIjAoPm1WUksoKXkhIzkkIjBEVXFdJTM5UyEjOTckJCIvcCJHIVFqMHchIzgkIjBEVXFdJTM5UyEjOTcmNyQkIi9wIkchUWowdyEjOCQiMDF3RTZfYEElISM5NyQkIi9wIkchUWowdyEjOCQiMDF3RTZfYEElISM5NyQkIjAoPm1WUksoKXkhIzkkIjBEVXFdJTM5UyEjOTckJCIwKD5tVlJLKCl5ISM5JCIwMXdFNl9gQSUhIzk3JjckJCIvcCJHIVFqMHchIzgkIjAicCJHIVFqMHchIzk3JCQiMCQ9KD5tVlJLKCEjOSQiMHJdJTM5IXAieSEjOTckJCIwJD0oPm1WUksoISM5JCIvPTRdQlQteSEjODckJCIwKXo8TFIlZmMoISM5JCIwInAiRyFRajB3ISM5NyY3JCQiL3AiRyFRajB3ISM4JCIwInAiRyFRajB3ISM5NyQkIi9wIkchUWowdyEjOCQiMCJwIkchUWowdyEjOTckJCIwKXo8TFIlZmMoISM5JCIwInAiRyFRajB3ISM5NyQkIi9wIkchUWowdyEjOCQiMGhYJDQvYm92ISM5NyY3JCQiL3AiRyFRajB3ISM4JCIwInAiRyFRajB3ISM5NyQkIi9wIkchUWowdyEjOCQiMCJwIkchUWowdyEjOTckJCIwKD5tVlJLKCl5ISM5JCIvSj0oPm1WUighIzg3JCQiMCg+bVZSSygpeSEjOSQiMCJwIkchUWowdyEjOTcmNyQkIi9wIkchUWowdyEjOCQiMHJdJTM5IXAieSEjOTckJCIvcCJHIVFqMHchIzgkIjByXSUzOSFwInkhIzk3JCQiMCg+bVZSSygpeSEjOSQiMCJwIkchUWowdyEjOTckJCIvcCJHIVFqMHchIzgkIjAicCJHIVFqMHchIzk3JjckJCIvcCJHIVFqMHchIzgkIjByXSUzOSFwInkhIzk3JCQiL3AiRyFRajB3ISM4JCIwcl0lMzkhcCJ5ISM5NyQkIjAoPm1WUksoKXkhIzkkIjAicCJHIVFqMHchIzk3JCQiMCg+bVZSSygpeSEjOSQiMHJdJTM5IXAieSEjOTcmNyQkIi9wIkchUWowdyEjOCQiMF4lMzkhcCJHISkhIzk3JCQiL3AiRyFRajB3ISM4JCIwXiUzOSFwIkchKSEjOTckJCIwKD5tVlJLKCl5ISM5JCIwcl0lMzkhcCJ5ISM5NyQkIi9wIkchUWowdyEjOCQiMHJdJTM5IXAieSEjOTcmNyQkIi9wIkchUWowdyEjOCQiMF4lMzkhcCJHISkhIzk3JCQiL3AiRyFRajB3ISM4JCIwXiUzOSFwIkchKSEjOTckJCIwKD5tVlJLKCl5ISM5JCIwcl0lMzkhcCJ5ISM5NyQkIjAoPm1WUksoKXkhIzkkIjBeJTM5IXAiRyEpISM5NyY3JCQiL3AiRyFRajB3ISM4JCIwSj0oPm1WUiMpISM5NyQkIi9wIkchUWowdyEjOCQiMEo9KD5tVlIjKSEjOTckJCIwKD5tVlJLKCl5ISM5JCIwXiUzOSFwIkchKSEjOTckJCIvcCJHIVFqMHchIzgkIjBeJTM5IXAiRyEpISM5NyY3JCQiL3AiRyFRajB3ISM4JCIwSj0oPm1WUiMpISM5NyQkIi9wIkchUWowdyEjOCQiMEo9KD5tVlIjKSEjOTckJCIwKD5tVlJLKCl5ISM5JCIwXiUzOSFwIkchKSEjOTckJCIwKD5tVlJLKCl5ISM5JCIwSj0oPm1WUiMpISM5NyY3JCQiL3AiRyFRajB3ISM4JCIwN19gQS8yWCkhIzk3JCQiL3AiRyFRajB3ISM4JCIwN19gQS8yWCkhIzk3JCQiMCg+bVZSSygpeSEjOSQiMEo9KD5tVlIjKSEjOTckJCIvcCJHIVFqMHchIzgkIjBKPSg+bVZSIykhIzk3JjckJCIvcCJHIVFqMHchIzgkIjA3X2BBLzJYKSEjOTckJCIvcCJHIVFqMHchIzgkIjA3X2BBLzJYKSEjOTckJCIwKD5tVlJLKCl5ISM5JCIwSj0oPm1WUiMpISM5NyQkIjAoPm1WUksoKXkhIzkkIjA3X2BBLzJYKSEjOTcmNyQkIi9wIkchUWowdyEjOCQiMCNmKTQkPSg+bSkhIzk3JCQiL3AiRyFRajB3ISM4JCIwI2YpNCQ9KD5tKSEjOTckJCIwKD5tVlJLKCl5ISM5JCIwN19gQS8yWCkhIzk3JCQiL3AiRyFRajB3ISM4JCIwN19gQS8yWCkhIzk3JjckJCIvcCJHIVFqMHchIzgkIjAjZik0JD0oPm0pISM5NyQkIi9wIkchUWowdyEjOCQiMCNmKTQkPSg+bSkhIzk3JCQiMCg+bVZSSygpeSEjOSQiMDdfYEEvMlgpISM5NyQkIjAoPm1WUksoKXkhIzkkIjAjZik0JD0oPm0pISM5NyY3JCQiL3AiRyFRajB3ISM4JCIwcz5tVlJLKCkpISM5NyQkIi9wIkchUWowdyEjOCQiMHM+bVZSSygpKSEjOTckJCIwKD5tVlJLKCl5ISM5JCIwI2YpNCQ9KD5tKSEjOTckJCIvcCJHIVFqMHchIzgkIjAjZik0JD0oPm0pISM5NyY3JCQiL3AiRyFRajB3ISM4JCIwMzVpYEVQIyopISM5NyQkIjBZLFU0SzZWKCEjOSQiLzgzPWQ2LyEqISM4NyQkIi9wIkchUWowdyEjOCQiMHM+bVZSSygpKSEjOTckJCIvcCJHIVFqMHchIzgkIjBzPm1WUksoKSkhIzk3JjckJCIvcCJHIVFqMHchIzgkIjA8Q3EhKUhpMiQhIzk3JCQiMCJcO1xNVzZ2ISM5JCIwQjdUQypRR0khIzk3JCQiMCQ9KD5tVlJLKCEjOSQiMC8yWDM5IXBKISM5NyQkIi9wIkchUWowdyEjOCQiMC8yWDM5IXBKISM5NyY3JCQiL3AiRyFRajB3ISM4JCIwPENxISlIaTIkISM5NyQkIjBtW0kmUmJwdyEjOSQiMEFMPShSMkBKISM5NyQkIi9wIkchUWowdyEjOCQiMC8yWDM5IXBKISM5NyQkIi9wIkchUWowdyEjOCQiMC8yWDM5IXBKISM5NyY3JCQiLyk+JFJ4enN3ISM4JCIwcz5tVlJLKCkpISM5NyQkIi9wIkchUWowdyEjOCQiMDM1aWBFUCMqKSEjOTckJCIvcCJHIVFqMHchIzgkIjBzPm1WUksoKSkhIzk3JCQiL3AiRyFRajB3ISM4JCIwcz5tVlJLKCkpISM5NyY3JCQiMGRrPzMoUUZ4ISM5JCIwLzJYMzkhcEohIzk3JCQiMF5abikqPXAheSEjOSQiMCpHPi15SkhLISM5NyQkIi9wIkchUWowdyEjOCQiMCYzOSFwIkchUSQhIzk3JCQiL3AiRyFRajB3ISM4JCIwLzJYMzkhcEohIzk3JjckJCIwZGs/MyhRRnghIzkkIjAvMlgzOSFwSiEjOTckJCIwbVtJJlJicHchIzkkIjBBTD0oUjJASiEjOTckJCIvcCJHIVFqMHchIzgkIjAvMlgzOSFwSiEjOTckJCIvcCJHIVFqMHchIzgkIjAvMlgzOSFwSiEjOTcmNyQkIjAoPm1WUksoKXkhIzkkIjAvJnliOjYqcCkhIzk3JCQiLyk+JFJ4enN3ISM4JCIwcz5tVlJLKCkpISM5NyQkIi9wIkchUWowdyEjOCQiMHM+bVZSSygpKSEjOTckJCIwKD5tVlJLKCl5ISM5JCIwI2YpNCQ9KD5tKSEjOTcmNyQkIjAoPm1WUksoKXkhIzkkIjBEVXFdJTM5UyEjOTckJCIwKD5tVlJLKCl5ISM5JCIwRFVxXSUzOVMhIzk3JCQiMC8yWDM5IXAiKSEjOSQiMFgzOSFwIkchUSEjOTckJCIwKD5tVlJLKCl5ISM5JCIwWDM5IXAiRyFRISM5NyY3JCQiMCg+bVZSSygpeSEjOSQiMERVcV0lMzlTISM5NyQkIjAoPm1WUksoKXkhIzkkIjBEVXFdJTM5UyEjOTckJCIwLzJYMzkhcCIpISM5JCIwWDM5IXAiRyFRISM5NyQkIjAvMlgzOSFwIikhIzkkIjBEVXFdJTM5UyEjOTcmNyQkIjAoPm1WUksoKXkhIzkkIjAxd0U2X2BBJSEjOTckJCIvcCJHIVFqMHchIzgkIjAxd0U2X2BBJSEjOTckJCIvcCJHIVFqMHchIzgkIjBwJVxicUZJVyEjOTckJCIwTD9URSV6M3chIzkkIjBIS0JQXFVWJSEjOTcmNyQkIjAoPm1WUksoKXkhIzkkIjAxd0U2X2BBJSEjOTckJCIwKD5tVlJLKCl5ISM5JCIwMXdFNl9gQSUhIzk3JCQiMC8yWDM5IXAiKSEjOSQiMERVcV0lMzlTISM5NyQkIjAoPm1WUksoKXkhIzkkIjBEVXFdJTM5UyEjOTcmNyQkIjAoPm1WUksoKXkhIzkkIjAxd0U2X2BBJSEjOTckJCIwKD5tVlJLKCl5ISM5JCIwMXdFNl9gQSUhIzk3JCQiMC8yWDM5IXAiKSEjOSQiMERVcV0lMzlTISM5NyQkIjAvMlgzOSFwIikhIzkkIjAxd0U2X2BBJSEjOTcmNyQkIjAoPm1WUksoKXkhIzkkIjAxd0U2X2BBJSEjOTckJCIwKD5tVlJLKCl5ISM5JCIwJyk0JD0oPm1WJSEjOTckJCIwYnc5U1svaCghIzkkIjAnKTQkPSg+bVYlISM5NyQkIjBMP1RFJXozdyEjOSQiMEhLQlBcVVYlISM5NyY3JCQiMCg+bVZSSygpeSEjOSQiMCcpNCQ9KD5tViUhIzk3JCQiMCg+bVZSSygpeSEjOSQiMCcpNCQ9KD5tViUhIzk3JCQiMD4uOHZCXnEoISM5JCIwJSp5RCcpcEtkJSEjOTckJCIwYnc5U1svaCghIzkkIjAnKTQkPSg+bVYlISM5NyY3JCQiMCg+bVZSSygpeSEjOSQiMCcpNCQ9KD5tViUhIzk3JCQiMCg+bVZSSygpeSEjOSQiMCcpNCQ9KD5tViUhIzk3JCQiMC8yWDM5IXAiKSEjOSQiMDF3RTZfYEElISM5NyQkIjAoPm1WUksoKXkhIzkkIjAxd0U2X2BBJSEjOTcmNyQkIjAoPm1WUksoKXkhIzkkIjAnKTQkPSg+bVYlISM5NyQkIjAoPm1WUksoKXkhIzkkIjAnKTQkPSg+bVYlISM5NyQkIjAvMlgzOSFwIikhIzkkIjAxd0U2X2BBJSEjOTckJCIwLzJYMzkhcCIpISM5JCIwJyk0JD0oPm1WJSEjOTcmNyQkIjAoPm1WUksoKXkhIzkkIjAnKTQkPSg+bVYlISM5NyQkIjAoPm1WUksoKXkhIzkkIjBtVlJLKCl5ayUhIzk3JCQiMFF4LltRMnYoISM5JCIwbVZSSygpeWslISM5NyQkIjA+Ljh2Ql5xKCEjOSQiMCUqeUQnKXBLZCUhIzk3JjckJCIwKD5tVlJLKCl5ISM5JCIwbVZSSygpeWslISM5NyQkIjAoPm1WUksoKXkhIzkkIjBtVlJLKCl5ayUhIzk3JCQiME1BI1IjcEV6KCEjOSQiMFF0QU55KT1aISM5NyQkIjBReC5bUTJ2KCEjOSQiMG1WUksoKXlrJSEjOTcmNyQkIjAoPm1WUksoKXkhIzkkIjBtVlJLKCl5ayUhIzk3JCQiMCg+bVZSSygpeSEjOSQiMG1WUksoKXlrJSEjOTckJCIwLzJYMzkhcCIpISM5JCIwJyk0JD0oPm1WJSEjOTckJCIwKD5tVlJLKCl5ISM5JCIwJyk0JD0oPm1WJSEjOTcmNyQkIjAoPm1WUksoKXkhIzkkIjBtVlJLKCl5ayUhIzk3JCQiMCg+bVZSSygpeSEjOSQiMG1WUksoKXlrJSEjOTckJCIwLzJYMzkhcCIpISM5JCIwJyk0JD0oPm1WJSEjOTckJCIwLzJYMzkhcCIpISM5JCIwbVZSSygpeWslISM5NyY3JCQiMCg+bVZSSygpeSEjOSQiMG1WUksoKXlrJSEjOTckJCIwKD5tVlJLKCl5ISM5JCIwWngmSFw6ZlshIzk3JCQiMHVhJHA5QG15ISM5JCIwWngmSFw6ZlshIzk3JCQiME1BI1IjcEV6KCEjOSQiMFF0QU55KT1aISM5NyY3JCQiMCg+bVZSSygpeSEjOSQiMFp4JkhcOmZbISM5NyQkIjAoPm1WUksoKXkhIzkkIjBaeCZIXDpmWyEjOTckJCIwWCNbY3QoPSh5ISM5JCIvQCcqcClSMihbISM4NyQkIjB1YSRwOUBteSEjOSQiMFp4JkhcOmZbISM5NyY3JCQiMCg+bVZSSygpeSEjOSQiMFp4JkhcOmZbISM5NyQkIjAoPm1WUksoKXkhIzkkIjBaeCZIXDpmWyEjOTckJCIwWCNbY3QoPSh5ISM5JCIvQCcqcClSMihbISM4NyQkIjAoPm1WUksoKXkhIzkkIjBPJWYxNzYxXCEjOTcmNyQkIjAoPm1WUksoKXkhIzkkIjBaeCZIXDpmWyEjOTckJCIwKD5tVlJLKCl5ISM5JCIwWngmSFw6ZlshIzk3JCQiMC8yWDM5IXAiKSEjOSQiMG1WUksoKXlrJSEjOTckJCIwKD5tVlJLKCl5ISM5JCIwbVZSSygpeWslISM5NyY3JCQiMCg+bVZSSygpeSEjOSQiMFp4JkhcOmZbISM5NyQkIjAoPm1WUksoKXkhIzkkIjBaeCZIXDpmWyEjOTckJCIwLzJYMzkhcCIpISM5JCIwbVZSSygpeWslISM5NyQkIjAvMlgzOSFwIikhIzkkIjBaeCZIXDpmWyEjOTcmNyQkIjAoPm1WUksoKXkhIzkkIi8kXDpmKTQkPSghIzg3JCQiMCg+bVZSSygpeSEjOSQiLyRcOmYpNCQ9KCEjODckJCIwQkUjKjNqOSJ5ISM5JCIvaFBLVSoqUnMhIzg3JCQiMCllJHonKikpXCV5ISM5JCIvJFw6Zik0JD0oISM4NyY3JCQiMCg+bVZSSygpeSEjOSQiLyRcOmYpNCQ9KCEjODckJCIwKD5tVlJLKCl5ISM5JCIvJFw6Zik0JD0oISM4NyQkIjApZSR6JyopKVwleSEjOSQiLyRcOmYpNCQ9KCEjODckJCIwKD5tVlJLKCl5ISM5JCIwdkNoJnlvIzQoISM5NyY3JCQiMCg+bVZSSygpeSEjOSQiLyRcOmYpNCQ9KCEjODckJCIwKD5tVlJLKCl5ISM5JCIvJFw6Zik0JD0oISM4NyQkIjAvMlgzOSFwIikhIzkkIi9iImYpNCQ9KHAhIzg3JCQiMC8yWDM5IXAiKSEjOSQiLyRcOmYpNCQ9KCEjODcmNyQkIjAoPm1WUksoKXkhIzkkIi8kXDpmKTQkPSghIzg3JCQiMCg+bVZSSygpeSEjOSQiL0o9KD5tVlIoISM4NyQkIjAyKlFsYnVDeCEjOSQiL0o9KD5tVlIoISM4NyQkIjBCRSMqM2o5InkhIzkkIi9oUEtVKipScyEjODcmNyQkIjAoPm1WUksoKXkhIzkkIi9KPSg+bVZSKCEjODckJCIvcCJHIVFqMHchIzgkIjAicCJHIVFqMHchIzk3JCQiL3AiRyFRajB3ISM4JCIwaFgkNC9ib3YhIzk3JCQiMDIqUWxidUN4ISM5JCIvSj0oPm1WUighIzg3JjckJCIwKD5tVlJLKCl5ISM5JCIvSj0oPm1WUighIzg3JCQiMCg+bVZSSygpeSEjOSQiL0o9KD5tVlIoISM4NyQkIjAvMlgzOSFwIikhIzkkIi8kXDpmKTQkPSghIzg3JCQiMCg+bVZSSygpeSEjOSQiLyRcOmYpNCQ9KCEjODcmNyQkIjAoPm1WUksoKXkhIzkkIi9KPSg+bVZSKCEjODckJCIwKD5tVlJLKCl5ISM5JCIvSj0oPm1WUighIzg3JCQiMC8yWDM5IXAiKSEjOSQiLyRcOmYpNCQ9KCEjODckJCIwLzJYMzkhcCIpISM5JCIvSj0oPm1WUighIzg3JjckJCIwKD5tVlJLKCl5ISM5JCIwInAiRyFRajB3ISM5NyQkIjAoPm1WUksoKXkhIzkkIjAicCJHIVFqMHchIzk3JCQiMC8yWDM5IXAiKSEjOSQiL0o9KD5tVlIoISM4NyQkIjAoPm1WUksoKXkhIzkkIi9KPSg+bVZSKCEjODcmNyQkIjAoPm1WUksoKXkhIzkkIjAicCJHIVFqMHchIzk3JCQiMCg+bVZSSygpeSEjOSQiMCJwIkchUWowdyEjOTckJCIwLzJYMzkhcCIpISM5JCIvSj0oPm1WUighIzg3JCQiMC8yWDM5IXAiKSEjOSQiMCJwIkchUWowdyEjOTcmNyQkIjAoPm1WUksoKXkhIzkkIjByXSUzOSFwInkhIzk3JCQiMCg+bVZSSygpeSEjOSQiMHJdJTM5IXAieSEjOTckJCIwLzJYMzkhcCIpISM5JCIwInAiRyFRajB3ISM5NyQkIjAoPm1WUksoKXkhIzkkIjAicCJHIVFqMHchIzk3JjckJCIwKD5tVlJLKCl5ISM5JCIwcl0lMzkhcCJ5ISM5NyQkIjAoPm1WUksoKXkhIzkkIjByXSUzOSFwInkhIzk3JCQiMC8yWDM5IXAiKSEjOSQiMCJwIkchUWowdyEjOTckJCIwLzJYMzkhcCIpISM5JCIwcl0lMzkhcCJ5ISM5NyY3JCQiMCg+bVZSSygpeSEjOSQiMF4lMzkhcCJHISkhIzk3JCQiMCg+bVZSSygpeSEjOSQiMF4lMzkhcCJHISkhIzk3JCQiMC8yWDM5IXAiKSEjOSQiMHJdJTM5IXAieSEjOTckJCIwKD5tVlJLKCl5ISM5JCIwcl0lMzkhcCJ5ISM5NyY3JCQiMCg+bVZSSygpeSEjOSQiMF4lMzkhcCJHISkhIzk3JCQiMCg+bVZSSygpeSEjOSQiMF4lMzkhcCJHISkhIzk3JCQiMC8yWDM5IXAiKSEjOSQiMHJdJTM5IXAieSEjOTckJCIwLzJYMzkhcCIpISM5JCIwXiUzOSFwIkchKSEjOTcmNyQkIjAoPm1WUksoKXkhIzkkIjBKPSg+bVZSIykhIzk3JCQiMCg+bVZSSygpeSEjOSQiMEo9KD5tVlIjKSEjOTckJCIwLzJYMzkhcCIpISM5JCIwXiUzOSFwIkchKSEjOTckJCIwKD5tVlJLKCl5ISM5JCIwXiUzOSFwIkchKSEjOTcmNyQkIjAoPm1WUksoKXkhIzkkIjBKPSg+bVZSIykhIzk3JCQiMCg+bVZSSygpeSEjOSQiMEo9KD5tVlIjKSEjOTckJCIwLzJYMzkhcCIpISM5JCIwXiUzOSFwIkchKSEjOTckJCIwLzJYMzkhcCIpISM5JCIwSj0oPm1WUiMpISM5NyY3JCQiMCg+bVZSSygpeSEjOSQiMDdfYEEvMlgpISM5NyQkIjAoPm1WUksoKXkhIzkkIjA3X2BBLzJYKSEjOTckJCIwLzJYMzkhcCIpISM5JCIwSj0oPm1WUiMpISM5NyQkIjAoPm1WUksoKXkhIzkkIjBKPSg+bVZSIykhIzk3JjckJCIwKD5tVlJLKCl5ISM5JCIwJnl1XFojNEkkISM5NyQkIjBeWm4pKj1wIXkhIzkkIjAqRz4teUpISyEjOTckJCIvcCJHIVFqMHchIzgkIjAmMzkhcCJHIVEkISM5NyQkIjAoPm1WUksoKXkhIzkkIjAmMzkhcCJHIVEkISM5NyY3JCQiMCg+bVZSSygpeSEjOSQiMCZ5dVxaIzRJJCEjOTckJCIwJFwhcCQ+Jj4keiEjOSQiMGkzX3A1b00kISM5NyQkIjAoPm1WUksoKXkhIzkkIjAmMzkhcCJHIVEkISM5NyQkIjAoPm1WUksoKXkhIzkkIjAmMzkhcCJHIVEkISM5NyY3JCQiMChRIVwpW0ZAeiEjOSQiMCNmKTQkPSg+bSkhIzk3JCQiMCg+bVZSSygpeSEjOSQiMC8meWI6NipwKSEjOTckJCIwKD5tVlJLKCl5ISM5JCIwI2YpNCQ9KD5tKSEjOTckJCIwKD5tVlJLKCl5ISM5JCIwI2YpNCQ9KD5tKSEjOTcmNyQkIjAoUSFcKVtGQHohIzkkIjAjZik0JD0oPm0pISM5NyQkIjAnUT5uIjRSKHohIzkkIi5QTCJILihmKSEjNzckJCIwKD5tVlJLKCl5ISM5JCIwI2YpNCQ9KD5tKSEjOTckJCIwKD5tVlJLKCl5ISM5JCIwI2YpNCQ9KD5tKSEjOTcmNyQkIjBsaT8iPSEpZXohIzkkIjAmMzkhcCJHIVEkISM5NyQkIjAkXCFwJD4mPiR6ISM5JCIwaTNfcDVvTSQhIzk3JCQiMCg+bVZSSygpeSEjOSQiMCYzOSFwIkchUSQhIzk3JCQiMCg+bVZSSygpeSEjOSQiMCYzOSFwIkchUSQhIzk3JjckJCIwbGk/Ij0hKWV6ISM5JCIwJjM5IXAiRyFRJCEjOTckJCIwdjA+KFI/ViEpISM5JCIwIz1mdSNSWVokISM5NyQkIjAoPm1WUksoKXkhIzkkIjBsdWRIXDpmJCEjOTckJCIwKD5tVlJLKCl5ISM5JCIwJjM5IXAiRyFRJCEjOTcmNyQkIjBleCxzRXk0KSEjOSQiMDdfYEEvMlgpISM5NyQkIjAnUT5uIjRSKHohIzkkIi5QTCJILihmKSEjNzckJCIwKD5tVlJLKCl5ISM5JCIwI2YpNCQ9KD5tKSEjOTckJCIwKD5tVlJLKCl5ISM5JCIwN19gQS8yWCkhIzk3JjckJCIwV0E3Jz0oKkgiKSEjOSQiMGx1ZEhcOmYkISM5NyQkIjB2MD4oUj9WISkhIzkkIjAjPWZ1I1JZWiQhIzk3JCQiMCg+bVZSSygpeSEjOSQiMGx1ZEhcOmYkISM5NyQkIjAoPm1WUksoKXkhIzkkIjBsdWRIXDpmJCEjOTcmNyQkIjBXQTcnPSgqSCIpISM5JCIwbHVkSFw6ZiQhIzk3JCQiMHApPm5TIVs5KSEjOSQiMCJmdjNvcTRPISM5NyQkIjAoPm1WUksoKXkhIzkkIjBYMzkhcCJHIVEhIzk3JCQiMCg+bVZSSygpeSEjOSQiMGx1ZEhcOmYkISM5NyY3JCQiMC8yWDM5IXAiKSEjOSQiMCkqKTNuXkBYTyEjOTckJCIwcCk+blMhWzkpISM5JCIwImZ2M29xNE8hIzk3JCQiMCg+bVZSSygpeSEjOSQiMFgzOSFwIkchUSEjOTckJCIwLzJYMzkhcCIpISM5JCIwWDM5IXAiRyFRISM5NyY3JCQiMC8yWDM5IXAiKSEjOSQiMCkqKTNuXkBYTyEjOTckJCIwRDEqeiJwekIpISM5JCIwL2YpejA1XlAhIzk3JCQiMC8yWDM5IXAiKSEjOSQiMFgzOSFwIkchUSEjOTckJCIwLzJYMzkhcCIpISM5JCIwWDM5IXAiRyFRISM5NyY3JCQiMC8yWDM5IXAiKSEjOSQiMCcpNCQ9KD5tViUhIzk3JCQiMC8yWDM5IXAiKSEjOSQiMCcpNCQ9KD5tViUhIzk3JCQiMDZfYEEvMlgpISM5JCIwMXdFNl9gQSUhIzk3JCQiMC8yWDM5IXAiKSEjOSQiMDF3RTZfYEElISM5NyY3JCQiMC8yWDM5IXAiKSEjOSQiMCcpNCQ9KD5tViUhIzk3JCQiMC8yWDM5IXAiKSEjOSQiMCcpNCQ9KD5tViUhIzk3JCQiMDZfYEEvMlgpISM5JCIwMXdFNl9gQSUhIzk3JCQiMDZfYEEvMlgpISM5JCIwJyk0JD0oPm1WJSEjOTcmNyQkIjAvMlgzOSFwIikhIzkkIjBtVlJLKCl5ayUhIzk3JCQiMC8yWDM5IXAiKSEjOSQiMG1WUksoKXlrJSEjOTckJCIwNl9gQS8yWCkhIzkkIjAnKTQkPSg+bVYlISM5NyQkIjAvMlgzOSFwIikhIzkkIjAnKTQkPSg+bVYlISM5NyY3JCQiMC8yWDM5IXAiKSEjOSQiMG1WUksoKXlrJSEjOTckJCIwLzJYMzkhcCIpISM5JCIwbVZSSygpeWslISM5NyQkIjA2X2BBLzJYKSEjOSQiMCcpNCQ9KD5tViUhIzk3JCQiMDZfYEEvMlgpISM5JCIwbVZSSygpeWslISM5NyY3JCQiMC8yWDM5IXAiKSEjOSQiMFp4JkhcOmZbISM5NyQkIjAoPm1WUksoKXkhIzkkIjBaeCZIXDpmWyEjOTckJCIwKD5tVlJLKCl5ISM5JCIwTyVmMTc2MVwhIzk3JCQiMC43VDlvUiR6ISM5JCIwc3RbUVJhLiYhIzk3JjckJCIwLzJYMzkhcCIpISM5JCIwWngmSFw6ZlshIzk3JCQiMC8yWDM5IXAiKSEjOSQiMFp4JkhcOmZbISM5NyQkIjA2X2BBLzJYKSEjOSQiMG1WUksoKXlrJSEjOTckJCIwLzJYMzkhcCIpISM5JCIwbVZSSygpeWslISM5NyY3JCQiMC8yWDM5IXAiKSEjOSQiMFp4JkhcOmZbISM5NyQkIjAvMlgzOSFwIikhIzkkIjBaeCZIXDpmWyEjOTckJCIwNl9gQS8yWCkhIzkkIjBtVlJLKCl5ayUhIzk3JCQiMDZfYEEvMlgpISM5JCIwWngmSFw6ZlshIzk3JjckJCIwLzJYMzkhcCIpISM5JCIwWngmSFw6ZlshIzk3JCQiMC8yWDM5IXAiKSEjOSQiMEY2X2BBLzImISM5NyQkIi9pIlw+IylbJXohIzgkIjBGNl9gQS8yJiEjOTckJCIwLjdUOW9SJHohIzkkIjBzdFtRUmEuJiEjOTcmNyQkIjAvMlgzOSFwIikhIzkkIjBGNl9gQS8yJiEjOTckJCIwLzJYMzkhcCIpISM5JCIwRjZfYEEvMiYhIzk3JCQiLz10WzFcJSl6ISM4JCIvRi83XiIpM18hIzg3JCQiL2kiXD4jKVsleiEjOCQiMEY2X2BBLzImISM5NyY3JCQiMC8yWDM5IXAiKSEjOSQiMEY2X2BBLzImISM5NyQkIjAvMlgzOSFwIikhIzkkIjBGNl9gQS8yJiEjOTckJCIwNl9gQS8yWCkhIzkkIjBaeCZIXDpmWyEjOTckJCIwLzJYMzkhcCIpISM5JCIwWngmSFw6ZlshIzk3JjckJCIwLzJYMzkhcCIpISM5JCIwRjZfYEEvMiYhIzk3JCQiMC8yWDM5IXAiKSEjOSQiMEY2X2BBLzImISM5NyQkIjA2X2BBLzJYKSEjOSQiMFp4JkhcOmZbISM5NyQkIjA2X2BBLzJYKSEjOSQiMEY2X2BBLzImISM5NyY3JCQiMC8yWDM5IXAiKSEjOSQiMEY2X2BBLzImISM5NyQkIjAvMlgzOSFwIikhIzkkIjAyWDM5IXAiRyYhIzk3JCQiMGtDVSoqUkUrKSEjOSQiMDJYMzkhcCJHJiEjOTckJCIvPXRbMVwlKXohIzgkIi9GLzdeIikzXyEjODcmNyQkIjAvMlgzOSFwIikhIzkkIjAyWDM5IXAiRyYhIzk3JCQiMC8yWDM5IXAiKSEjOSQiMDJYMzkhcCJHJiEjOTckJCIwJUgyXDlbRCEpISM5JCIwaz91aFIkKlEmISM5NyQkIjBrQ1UqKlJFKykhIzkkIjAyWDM5IXAiRyYhIzk3JjckJCIwLzJYMzkhcCIpISM5JCIwMlgzOSFwIkcmISM5NyQkIjAvMlgzOSFwIikhIzkkIjAyWDM5IXAiRyYhIzk3JCQiMDZfYEEvMlgpISM5JCIwRjZfYEEvMiYhIzk3JCQiMC8yWDM5IXAiKSEjOSQiMEY2X2BBLzImISM5NyY3JCQiMC8yWDM5IXAiKSEjOSQiMDJYMzkhcCJHJiEjOTckJCIwLzJYMzkhcCIpISM5JCIwMlgzOSFwIkcmISM5NyQkIjA2X2BBLzJYKSEjOSQiMEY2X2BBLzImISM5NyQkIjA2X2BBLzJYKSEjOSQiMDJYMzkhcCJHJiEjOTcmNyQkIjAvMlgzOSFwIikhIzkkIjAyWDM5IXAiRyYhIzk3JCQiMC8yWDM5IXAiKSEjOSQiMCkpeWt1ZEhcJiEjOTckJCIwIj1aJ1JGWi8pISM5JCIwKSl5a3VkSFwmISM5NyQkIjAlSDJcOVtEISkhIzkkIjBrP3VoUiQqUSYhIzk3JjckJCIwLzJYMzkhcCIpISM5JCIwKSl5a3VkSFwmISM5NyQkIjAvMlgzOSFwIikhIzkkIjApKXlrdWRIXCYhIzk3JCQiMEFjKXoxVmMhKSEjOSQiMCpwJyoqSCZSeGIhIzk3JCQiMCI9WidSRlovKSEjOSQiMCkpeWt1ZEhcJiEjOTcmNyQkIjAvMlgzOSFwIikhIzkkIjApKXlrdWRIXCYhIzk3JCQiMC8yWDM5IXAiKSEjOSQiMCkpeWt1ZEhcJiEjOTckJCIwNl9gQS8yWCkhIzkkIjAyWDM5IXAiRyYhIzk3JCQiMC8yWDM5IXAiKSEjOSQiMDJYMzkhcCJHJiEjOTcmNyQkIjAvMlgzOSFwIikhIzkkIjApKXlrdWRIXCYhIzk3JCQiMC8yWDM5IXAiKSEjOSQiMCkpeWt1ZEhcJiEjOTckJCIwNl9gQS8yWCkhIzkkIjAyWDM5IXAiRyYhIzk3JCQiMDZfYEEvMlgpISM5JCIwKSl5a3VkSFwmISM5NyY3JCQiMC8yWDM5IXAiKSEjOSQiMCkpeWt1ZEhcJiEjOTckJCIwLzJYMzkhcCIpISM5JCIwbzdATkRVcSYhIzk3JCQiMClSdmsxIj4yKSEjOSQiMG83QE5EVXEmISM5NyQkIjBBYyl6MVZjISkhIzkkIjAqcCcqKkgmUnhiISM5NyY3JCQiMC8yWDM5IXAiKSEjOSQiMG83QE5EVXEmISM5NyQkIjAvMlgzOSFwIikhIzkkIjBvN0BORFVxJiEjOTckJCIwMyg9cFpYdyEpISM5JCIwbC0nUVtrdGQhIzk3JCQiMClSdmsxIj4yKSEjOSQiMG83QE5EVXEmISM5NyY3JCQiMC8yWDM5IXAiKSEjOSQiMG83QE5EVXEmISM5NyQkIjAvMlgzOSFwIikhIzkkIjBvN0BORFVxJiEjOTckJCIwNl9gQS8yWCkhIzkkIjApKXlrdWRIXCYhIzk3JCQiMC8yWDM5IXAiKSEjOSQiMCkpeWt1ZEhcJiEjOTcmNyQkIjAvMlgzOSFwIikhIzkkIjBvN0BORFVxJiEjOTckJCIwLzJYMzkhcCIpISM5JCIwbzdATkRVcSYhIzk3JCQiMDZfYEEvMlgpISM5JCIwKSl5a3VkSFwmISM5NyQkIjA2X2BBLzJYKSEjOSQiMG83QE5EVXEmISM5NyY3JCQiMC8yWDM5IXAiKSEjOSQiMG83QE5EVXEmISM5NyQkIjAvMlgzOSFwIikhIzkkIjBbWXgmSFw6ZiEjOTckJCIwW2I6MSFvJTMpISM5JCIwW1l4JkhcOmYhIzk3JCQiMDMoPXBaWHchKSEjOSQiMGwtJ1Fba3RkISM5NyY3JCQiMC8yWDM5IXAiKSEjOSQiMFtZeCZIXDpmISM5NyQkIjAvMlgzOSFwIikhIzkkIjBbWXgmSFw6ZiEjOTckJCIwdi0kKSkpPVUzKSEjOSQiLygqKltOKjN6ZiEjODckJCIwW2I6MSFvJTMpISM5JCIwW1l4JkhcOmYhIzk3JjckJCIwLzJYMzkhcCIpISM5JCIwW1l4JkhcOmYhIzk3JCQiMC8yWDM5IXAiKSEjOSQiMFtZeCZIXDpmISM5NyQkIjA2X2BBLzJYKSEjOSQiMG83QE5EVXEmISM5NyQkIjAvMlgzOSFwIikhIzkkIjBvN0BORFVxJiEjOTcmNyQkIjAvMlgzOSFwIikhIzkkIjBbWXgmSFw6ZiEjOTckJCIwLzJYMzkhcCIpISM5JCIwW1l4JkhcOmYhIzk3JCQiMDZfYEEvMlgpISM5JCIwbzdATkRVcSYhIzk3JCQiMDZfYEEvMlgpISM5JCIwW1l4JkhcOmYhIzk3JjckJCIwLzJYMzkhcCIpISM5JCIwW1l4JkhcOmYhIzk3JCQiMC8yWDM5IXAiKSEjOSQiMEchUWowd0VoISM5NyQkIjAsP1toa0szKSEjOSQiMEchUWowd0VoISM5NyQkIjB2LSQpKSk9VTMpISM5JCIvKCoqW04qM3pmISM4NyY3JCQiMC8yWDM5IXAiKSEjOSQiMEchUWowd0VoISM5NyQkIjAvMlgzOSFwIikhIzkkIjBHIVFqMHdFaCEjOTckJCIwVDBrVER5MikhIzkkIjBeY1cxX14+JyEjOTckJCIwLD9baGtLMykhIzkkIjBHIVFqMHdFaCEjOTcmNyQkIjAvMlgzOSFwIikhIzkkIjBHIVFqMHdFaCEjOTckJCIwLzJYMzkhcCIpISM5JCIwRyFRajB3RWghIzk3JCQiMDZfYEEvMlgpISM5JCIwW1l4JkhcOmYhIzk3JCQiMC8yWDM5IXAiKSEjOSQiMFtZeCZIXDpmISM5NyY3JCQiMC8yWDM5IXAiKSEjOSQiMEchUWowd0VoISM5NyQkIjAvMlgzOSFwIikhIzkkIjBHIVFqMHdFaCEjOTckJCIwNl9gQS8yWCkhIzkkIjBbWXgmSFw6ZiEjOTckJCIwNl9gQS8yWCkhIzkkIjBHIVFqMHdFaCEjOTcmNyQkIjAvMlgzOSFwIikhIzkkIjBHIVFqMHdFaCEjOTckJCIwLzJYMzkhcCIpISM5JCIwNDkhcCJHIVFqISM5NyQkIjBfeHkoKlF3MSkhIzkkIjA0OSFwIkchUWohIzk3JCQiMFQwa1REeTIpISM5JCIwXmNXMV9ePichIzk3JjckJCIwLzJYMzkhcCIpISM5JCIwNDkhcCJHIVFqISM5NyQkIjAvMlgzOSFwIikhIzkkIjA0OSFwIkchUWohIzk3JCQiMHVmZEFiWTApISM5JCIwY3VJSih6QmshIzk3JCQiMF94eSgqUXcxKSEjOSQiMDQ5IXAiRyFRaiEjOTcmNyQkIjAvMlgzOSFwIikhIzkkIjA0OSFwIkchUWohIzk3JCQiMC8yWDM5IXAiKSEjOSQiMDQ5IXAiRyFRaiEjOTckJCIwNl9gQS8yWCkhIzkkIjBHIVFqMHdFaCEjOTckJCIwLzJYMzkhcCIpISM5JCIwRyFRajB3RWghIzk3JjckJCIwLzJYMzkhcCIpISM5JCIwNDkhcCJHIVFqISM5NyQkIjAvMlgzOSFwIikhIzkkIjA0OSFwIkchUWohIzk3JCQiMDZfYEEvMlgpISM5JCIwRyFRajB3RWghIzk3JCQiMDZfYEEvMlgpISM5JCIwNDkhcCJHIVFqISM5NyY3JCQiMC8yWDM5IXAiKSEjOSQiMDQ5IXAiRyFRaiEjOTckJCIwLzJYMzkhcCIpISM5JCIwKnlrdWRIXGwhIzk3JCQiMHdmOW5Bdi4pISM5JCIwKnlrdWRIXGwhIzk3JCQiMHVmZEFiWTApISM5JCIwY3VJSih6QmshIzk3JjckJCIwLzJYMzkhcCIpISM5JCIwKnlrdWRIXGwhIzk3JCQiMC8yWDM5IXAiKSEjOSQiMCp5a3VkSFxsISM5NyQkIjA4JSlmdlQ2LCkhIzkkIjAyUzUtK3htJyEjOTckJCIwd2Y5bkF2LikhIzkkIjAqeWt1ZEhcbCEjOTcmNyQkIjAvMlgzOSFwIikhIzkkIjAqeWt1ZEhcbCEjOTckJCIwLzJYMzkhcCIpISM5JCIwKnlrdWRIXGwhIzk3JCQiMDZfYEEvMlgpISM5JCIwNDkhcCJHIVFqISM5NyQkIjAvMlgzOSFwIikhIzkkIjA0OSFwIkchUWohIzk3JjckJCIwLzJYMzkhcCIpISM5JCIwKnlrdWRIXGwhIzk3JCQiMC8yWDM5IXAiKSEjOSQiMCp5a3VkSFxsISM5NyQkIjA2X2BBLzJYKSEjOSQiMDQ5IXAiRyFRaiEjOTckJCIwNl9gQS8yWCkhIzkkIjAqeWt1ZEhcbCEjOTcmNyQkIjAvMlgzOSFwIikhIzkkIjAqeWt1ZEhcbCEjOTckJCIwLzJYMzkhcCIpISM5JCIwcCJHIVFqMHcnISM5NyQkIjAyMmduckIqeiEjOSQiMHAiRyFRajB3JyEjOTckJCIwOCUpZnZUNiwpISM5JCIwMlM1LSt4bSchIzk3JjckJCIwLzJYMzkhcCIpISM5JCIwcCJHIVFqMHcnISM5NyQkIjAvMlgzOSFwIikhIzkkIjBwIkchUWowdychIzk3JCQiMERNWyxaQyV6ISM5JCIwR09EbylbSXAhIzk3JCQiMDIyZ25yQip6ISM5JCIwcCJHIVFqMHcnISM5NyY3JCQiMC8yWDM5IXAiKSEjOSQiMHAiRyFRajB3JyEjOTckJCIwLzJYMzkhcCIpISM5JCIwcCJHIVFqMHcnISM5NyQkIjA2X2BBLzJYKSEjOSQiMCp5a3VkSFxsISM5NyQkIjAvMlgzOSFwIikhIzkkIjAqeWt1ZEhcbCEjOTcmNyQkIjAvMlgzOSFwIikhIzkkIjBwIkchUWowdychIzk3JCQiMC8yWDM5IXAiKSEjOSQiMHAiRyFRajB3JyEjOTckJCIwNl9gQS8yWCkhIzkkIjAqeWt1ZEhcbCEjOTckJCIwNl9gQS8yWCkhIzkkIjBwIkchUWowdychIzk3JjckJCIwLzJYMzkhcCIpISM5JCIwcCJHIVFqMHcnISM5NyQkIjAvMlgzOSFwIikhIzkkIi9iImYpNCQ9KHAhIzg3JCQiMDI/Mi1pOCR6ISM5JCIvYiJmKTQkPShwISM4NyQkIjBETVssWkMleiEjOSQiMEdPRG8pW0lwISM5NyY3JCQiMC8yWDM5IXAiKSEjOSQiL2IiZik0JD0ocCEjODckJCIwKD5tVlJLKCl5ISM5JCIvJFw6Zik0JD0oISM4NyQkIjAoPm1WUksoKXkhIzkkIjB2Q2gmeW8jNCghIzk3JCQiMDI/Mi1pOCR6ISM5JCIvYiJmKTQkPShwISM4NyY3JCQiMC8yWDM5IXAiKSEjOSQiL2IiZik0JD0ocCEjODckJCIwLzJYMzkhcCIpISM5JCIvYiJmKTQkPShwISM4NyQkIjA2X2BBLzJYKSEjOSQiMHAiRyFRajB3JyEjOTckJCIwLzJYMzkhcCIpISM5JCIwcCJHIVFqMHcnISM5NyY3JCQiMC8yWDM5IXAiKSEjOSQiL2IiZik0JD0ocCEjODckJCIwLzJYMzkhcCIpISM5JCIvYiJmKTQkPShwISM4NyQkIjA2X2BBLzJYKSEjOSQiMHAiRyFRajB3JyEjOTckJCIwNl9gQS8yWCkhIzkkIi9iImYpNCQ9KHAhIzg3JjckJCIwLzJYMzkhcCIpISM5JCIvJFw6Zik0JD0oISM4NyQkIjAvMlgzOSFwIikhIzkkIi8kXDpmKTQkPSghIzg3JCQiMDZfYEEvMlgpISM5JCIvYiJmKTQkPShwISM4NyQkIjAvMlgzOSFwIikhIzkkIi9iImYpNCQ9KHAhIzg3JjckJCIwLzJYMzkhcCIpISM5JCIvJFw6Zik0JD0oISM4NyQkIjAvMlgzOSFwIikhIzkkIi8kXDpmKTQkPSghIzg3JCQiMDZfYEEvMlgpISM5JCIvYiJmKTQkPShwISM4NyQkIjA2X2BBLzJYKSEjOSQiLyRcOmYpNCQ9KCEjODcmNyQkIjAvMlgzOSFwIikhIzkkIi9KPSg+bVZSKCEjODckJCIwLzJYMzkhcCIpISM5JCIvSj0oPm1WUighIzg3JCQiMDZfYEEvMlgpISM5JCIvJFw6Zik0JD0oISM4NyQkIjAvMlgzOSFwIikhIzkkIi8kXDpmKTQkPSghIzg3JjckJCIwLzJYMzkhcCIpISM5JCIvSj0oPm1WUighIzg3JCQiMC8yWDM5IXAiKSEjOSQiL0o9KD5tVlIoISM4NyQkIjA2X2BBLzJYKSEjOSQiLyRcOmYpNCQ9KCEjODckJCIwNl9gQS8yWCkhIzkkIi9KPSg+bVZSKCEjODcmNyQkIjAvMlgzOSFwIikhIzkkIjAicCJHIVFqMHchIzk3JCQiMC8yWDM5IXAiKSEjOSQiMCJwIkchUWowdyEjOTckJCIwNl9gQS8yWCkhIzkkIi9KPSg+bVZSKCEjODckJCIwLzJYMzkhcCIpISM5JCIvSj0oPm1WUighIzg3JjckJCIwLzJYMzkhcCIpISM5JCIwInAiRyFRajB3ISM5NyQkIjAvMlgzOSFwIikhIzkkIjAicCJHIVFqMHchIzk3JCQiMDZfYEEvMlgpISM5JCIvSj0oPm1WUighIzg3JCQiMDZfYEEvMlgpISM5JCIwInAiRyFRajB3ISM5NyY3JCQiMC8yWDM5IXAiKSEjOSQiMHJdJTM5IXAieSEjOTckJCIwLzJYMzkhcCIpISM5JCIwcl0lMzkhcCJ5ISM5NyQkIjA2X2BBLzJYKSEjOSQiMCJwIkchUWowdyEjOTckJCIwLzJYMzkhcCIpISM5JCIwInAiRyFRajB3ISM5NyY3JCQiMC8yWDM5IXAiKSEjOSQiMHJdJTM5IXAieSEjOTckJCIwLzJYMzkhcCIpISM5JCIwcl0lMzkhcCJ5ISM5NyQkIjA2X2BBLzJYKSEjOSQiMCJwIkchUWowdyEjOTckJCIwNl9gQS8yWCkhIzkkIjByXSUzOSFwInkhIzk3JjckJCIwLzJYMzkhcCIpISM5JCIwXiUzOSFwIkchKSEjOTckJCIwLzJYMzkhcCIpISM5JCIwXiUzOSFwIkchKSEjOTckJCIwNl9gQS8yWCkhIzkkIjByXSUzOSFwInkhIzk3JCQiMC8yWDM5IXAiKSEjOSQiMHJdJTM5IXAieSEjOTcmNyQkIjAvMlgzOSFwIikhIzkkIjAlZWo2UW5hJCkhIzk3JCQiMGV4LHNFeTQpISM5JCIwN19gQS8yWCkhIzk3JCQiMCg+bVZSSygpeSEjOSQiMDdfYEEvMlgpISM5NyQkIjAvMlgzOSFwIikhIzkkIjBKPSg+bVZSIykhIzk3JjckJCIwLiR5O1RmUyMpISM5JCIwSj0oPm1WUiMpISM5NyQkIjAvMlgzOSFwIikhIzkkIjAlZWo2UW5hJCkhIzk3JCQiMC8yWDM5IXAiKSEjOSQiMEo9KD5tVlIjKSEjOTckJCIwLzJYMzkhcCIpISM5JCIwSj0oPm1WUiMpISM5NyY3JCQiMC4keTtUZlMjKSEjOSQiMEo9KD5tVlIjKSEjOTckJCIwJVtgXCdvaUcpISM5JCIwWVpmcCZcXiIpISM5NyQkIjAvMlgzOSFwIikhIzkkIjBKPSg+bVZSIykhIzk3JCQiMC8yWDM5IXAiKSEjOSQiMEo9KD5tVlIjKSEjOTcmNyQkIjBieXN1LF9FKSEjOSQiMFgzOSFwIkchUSEjOTckJCIwRDEqeiJwekIpISM5JCIwL2YpejA1XlAhIzk3JCQiMC8yWDM5IXAiKSEjOSQiMFgzOSFwIkchUSEjOTckJCIwLzJYMzkhcCIpISM5JCIwWDM5IXAiRyFRISM5NyY3JCQiMGJ5c3UsX0UpISM5JCIwWDM5IXAiRyFRISM5NyQkIjBrSm5YJzNBJCkhIzkkIjAiUSh5QSFHKipRISM5NyQkIjAvMlgzOSFwIikhIzkkIjBEVXFdJTM5UyEjOTckJCIwLzJYMzkhcCIpISM5JCIwWDM5IXAiRyFRISM5NyY3JCQiMEQ4UnB4aE4pISM5JCIwXiUzOSFwIkchKSEjOTckJCIwJVtgXCdvaUcpISM5JCIwWVpmcCZcXiIpISM5NyQkIjAvMlgzOSFwIikhIzkkIjBKPSg+bVZSIykhIzk3JCQiMC8yWDM5IXAiKSEjOSQiMF4lMzkhcCJHISkhIzk3JjckJCIuWEtSYnJQKSEjNyQiMERVcV0lMzlTISM5NyQkIjBrSm5YJzNBJCkhIzkkIjAiUSh5QSFHKipRISM5NyQkIjAvMlgzOSFwIikhIzkkIjBEVXFdJTM5UyEjOTckJCIwLzJYMzkhcCIpISM5JCIwRFVxXSUzOVMhIzk3JjckJCIuWEtSYnJQKSEjNyQiMERVcV0lMzlTISM5NyQkIi8nZioqSE0hKVIpISM4JCIwayczXnBlYFMhIzk3JCQiMC8yWDM5IXAiKSEjOSQiMDF3RTZfYEElISM5NyQkIjAvMlgzOSFwIikhIzkkIjBEVXFdJTM5UyEjOTcmNyQkIjA2X2BBLzJYKSEjOSQiMF5rPCJ5T3ZUISM5NyQkIi8nZioqSE0hKVIpISM4JCIwayczXnBlYFMhIzk3JCQiMC8yWDM5IXAiKSEjOSQiMDF3RTZfYEElISM5NyQkIjA2X2BBLzJYKSEjOSQiMDF3RTZfYEElISM5NyY3JCQiMDZfYEEvMlgpISM5JCIwXms8InlPdlQhIzk3JCQiMDhRRUQhSG4lKSEjOSQiMGE2QWY3SEAlISM5NyQkIjA2X2BBLzJYKSEjOSQiMDF3RTZfYEElISM5NyQkIjA2X2BBLzJYKSEjOSQiMDF3RTZfYEElISM5NyY3JCQiMDZfYEEvMlgpISM5JCIwKSl5a3VkSFwmISM5NyQkIjA2X2BBLzJYKSEjOSQiMCkpeWt1ZEhcJiEjOTckJCIwPSg+bVZSSygpISM5JCIwMlgzOSFwIkcmISM5NyQkIjA2X2BBLzJYKSEjOSQiMDJYMzkhcCJHJiEjOTcmNyQkIjA2X2BBLzJYKSEjOSQiMCkpeWt1ZEhcJiEjOTckJCIwNl9gQS8yWCkhIzkkIjApKXlrdWRIXCYhIzk3JCQiMD0oPm1WUksoKSEjOSQiMDJYMzkhcCJHJiEjOTckJCIwPSg+bVZSSygpISM5JCIwKSl5a3VkSFwmISM5NyY3JCQiMDZfYEEvMlgpISM5JCIwbzdATkRVcSYhIzk3JCQiMDZfYEEvMlgpISM5JCIwbzdATkRVcSYhIzk3JCQiMD0oPm1WUksoKSEjOSQiMCkpeWt1ZEhcJiEjOTckJCIwNl9gQS8yWCkhIzkkIjApKXlrdWRIXCYhIzk3JjckJCIwNl9gQS8yWCkhIzkkIjBvN0BORFVxJiEjOTckJCIwNl9gQS8yWCkhIzkkIjBvN0BORFVxJiEjOTckJCIwPSg+bVZSSygpISM5JCIwKSl5a3VkSFwmISM5NyQkIjA9KD5tVlJLKCkhIzkkIjBvN0BORFVxJiEjOTcmNyQkIjA2X2BBLzJYKSEjOSQiMFtZeCZIXDpmISM5NyQkIjA2X2BBLzJYKSEjOSQiMFtZeCZIXDpmISM5NyQkIjA9KD5tVlJLKCkhIzkkIjBvN0BORFVxJiEjOTckJCIwNl9gQS8yWCkhIzkkIjBvN0BORFVxJiEjOTcmNyQkIjA2X2BBLzJYKSEjOSQiMFtZeCZIXDpmISM5NyQkIjA2X2BBLzJYKSEjOSQiMFtZeCZIXDpmISM5NyQkIjA9KD5tVlJLKCkhIzkkIjBvN0BORFVxJiEjOTckJCIwPSg+bVZSSygpISM5JCIwW1l4JkhcOmYhIzk3JjckJCIwNl9gQS8yWCkhIzkkIjBHIVFqMHdFaCEjOTckJCIwNl9gQS8yWCkhIzkkIjBHIVFqMHdFaCEjOTckJCIwPSg+bVZSSygpISM5JCIwW1l4JkhcOmYhIzk3JCQiMDZfYEEvMlgpISM5JCIwW1l4JkhcOmYhIzk3JjckJCIwNl9gQS8yWCkhIzkkIjBHIVFqMHdFaCEjOTckJCIwNl9gQS8yWCkhIzkkIjBHIVFqMHdFaCEjOTckJCIwPSg+bVZSSygpISM5JCIwW1l4JkhcOmYhIzk3JCQiMD0oPm1WUksoKSEjOSQiMEchUWowd0VoISM5NyY3JCQiMDZfYEEvMlgpISM5JCIwNDkhcCJHIVFqISM5NyQkIjA2X2BBLzJYKSEjOSQiMDQ5IXAiRyFRaiEjOTckJCIwPSg+bVZSSygpISM5JCIwRyFRajB3RWghIzk3JCQiMDZfYEEvMlgpISM5JCIwRyFRajB3RWghIzk3JjckJCIwNl9gQS8yWCkhIzkkIjA0OSFwIkchUWohIzk3JCQiMDZfYEEvMlgpISM5JCIwNDkhcCJHIVFqISM5NyQkIjA9KD5tVlJLKCkhIzkkIjBHIVFqMHdFaCEjOTckJCIwPSg+bVZSSygpISM5JCIwNDkhcCJHIVFqISM5NyY3JCQiMDZfYEEvMlgpISM5JCIwKnlrdWRIXGwhIzk3JCQiMDZfYEEvMlgpISM5JCIwKnlrdWRIXGwhIzk3JCQiMD0oPm1WUksoKSEjOSQiMDQ5IXAiRyFRaiEjOTckJCIwNl9gQS8yWCkhIzkkIjA0OSFwIkchUWohIzk3JjckJCIwNl9gQS8yWCkhIzkkIjAqeWt1ZEhcbCEjOTckJCIwNl9gQS8yWCkhIzkkIjAqeWt1ZEhcbCEjOTckJCIwPSg+bVZSSygpISM5JCIwNDkhcCJHIVFqISM5NyQkIjA9KD5tVlJLKCkhIzkkIjAqeWt1ZEhcbCEjOTcmNyQkIjA2X2BBLzJYKSEjOSQiMHAiRyFRajB3JyEjOTckJCIwNl9gQS8yWCkhIzkkIjBwIkchUWowdychIzk3JCQiMD0oPm1WUksoKSEjOSQiMCp5a3VkSFxsISM5NyQkIjA2X2BBLzJYKSEjOSQiMCp5a3VkSFxsISM5NyY3JCQiMDZfYEEvMlgpISM5JCIwcCJHIVFqMHcnISM5NyQkIjA2X2BBLzJYKSEjOSQiMHAiRyFRajB3JyEjOTckJCIwPSg+bVZSSygpISM5JCIwKnlrdWRIXGwhIzk3JCQiMD0oPm1WUksoKSEjOSQiMHAiRyFRajB3JyEjOTcmNyQkIjA2X2BBLzJYKSEjOSQiL2IiZik0JD0ocCEjODckJCIwNl9gQS8yWCkhIzkkIi9iImYpNCQ9KHAhIzg3JCQiMD0oPm1WUksoKSEjOSQiMHAiRyFRajB3JyEjOTckJCIwNl9gQS8yWCkhIzkkIjBwIkchUWowdychIzk3JjckJCIwNl9gQS8yWCkhIzkkIjBWJDRnO2NEeSEjOTckJCIwRDhScHhoTikhIzkkIjBeJTM5IXAiRyEpISM5NyQkIjAvMlgzOSFwIikhIzkkIjBeJTM5IXAiRyEpISM5NyQkIjA2X2BBLzJYKSEjOSQiMHJdJTM5IXAieSEjOTcmNyQkIjA5NzotN1dYKSEjOSQiMHJdJTM5IXAieSEjOTckJCIwNl9gQS8yWCkhIzkkIjBWJDRnO2NEeSEjOTckJCIwNl9gQS8yWCkhIzkkIjByXSUzOSFwInkhIzk3JCQiMDZfYEEvMlgpISM5JCIwcl0lMzkhcCJ5ISM5NyY3JCQiMDk3Oi03V1gpISM5JCIwcl0lMzkhcCJ5ISM5NyQkIjB4Vm9VZGNYKSEjOSQiMCc+TDJsPTh5ISM5NyQkIjA2X2BBLzJYKSEjOSQiMHJdJTM5IXAieSEjOTckJCIwNl9gQS8yWCkhIzkkIjByXSUzOSFwInkhIzk3JjckJCIvWydSXFk7WikhIzgkIjAxd0U2X2BBJSEjOTckJCIwOFFFRCFIbiUpISM5JCIwYTZBZjdIQCUhIzk3JCQiMDZfYEEvMlgpISM5JCIwMXdFNl9gQSUhIzk3JCQiMDZfYEEvMlgpISM5JCIwMXdFNl9gQSUhIzk3JjckJCIvWydSXFk7WikhIzgkIjAxd0U2X2BBJSEjOTckJCIwSjAxJXB3SSYpISM5JCIwJypwPW9zbFAlISM5NyQkIjA2X2BBLzJYKSEjOSQiMCcpNCQ9KD5tViUhIzk3JCQiMDZfYEEvMlgpISM5JCIwMXdFNl9gQSUhIzk3JjckJCIvMCkzaygpXGApISM4JCIwInAiRyFRajB3ISM5NyQkIjB4Vm9VZGNYKSEjOSQiMCc+TDJsPTh5ISM5NyQkIjA2X2BBLzJYKSEjOSQiMHJdJTM5IXAieSEjOTckJCIwNl9gQS8yWCkhIzkkIjAicCJHIVFqMHchIzk3JjckJCIvMCkzaygpXGApISM4JCIwInAiRyFRajB3ISM5NyQkIjBUZ0UnSHNlJikhIzkkIjBvTilcKD5ZXyghIzk3JCQiMDZfYEEvMlgpISM5JCIwInAiRyFRajB3ISM5NyQkIjA2X2BBLzJYKSEjOSQiMCJwIkchUWowdyEjOTcmNyQkIjA9U11bKFtcJikhIzkkIjAnKTQkPSg+bVYlISM5NyQkIjBKMDElcHdJJikhIzkkIjAnKnA9b3NsUCUhIzk3JCQiMDZfYEEvMlgpISM5JCIwJyk0JD0oPm1WJSEjOTckJCIwNl9gQS8yWCkhIzkkIjAnKTQkPSg+bVYlISM5NyY3JCQiMD1TXVsoW1wmKSEjOSQiMCcpNCQ9KD5tViUhIzk3JCQiMHJTbGUhcCdlKSEjOSQiMEBfSWIoKmVhJSEjOTckJCIwNl9gQS8yWCkhIzkkIjBtVlJLKCl5ayUhIzk3JCQiMDZfYEEvMlgpISM5JCIwJyk0JD0oPm1WJSEjOTcmNyQkIjAqUSopZjNcLScpISM5JCIvSj0oPm1WUighIzg3JCQiLyNHdkwlb1AnKSEjOCQiMC5eSTZKVEQoISM5NyQkIjA2X2BBLzJYKSEjOSQiL0o9KD5tVlIoISM4NyQkIjA2X2BBLzJYKSEjOSQiL0o9KD5tVlIoISM4NyY3JCQiMCpRKilmM1wtJykhIzkkIi9KPSg+bVZSKCEjODckJCIwVGdFJ0hzZSYpISM5JCIwb04pXCg+WV8oISM5NyQkIjA2X2BBLzJYKSEjOSQiMCJwIkchUWowdyEjOTckJCIwNl9gQS8yWCkhIzkkIi9KPSg+bVZSKCEjODcmNyQkIjBkIj5NWWE5JykhIzkkIjBtVlJLKCl5ayUhIzk3JCQiMHJTbGUhcCdlKSEjOSQiMEBfSWIoKmVhJSEjOTckJCIwNl9gQS8yWCkhIzkkIjBtVlJLKCl5ayUhIzk3JCQiMDZfYEEvMlgpISM5JCIwbVZSSygpeWslISM5NyY3JCQiMGQiPk1ZYTknKSEjOSQiMG1WUksoKXlrJSEjOTckJCIwIik+NCg9aE4nKSEjOSQiMHAsYT51L3MlISM5NyQkIjA2X2BBLzJYKSEjOSQiMFp4JkhcOmZbISM5NyQkIjA2X2BBLzJYKSEjOSQiMG1WUksoKXlrJSEjOTcmNyQkIjB1XkFxXiNlJykhIzkkIi8kXDpmKTQkPSghIzg3JCQiLyNHdkwlb1AnKSEjOCQiMC5eSTZKVEQoISM5NyQkIjA2X2BBLzJYKSEjOSQiL0o9KD5tVlIoISM4NyQkIjA2X2BBLzJYKSEjOSQiLyRcOmYpNCQ9KCEjODcmNyQkIjB1XkFxXiNlJykhIzkkIi8kXDpmKTQkPSghIzg3JCQiMHhZKVxXKG9wKSEjOSQiLyR5SiM0WikqcCEjODckJCIwNl9gQS8yWCkhIzkkIi8kXDpmKTQkPSghIzg3JCQiMDZfYEEvMlgpISM5JCIvJFw6Zik0JD0oISM4NyY3JCQiMCRRLHlLNG8nKSEjOSQiMFp4JkhcOmZbISM5NyQkIjAiKT40KD1oTicpISM5JCIwcCxhPnUvcyUhIzk3JCQiMDZfYEEvMlgpISM5JCIwWngmSFw6ZlshIzk3JCQiMDZfYEEvMlgpISM5JCIwWngmSFw6ZlshIzk3JjckJCIwJFEseUs0bycpISM5JCIwWngmSFw6ZlshIzk3JCQiMCllaiUzOHpuKSEjOSQiMFdbMiplLCtcISM5NyQkIjA2X2BBLzJYKSEjOSQiMEY2X2BBLzImISM5NyQkIjA2X2BBLzJYKSEjOSQiMFp4JkhcOmZbISM5NyY3JCQiMCg9ZipmVUxxKSEjOSQiL2IiZik0JD0ocCEjODckJCIweFkpXFcob3ApISM5JCIvJHlKIzRaKSpwISM4NyQkIjA2X2BBLzJYKSEjOSQiLyRcOmYpNCQ9KCEjODckJCIwNl9gQS8yWCkhIzkkIi9iImYpNCQ9KHAhIzg3JjckJCIwLyp6QChlNnIpISM5JCIwRjZfYEEvMiYhIzk3JCQiMCllaiUzOHpuKSEjOSQiMFdbMiplLCtcISM5NyQkIjA2X2BBLzJYKSEjOSQiMEY2X2BBLzImISM5NyQkIjA2X2BBLzJYKSEjOSQiMEY2X2BBLzImISM5NyY3JCQiMC8qekAoZTZyKSEjOSQiMEY2X2BBLzImISM5NyQkIjAyPEMpZiJRcikhIzkkIjBOWUlLY1YzJiEjOTckJCIwNl9gQS8yWCkhIzkkIjAyWDM5IXAiRyYhIzk3JCQiMDZfYEEvMlgpISM5JCIwRjZfYEEvMiYhIzk3JjckJCIwPSg+bVZSSygpISM5JCIwNlhGW1lPPyYhIzk3JCQiMDI8QylmIlFyKSEjOSQiME5ZSUtjVjMmISM5NyQkIjA2X2BBLzJYKSEjOSQiMDJYMzkhcCJHJiEjOTckJCIwPSg+bVZSSygpISM5JCIwMlgzOSFwIkcmISM5NyY3JCQiMD0oPm1WUksoKSEjOSQiMDZYRltZTz8mISM5NyQkIjAneTsjekNRdSkhIzkkIjAxbjhLPEpGJiEjOTckJCIwPSg+bVZSSygpISM5JCIwMlgzOSFwIkcmISM5NyQkIjA9KD5tVlJLKCkhIzkkIjAyWDM5IXAiRyYhIzk3JjckJCIwPSg+bVZSSygpISM5JCIwQHNkMG0mKXonISM5NyQkIjAoPWYqZlVMcSkhIzkkIi9iImYpNCQ9KHAhIzg3JCQiMDZfYEEvMlgpISM5JCIvYiJmKTQkPShwISM4NyQkIjA9KD5tVlJLKCkhIzkkIjBwIkchUWowdychIzk3JjckJCIwbCVbKT44KVEoKSEjOSQiMHAiRyFRajB3JyEjOTckJCIwPSg+bVZSSygpISM5JCIwQHNkMG0mKXonISM5NyQkIjA9KD5tVlJLKCkhIzkkIjBwIkchUWowdychIzk3JCQiMD0oPm1WUksoKSEjOSQiMHAiRyFRajB3JyEjOTcmNyQkIjBsJVspPjgpUSgpISM5JCIwcCJHIVFqMHcnISM5NyQkIjBkO3hibCRSKCkhIzkkIjA6VW0pXExibiEjOTckJCIwPSg+bVZSSygpISM5JCIwcCJHIVFqMHcnISM5NyQkIjA9KD5tVlJLKCkhIzkkIjBwIkchUWowdychIzk3JjckJCIvdmdCMiVcdSkhIzgkIjAyWDM5IXAiRyYhIzk3JCQiMCd5OyN6Q1F1KSEjOSQiMDFuOEs8SkYmISM5NyQkIjA9KD5tVlJLKCkhIzkkIjAyWDM5IXAiRyYhIzk3JCQiMD0oPm1WUksoKSEjOSQiMDJYMzkhcCJHJiEjOTcmNyQkIjBeMk9zU1x1KSEjOSQiMDJYMzkhcCJHJiEjOTckJCIwYUQpRyoqXG4oKSEjOSQiL3dddSZHbVkmISM4NyQkIjA9KD5tVlJLKCkhIzkkIjApKXlrdWRIXCYhIzk3JCQiMD0oPm1WUksoKSEjOSQiMDJYMzkhcCJHJiEjOTcmNyQkIjA0KW9VbXZsKCkhIzkkIjAqeWt1ZEhcbCEjOTckJCIwZDt4YmwkUigpISM5JCIwOlVtKVxMYm4hIzk3JCQiMD0oPm1WUksoKSEjOSQiMHAiRyFRajB3JyEjOTckJCIwPSg+bVZSSygpISM5JCIwKnlrdWRIXGwhIzk3JjckJCIwNClvVW12bCgpISM5JCIwKnlrdWRIXGwhIzk3JCQiMF5kbShIa24oKSEjOSQiMGstb0pmR18nISM5NyQkIjA9KD5tVlJLKCkhIzkkIjAqeWt1ZEhcbCEjOTckJCIwPSg+bVZSSygpISM5JCIwKnlrdWRIXGwhIzk3JjckJCIwQlZsKmYwcSgpISM5JCIwKSl5a3VkSFwmISM5NyQkIjBhRClHKipcbigpISM5JCIvd111JkdtWSYhIzg3JCQiMD0oPm1WUksoKSEjOSQiMCkpeWt1ZEhcJiEjOTckJCIwPSg+bVZSSygpISM5JCIwKSl5a3VkSFwmISM5NyY3JCQiMEJWbCpmMHEoKSEjOSQiMCkpeWt1ZEhcJiEjOTckJCIwJDRIP3EiUXkpISM5JCIwUFU6T2VjbSYhIzk3JCQiMD0oPm1WUksoKSEjOSQiMG83QE5EVXEmISM5NyQkIjA9KD5tVlJLKCkhIzkkIjApKXlrdWRIXCYhIzk3JjckJCIwUjZORkdQeSkhIzkkIjA0OSFwIkchUWohIzk3JCQiMF5kbShIa24oKSEjOSQiMGstb0pmR18nISM5NyQkIjA9KD5tVlJLKCkhIzkkIjAqeWt1ZEhcbCEjOTckJCIwPSg+bVZSSygpISM5JCIwNDkhcCJHIVFqISM5NyY3JCQiMFI2TkZHUHkpISM5JCIwNDkhcCJHIVFqISM5NyQkIjA7bSo+VT8meSkhIzkkIjBOKG95MlUpSCchIzk3JCQiMD0oPm1WUksoKSEjOSQiMDQ5IXAiRyFRaiEjOTckJCIwPSg+bVZSSygpISM5JCIwNDkhcCJHIVFqISM5NyY3JCQiMGFXT094aXkpISM5JCIwbzdATkRVcSYhIzk3JCQiL2ZCRC9gI3opISM4JCIwV25NIjRScWUhIzk3JCQiMD0oPm1WUksoKSEjOSQiMFtZeCZIXDpmISM5NyQkIjA9KD5tVlJLKCkhIzkkIjBvN0BORFVxJiEjOTcmNyQkIjBhV09PeGl5KSEjOSQiMG83QE5EVXEmISM5NyQkIjAkNEg/cSJReSkhIzkkIjBQVTpPZWNtJiEjOTckJCIwPSg+bVZSSygpISM5JCIwbzdATkRVcSYhIzk3JCQiMD0oPm1WUksoKSEjOSQiMG83QE5EVXEmISM5NyY3JCQiMGplJ0hGMCR6KSEjOSQiMEchUWowd0VoISM5NyQkIjA7bSo+VT8meSkhIzkkIjBOKG95MlUpSCchIzk3JCQiMD0oPm1WUksoKSEjOSQiMDQ5IXAiRyFRaiEjOTckJCIwPSg+bVZSSygpISM5JCIwRyFRajB3RWghIzk3JjckJCIwamUnSEYwJHopISM5JCIwRyFRajB3RWghIzk3JCQiMHM3KXpuPyR6KSEjOSQiMGpvSkReNjMnISM5NyQkIjA9KD5tVlJLKCkhIzkkIjBHIVFqMHdFaCEjOTckJCIwPSg+bVZSSygpISM5JCIwRyFRajB3RWghIzk3JjckJCIwc3JYUSgqUXopISM5JCIwW1l4JkhcOmYhIzk3JCQiL2ZCRC9gI3opISM4JCIwV25NIjRScWUhIzk3JCQiMD0oPm1WUksoKSEjOSQiMFtZeCZIXDpmISM5NyQkIjA9KD5tVlJLKCkhIzkkIjBbWXgmSFw6ZiEjOTcmNyQkIjBzclhRKCpReikhIzkkIjBbWXgmSFw6ZiEjOTckJCIwczcpem4/JHopISM5JCIwam9KRF42MychIzk3JCQiMD0oPm1WUksoKSEjOSQiMEchUWowd0VoISM5NyQkIjA9KD5tVlJLKCkhIzkkIjBbWXgmSFw6ZiEjOS0lJkNPTE9SRzYmJSRSR0JHJCIobm1tJyEiKCQiKU1MTEwhIikkIihubW0nISIoLSUmU1RZTEVHNiMlLFBBVENITk9HUklERy0lKVBPTFlHT05TRzZoXW43JjckJCIwPiJcYDR4NFchIzkkIjBbWXgmSFw6ZiEjOTckJCIvUUhoKSlvOFchIzgkIjA9JEcnUlNVeCYhIzk3JCQiMDhATkRVcV0lISM5JCIwbzdATkRVcSYhIzk3JCQiMDhATkRVcV0lISM5JCIwW1l4JkhcOmYhIzk3JjckJCIwPiJcYDR4NFchIzkkIjBbWXgmSFw6ZiEjOTckJCIwZlJSO1EqNFchIzkkIjBrS1wtQCQpKWYhIzk3JCQiMDhATkRVcV0lISM5JCIwW1l4JkhcOmYhIzk3JCQiMDhATkRVcV0lISM5JCIwW1l4JkhcOmYhIzk3JjckJCIwd3MmKTNtLlQlISM5JCIwRyFRajB3RWghIzk3JCQiMGZSUjtRKjRXISM5JCIwa0tcLUAkKSlmISM5NyQkIjA4QE5EVXFdJSEjOSQiMFtZeCZIXDpmISM5NyQkIjA4QE5EVXFdJSEjOSQiMEchUWowd0VoISM5NyY3JCQiMHdzJikzbS5UJSEjOSQiMEchUWowd0VoISM5NyQkIjAsKikpPSFlQFQlISM5JCIwUGEkUlAjej4nISM5NyQkIjA4QE5EVXFdJSEjOSQiMEchUWowd0VoISM5NyQkIjA4QE5EVXFdJSEjOSQiMEchUWowd0VoISM5NyY3JCQiMGI7NiUqUl5UJSEjOSQiMG83QE5EVXEmISM5NyQkIi9RSGgpKW84VyEjOCQiMD0kRydSU1V4JiEjOTckJCIwOEBORFVxXSUhIzkkIjBvN0BORFVxJiEjOTckJCIwOEBORFVxXSUhIzkkIjBvN0BORFVxJiEjOTcmNyQkIjBiOzYlKlJeVCUhIzkkIjBvN0BORFVxJiEjOTckJCIwZVkraElRVSUhIzkkIjB6JTN6a09iYiEjOTckJCIwOEBORFVxXSUhIzkkIjApKXlrdWRIXCYhIzk3JCQiMDhATkRVcV0lISM5JCIwbzdATkRVcSYhIzk3JjckJCIwdWNOK09wVCUhIzkkIjA0OSFwIkchUWohIzk3JCQiMCwqKSk9IWVAVCUhIzkkIjBQYSRSUCN6PichIzk3JCQiMDhATkRVcV0lISM5JCIwRyFRajB3RWghIzk3JCQiMDhATkRVcV0lISM5JCIwNDkhcCJHIVFqISM5NyY3JCQiMHVjTitPcFQlISM5JCIwNDkhcCJHIVFqISM5NyQkIjBEaVdtaStVJSEjOSQiMEMzMydHRS5rISM5NyQkIjA4QE5EVXFdJSEjOSQiMDQ5IXAiRyFRaiEjOTckJCIwOEBORFVxXSUhIzkkIjA0OSFwIkchUWohIzk3JjckJCIuWnpNcGxVJSEjNyQiMCkpeWt1ZEhcJiEjOTckJCIwZVkraElRVSUhIzkkIjB6JTN6a09iYiEjOTckJCIwOEBORFVxXSUhIzkkIjApKXlrdWRIXCYhIzk3JCQiMDhATkRVcV0lISM5JCIwKSl5a3VkSFwmISM5NyY3JCQiLlp6TXBsVSUhIzckIjApKXlrdWRIXCYhIzk3JCQiMClmT0dXJDRXJSEjOSQiMFY2KDQ1RkpgISM5NyQkIjA4QE5EVXFdJSEjOSQiMDJYMzkhcCJHJiEjOTckJCIwOEBORFVxXSUhIzkkIjApKXlrdWRIXCYhIzk3JjckJCIwVkshRycpZkhXISM5JCIwKnlrdWRIXGwhIzk3JCQiMEN0ZzMhXExXISM5JCIwIlFCKypmV2cnISM5NyQkIjA4QE5EVXFdJSEjOSQiMCp5a3VkSFxsISM5NyQkIjA4QE5EVXFdJSEjOSQiMCp5a3VkSFxsISM5NyY3JCQiMFZLIUcnKWZIVyEjOSQiMCp5a3VkSFxsISM5NyQkIjBEaVdtaStVJSEjOSQiMEMzMydHRS5rISM5NyQkIjA4QE5EVXFdJSEjOSQiMDQ5IXAiRyFRaiEjOTckJCIwOEBORFVxXSUhIzkkIjAqeWt1ZEhcbCEjOTcmNyQkIjBcIlszYEVXVyEjOSQiMDJYMzkhcCJHJiEjOTckJCIwKWZPR1ckNFclISM5JCIwVjYoNDVGSmAhIzk3JCQiMDhATkRVcV0lISM5JCIwMlgzOSFwIkcmISM5NyQkIjA4QE5EVXFdJSEjOSQiMDJYMzkhcCJHJiEjOTcmNyQkIjBcIlszYEVXVyEjOSQiMDJYMzkhcCJHJiEjOTckJCIwKHB1PEt1bFchIzkkIjAqPS83b1IsXiEjOTckJCIwOEBORFVxXSUhIzkkIjBGNl9gQS8yJiEjOTckJCIwOEBORFVxXSUhIzkkIjAyWDM5IXAiRyYhIzk3JjckJCIwJipmISpwI2VbVyEjOSQiMHAiRyFRajB3JyEjOTckJCIwQ3RnMyFcTFchIzkkIjAiUUIrKmZXZychIzk3JCQiMDhATkRVcV0lISM5JCIwKnlrdWRIXGwhIzk3JCQiMDhATkRVcV0lISM5JCIwcCJHIVFqMHcnISM5NyY3JCQiMCYqZiEqcCNlW1chIzkkIjBwIkchUWowdychIzk3JCQiMFZdcEUmUl9XISM5JCIwczQtaVs6IW8hIzk3JCQiMDhATkRVcV0lISM5JCIwcCJHIVFqMHcnISM5NyQkIjA4QE5EVXFdJSEjOSQiMHAiRyFRajB3JyEjOTcmNyQkIi5DUCtdJm9XISM3JCIwRjZfYEEvMiYhIzk3JCQiMFQ7UHoqPipcJSEjOSQiLkpXeE9dJ1shIzc3JCQiMDhATkRVcV0lISM5JCIwWngmSFw6ZlshIzk3JCQiMDhATkRVcV0lISM5JCIwRjZfYEEvMiYhIzk3JjckJCIuQ1ArXSZvVyEjNyQiMEY2X2BBLzImISM5NyQkIjAocHU8S3VsVyEjOSQiMCo9LzdvUixeISM5NyQkIjA4QE5EVXFdJSEjOSQiMEY2X2BBLzImISM5NyQkIjA4QE5EVXFdJSEjOSQiMEY2X2BBLzImISM5NyY3JCQiMD52N21NVVolISM5JCIvYiJmKTQkPShwISM4NyQkIjBWXXBFJlJfVyEjOSQiMHM0LWlbOiFvISM5NyQkIjA4QE5EVXFdJSEjOSQiMHAiRyFRajB3JyEjOTckJCIwOEBORFVxXSUhIzkkIi9iImYpNCQ9KHAhIzg3JjckJCIwPnY3bU1VWiUhIzkkIi9iImYpNCQ9KHAhIzg3JCQiMClHKltMWm9aJSEjOSQiMG8nKVs8eFcqcCEjOTckJCIwOEBORFVxXSUhIzkkIi9iImYpNCQ9KHAhIzg3JCQiMDhATkRVcV0lISM5JCIvYiJmKTQkPShwISM4NyY3JCQiMGkkPmM5KCkqXCUhIzkkIjBaeCZIXDpmWyEjOTckJCIwVDtQeio+KlwlISM5JCIuSld4T10nWyEjNzckJCIwOEBORFVxXSUhIzkkIjBaeCZIXDpmWyEjOTckJCIwOEBORFVxXSUhIzkkIjBaeCZIXDpmWyEjOTcmNyQkIjBbM1NBSHFdJSEjOSQiLyRcOmYpNCQ9KCEjODckJCIwKUcqW0xab1olISM5JCIwbycpWzx4VypwISM5NyQkIjA4QE5EVXFdJSEjOSQiL2IiZik0JD0ocCEjODckJCIwOEBORFVxXSUhIzkkIi8kXDpmKTQkPSghIzg3JjckJCIwWzNTQUhxXSUhIzkkIi8kXDpmKTQkPSghIzg3JCQiMCI0dFUvLjJYISM5JCIwJz5rXHU1JD0oISM5NyQkIjA4QE5EVXFdJSEjOSQiLyRcOmYpNCQ9KCEjODckJCIwOEBORFVxXSUhIzkkIi8kXDpmKTQkPSghIzg3JjckJCIwOEBORFVxXSUhIzkkIjBXKEdlIkgiPlshIzk3JCQiMGkkPmM5KCkqXCUhIzkkIjBaeCZIXDpmWyEjOTckJCIwOEBORFVxXSUhIzkkIjBaeCZIXDpmWyEjOTckJCIwOEBORFVxXSUhIzkkIjBaeCZIXDpmWyEjOTcmNyQkIjA4QE5EVXFdJSEjOSQiMFp4JkhcOmZbISM5NyQkIjA4QE5EVXFdJSEjOSQiMFp4JkhcOmZbISM5NyQkIi9pTyVSSygpeSUhIzgkIjBtVlJLKCl5ayUhIzk3JCQiL2lPJVJLKCl5JSEjOCQiMFp4JkhcOmZbISM5NyY3JCQiMDhATkRVcV0lISM5JCIwRjZfYEEvMiYhIzk3JCQiMDhATkRVcV0lISM5JCIwRjZfYEEvMiYhIzk3JCQiL2lPJVJLKCl5JSEjOCQiMFp4JkhcOmZbISM5NyQkIjA4QE5EVXFdJSEjOSQiMFp4JkhcOmZbISM5NyY3JCQiMDhATkRVcV0lISM5JCIwRjZfYEEvMiYhIzk3JCQiMDhATkRVcV0lISM5JCIwRjZfYEEvMiYhIzk3JCQiL2lPJVJLKCl5JSEjOCQiMFp4JkhcOmZbISM5NyQkIi9pTyVSSygpeSUhIzgkIjBGNl9gQS8yJiEjOTcmNyQkIjA4QE5EVXFdJSEjOSQiMDJYMzkhcCJHJiEjOTckJCIwOEBORFVxXSUhIzkkIjAyWDM5IXAiRyYhIzk3JCQiL2lPJVJLKCl5JSEjOCQiMEY2X2BBLzImISM5NyQkIjA4QE5EVXFdJSEjOSQiMEY2X2BBLzImISM5NyY3JCQiMDhATkRVcV0lISM5JCIwMlgzOSFwIkcmISM5NyQkIjA4QE5EVXFdJSEjOSQiMDJYMzkhcCJHJiEjOTckJCIvaU8lUksoKXklISM4JCIwRjZfYEEvMiYhIzk3JCQiL2lPJVJLKCl5JSEjOCQiMDJYMzkhcCJHJiEjOTcmNyQkIjA4QE5EVXFdJSEjOSQiMCkpeWt1ZEhcJiEjOTckJCIwOEBORFVxXSUhIzkkIjApKXlrdWRIXCYhIzk3JCQiL2lPJVJLKCl5JSEjOCQiMDJYMzkhcCJHJiEjOTckJCIwOEBORFVxXSUhIzkkIjAyWDM5IXAiRyYhIzk3JjckJCIwOEBORFVxXSUhIzkkIjApKXlrdWRIXCYhIzk3JCQiMDhATkRVcV0lISM5JCIwKSl5a3VkSFwmISM5NyQkIi9pTyVSSygpeSUhIzgkIjAyWDM5IXAiRyYhIzk3JCQiL2lPJVJLKCl5JSEjOCQiMCkpeWt1ZEhcJiEjOTcmNyQkIjA4QE5EVXFdJSEjOSQiMG83QE5EVXEmISM5NyQkIjA4QE5EVXFdJSEjOSQiMG83QE5EVXEmISM5NyQkIi9pTyVSSygpeSUhIzgkIjApKXlrdWRIXCYhIzk3JCQiMDhATkRVcV0lISM5JCIwKSl5a3VkSFwmISM5NyY3JCQiMDhATkRVcV0lISM5JCIwbzdATkRVcSYhIzk3JCQiMDhATkRVcV0lISM5JCIwbzdATkRVcSYhIzk3JCQiL2lPJVJLKCl5JSEjOCQiMCkpeWt1ZEhcJiEjOTckJCIvaU8lUksoKXklISM4JCIwbzdATkRVcSYhIzk3JjckJCIwOEBORFVxXSUhIzkkIjBbWXgmSFw6ZiEjOTckJCIwOEBORFVxXSUhIzkkIjBbWXgmSFw6ZiEjOTckJCIvaU8lUksoKXklISM4JCIwbzdATkRVcSYhIzk3JCQiMDhATkRVcV0lISM5JCIwbzdATkRVcSYhIzk3JjckJCIwOEBORFVxXSUhIzkkIjBbWXgmSFw6ZiEjOTckJCIwOEBORFVxXSUhIzkkIjBbWXgmSFw6ZiEjOTckJCIvaU8lUksoKXklISM4JCIwbzdATkRVcSYhIzk3JCQiL2lPJVJLKCl5JSEjOCQiMFtZeCZIXDpmISM5NyY3JCQiMDhATkRVcV0lISM5JCIwRyFRajB3RWghIzk3JCQiMDhATkRVcV0lISM5JCIwRyFRajB3RWghIzk3JCQiL2lPJVJLKCl5JSEjOCQiMFtZeCZIXDpmISM5NyQkIjA4QE5EVXFdJSEjOSQiMFtZeCZIXDpmISM5NyY3JCQiMDhATkRVcV0lISM5JCIwRyFRajB3RWghIzk3JCQiMDhATkRVcV0lISM5JCIwRyFRajB3RWghIzk3JCQiL2lPJVJLKCl5JSEjOCQiMFtZeCZIXDpmISM5NyQkIi9pTyVSSygpeSUhIzgkIjBHIVFqMHdFaCEjOTcmNyQkIjA4QE5EVXFdJSEjOSQiMDQ5IXAiRyFRaiEjOTckJCIwOEBORFVxXSUhIzkkIjA0OSFwIkchUWohIzk3JCQiL2lPJVJLKCl5JSEjOCQiMEchUWowd0VoISM5NyQkIjA4QE5EVXFdJSEjOSQiMEchUWowd0VoISM5NyY3JCQiMDhATkRVcV0lISM5JCIwNDkhcCJHIVFqISM5NyQkIjA4QE5EVXFdJSEjOSQiMDQ5IXAiRyFRaiEjOTckJCIvaU8lUksoKXklISM4JCIwRyFRajB3RWghIzk3JCQiL2lPJVJLKCl5JSEjOCQiMDQ5IXAiRyFRaiEjOTcmNyQkIjA4QE5EVXFdJSEjOSQiMCp5a3VkSFxsISM5NyQkIjA4QE5EVXFdJSEjOSQiMCp5a3VkSFxsISM5NyQkIi9pTyVSSygpeSUhIzgkIjA0OSFwIkchUWohIzk3JCQiMDhATkRVcV0lISM5JCIwNDkhcCJHIVFqISM5NyY3JCQiMDhATkRVcV0lISM5JCIwKnlrdWRIXGwhIzk3JCQiMDhATkRVcV0lISM5JCIwKnlrdWRIXGwhIzk3JCQiL2lPJVJLKCl5JSEjOCQiMDQ5IXAiRyFRaiEjOTckJCIvaU8lUksoKXklISM4JCIwKnlrdWRIXGwhIzk3JjckJCIwOEBORFVxXSUhIzkkIjBwIkchUWowdychIzk3JCQiMDhATkRVcV0lISM5JCIwcCJHIVFqMHcnISM5NyQkIi9pTyVSSygpeSUhIzgkIjAqeWt1ZEhcbCEjOTckJCIwOEBORFVxXSUhIzkkIjAqeWt1ZEhcbCEjOTcmNyQkIjA4QE5EVXFdJSEjOSQiMHAiRyFRajB3JyEjOTckJCIwOEBORFVxXSUhIzkkIjBwIkchUWowdychIzk3JCQiL2lPJVJLKCl5JSEjOCQiMCp5a3VkSFxsISM5NyQkIi9pTyVSSygpeSUhIzgkIjBwIkchUWowdychIzk3JjckJCIwOEBORFVxXSUhIzkkIi9iImYpNCQ9KHAhIzg3JCQiMDhATkRVcV0lISM5JCIvYiJmKTQkPShwISM4NyQkIi9pTyVSSygpeSUhIzgkIjBwIkchUWowdychIzk3JCQiMDhATkRVcV0lISM5JCIwcCJHIVFqMHcnISM5NyY3JCQiMDhATkRVcV0lISM5JCIvYiJmKTQkPShwISM4NyQkIjA4QE5EVXFdJSEjOSQiL2IiZik0JD0ocCEjODckJCIvaU8lUksoKXklISM4JCIwcCJHIVFqMHcnISM5NyQkIi9pTyVSSygpeSUhIzgkIi9iImYpNCQ9KHAhIzg3JjckJCIwOEBORFVxXSUhIzkkIi8kXDpmKTQkPSghIzg3JCQiMDhATkRVcV0lISM5JCIvJFw6Zik0JD0oISM4NyQkIi9pTyVSSygpeSUhIzgkIi9iImYpNCQ9KHAhIzg3JCQiMDhATkRVcV0lISM5JCIvYiJmKTQkPShwISM4NyY3JCQiMDhATkRVcV0lISM5JCIvJFw6Zik0JD0oISM4NyQkIjA4QE5EVXFdJSEjOSQiLyRcOmYpNCQ9KCEjODckJCIvaU8lUksoKXklISM4JCIvYiJmKTQkPShwISM4NyQkIi9pTyVSSygpeSUhIzgkIi8kXDpmKTQkPSghIzg3JjckJCIwOEBORFVxXSUhIzkkIjBMYWsoKm9KPSghIzk3JCQiMCI0dFUvLjJYISM5JCIwJz5rXHU1JD0oISM5NyQkIjA4QE5EVXFdJSEjOSQiLyRcOmYpNCQ9KCEjODckJCIwOEBORFVxXSUhIzkkIi8kXDpmKTQkPSghIzg3JjckJCIwOEBORFVxXSUhIzkkIjBMYWsoKm9KPSghIzk3JCQiMDk1R1JZbWAlISM5JCIwTTtGNGpAUCghIzk3JCQiL2lPJVJLKCl5JSEjOCQiLyRcOmYpNCQ9KCEjODckJCIwOEBORFVxXSUhIzkkIi8kXDpmKTQkPSghIzg3JjckJCIwV1AmUSNIUmAlISM5JCIwbVZSSygpeWslISM5NyQkIjA4QE5EVXFdJSEjOSQiMFcoR2UiSCI+WyEjOTckJCIwOEBORFVxXSUhIzkkIjBaeCZIXDpmWyEjOTckJCIvaU8lUksoKXklISM4JCIwbVZSSygpeWslISM5NyY3JCQiMFdQJlEjSFJgJSEjOSQiMG1WUksoKXlrJSEjOTckJCIwIypHQTJZJlJYISM5JCIwI0ciKmYlNE5pJSEjOTckJCIvaU8lUksoKXklISM4JCIwJyk0JD0oPm1WJSEjOTckJCIvaU8lUksoKXklISM4JCIwbVZSSygpeWslISM5NyY3JCQiMGEsKj10TVRYISM5JCIvSj0oPm1WUighIzg3JCQiMDk1R1JZbWAlISM5JCIwTTtGNGpAUCghIzk3JCQiL2lPJVJLKCl5JSEjOCQiLyRcOmYpNCQ9KCEjODckJCIvaU8lUksoKXklISM4JCIvSj0oPm1WUighIzg3JjckJCIwYSwqPXRNVFghIzkkIi9KPSg+bVZSKCEjODckJCIwTFRuP0c1ZCUhIzkkIjB3LHpMV3diKCEjOTckJCIvaU8lUksoKXklISM4JCIvSj0oPm1WUighIzg3JCQiL2lPJVJLKCl5JSEjOCQiL0o9KD5tVlIoISM4NyY3JCQiMCopeTRVbVJkJSEjOSQiMCcpNCQ9KD5tViUhIzk3JCQiMCMqR0EyWSZSWCEjOSQiMCNHIipmJTROaSUhIzk3JCQiL2lPJVJLKCl5JSEjOCQiMCcpNCQ9KD5tViUhIzk3JCQiL2lPJVJLKCl5JSEjOCQiMCcpNCQ9KD5tViUhIzk3JjckJCIwKil5NFVtUmQlISM5JCIwJyk0JD0oPm1WJSEjOTckJCIwLCpSXkRUIWYlISM5JCIwWCxcKj40dVYhIzk3JCQiL2lPJVJLKCl5JSEjOCQiMDF3RTZfYEElISM5NyQkIi9pTyVSSygpeSUhIzgkIjAnKTQkPSg+bVYlISM5NyY3JCQiMDk9MyYpKilHZSUhIzkkIjAicCJHIVFqMHchIzk3JCQiMExUbj9HNWQlISM5JCIwdyx6TFd3YighIzk3JCQiL2lPJVJLKCl5JSEjOCQiL0o9KD5tVlIoISM4NyQkIi9pTyVSSygpeSUhIzgkIjAicCJHIVFqMHchIzk3JjckJCIwOT0zJikqKUdlJSEjOSQiMCJwIkchUWowdyEjOTckJCIwcFAiKipmXzVZISM5JCIwSFEjKmYpR1J4ISM5NyQkIi9pTyVSSygpeSUhIzgkIjAicCJHIVFqMHchIzk3JCQiL2lPJVJLKCl5JSEjOCQiMCJwIkchUWowdyEjOTcmNyQkIjAoeXd5NCg9aSUhIzkkIjAxd0U2X2BBJSEjOTckJCIwLCpSXkRUIWYlISM5JCIwWCxcKj40dVYhIzk3JCQiL2lPJVJLKCl5JSEjOCQiMDF3RTZfYEElISM5NyQkIi9pTyVSSygpeSUhIzgkIjAxd0U2X2BBJSEjOTcmNyQkIjAoeXd5NCg9aSUhIzkkIjAxd0U2X2BBJSEjOTckJCIvPVAicGRYbCUhIzgkIjAwKUdNYnI5VCEjOTckJCIvaU8lUksoKXklISM4JCIwRFVxXSUzOVMhIzk3JCQiL2lPJVJLKCl5JSEjOCQiMDF3RTZfYEElISM5NyY3JCQiMDtMOU14Q2olISM5JCIwcl0lMzkhcCJ5ISM5NyQkIjBwUCIqKmZfNVkhIzkkIjBIUSMqZilHUnghIzk3JCQiL2lPJVJLKCl5JSEjOCQiMCJwIkchUWowdyEjOTckJCIvaU8lUksoKXklISM4JCIwcl0lMzkhcCJ5ISM5NyY3JCQiMDtMOU14Q2olISM5JCIwcl0lMzkhcCJ5ISM5NyQkIjB2YG5ULmNsJSEjOSQiMDBnOzlbbiJ6ISM5NyQkIi9pTyVSSygpeSUhIzgkIjByXSUzOSFwInkhIzk3JCQiL2lPJVJLKCl5JSEjOCQiMHJdJTM5IXAieSEjOTcmNyQkIi9OeG9zZ3lZISM4JCIwRFVxXSUzOVMhIzk3JCQiLz1QInBkWGwlISM4JCIwMClHTWJyOVQhIzk3JCQiL2lPJVJLKCl5JSEjOCQiMERVcV0lMzlTISM5NyQkIi9pTyVSSygpeSUhIzgkIjBEVXFdJTM5UyEjOTcmNyQkIi9OeG9zZ3lZISM4JCIwRFVxXSUzOVMhIzk3JCQiMGQwKUd2XU1aISM5JCIwIyp5MGImW1ZRISM5NyQkIi9pTyVSSygpeSUhIzgkIjBYMzkhcCJHIVEhIzk3JCQiL2lPJVJLKCl5JSEjOCQiMERVcV0lMzlTISM5NyY3JCQiMEgzP284NnAlISM5JCIwXiUzOSFwIkchKSEjOTckJCIwdmBuVC5jbCUhIzkkIjAwZzs5W24ieiEjOTckJCIvaU8lUksoKXklISM4JCIwcl0lMzkhcCJ5ISM5NyQkIi9pTyVSSygpeSUhIzgkIjBeJTM5IXAiRyEpISM5NyY3JCQiMEgzP284NnAlISM5JCIwXiUzOSFwIkchKSEjOTckJCIwQyFwW04mb3ElISM5JCIwW1QkWyJ5JiozKSEjOTckJCIvaU8lUksoKXklISM4JCIwXiUzOSFwIkchKSEjOTckJCIvaU8lUksoKXklISM4JCIwXiUzOSFwIkchKSEjOTcmNyQkIi9LYzY5TlhaISM4JCIwWDM5IXAiRyFRISM5NyQkIjBkMClHdl1NWiEjOSQiMCMqeTBiJltWUSEjOTckJCIvaU8lUksoKXklISM4JCIwWDM5IXAiRyFRISM5NyQkIi9pTyVSSygpeSUhIzgkIjBYMzkhcCJHIVEhIzk3JjckJCIwKXl4Lz4tZ1ohIzkkIjBKPSg+bVZSIykhIzk3JCQiMEMhcFtOJm9xJSEjOSQiMFtUJFsieSYqMykhIzk3JCQiL2lPJVJLKCl5JSEjOCQiMF4lMzkhcCJHISkhIzk3JCQiL2lPJVJLKCl5JSEjOCQiMEo9KD5tVlIjKSEjOTcmNyQkIjApeXgvPi1nWiEjOSQiMEo9KD5tVlIjKSEjOTckJCIwJylRKW90LGxaISM5JCIwI1EnKSkpR0FkIykhIzk3JCQiL2lPJVJLKCl5JSEjOCQiMEo9KD5tVlIjKSEjOTckJCIvaU8lUksoKXklISM4JCIwSj0oPm1WUiMpISM5NyY3JCQiL2lPJVJLKCl5JSEjOCQiMEh5J3BpQCNvJCEjOTckJCIvS2M2OU5YWiEjOCQiMFgzOSFwIkchUSEjOTckJCIvaU8lUksoKXklISM4JCIwWDM5IXAiRyFRISM5NyQkIi9pTyVSSygpeSUhIzgkIjBYMzkhcCJHIVEhIzk3JjckJCIvaU8lUksoKXklISM4JCIwWDM5IXAiRyFRISM5NyQkIi9pTyVSSygpeSUhIzgkIjBYMzkhcCJHIVEhIzk3JCQiMEY2X2BBLzImISM5JCIwbHVkSFw6ZiQhIzk3JCQiMEY2X2BBLzImISM5JCIwWDM5IXAiRyFRISM5NyY3JCQiL2lPJVJLKCl5JSEjOCQiMERVcV0lMzlTISM5NyQkIi9pTyVSSygpeSUhIzgkIjBEVXFdJTM5UyEjOTckJCIwRjZfYEEvMiYhIzkkIjBYMzkhcCJHIVEhIzk3JCQiL2lPJVJLKCl5JSEjOCQiMFgzOSFwIkchUSEjOTcmNyQkIi9pTyVSSygpeSUhIzgkIjBEVXFdJTM5UyEjOTckJCIvaU8lUksoKXklISM4JCIwRFVxXSUzOVMhIzk3JCQiMEY2X2BBLzImISM5JCIwWDM5IXAiRyFRISM5NyQkIjBGNl9gQS8yJiEjOSQiMERVcV0lMzlTISM5NyY3JCQiL2lPJVJLKCl5JSEjOCQiMDF3RTZfYEElISM5NyQkIi9pTyVSSygpeSUhIzgkIjAxd0U2X2BBJSEjOTckJCIwRjZfYEEvMiYhIzkkIjBEVXFdJTM5UyEjOTckJCIvaU8lUksoKXklISM4JCIwRFVxXSUzOVMhIzk3JjckJCIvaU8lUksoKXklISM4JCIwMXdFNl9gQSUhIzk3JCQiL2lPJVJLKCl5JSEjOCQiMDF3RTZfYEElISM5NyQkIjBGNl9gQS8yJiEjOSQiMERVcV0lMzlTISM5NyQkIjBGNl9gQS8yJiEjOSQiMDF3RTZfYEElISM5NyY3JCQiL2lPJVJLKCl5JSEjOCQiMCcpNCQ9KD5tViUhIzk3JCQiL2lPJVJLKCl5JSEjOCQiMCcpNCQ9KD5tViUhIzk3JCQiMEY2X2BBLzImISM5JCIwMXdFNl9gQSUhIzk3JCQiL2lPJVJLKCl5JSEjOCQiMDF3RTZfYEElISM5NyY3JCQiL2lPJVJLKCl5JSEjOCQiMCcpNCQ9KD5tViUhIzk3JCQiL2lPJVJLKCl5JSEjOCQiMCcpNCQ9KD5tViUhIzk3JCQiMEY2X2BBLzImISM5JCIwMXdFNl9gQSUhIzk3JCQiMEY2X2BBLzImISM5JCIwJyk0JD0oPm1WJSEjOTcmNyQkIi9pTyVSSygpeSUhIzgkIjBtVlJLKCl5ayUhIzk3JCQiL2lPJVJLKCl5JSEjOCQiMG1WUksoKXlrJSEjOTckJCIwRjZfYEEvMiYhIzkkIjAnKTQkPSg+bVYlISM5NyQkIi9pTyVSSygpeSUhIzgkIjAnKTQkPSg+bVYlISM5NyY3JCQiL2lPJVJLKCl5JSEjOCQiMG1WUksoKXlrJSEjOTckJCIvaU8lUksoKXklISM4JCIwbVZSSygpeWslISM5NyQkIjBGNl9gQS8yJiEjOSQiMCcpNCQ9KD5tViUhIzk3JCQiMEY2X2BBLzImISM5JCIwbVZSSygpeWslISM5NyY3JCQiL2lPJVJLKCl5JSEjOCQiMFp4JkhcOmZbISM5NyQkIi9pTyVSSygpeSUhIzgkIjBaeCZIXDpmWyEjOTckJCIwRjZfYEEvMiYhIzkkIjBtVlJLKCl5ayUhIzk3JCQiL2lPJVJLKCl5JSEjOCQiMG1WUksoKXlrJSEjOTcmNyQkIi9pTyVSSygpeSUhIzgkIjBaeCZIXDpmWyEjOTckJCIvaU8lUksoKXklISM4JCIwWngmSFw6ZlshIzk3JCQiMEY2X2BBLzImISM5JCIwbVZSSygpeWslISM5NyQkIjBGNl9gQS8yJiEjOSQiMFp4JkhcOmZbISM5NyY3JCQiL2lPJVJLKCl5JSEjOCQiMEY2X2BBLzImISM5NyQkIi9pTyVSSygpeSUhIzgkIjBGNl9gQS8yJiEjOTckJCIwRjZfYEEvMiYhIzkkIjBaeCZIXDpmWyEjOTckJCIvaU8lUksoKXklISM4JCIwWngmSFw6ZlshIzk3JjckJCIvaU8lUksoKXklISM4JCIwRjZfYEEvMiYhIzk3JCQiL2lPJVJLKCl5JSEjOCQiMEY2X2BBLzImISM5NyQkIjBGNl9gQS8yJiEjOSQiMFp4JkhcOmZbISM5NyQkIjBGNl9gQS8yJiEjOSQiMEY2X2BBLzImISM5NyY3JCQiL2lPJVJLKCl5JSEjOCQiMDJYMzkhcCJHJiEjOTckJCIvaU8lUksoKXklISM4JCIwMlgzOSFwIkcmISM5NyQkIjBGNl9gQS8yJiEjOSQiMEY2X2BBLzImISM5NyQkIi9pTyVSSygpeSUhIzgkIjBGNl9gQS8yJiEjOTcmNyQkIi9pTyVSSygpeSUhIzgkIjAyWDM5IXAiRyYhIzk3JCQiL2lPJVJLKCl5JSEjOCQiMDJYMzkhcCJHJiEjOTckJCIwRjZfYEEvMiYhIzkkIjBGNl9gQS8yJiEjOTckJCIwRjZfYEEvMiYhIzkkIjAyWDM5IXAiRyYhIzk3JjckJCIvaU8lUksoKXklISM4JCIwKSl5a3VkSFwmISM5NyQkIi9pTyVSSygpeSUhIzgkIjApKXlrdWRIXCYhIzk3JCQiMEY2X2BBLzImISM5JCIwMlgzOSFwIkcmISM5NyQkIi9pTyVSSygpeSUhIzgkIjAyWDM5IXAiRyYhIzk3JjckJCIvaU8lUksoKXklISM4JCIwKSl5a3VkSFwmISM5NyQkIi9pTyVSSygpeSUhIzgkIjApKXlrdWRIXCYhIzk3JCQiMEY2X2BBLzImISM5JCIwMlgzOSFwIkcmISM5NyQkIjBGNl9gQS8yJiEjOSQiMCkpeWt1ZEhcJiEjOTcmNyQkIi9pTyVSSygpeSUhIzgkIjBvN0BORFVxJiEjOTckJCIvaU8lUksoKXklISM4JCIwbzdATkRVcSYhIzk3JCQiMEY2X2BBLzImISM5JCIwKSl5a3VkSFwmISM5NyQkIi9pTyVSSygpeSUhIzgkIjApKXlrdWRIXCYhIzk3JjckJCIvaU8lUksoKXklISM4JCIwbzdATkRVcSYhIzk3JCQiL2lPJVJLKCl5JSEjOCQiMG83QE5EVXEmISM5NyQkIjBGNl9gQS8yJiEjOSQiMCkpeWt1ZEhcJiEjOTckJCIwRjZfYEEvMiYhIzkkIjBvN0BORFVxJiEjOTcmNyQkIi9pTyVSSygpeSUhIzgkIjBbWXgmSFw6ZiEjOTckJCIvaU8lUksoKXklISM4JCIwW1l4JkhcOmYhIzk3JCQiMEY2X2BBLzImISM5JCIwbzdATkRVcSYhIzk3JCQiL2lPJVJLKCl5JSEjOCQiMG83QE5EVXEmISM5NyY3JCQiL2lPJVJLKCl5JSEjOCQiMFtZeCZIXDpmISM5NyQkIi9pTyVSSygpeSUhIzgkIjBbWXgmSFw6ZiEjOTckJCIwRjZfYEEvMiYhIzkkIjBvN0BORFVxJiEjOTckJCIwRjZfYEEvMiYhIzkkIjBbWXgmSFw6ZiEjOTcmNyQkIi9pTyVSSygpeSUhIzgkIjBHIVFqMHdFaCEjOTckJCIvaU8lUksoKXklISM4JCIwRyFRajB3RWghIzk3JCQiMEY2X2BBLzImISM5JCIwW1l4JkhcOmYhIzk3JCQiL2lPJVJLKCl5JSEjOCQiMFtZeCZIXDpmISM5NyY3JCQiL2lPJVJLKCl5JSEjOCQiMEchUWowd0VoISM5NyQkIi9pTyVSSygpeSUhIzgkIjBHIVFqMHdFaCEjOTckJCIwRjZfYEEvMiYhIzkkIjBbWXgmSFw6ZiEjOTckJCIwRjZfYEEvMiYhIzkkIjBHIVFqMHdFaCEjOTcmNyQkIi9pTyVSSygpeSUhIzgkIjA0OSFwIkchUWohIzk3JCQiL2lPJVJLKCl5JSEjOCQiMDQ5IXAiRyFRaiEjOTckJCIwRjZfYEEvMiYhIzkkIjBHIVFqMHdFaCEjOTckJCIvaU8lUksoKXklISM4JCIwRyFRajB3RWghIzk3JjckJCIvaU8lUksoKXklISM4JCIwNDkhcCJHIVFqISM5NyQkIi9pTyVSSygpeSUhIzgkIjA0OSFwIkchUWohIzk3JCQiMEY2X2BBLzImISM5JCIwRyFRajB3RWghIzk3JCQiMEY2X2BBLzImISM5JCIwNDkhcCJHIVFqISM5NyY3JCQiL2lPJVJLKCl5JSEjOCQiMCp5a3VkSFxsISM5NyQkIi9pTyVSSygpeSUhIzgkIjAqeWt1ZEhcbCEjOTckJCIwRjZfYEEvMiYhIzkkIjA0OSFwIkchUWohIzk3JCQiL2lPJVJLKCl5JSEjOCQiMDQ5IXAiRyFRaiEjOTcmNyQkIi9pTyVSSygpeSUhIzgkIjAqeWt1ZEhcbCEjOTckJCIvaU8lUksoKXklISM4JCIwKnlrdWRIXGwhIzk3JCQiMEY2X2BBLzImISM5JCIwNDkhcCJHIVFqISM5NyQkIjBGNl9gQS8yJiEjOSQiMCp5a3VkSFxsISM5NyY3JCQiL2lPJVJLKCl5JSEjOCQiMHAiRyFRajB3JyEjOTckJCIvaU8lUksoKXklISM4JCIwcCJHIVFqMHcnISM5NyQkIjBGNl9gQS8yJiEjOSQiMCp5a3VkSFxsISM5NyQkIi9pTyVSSygpeSUhIzgkIjAqeWt1ZEhcbCEjOTcmNyQkIi9pTyVSSygpeSUhIzgkIjBwIkchUWowdychIzk3JCQiL2lPJVJLKCl5JSEjOCQiMHAiRyFRajB3JyEjOTckJCIwRjZfYEEvMiYhIzkkIjAqeWt1ZEhcbCEjOTckJCIwRjZfYEEvMiYhIzkkIjBwIkchUWowdychIzk3JjckJCIvaU8lUksoKXklISM4JCIvYiJmKTQkPShwISM4NyQkIi9pTyVSSygpeSUhIzgkIi9iImYpNCQ9KHAhIzg3JCQiMEY2X2BBLzImISM5JCIwcCJHIVFqMHcnISM5NyQkIi9pTyVSSygpeSUhIzgkIjBwIkchUWowdychIzk3JjckJCIvaU8lUksoKXklISM4JCIvYiJmKTQkPShwISM4NyQkIi9pTyVSSygpeSUhIzgkIi9iImYpNCQ9KHAhIzg3JCQiMEY2X2BBLzImISM5JCIwcCJHIVFqMHcnISM5NyQkIjBGNl9gQS8yJiEjOSQiL2IiZik0JD0ocCEjODcmNyQkIi9pTyVSSygpeSUhIzgkIi8kXDpmKTQkPSghIzg3JCQiL2lPJVJLKCl5JSEjOCQiLyRcOmYpNCQ9KCEjODckJCIwRjZfYEEvMiYhIzkkIi9iImYpNCQ9KHAhIzg3JCQiL2lPJVJLKCl5JSEjOCQiL2IiZik0JD0ocCEjODcmNyQkIi9pTyVSSygpeSUhIzgkIi8kXDpmKTQkPSghIzg3JCQiL2lPJVJLKCl5JSEjOCQiLyRcOmYpNCQ9KCEjODckJCIwRjZfYEEvMiYhIzkkIi9iImYpNCQ9KHAhIzg3JCQiMEY2X2BBLzImISM5JCIvJFw6Zik0JD0oISM4NyY3JCQiL2lPJVJLKCl5JSEjOCQiL0o9KD5tVlIoISM4NyQkIi9pTyVSSygpeSUhIzgkIi9KPSg+bVZSKCEjODckJCIwRjZfYEEvMiYhIzkkIi8kXDpmKTQkPSghIzg3JCQiL2lPJVJLKCl5JSEjOCQiLyRcOmYpNCQ9KCEjODcmNyQkIi9pTyVSSygpeSUhIzgkIi9KPSg+bVZSKCEjODckJCIvaU8lUksoKXklISM4JCIvSj0oPm1WUighIzg3JCQiMEY2X2BBLzImISM5JCIvJFw6Zik0JD0oISM4NyQkIjBGNl9gQS8yJiEjOSQiL0o9KD5tVlIoISM4NyY3JCQiL2lPJVJLKCl5JSEjOCQiMCJwIkchUWowdyEjOTckJCIvaU8lUksoKXklISM4JCIwInAiRyFRajB3ISM5NyQkIjBGNl9gQS8yJiEjOSQiL0o9KD5tVlIoISM4NyQkIi9pTyVSSygpeSUhIzgkIi9KPSg+bVZSKCEjODcmNyQkIi9pTyVSSygpeSUhIzgkIjAicCJHIVFqMHchIzk3JCQiL2lPJVJLKCl5JSEjOCQiMCJwIkchUWowdyEjOTckJCIwRjZfYEEvMiYhIzkkIi9KPSg+bVZSKCEjODckJCIwRjZfYEEvMiYhIzkkIjAicCJHIVFqMHchIzk3JjckJCIvaU8lUksoKXklISM4JCIwcl0lMzkhcCJ5ISM5NyQkIi9pTyVSSygpeSUhIzgkIjByXSUzOSFwInkhIzk3JCQiMEY2X2BBLzImISM5JCIwInAiRyFRajB3ISM5NyQkIi9pTyVSSygpeSUhIzgkIjAicCJHIVFqMHchIzk3JjckJCIvaU8lUksoKXklISM4JCIwcl0lMzkhcCJ5ISM5NyQkIi9pTyVSSygpeSUhIzgkIjByXSUzOSFwInkhIzk3JCQiMEY2X2BBLzImISM5JCIwInAiRyFRajB3ISM5NyQkIjBGNl9gQS8yJiEjOSQiMHJdJTM5IXAieSEjOTcmNyQkIi9pTyVSSygpeSUhIzgkIjBeJTM5IXAiRyEpISM5NyQkIi9pTyVSSygpeSUhIzgkIjBeJTM5IXAiRyEpISM5NyQkIjBGNl9gQS8yJiEjOSQiMHJdJTM5IXAieSEjOTckJCIvaU8lUksoKXklISM4JCIwcl0lMzkhcCJ5ISM5NyY3JCQiL2lPJVJLKCl5JSEjOCQiMF4lMzkhcCJHISkhIzk3JCQiL2lPJVJLKCl5JSEjOCQiMF4lMzkhcCJHISkhIzk3JCQiMEY2X2BBLzImISM5JCIwcl0lMzkhcCJ5ISM5NyQkIjBGNl9gQS8yJiEjOSQiMF4lMzkhcCJHISkhIzk3JjckJCIvaU8lUksoKXklISM4JCIwSj0oPm1WUiMpISM5NyQkIi9pTyVSSygpeSUhIzgkIjBKPSg+bVZSIykhIzk3JCQiMEY2X2BBLzImISM5JCIwXiUzOSFwIkchKSEjOTckJCIvaU8lUksoKXklISM4JCIwXiUzOSFwIkchKSEjOTcmNyQkIi9pTyVSSygpeSUhIzgkIjBKPSg+bVZSIykhIzk3JCQiL2lPJVJLKCl5JSEjOCQiMEo9KD5tVlIjKSEjOTckJCIwRjZfYEEvMiYhIzkkIjBeJTM5IXAiRyEpISM5NyQkIjBGNl9gQS8yJiEjOSQiMEo9KD5tVlIjKSEjOTcmNyQkIi9pTyVSSygpeSUhIzgkIi9NTSR6Z3lKKSEjODckJCIwJylRKW90LGxaISM5JCIwI1EnKSkpR0FkIykhIzk3JCQiL2lPJVJLKCl5JSEjOCQiMEo9KD5tVlIjKSEjOTckJCIvaU8lUksoKXklISM4JCIwSj0oPm1WUiMpISM5NyY3JCQiL2lPJVJLKCl5JSEjOCQiL01NJHpneUopISM4NyQkIjAzYGcqR1JCWyEjOSQiMCZwM1wpM1pVKSEjOTckJCIwRjZfYEEvMiYhIzkkIjBKPSg+bVZSIykhIzk3JCQiL2lPJVJLKCl5JSEjOCQiMEo9KD5tVlIjKSEjOTcmNyQkIjAuX2txbiY+WyEjOSQiMGx1ZEhcOmYkISM5NyQkIi9pTyVSSygpeSUhIzgkIjBIeSdwaUAjbyQhIzk3JCQiL2lPJVJLKCl5JSEjOCQiMFgzOSFwIkchUSEjOTckJCIwRjZfYEEvMiYhIzkkIjBsdWRIXDpmJCEjOTcmNyQkIjAuX2txbiY+WyEjOSQiMGx1ZEhcOmYkISM5NyQkIjBwR0I/ZVkkWyEjOSQiMHktKVJcNWROISM5NyQkIjBGNl9gQS8yJiEjOSQiMCYzOSFwIkchUSQhIzk3JCQiMEY2X2BBLzImISM5JCIwbHVkSFw6ZiQhIzk3JjckJCIwPSpSUyRvWiRbISM5JCIwN19gQS8yWCkhIzk3JCQiMDNgZypHUkJbISM5JCIwJnAzXCkzWlUpISM5NyQkIjBGNl9gQS8yJiEjOSQiMEo9KD5tVlIjKSEjOTckJCIwRjZfYEEvMiYhIzkkIjA3X2BBLzJYKSEjOTcmNyQkIjA9KlJTJG9aJFshIzkkIjA3X2BBLzJYKSEjOTckJCIuJD4iKjQwJSlbISM3JCIwI2VPJClHWyFmKSEjOTckJCIwRjZfYEEvMiYhIzkkIjA3X2BBLzJYKSEjOTckJCIwRjZfYEEvMiYhIzkkIjA3X2BBLzJYKSEjOTcmNyQkIjBGW2F1NDAhXCEjOSQiMCYzOSFwIkchUSQhIzk3JCQiMHBHQj9lWSRbISM5JCIweS0pUlw1ZE4hIzk3JCQiMEY2X2BBLzImISM5JCIwJjM5IXAiRyFRJCEjOTckJCIwRjZfYEEvMiYhIzkkIjAmMzkhcCJHIVEkISM5NyY3JCQiMEZbYXU0MCFcISM5JCIwJjM5IXAiRyFRJCEjOTckJCIwUllzPnI/J1whIzkkIi8yKXpleC1EJCEjODckJCIwRjZfYEEvMiYhIzkkIjAvMlgzOSFwSiEjOTckJCIwRjZfYEEvMiYhIzkkIjAmMzkhcCJHIVEkISM5NyY3JCQiMCJwYyJIYiM9XCEjOSQiMCNmKTQkPSg+bSkhIzk3JCQiLiQ+Iio0MCUpWyEjNyQiMCNlTyQpR1shZikhIzk3JCQiMEY2X2BBLzImISM5JCIwN19gQS8yWCkhIzk3JCQiMEY2X2BBLzImISM5JCIwI2YpNCQ9KD5tKSEjOTcmNyQkIjAicGMiSGIjPVwhIzkkIjAjZik0JD0oPm0pISM5NyQkIjA2WC5iWD8mXCEjOSQiMGFOJ3BYdl0oKSEjOTckJCIwRjZfYEEvMiYhIzkkIjAjZik0JD0oPm0pISM5NyQkIjBGNl9gQS8yJiEjOSQiMCNmKTQkPSg+bSkhIzk3JjckJCIvOzNWcShcKlwhIzgkIjAvMlgzOSFwSiEjOTckJCIwUllzPnI/J1whIzkkIi8yKXpleC1EJCEjODckJCIwRjZfYEEvMiYhIzkkIjAvMlgzOSFwSiEjOTckJCIwRjZfYEEvMiYhIzkkIjAvMlgzOSFwSiEjOTcmNyQkIjBgOGAmUW86XSEjOSQiMHM+bVZSSygpKSEjOTckJCIwbT5jMT8mR10hIzkkIjBVOCkpR21ZISopISM5NyQkIjBGNl9gQS8yJiEjOSQiMHM+bVZSSygpKSEjOTckJCIwRjZfYEEvMiYhIzkkIjBzPm1WUksoKSkhIzk3JjckJCIwYDhgJlFvOl0hIzkkIjBzPm1WUksoKSkhIzk3JCQiMDZYLmJYPyZcISM5JCIwYU4ncFh2XSgpISM5NyQkIjBGNl9gQS8yJiEjOSQiMCNmKTQkPSg+bSkhIzk3JCQiMEY2X2BBLzImISM5JCIwcz5tVlJLKCkpISM5NyY3JCQiMEY2X2BBLzImISM5JCIwemNFUDwyLSQhIzk3JCQiLzszVnEoXCpcISM4JCIwLzJYMzkhcEohIzk3JCQiMEY2X2BBLzImISM5JCIwLzJYMzkhcEohIzk3JCQiMEY2X2BBLzImISM5JCIwLzJYMzkhcEohIzk3JjckJCIwRjZfYEEvMiYhIzkkIjAvMlgzOSFwSiEjOTckJCIwRjZfYEEvMiYhIzkkIjAvMlgzOSFwSiEjOTckJCIwTWNnbjdATiYhIzkkIjBDdCl5a3VkSCEjOTckJCIwTWNnbjdATiYhIzkkIjAvMlgzOSFwSiEjOTcmNyQkIjBGNl9gQS8yJiEjOSQiMCYzOSFwIkchUSQhIzk3JCQiMEY2X2BBLzImISM5JCIwJjM5IXAiRyFRJCEjOTckJCIwTWNnbjdATiYhIzkkIjAvMlgzOSFwSiEjOTckJCIwRjZfYEEvMiYhIzkkIjAvMlgzOSFwSiEjOTcmNyQkIjBGNl9gQS8yJiEjOSQiMCYzOSFwIkchUSQhIzk3JCQiMEY2X2BBLzImISM5JCIwJjM5IXAiRyFRJCEjOTckJCIwTWNnbjdATiYhIzkkIjAvMlgzOSFwSiEjOTckJCIwTWNnbjdATiYhIzkkIjAmMzkhcCJHIVEkISM5NyY3JCQiMEY2X2BBLzImISM5JCIwbHVkSFw6ZiQhIzk3JCQiMEY2X2BBLzImISM5JCIwbHVkSFw6ZiQhIzk3JCQiME1jZ243QE4mISM5JCIwJjM5IXAiRyFRJCEjOTckJCIwRjZfYEEvMiYhIzkkIjAmMzkhcCJHIVEkISM5NyY3JCQiMEY2X2BBLzImISM5JCIwbHVkSFw6ZiQhIzk3JCQiMEY2X2BBLzImISM5JCIwbHVkSFw6ZiQhIzk3JCQiME1jZ243QE4mISM5JCIwJjM5IXAiRyFRJCEjOTckJCIwTWNnbjdATiYhIzkkIjBsdWRIXDpmJCEjOTcmNyQkIjBGNl9gQS8yJiEjOSQiMFgzOSFwIkchUSEjOTckJCIwRjZfYEEvMiYhIzkkIjBYMzkhcCJHIVEhIzk3JCQiME1jZ243QE4mISM5JCIwbHVkSFw6ZiQhIzk3JCQiMEY2X2BBLzImISM5JCIwbHVkSFw6ZiQhIzk3JjckJCIwRjZfYEEvMiYhIzkkIjBYMzkhcCJHIVEhIzk3JCQiMEY2X2BBLzImISM5JCIwWDM5IXAiRyFRISM5NyQkIjBNY2duN0BOJiEjOSQiMGx1ZEhcOmYkISM5NyQkIjBNY2duN0BOJiEjOSQiMFgzOSFwIkchUSEjOTcmNyQkIjBGNl9gQS8yJiEjOSQiMERVcV0lMzlTISM5NyQkIjBGNl9gQS8yJiEjOSQiMERVcV0lMzlTISM5NyQkIjBNY2duN0BOJiEjOSQiMFgzOSFwIkchUSEjOTckJCIwRjZfYEEvMiYhIzkkIjBYMzkhcCJHIVEhIzk3JjckJCIwRjZfYEEvMiYhIzkkIjBEVXFdJTM5UyEjOTckJCIwRjZfYEEvMiYhIzkkIjBEVXFdJTM5UyEjOTckJCIwTWNnbjdATiYhIzkkIjBYMzkhcCJHIVEhIzk3JCQiME1jZ243QE4mISM5JCIwRFVxXSUzOVMhIzk3JjckJCIwRjZfYEEvMiYhIzkkIjAxd0U2X2BBJSEjOTckJCIwRjZfYEEvMiYhIzkkIjAxd0U2X2BBJSEjOTckJCIwTWNnbjdATiYhIzkkIjBEVXFdJTM5UyEjOTckJCIwRjZfYEEvMiYhIzkkIjBEVXFdJTM5UyEjOTcmNyQkIjBGNl9gQS8yJiEjOSQiMDF3RTZfYEElISM5NyQkIjBGNl9gQS8yJiEjOSQiMDF3RTZfYEElISM5NyQkIjBNY2duN0BOJiEjOSQiMERVcV0lMzlTISM5NyQkIjBNY2duN0BOJiEjOSQiMDF3RTZfYEElISM5NyY3JCQiMEY2X2BBLzImISM5JCIwJyk0JD0oPm1WJSEjOTckJCIwRjZfYEEvMiYhIzkkIjAnKTQkPSg+bVYlISM5NyQkIjBNY2duN0BOJiEjOSQiMDF3RTZfYEElISM5NyQkIjBGNl9gQS8yJiEjOSQiMDF3RTZfYEElISM5NyY3JCQiMEY2X2BBLzImISM5JCIwJyk0JD0oPm1WJSEjOTckJCIwRjZfYEEvMiYhIzkkIjAnKTQkPSg+bVYlISM5NyQkIjBNY2duN0BOJiEjOSQiMDF3RTZfYEElISM5NyQkIjBNY2duN0BOJiEjOSQiMCcpNCQ9KD5tViUhIzk3JjckJCIwRjZfYEEvMiYhIzkkIjBtVlJLKCl5ayUhIzk3JCQiMEY2X2BBLzImISM5JCIwbVZSSygpeWslISM5NyQkIjBNY2duN0BOJiEjOSQiMCcpNCQ9KD5tViUhIzk3JCQiMEY2X2BBLzImISM5JCIwJyk0JD0oPm1WJSEjOTcmNyQkIjBGNl9gQS8yJiEjOSQiMG1WUksoKXlrJSEjOTckJCIwRjZfYEEvMiYhIzkkIjBtVlJLKCl5ayUhIzk3JCQiME1jZ243QE4mISM5JCIwJyk0JD0oPm1WJSEjOTckJCIwTWNnbjdATiYhIzkkIjBtVlJLKCl5ayUhIzk3JjckJCIwRjZfYEEvMiYhIzkkIjBaeCZIXDpmWyEjOTckJCIwRjZfYEEvMiYhIzkkIjBaeCZIXDpmWyEjOTckJCIwTWNnbjdATiYhIzkkIjBtVlJLKCl5ayUhIzk3JCQiMEY2X2BBLzImISM5JCIwbVZSSygpeWslISM5NyY3JCQiMEY2X2BBLzImISM5JCIwRjZfYEEvMiYhIzk3JCQiMEY2X2BBLzImISM5JCIwWngmSFw6ZlshIzk3JCQiMEwrMkVtPEwmISM5JCIwWngmSFw6ZlshIzk3JCQiMCJvZVMiZSdHYCEjOSQiMGh6NiRldXdbISM5NyY3JCQiMEY2X2BBLzImISM5JCIwRjZfYEEvMiYhIzk3JCQiMEY2X2BBLzImISM5JCIwRjZfYEEvMiYhIzk3JCQiMC50VVYqKnpHJiEjOSQiMEY2X2BBLzImISM5NyQkIjAib2VTImUnR2AhIzkkIjBoejYkZXV3WyEjOTcmNyQkIjBGNl9gQS8yJiEjOSQiMDJYMzkhcCJHJiEjOTckJCIwRjZfYEEvMiYhIzkkIjBGNl9gQS8yJiEjOTckJCIwLnRVVioqekcmISM5JCIwRjZfYEEvMiYhIzk3JCQiLU9OXlkhRyYhIzYkIjBfTDI+ZVQ3JiEjOTcmNyQkIjBGNl9gQS8yJiEjOSQiMDJYMzkhcCJHJiEjOTckJCIwRjZfYEEvMiYhIzkkIjAyWDM5IXAiRyYhIzk3JCQiMF9nV1BsU0QmISM5JCIwMlgzOSFwIkcmISM5NyQkIi1PTl5ZIUcmISM2JCIwX0wyPmVUNyYhIzk3JjckJCIwRjZfYEEvMiYhIzkkIjApKXlrdWRIXCYhIzk3JCQiMEY2X2BBLzImISM5JCIwMlgzOSFwIkcmISM5NyQkIjBfZ1dQbFNEJiEjOSQiMDJYMzkhcCJHJiEjOTckJCIwKXlsel54WF8hIzkkIjAiUjlqS1doYCEjOTcmNyQkIjBGNl9gQS8yJiEjOSQiMCkpeWt1ZEhcJiEjOTckJCIwRjZfYEEvMiYhIzkkIjApKXlrdWRIXCYhIzk3JCQiMG1JKlIhUSRIXyEjOSQiMCkpeWt1ZEhcJiEjOTckJCIwKXlsel54WF8hIzkkIjAiUjlqS1doYCEjOTcmNyQkIjBGNl9gQS8yJiEjOSQiMG83QE5EVXEmISM5NyQkIjBGNl9gQS8yJiEjOSQiMCkpeWt1ZEhcJiEjOTckJCIwbUkqUiFRJEhfISM5JCIwKSl5a3VkSFwmISM5NyQkIjBoWylRLHZBXyEjOSQiMG4lUVwneioqZSYhIzk3JjckJCIwRjZfYEEvMiYhIzkkIjBvN0BORFVxJiEjOTckJCIwRjZfYEEvMiYhIzkkIjBvN0BORFVxJiEjOTckJCIwNG9KQm5MQCYhIzkkIjBvN0BORFVxJiEjOTckJCIwaFspUSx2QV8hIzkkIjBuJVFcJ3oqKmUmISM5NyY3JCQiMEY2X2BBLzImISM5JCIwW1l4JkhcOmYhIzk3JCQiMEY2X2BBLzImISM5JCIwbzdATkRVcSYhIzk3JCQiMDRvSkJuTEAmISM5JCIwbzdATkRVcSYhIzk3JCQiMHU2JUghWyo0XyEjOSQiMDgnNFApWzMiZSEjOTcmNyQkIjBGNl9gQS8yJiEjOSQiMFtZeCZIXDpmISM5NyQkIjBGNl9gQS8yJiEjOSQiMFtZeCZIXDpmISM5NyQkIjAwIls4XCdlPyYhIzkkIjBbWXgmSFw6ZiEjOTckJCIwdTYlSCFbKjRfISM5JCIwOCc0UClbMyJlISM5NyY3JCQiMEY2X2BBLzImISM5JCIwRyFRajB3RWghIzk3JCQiMEY2X2BBLzImISM5JCIwW1l4JkhcOmYhIzk3JCQiMDAiWzhcJ2U/JiEjOSQiMFtZeCZIXDpmISM5NyQkIjBIWSRSTkQxXyEjOSQiMC16LUooKVstJyEjOTcmNyQkIjBGNl9gQS8yJiEjOSQiMEchUWowd0VoISM5NyQkIjBGNl9gQS8yJiEjOSQiMEchUWowd0VoISM5NyQkIjBtKWVAbHAxXyEjOSQiMEchUWowd0VoISM5NyQkIjBIWSRSTkQxXyEjOSQiMC16LUooKVstJyEjOTcmNyQkIjBGNl9gQS8yJiEjOSQiMDQ5IXAiRyFRaiEjOTckJCIwRjZfYEEvMiYhIzkkIjBHIVFqMHdFaCEjOTckJCIwbSllQGxwMV8hIzkkIjBHIVFqMHdFaCEjOTckJCIwT1RZN0QzQCYhIzkkIjBfVHBBRUZCJyEjOTcmNyQkIjBGNl9gQS8yJiEjOSQiMDQ5IXAiRyFRaiEjOTckJCIwRjZfYEEvMiYhIzkkIjA0OSFwIkchUWohIzk3JCQiMEFgI1xwKGVAJiEjOSQiMDQ5IXAiRyFRaiEjOTckJCIwT1RZN0QzQCYhIzkkIjBfVHBBRUZCJyEjOTcmNyQkIjBGNl9gQS8yJiEjOSQiMCp5a3VkSFxsISM5NyQkIjBGNl9gQS8yJiEjOSQiMDQ5IXAiRyFRaiEjOTckJCIwQWAjXHAoZUAmISM5JCIwNDkhcCJHIVFqISM5NyQkIjAqSEktXzBCXyEjOSQiLyJIVkZAW1YnISM4NyY3JCQiMEY2X2BBLzImISM5JCIwKnlrdWRIXGwhIzk3JCQiMEY2X2BBLzImISM5JCIwKnlrdWRIXGwhIzk3JCQiMHk4WSk0ZExfISM5JCIwKnlrdWRIXGwhIzk3JCQiMCpISS1fMEJfISM5JCIvIkhWRkBbVichIzg3JjckJCIwRjZfYEEvMiYhIzkkIjBwIkchUWowdychIzk3JCQiMEY2X2BBLzImISM5JCIwKnlrdWRIXGwhIzk3JCQiMHk4WSk0ZExfISM5JCIwKnlrdWRIXGwhIzk3JCQiMGFGJykpM2FVXyEjOSQiMFw+X2h1OWonISM5NyY3JCQiMEY2X2BBLzImISM5JCIwcCJHIVFqMHcnISM5NyQkIjBGNl9gQS8yJiEjOSQiMHAiRyFRajB3JyEjOTckJCIvSCE+RCk0Z18hIzgkIjBwIkchUWowdychIzk3JCQiMGFGJykpM2FVXyEjOSQiMFw+X2h1OWonISM5NyY3JCQiMEY2X2BBLzImISM5JCIvYiJmKTQkPShwISM4NyQkIjBGNl9gQS8yJiEjOSQiMHAiRyFRajB3JyEjOTckJCIvSCE+RCk0Z18hIzgkIjBwIkchUWowdychIzk3JCQiMEpFZVZqIXBfISM5JCIwQGEvSl1HI28hIzk3JjckJCIwRjZfYEEvMiYhIzkkIi9iImYpNCQ9KHAhIzg3JCQiMEY2X2BBLzImISM5JCIvYiJmKTQkPShwISM4NyQkIjAuaksmRyVmSCYhIzkkIi9iImYpNCQ9KHAhIzg3JCQiMEpFZVZqIXBfISM5JCIwQGEvSl1HI28hIzk3JjckJCIwRjZfYEEvMiYhIzkkIi8kXDpmKTQkPSghIzg3JCQiMEY2X2BBLzImISM5JCIvYiJmKTQkPShwISM4NyQkIjAuaksmRyVmSCYhIzkkIi9iImYpNCQ9KHAhIzg3JCQiMD1ecDF2REkmISM5JCIwT1dGPiUpKjNxISM5NyY3JCQiMEY2X2BBLzImISM5JCIvJFw6Zik0JD0oISM4NyQkIjBGNl9gQS8yJiEjOSQiLyRcOmYpNCQ9KCEjODckJCIvc20/Im88TSYhIzgkIi8kXDpmKTQkPSghIzg3JCQiMD1ecDF2REkmISM5JCIwT1dGPiUpKjNxISM5NyY3JCQiMEY2X2BBLzImISM5JCIvSj0oPm1WUighIzg3JCQiMEY2X2BBLzImISM5JCIvJFw6Zik0JD0oISM4NyQkIi9zbT8ibzxNJiEjOCQiLyRcOmYpNCQ9KCEjODckJCIwLW9tTSM+VmAhIzkkIjBhIWZRKSl5Kj0oISM5NyY3JCQiMEY2X2BBLzImISM5JCIvSj0oPm1WUighIzg3JCQiME1jZ243QE4mISM5JCIvSj0oPm1WUighIzg3JCQiME1jZ243QE4mISM5JCIwKHAuKXlAR0EoISM5NyQkIjAtb21NIz5WYCEjOSQiMGEhZlEpKXkqPSghIzk3JjckJCIwRjZfYEEvMiYhIzkkIjAicCJHIVFqMHchIzk3JCQiMEY2X2BBLzImISM5JCIwInAiRyFRajB3ISM5NyQkIjBNY2duN0BOJiEjOSQiL0o9KD5tVlIoISM4NyQkIjBGNl9gQS8yJiEjOSQiL0o9KD5tVlIoISM4NyY3JCQiMEY2X2BBLzImISM5JCIwInAiRyFRajB3ISM5NyQkIjBGNl9gQS8yJiEjOSQiMCJwIkchUWowdyEjOTckJCIwTWNnbjdATiYhIzkkIi9KPSg+bVZSKCEjODckJCIwTWNnbjdATiYhIzkkIjAicCJHIVFqMHchIzk3JjckJCIwRjZfYEEvMiYhIzkkIjByXSUzOSFwInkhIzk3JCQiMEY2X2BBLzImISM5JCIwcl0lMzkhcCJ5ISM5NyQkIjBNY2duN0BOJiEjOSQiMCJwIkchUWowdyEjOTckJCIwRjZfYEEvMiYhIzkkIjAicCJHIVFqMHchIzk3JjckJCIwRjZfYEEvMiYhIzkkIjByXSUzOSFwInkhIzk3JCQiMEY2X2BBLzImISM5JCIwcl0lMzkhcCJ5ISM5NyQkIjBNY2duN0BOJiEjOSQiMCJwIkchUWowdyEjOTckJCIwTWNnbjdATiYhIzkkIjByXSUzOSFwInkhIzk3JjckJCIwRjZfYEEvMiYhIzkkIjBeJTM5IXAiRyEpISM5NyQkIjBGNl9gQS8yJiEjOSQiMF4lMzkhcCJHISkhIzk3JCQiME1jZ243QE4mISM5JCIwcl0lMzkhcCJ5ISM5NyQkIjBGNl9gQS8yJiEjOSQiMHJdJTM5IXAieSEjOTcmNyQkIjBGNl9gQS8yJiEjOSQiMF4lMzkhcCJHISkhIzk3JCQiMEY2X2BBLzImISM5JCIwXiUzOSFwIkchKSEjOTckJCIwTWNnbjdATiYhIzkkIjByXSUzOSFwInkhIzk3JCQiME1jZ243QE4mISM5JCIwXiUzOSFwIkchKSEjOTcmNyQkIjBGNl9gQS8yJiEjOSQiMEo9KD5tVlIjKSEjOTckJCIwRjZfYEEvMiYhIzkkIjBKPSg+bVZSIykhIzk3JCQiME1jZ243QE4mISM5JCIwXiUzOSFwIkchKSEjOTckJCIwRjZfYEEvMiYhIzkkIjBeJTM5IXAiRyEpISM5NyY3JCQiMEY2X2BBLzImISM5JCIwSj0oPm1WUiMpISM5NyQkIjBGNl9gQS8yJiEjOSQiMEo9KD5tVlIjKSEjOTckJCIwTWNnbjdATiYhIzkkIjBeJTM5IXAiRyEpISM5NyQkIjBNY2duN0BOJiEjOSQiMEo9KD5tVlIjKSEjOTcmNyQkIjBGNl9gQS8yJiEjOSQiMDdfYEEvMlgpISM5NyQkIjBGNl9gQS8yJiEjOSQiMDdfYEEvMlgpISM5NyQkIjBNY2duN0BOJiEjOSQiMEo9KD5tVlIjKSEjOTckJCIwRjZfYEEvMiYhIzkkIjBKPSg+bVZSIykhIzk3JjckJCIwRjZfYEEvMiYhIzkkIjA3X2BBLzJYKSEjOTckJCIwRjZfYEEvMiYhIzkkIjA3X2BBLzJYKSEjOTckJCIwTWNnbjdATiYhIzkkIjBKPSg+bVZSIykhIzk3JCQiME1jZ243QE4mISM5JCIwN19gQS8yWCkhIzk3JjckJCIwRjZfYEEvMiYhIzkkIjAjZik0JD0oPm0pISM5NyQkIjBGNl9gQS8yJiEjOSQiMCNmKTQkPSg+bSkhIzk3JCQiME1jZ243QE4mISM5JCIwN19gQS8yWCkhIzk3JCQiMEY2X2BBLzImISM5JCIwN19gQS8yWCkhIzk3JjckJCIwRjZfYEEvMiYhIzkkIjAjZik0JD0oPm0pISM5NyQkIjBGNl9gQS8yJiEjOSQiMCNmKTQkPSg+bSkhIzk3JCQiME1jZ243QE4mISM5JCIwN19gQS8yWCkhIzk3JCQiME1jZ243QE4mISM5JCIwI2YpNCQ9KD5tKSEjOTcmNyQkIjBGNl9gQS8yJiEjOSQiMHM+bVZSSygpKSEjOTckJCIwRjZfYEEvMiYhIzkkIjBzPm1WUksoKSkhIzk3JCQiME1jZ243QE4mISM5JCIwI2YpNCQ9KD5tKSEjOTckJCIwRjZfYEEvMiYhIzkkIjAjZik0JD0oPm0pISM5NyY3JCQiMEY2X2BBLzImISM5JCIwcz5tVlJLKCkpISM5NyQkIjBGNl9gQS8yJiEjOSQiMHM+bVZSSygpKSEjOTckJCIwTWNnbjdATiYhIzkkIjAjZik0JD0oPm0pISM5NyQkIjBNY2duN0BOJiEjOSQiMHM+bVZSSygpKSEjOTcmNyQkIjBGNl9gQS8yJiEjOSQiMEVMS2txJHoqKSEjOTckJCIwKWVeblNjMl4hIzkkIjAxREkqM2xjISohIzk3JCQiME1jZ243QE4mISM5JCIwcz5tVlJLKCkpISM5NyQkIjBGNl9gQS8yJiEjOSQiMHM+bVZSSygpKSEjOTcmNyQkIjBGNl9gQS8yJiEjOSQiMEVMS2txJHoqKSEjOTckJCIwbT5jMT8mR10hIzkkIjBVOCkpR21ZISopISM5NyQkIjBGNl9gQS8yJiEjOSQiMHM+bVZSSygpKSEjOTckJCIwRjZfYEEvMiYhIzkkIjBzPm1WUksoKSkhIzk3JjckJCIwYmZNZFxHNSYhIzkkIjBDdCl5a3VkSCEjOTckJCIwRjZfYEEvMiYhIzkkIjB6Y0VQPDItJCEjOTckJCIwRjZfYEEvMiYhIzkkIjAvMlgzOSFwSiEjOTckJCIwTWNnbjdATiYhIzkkIjBDdCl5a3VkSCEjOTcmNyQkIjBiZk1kXEc1JiEjOSQiMEN0KXlrdWRIISM5NyQkIjB0Kik+Nj41OCYhIzkkIjBSKkdZISpIN0ghIzk3JCQiME1jZ243QE4mISM5JCIwV1JLKCl5a3UjISM5NyQkIjBNY2duN0BOJiEjOSQiMEN0KXlrdWRIISM5NyY3JCQiMD0uRydcUEReISM5JCIwX2BBLzJYMyohIzk3JCQiMCllXm5TYzJeISM5JCIwMURJKjNsYyEqISM5NyQkIjBNY2duN0BOJiEjOSQiMHM+bVZSSygpKSEjOTckJCIwTWNnbjdATiYhIzkkIjBfYEEvMlgzKiEjOTcmNyQkIjA9LkcnXFBEXiEjOSQiMF9gQS8yWDMqISM5NyQkIjBBLUk6IVIpPSYhIzkkIjA2V1gkKilIMiMqISM5NyQkIjBNY2duN0BOJiEjOSQiMF9gQS8yWDMqISM5NyQkIjBNY2duN0BOJiEjOSQiMF9gQS8yWDMqISM5NyY3JCQiMHZkMFtHR0EmISM5JCIwV1JLKCl5a3UjISM5NyQkIjB0Kik+Nj41OCYhIzkkIjBSKkdZISpIN0ghIzk3JCQiME1jZ243QE4mISM5JCIwV1JLKCl5a3UjISM5NyQkIjBNY2duN0BOJiEjOSQiMFdSSygpeWt1IyEjOTcmNyQkIjAlUSdIc2IiXF8hIzkkIjBLKCl5a3VkSCohIzk3JCQiMEEtSTohUik9JiEjOSQiMDZXWCQqKUgyIyohIzk3JCQiME1jZ243QE4mISM5JCIwX2BBLzJYMyohIzk3JCQiME1jZ243QE4mISM5JCIwSygpeWt1ZEgqISM5NyY3JCQiMCVRJ0hzYiJcXyEjOSQiMEsoKXlrdWRIKiEjOTckJCIwYT9aLV4hel8hIzkkIjA8KlEnKTNkXSQqISM5NyQkIjBNY2duN0BOJiEjOSQiMEsoKXlrdWRIKiEjOTckJCIwTWNnbjdATiYhIzkkIjBLKCl5a3VkSCohIzk3JjckJCIwTWNnbjdATiYhIzkkIjA+ZHdYVS9iIyEjOTckJCIwdmQwW0dHQSYhIzkkIjBXUksoKXlrdSMhIzk3JCQiME1jZ243QE4mISM5JCIwV1JLKCl5a3UjISM5NyQkIjBNY2duN0BOJiEjOSQiMFdSSygpeWt1IyEjOTcmNyQkIjBNY2duN0BOJiEjOSQiMFdSSygpeWt1IyEjOTckJCIwTWNnbjdATiYhIzkkIjBXUksoKXlrdSMhIzk3JCQiMFQscCJHIVFqJiEjOSQiMGowd0U2X2AjISM5NyQkIjBULHAiRyFRaiYhIzkkIjBXUksoKXlrdSMhIzk3JjckJCIwTWNnbjdATiYhIzkkIjBDdCl5a3VkSCEjOTckJCIwTWNnbjdATiYhIzkkIjBDdCl5a3VkSCEjOTckJCIwVCxwIkchUWomISM5JCIwV1JLKCl5a3UjISM5NyQkIjBNY2duN0BOJiEjOSQiMFdSSygpeWt1IyEjOTcmNyQkIjBNY2duN0BOJiEjOSQiMEN0KXlrdWRIISM5NyQkIjBNY2duN0BOJiEjOSQiMEN0KXlrdWRIISM5NyQkIjBULHAiRyFRaiYhIzkkIjBXUksoKXlrdSMhIzk3JCQiMFQscCJHIVFqJiEjOSQiMEN0KXlrdWRIISM5NyY3JCQiME1jZ243QE4mISM5JCIwLzJYMzkhcEohIzk3JCQiME1jZ243QE4mISM5JCIwLzJYMzkhcEohIzk3JCQiMFQscCJHIVFqJiEjOSQiMEN0KXlrdWRIISM5NyQkIjBNY2duN0BOJiEjOSQiMEN0KXlrdWRIISM5NyY3JCQiME1jZ243QE4mISM5JCIwLzJYMzkhcEohIzk3JCQiME1jZ243QE4mISM5JCIwLzJYMzkhcEohIzk3JCQiMFQscCJHIVFqJiEjOSQiMEN0KXlrdWRIISM5NyQkIjBULHAiRyFRaiYhIzkkIjAvMlgzOSFwSiEjOTcmNyQkIjBNY2duN0BOJiEjOSQiMCYzOSFwIkchUSQhIzk3JCQiME1jZ243QE4mISM5JCIwJjM5IXAiRyFRJCEjOTckJCIwVCxwIkchUWomISM5JCIwLzJYMzkhcEohIzk3JCQiME1jZ243QE4mISM5JCIwLzJYMzkhcEohIzk3JjckJCIwTWNnbjdATiYhIzkkIjAmMzkhcCJHIVEkISM5NyQkIjBNY2duN0BOJiEjOSQiMCYzOSFwIkchUSQhIzk3JCQiMFQscCJHIVFqJiEjOSQiMC8yWDM5IXBKISM5NyQkIjBULHAiRyFRaiYhIzkkIjAmMzkhcCJHIVEkISM5NyY3JCQiME1jZ243QE4mISM5JCIwbHVkSFw6ZiQhIzk3JCQiME1jZ243QE4mISM5JCIwbHVkSFw6ZiQhIzk3JCQiMFQscCJHIVFqJiEjOSQiMCYzOSFwIkchUSQhIzk3JCQiME1jZ243QE4mISM5JCIwJjM5IXAiRyFRJCEjOTcmNyQkIjBNY2duN0BOJiEjOSQiMGx1ZEhcOmYkISM5NyQkIjBNY2duN0BOJiEjOSQiMGx1ZEhcOmYkISM5NyQkIjBULHAiRyFRaiYhIzkkIjAmMzkhcCJHIVEkISM5NyQkIjBULHAiRyFRaiYhIzkkIjBsdWRIXDpmJCEjOTcmNyQkIjBNY2duN0BOJiEjOSQiMFgzOSFwIkchUSEjOTckJCIwTWNnbjdATiYhIzkkIjBYMzkhcCJHIVEhIzk3JCQiMFQscCJHIVFqJiEjOSQiMGx1ZEhcOmYkISM5NyQkIjBNY2duN0BOJiEjOSQiMGx1ZEhcOmYkISM5NyY3JCQiME1jZ243QE4mISM5JCIwWDM5IXAiRyFRISM5NyQkIjBNY2duN0BOJiEjOSQiMFgzOSFwIkchUSEjOTckJCIwVCxwIkchUWomISM5JCIwbHVkSFw6ZiQhIzk3JCQiMFQscCJHIVFqJiEjOSQiMFgzOSFwIkchUSEjOTcmNyQkIjBNY2duN0BOJiEjOSQiMERVcV0lMzlTISM5NyQkIjBNY2duN0BOJiEjOSQiMERVcV0lMzlTISM5NyQkIjBULHAiRyFRaiYhIzkkIjBYMzkhcCJHIVEhIzk3JCQiME1jZ243QE4mISM5JCIwWDM5IXAiRyFRISM5NyY3JCQiME1jZ243QE4mISM5JCIwMXdFNl9gQSUhIzk3JCQiME1jZ243QE4mISM5JCIwRFVxXSUzOVMhIzk3JCQiMGtHcXFjOGkmISM5JCIwRFVxXSUzOVMhIzk3JCQiMC9OXk13aGgmISM5JCIwLm4zTy90LSUhIzk3JjckJCIwTWNnbjdATiYhIzkkIjAxd0U2X2BBJSEjOTckJCIwTWNnbjdATiYhIzkkIjAxd0U2X2BBJSEjOTckJCIwaDlZNV0qR2IhIzkkIjAxd0U2X2BBJSEjOTckJCIwL05eTXdoaCYhIzkkIjAubjNPL3QtJSEjOTcmNyQkIjBNY2duN0BOJiEjOSQiMCcpNCQ9KD5tViUhIzk3JCQiME1jZ243QE4mISM5JCIwMXdFNl9gQSUhIzk3JCQiMGg5WTVdKkdiISM5JCIwMXdFNl9gQSUhIzk3JCQiMCZIJVI5IzQjXCYhIzkkIi9cUjxeakpWISM4NyY3JCQiME1jZ243QE4mISM5JCIwJyk0JD0oPm1WJSEjOTckJCIwTWNnbjdATiYhIzkkIjAnKTQkPSg+bVYlISM5NyQkIjBubG14RjRYJiEjOSQiMCcpNCQ9KD5tViUhIzk3JCQiMCZIJVI5IzQjXCYhIzkkIi9cUjxeakpWISM4NyY3JCQiME1jZ243QE4mISM5JCIwbVZSSygpeWslISM5NyQkIjBGNl9gQS8yJiEjOSQiMFp4JkhcOmZbISM5NyQkIjBMKzJFbTxMJiEjOSQiMFp4JkhcOmZbISM5NyQkIjBNY2duN0BOJiEjOSQiMCUpUVJ4QiV5WiEjOTcmNyQkIjBNY2duN0BOJiEjOSQiMG1WUksoKXlrJSEjOTckJCIwTWNnbjdATiYhIzkkIjAnKTQkPSg+bVYlISM5NyQkIjBubG14RjRYJiEjOSQiMCcpNCQ9KD5tViUhIzk3JCQiMEVDPlwhUShSJiEjOSQiMHNVP1lPUmglISM5NyY3JCQiME1jZ243QE4mISM5JCIwbVZSSygpeWslISM5NyQkIjBNY2duN0BOJiEjOSQiMG1WUksoKXlrJSEjOTckJCIwTWNnbjdATiYhIzkkIjAlKVFSeEIleVohIzk3JCQiMGpLOzI+ZFEmISM5JCIwbVZSSygpeWslISM5NyY3JCQiME1jZ243QE4mISM5JCIwbVZSSygpeWslISM5NyQkIjBNY2duN0BOJiEjOSQiMG1WUksoKXlrJSEjOTckJCIwaks7Mj5kUSYhIzkkIjBtVlJLKCl5ayUhIzk3JCQiMEVDPlwhUShSJiEjOSQiMHNVP1lPUmglISM5NyY3JCQiME1jZ243QE4mISM5JCIvSj0oPm1WUighIzg3JCQiME1jZ243QE4mISM5JCIvSj0oPm1WUighIzg3JCQiME1jZ243QE4mISM5JCIwKHAuKXlAR0EoISM5NyQkIjBgbXF1YiEqUSYhIzkkIjBZRFIqKWVtTyghIzk3JjckJCIwTWNnbjdATiYhIzkkIi9KPSg+bVZSKCEjODckJCIwTWNnbjdATiYhIzkkIi9KPSg+bVZSKCEjODckJCIwdnFoIzQheVImISM5JCIvSj0oPm1WUighIzg3JCQiMGBtcXViISpRJiEjOSQiMFlEUiopZW1PKCEjOTcmNyQkIjBNY2duN0BOJiEjOSQiMCJwIkchUWowdyEjOTckJCIwTWNnbjdATiYhIzkkIi9KPSg+bVZSKCEjODckJCIwdnFoIzQheVImISM5JCIvSj0oPm1WUighIzg3JCQiMHBYNE8+NFcmISM5JCIwKilcIip5RyFSdiEjOTcmNyQkIjBNY2duN0BOJiEjOSQiMCJwIkchUWowdyEjOTckJCIwTWNnbjdATiYhIzkkIjAicCJHIVFqMHchIzk3JCQiMC0kUSpSaGFZJiEjOSQiMCJwIkchUWowdyEjOTckJCIwcFg0Tz40VyYhIzkkIjAqKVwiKnlHIVJ2ISM5NyY3JCQiME1jZ243QE4mISM5JCIwcl0lMzkhcCJ5ISM5NyQkIjBNY2duN0BOJiEjOSQiMCJwIkchUWowdyEjOTckJCIwLSRRKlJoYVkmISM5JCIwInAiRyFRajB3ISM5NyQkIjAmUiVlQSplKlwmISM5JCItNicqUkgxeCEjNjcmNyQkIjBNY2duN0BOJiEjOSQiMHJdJTM5IXAieSEjOTckJCIwTWNnbjdATiYhIzkkIjByXSUzOSFwInkhIzk3JCQiME9paHNDaWEmISM5JCIwcl0lMzkhcCJ5ISM5NyQkIjAmUiVlQSplKlwmISM5JCItNicqUkgxeCEjNjcmNyQkIjBNY2duN0BOJiEjOSQiMF4lMzkhcCJHISkhIzk3JCQiME1jZ243QE4mISM5JCIwcl0lMzkhcCJ5ISM5NyQkIjBPaWhzQ2lhJiEjOSQiMHJdJTM5IXAieSEjOTckJCIuQ2NwUmNjJiEjNyQiMHczJVxQLW95ISM5NyY3JCQiME1jZ243QE4mISM5JCIwXiUzOSFwIkchKSEjOTckJCIwVCxwIkchUWomISM5JCIwXiUzOSFwIkchKSEjOTckJCIwVCxwIkchUWomISM5JCIwXCNSP0RcNiEpISM5NyQkIi5DY3BSY2MmISM3JCIwdzMlXFAtb3khIzk3JjckJCIwTWNnbjdATiYhIzkkIjBKPSg+bVZSIykhIzk3JCQiME1jZ243QE4mISM5JCIwSj0oPm1WUiMpISM5NyQkIjBULHAiRyFRaiYhIzkkIjBeJTM5IXAiRyEpISM5NyQkIjBNY2duN0BOJiEjOSQiMF4lMzkhcCJHISkhIzk3JjckJCIwTWNnbjdATiYhIzkkIjBKPSg+bVZSIykhIzk3JCQiME1jZ243QE4mISM5JCIwSj0oPm1WUiMpISM5NyQkIjBULHAiRyFRaiYhIzkkIjBeJTM5IXAiRyEpISM5NyQkIjBULHAiRyFRaiYhIzkkIjBKPSg+bVZSIykhIzk3JjckJCIwTWNnbjdATiYhIzkkIjA3X2BBLzJYKSEjOTckJCIwTWNnbjdATiYhIzkkIjA3X2BBLzJYKSEjOTckJCIwVCxwIkchUWomISM5JCIwSj0oPm1WUiMpISM5NyQkIjBNY2duN0BOJiEjOSQiMEo9KD5tVlIjKSEjOTcmNyQkIjBNY2duN0BOJiEjOSQiMDdfYEEvMlgpISM5NyQkIjBNY2duN0BOJiEjOSQiMDdfYEEvMlgpISM5NyQkIjBULHAiRyFRaiYhIzkkIjBKPSg+bVZSIykhIzk3JCQiMFQscCJHIVFqJiEjOSQiMDdfYEEvMlgpISM5NyY3JCQiME1jZ243QE4mISM5JCIwI2YpNCQ9KD5tKSEjOTckJCIwTWNnbjdATiYhIzkkIjAjZik0JD0oPm0pISM5NyQkIjBULHAiRyFRaiYhIzkkIjA3X2BBLzJYKSEjOTckJCIwTWNnbjdATiYhIzkkIjA3X2BBLzJYKSEjOTcmNyQkIjBNY2duN0BOJiEjOSQiMCNmKTQkPSg+bSkhIzk3JCQiME1jZ243QE4mISM5JCIwI2YpNCQ9KD5tKSEjOTckJCIwVCxwIkchUWomISM5JCIwN19gQS8yWCkhIzk3JCQiMFQscCJHIVFqJiEjOSQiMCNmKTQkPSg+bSkhIzk3JjckJCIwTWNnbjdATiYhIzkkIjBzPm1WUksoKSkhIzk3JCQiME1jZ243QE4mISM5JCIwcz5tVlJLKCkpISM5NyQkIjBULHAiRyFRaiYhIzkkIjAjZik0JD0oPm0pISM5NyQkIjBNY2duN0BOJiEjOSQiMCNmKTQkPSg+bSkhIzk3JjckJCIwTWNnbjdATiYhIzkkIjBzPm1WUksoKSkhIzk3JCQiME1jZ243QE4mISM5JCIwcz5tVlJLKCkpISM5NyQkIjBULHAiRyFRaiYhIzkkIjAjZik0JD0oPm0pISM5NyQkIjBULHAiRyFRaiYhIzkkIjBzPm1WUksoKSkhIzk3JjckJCIwTWNnbjdATiYhIzkkIjBfYEEvMlgzKiEjOTckJCIwTWNnbjdATiYhIzkkIjBfYEEvMlgzKiEjOTckJCIwVCxwIkchUWomISM5JCIwcz5tVlJLKCkpISM5NyQkIjBNY2duN0BOJiEjOSQiMHM+bVZSSygpKSEjOTcmNyQkIjBNY2duN0BOJiEjOSQiMF9gQS8yWDMqISM5NyQkIjBNY2duN0BOJiEjOSQiMF9gQS8yWDMqISM5NyQkIjBULHAiRyFRaiYhIzkkIjBzPm1WUksoKSkhIzk3JCQiMFQscCJHIVFqJiEjOSQiMF9gQS8yWDMqISM5NyY3JCQiME1jZ243QE4mISM5JCIwSygpeWt1ZEgqISM5NyQkIjBNY2duN0BOJiEjOSQiMEsoKXlrdWRIKiEjOTckJCIwVCxwIkchUWomISM5JCIwX2BBLzJYMyohIzk3JCQiME1jZ243QE4mISM5JCIwX2BBLzJYMyohIzk3JjckJCIwTWNnbjdATiYhIzkkIjBLKCl5a3VkSCohIzk3JCQiME1jZ243QE4mISM5JCIwSygpeWt1ZEgqISM5NyQkIjBULHAiRyFRaiYhIzkkIjBfYEEvMlgzKiEjOTckJCIwVCxwIkchUWomISM5JCIwSygpeWt1ZEgqISM5NyY3JCQiME1jZ243QE4mISM5JCIwekZXXFQrWCohIzk3JCQiMGE/Wi1eIXpfISM5JCIwPCpRJykzZF0kKiEjOTckJCIwTWNnbjdATiYhIzkkIjBLKCl5a3VkSCohIzk3JCQiME1jZ243QE4mISM5JCIwSygpeWt1ZEgqISM5NyY3JCQiME1jZ243QE4mISM5JCIwekZXXFQrWCohIzk3JCQiMFtcR3FKc1AmISM5JCIwRkVNKUg/KVsqISM5NyQkIjBULHAiRyFRaiYhIzkkIjBLKCl5a3VkSCohIzk3JCQiME1jZ243QE4mISM5JCIwSygpeWt1ZEgqISM5NyY3JCQiMGxZMngtSU8mISM5JCIwajB3RTZfYCMhIzk3JCQiME1jZ243QE4mISM5JCIwPmR3WFUvYiMhIzk3JCQiME1jZ243QE4mISM5JCIwV1JLKCl5a3UjISM5NyQkIjBULHAiRyFRaiYhIzkkIjBqMHdFNl9gIyEjOTcmNyQkIjBsWTJ4LUlPJiEjOSQiMGowd0U2X2AjISM5NyQkIjBgKmZVKEctUSYhIzkkIjBDKXA8VTc5RCEjOTckJCIwVCxwIkchUWomISM5JCIwJD0oPm1WUksjISM5NyQkIjBULHAiRyFRaiYhIzkkIjBqMHdFNl9gIyEjOTcmNyQkIjAjKm8/LzBNUiYhIzkkIjA4QE5EVXFdKiEjOTckJCIwW1xHcUpzUCYhIzkkIjBGRU0pSD8pWyohIzk3JCQiMFQscCJHIVFqJiEjOSQiMEsoKXlrdWRIKiEjOTckJCIwVCxwIkchUWomISM5JCIwOEBORFVxXSohIzk3JjckJCIwIypvPy8wTVImISM5JCIwOEBORFVxXSohIzk3JCQiMCxQNlxQZlomISM5JCIwVVd5Q1RhaSohIzk3JCQiMFQscCJHIVFqJiEjOSQiMDhATkRVcV0qISM5NyQkIjBULHAiRyFRaiYhIzkkIjA4QE5EVXFdKiEjOTcmNyQkIjAnbypHJ1w+RGIhIzkkIjAkPSg+bVZSSyMhIzk3JCQiMGAqZlUoRy1RJiEjOSQiMEMpcDxVNzlEISM5NyQkIjBULHAiRyFRaiYhIzkkIjAkPSg+bVZSSyMhIzk3JCQiMFQscCJHIVFqJiEjOSQiMCQ9KD5tVlJLIyEjOTcmNyQkIjBNI1E+RygzYyYhIzkkIjAkXDpmKTQkPSgqISM5NyQkIjAsUDZcUGZaJiEjOSQiMFVXeUNUYWkqISM5NyQkIjBULHAiRyFRaiYhIzkkIjA4QE5EVXFdKiEjOTckJCIwVCxwIkchUWomISM5JCIwJFw6Zik0JD0oKiEjOTcmNyQkIjBNI1E+RygzYyYhIzkkIjAkXDpmKTQkPSgqISM5NyQkIjApKXkxZi9vZSYhIzkkIjAkPSMpRyZlTnYqISM5NyQkIjBULHAiRyFRaiYhIzkkIjAkXDpmKTQkPSgqISM5NyQkIjBULHAiRyFRaiYhIzkkIjAkXDpmKTQkPSgqISM5NyY3JCQiMFQscCJHIVFqJiEjOSQiMGA9Vio+MCk+IyEjOTckJCIwJ28qRydcPkRiISM5JCIwJD0oPm1WUksjISM5NyQkIjBULHAiRyFRaiYhIzkkIjAkPSg+bVZSSyMhIzk3JCQiMFQscCJHIVFqJiEjOSQiMCQ9KD5tVlJLIyEjOTcmNyQkIjBULHAiRyFRaiYhIzkkIjAkPSg+bVZSSyMhIzk3JCQiMFQscCJHIVFqJiEjOSQiMCQ9KD5tVlJLIyEjOTckJCIwW1l4JkhcOmYhIzkkIjAuUWowd0U2IyEjOTckJCIwW1l4JkhcOmYhIzkkIjAkPSg+bVZSSyMhIzk3JjckJCIwVCxwIkchUWomISM5JCIwajB3RTZfYCMhIzk3JCQiMFQscCJHIVFqJiEjOSQiMGowd0U2X2AjISM5NyQkIjBbWXgmSFw6ZiEjOSQiMCQ9KD5tVlJLIyEjOTckJCIwVCxwIkchUWomISM5JCIwJD0oPm1WUksjISM5NyY3JCQiMFQscCJHIVFqJiEjOSQiMGowd0U2X2AjISM5NyQkIjBULHAiRyFRaiYhIzkkIjBqMHdFNl9gIyEjOTckJCIwW1l4JkhcOmYhIzkkIjAkPSg+bVZSSyMhIzk3JCQiMFtZeCZIXDpmISM5JCIwajB3RTZfYCMhIzk3JjckJCIwVCxwIkchUWomISM5JCIwV1JLKCl5a3UjISM5NyQkIjBULHAiRyFRaiYhIzkkIjBXUksoKXlrdSMhIzk3JCQiMFtZeCZIXDpmISM5JCIwajB3RTZfYCMhIzk3JCQiMFQscCJHIVFqJiEjOSQiMGowd0U2X2AjISM5NyY3JCQiMFQscCJHIVFqJiEjOSQiMFdSSygpeWt1IyEjOTckJCIwVCxwIkchUWomISM5JCIwV1JLKCl5a3UjISM5NyQkIjBbWXgmSFw6ZiEjOSQiMGowd0U2X2AjISM5NyQkIjBbWXgmSFw6ZiEjOSQiMFdSSygpeWt1IyEjOTcmNyQkIjBULHAiRyFRaiYhIzkkIjBDdCl5a3VkSCEjOTckJCIwVCxwIkchUWomISM5JCIwQ3QpeWt1ZEghIzk3JCQiMFtZeCZIXDpmISM5JCIwV1JLKCl5a3UjISM5NyQkIjBULHAiRyFRaiYhIzkkIjBXUksoKXlrdSMhIzk3JjckJCIwVCxwIkchUWomISM5JCIwQ3QpeWt1ZEghIzk3JCQiMFQscCJHIVFqJiEjOSQiMEN0KXlrdWRIISM5NyQkIjBbWXgmSFw6ZiEjOSQiMFdSSygpeWt1IyEjOTckJCIwW1l4JkhcOmYhIzkkIjBDdCl5a3VkSCEjOTcmNyQkIjBULHAiRyFRaiYhIzkkIjAvMlgzOSFwSiEjOTckJCIwVCxwIkchUWomISM5JCIwLzJYMzkhcEohIzk3JCQiMFtZeCZIXDpmISM5JCIwQ3QpeWt1ZEghIzk3JCQiMFQscCJHIVFqJiEjOSQiMEN0KXlrdWRIISM5NyY3JCQiMFQscCJHIVFqJiEjOSQiMC8yWDM5IXBKISM5NyQkIjBULHAiRyFRaiYhIzkkIjAvMlgzOSFwSiEjOTckJCIwW1l4JkhcOmYhIzkkIjBDdCl5a3VkSCEjOTckJCIwW1l4JkhcOmYhIzkkIjAvMlgzOSFwSiEjOTcmNyQkIjBULHAiRyFRaiYhIzkkIjAmMzkhcCJHIVEkISM5NyQkIjBULHAiRyFRaiYhIzkkIjAmMzkhcCJHIVEkISM5NyQkIjBbWXgmSFw6ZiEjOSQiMC8yWDM5IXBKISM5NyQkIjBULHAiRyFRaiYhIzkkIjAvMlgzOSFwSiEjOTcmNyQkIjBULHAiRyFRaiYhIzkkIjAmMzkhcCJHIVEkISM5NyQkIjBULHAiRyFRaiYhIzkkIjAmMzkhcCJHIVEkISM5NyQkIjBbWXgmSFw6ZiEjOSQiMC8yWDM5IXBKISM5NyQkIjBbWXgmSFw6ZiEjOSQiMCYzOSFwIkchUSQhIzk3JjckJCIwVCxwIkchUWomISM5JCIwbHVkSFw6ZiQhIzk3JCQiMFQscCJHIVFqJiEjOSQiMGx1ZEhcOmYkISM5NyQkIjBbWXgmSFw6ZiEjOSQiMCYzOSFwIkchUSQhIzk3JCQiMFQscCJHIVFqJiEjOSQiMCYzOSFwIkchUSQhIzk3JjckJCIwVCxwIkchUWomISM5JCIwWDM5IXAiRyFRISM5NyQkIjBNY2duN0BOJiEjOSQiMERVcV0lMzlTISM5NyQkIjBrR3FxYzhpJiEjOSQiMERVcV0lMzlTISM5NyQkIjBULHAiRyFRaiYhIzkkIjBXVF8oXGcpKVIhIzk3JjckJCIwVCxwIkchUWomISM5JCIwWDM5IXAiRyFRISM5NyQkIjBULHAiRyFRaiYhIzkkIjBsdWRIXDpmJCEjOTckJCIwM0EiSHhscGUhIzkkIjBsdWRIXDpmJCEjOTckJCIwNjdAeF08JGUhIzkkIjBWK10kZk5hTyEjOTcmNyQkIjBULHAiRyFRaiYhIzkkIjBYMzkhcCJHIVEhIzk3JCQiMFQscCJHIVFqJiEjOSQiMFgzOSFwIkchUSEjOTckJCIwVCxwIkchUWomISM5JCIwV1RfKFxnKSlSISM5NyQkIi9zI1E5VWB0JiEjOCQiMFgzOSFwIkchUSEjOTcmNyQkIjBULHAiRyFRaiYhIzkkIjBYMzkhcCJHIVEhIzk3JCQiMFQscCJHIVFqJiEjOSQiMFgzOSFwIkchUSEjOTckJCIvcyNROVVgdCYhIzgkIjBYMzkhcCJHIVEhIzk3JCQiMDY3QHhdPCRlISM5JCIwVitdJGZOYU8hIzk3JjckJCIwVCxwIkchUWomISM5JCIwXiUzOSFwIkchKSEjOTckJCIwVCxwIkchUWomISM5JCIwXiUzOSFwIkchKSEjOTckJCIwVCxwIkchUWomISM5JCIwXCNSP0RcNiEpISM5NyQkIjA9ZzE2VCdSYyEjOSQiMFdsUEghekIhKSEjOTcmNyQkIjBULHAiRyFRaiYhIzkkIjBeJTM5IXAiRyEpISM5NyQkIjBULHAiRyFRaiYhIzkkIjBeJTM5IXAiRyEpISM5NyQkIjBRYypmLztVYyEjOSQiMF4lMzkhcCJHISkhIzk3JCQiMD1nMTZUJ1JjISM5JCIwV2xQSCF6QiEpISM5NyY3JCQiMFQscCJHIVFqJiEjOSQiMEo9KD5tVlIjKSEjOTckJCIwVCxwIkchUWomISM5JCIwXiUzOSFwIkchKSEjOTckJCIwUWMqZi87VWMhIzkkIjBeJTM5IXAiRyEpISM5NyQkIjAtISk+RD0lPmQhIzkkIjBONE0vRF88KSEjOTcmNyQkIjBULHAiRyFRaiYhIzkkIjBKPSg+bVZSIykhIzk3JCQiMFQscCJHIVFqJiEjOSQiMEo9KD5tVlIjKSEjOTckJCIwNig+JFJZMHcmISM5JCIwSj0oPm1WUiMpISM5NyQkIjAtISk+RD0lPmQhIzkkIjBONE0vRF88KSEjOTcmNyQkIjBULHAiRyFRaiYhIzkkIjA3X2BBLzJYKSEjOTckJCIwVCxwIkchUWomISM5JCIwSj0oPm1WUiMpISM5NyQkIjA2KD4kUlkwdyYhIzkkIjBKPSg+bVZSIykhIzk3JCQiMGlqTitzcyFlISM5JCIwWWJgTC0xSykhIzk3JjckJCIwVCxwIkchUWomISM5JCIwN19gQS8yWCkhIzk3JCQiMFQscCJHIVFqJiEjOSQiMDdfYEEvMlgpISM5NyQkIjAnel5yKkgiKiplISM5JCIwN19gQS8yWCkhIzk3JCQiMGlqTitzcyFlISM5JCIwWWJgTC0xSykhIzk3JjckJCIwVCxwIkchUWomISM5JCIwI2YpNCQ9KD5tKSEjOTckJCIwVCxwIkchUWomISM5JCIwN19gQS8yWCkhIzk3JCQiMCd6XnIqSCIqKmUhIzkkIjA3X2BBLzJYKSEjOTckJCIwJDNpIj5jViFmISM5JCIwTlkqKnpjIWYlKSEjOTcmNyQkIjBULHAiRyFRaiYhIzkkIjAjZik0JD0oPm0pISM5NyQkIjBbWXgmSFw6ZiEjOSQiMCNmKTQkPSg+bSkhIzk3JCQiMFtZeCZIXDpmISM5JCIvQkxYSlt0JSkhIzg3JCQiMCQzaSI+Y1YhZiEjOSQiME5ZKip6YyFmJSkhIzk3JjckJCIwVCxwIkchUWomISM5JCIwcz5tVlJLKCkpISM5NyQkIjBULHAiRyFRaiYhIzkkIjBzPm1WUksoKSkhIzk3JCQiMFtZeCZIXDpmISM5JCIwI2YpNCQ9KD5tKSEjOTckJCIwVCxwIkchUWomISM5JCIwI2YpNCQ9KD5tKSEjOTcmNyQkIjBULHAiRyFRaiYhIzkkIjBzPm1WUksoKSkhIzk3JCQiMFQscCJHIVFqJiEjOSQiMHM+bVZSSygpKSEjOTckJCIwW1l4JkhcOmYhIzkkIjAjZik0JD0oPm0pISM5NyQkIjBbWXgmSFw6ZiEjOSQiMHM+bVZSSygpKSEjOTcmNyQkIjBULHAiRyFRaiYhIzkkIjBfYEEvMlgzKiEjOTckJCIwVCxwIkchUWomISM5JCIwX2BBLzJYMyohIzk3JCQiMFtZeCZIXDpmISM5JCIwcz5tVlJLKCkpISM5NyQkIjBULHAiRyFRaiYhIzkkIjBzPm1WUksoKSkhIzk3JjckJCIwVCxwIkchUWomISM5JCIwX2BBLzJYMyohIzk3JCQiMFQscCJHIVFqJiEjOSQiMF9gQS8yWDMqISM5NyQkIjBbWXgmSFw6ZiEjOSQiMHM+bVZSSygpKSEjOTckJCIwW1l4JkhcOmYhIzkkIjBfYEEvMlgzKiEjOTcmNyQkIjBULHAiRyFRaiYhIzkkIjBLKCl5a3VkSCohIzk3JCQiMFQscCJHIVFqJiEjOSQiMEsoKXlrdWRIKiEjOTckJCIwW1l4JkhcOmYhIzkkIjBfYEEvMlgzKiEjOTckJCIwVCxwIkchUWomISM5JCIwX2BBLzJYMyohIzk3JjckJCIwVCxwIkchUWomISM5JCIwSygpeWt1ZEgqISM5NyQkIjBULHAiRyFRaiYhIzkkIjBLKCl5a3VkSCohIzk3JCQiMFtZeCZIXDpmISM5JCIwX2BBLzJYMyohIzk3JCQiMFtZeCZIXDpmISM5JCIwSygpeWt1ZEgqISM5NyY3JCQiMFQscCJHIVFqJiEjOSQiMDhATkRVcV0qISM5NyQkIjBULHAiRyFRaiYhIzkkIjA4QE5EVXFdKiEjOTckJCIwW1l4JkhcOmYhIzkkIjBLKCl5a3VkSCohIzk3JCQiMFQscCJHIVFqJiEjOSQiMEsoKXlrdWRIKiEjOTcmNyQkIjBULHAiRyFRaiYhIzkkIjA4QE5EVXFdKiEjOTckJCIwVCxwIkchUWomISM5JCIwOEBORFVxXSohIzk3JCQiMFtZeCZIXDpmISM5JCIwSygpeWt1ZEgqISM5NyQkIjBbWXgmSFw6ZiEjOSQiMDhATkRVcV0qISM5NyY3JCQiMFQscCJHIVFqJiEjOSQiMCRcOmYpNCQ9KCohIzk3JCQiMFQscCJHIVFqJiEjOSQiMCRcOmYpNCQ9KCohIzk3JCQiMFtZeCZIXDpmISM5JCIwOEBORFVxXSohIzk3JCQiMFQscCJHIVFqJiEjOSQiMDhATkRVcV0qISM5NyY3JCQiMFQscCJHIVFqJiEjOSQiMCRcOmYpNCQ9KCohIzk3JCQiMFQscCJHIVFqJiEjOSQiMCRcOmYpNCQ9KCohIzk3JCQiMFtZeCZIXDpmISM5JCIwOEBORFVxXSohIzk3JCQiMFtZeCZIXDpmISM5JCIwJFw6Zik0JD0oKiEjOTcmNyQkIjBULHAiRyFRaiYhIzkkIjA0SSkpb2c+ISkqISM5NyQkIjApKXkxZi9vZSYhIzkkIjAkPSMpRyZlTnYqISM5NyQkIjBULHAiRyFRaiYhIzkkIjAkXDpmKTQkPSgqISM5NyQkIjBULHAiRyFRaiYhIzkkIjAkXDpmKTQkPSgqISM5NyY3JCQiMFQscCJHIVFqJiEjOSQiMDRJKSlvZz4hKSohIzk3JCQiMGQqb2ohZktxJiEjOSQiMGgocHpfW3gpKiEjOTckJCIwW1l4JkhcOmYhIzkkIjAkXDpmKTQkPSgqISM5NyQkIjBULHAiRyFRaiYhIzkkIjAkXDpmKTQkPSgqISM5NyY3JCQiL2xdVytCP2QhIzgkIjAuUWowd0U2IyEjOTckJCIwVCxwIkchUWomISM5JCIwYD1WKj4wKT4jISM5NyQkIjBULHAiRyFRaiYhIzkkIjAkPSg+bVZSSyMhIzk3JCQiMFtZeCZIXDpmISM5JCIwLlFqMHdFNiMhIzk3JjckJCIwWyhHPU9ea2QhIzkkIjB0KXlrdWRIKiohIzk3JCQiMGQqb2ohZktxJiEjOSQiMGgocHpfW3gpKiEjOTckJCIwW1l4JkhcOmYhIzkkIjAkXDpmKTQkPSgqISM5NyQkIjBbWXgmSFw6ZiEjOSQiMHQpeWt1ZEgqKiEjOTcmNyQkIjBbKEc9T15rZCEjOSQiMHQpeWt1ZEgqKiEjOTckJCIwPTQ+TTAhR2UhIzkkIi9ubXdKPiYqKiohIzg3JCQiMFtZeCZIXDpmISM5JCIwdCl5a3VkSCoqISM5NyQkIjBbWXgmSFw6ZiEjOSQiMHQpeWt1ZEgqKiEjOTcmNyQkIjBbWXgmSFw6ZiEjOSQiMC51O2VbbCsiISM4NyQkIjA9ND5NMCFHZSEjOSQiL25td0o+JioqKiEjODckJCIwW1l4JkhcOmYhIzkkIjB0KXlrdWRIKiohIzk3JCQiMFtZeCZIXDpmISM5JCIwdCl5a3VkSCoqISM5NyY3JCQiMFtZeCZIXDpmISM5JCIwMyl5ZSNbXiQ+ISM5NyQkIi9sXVcrQj9kISM4JCIwLlFqMHdFNiMhIzk3JCQiMFtZeCZIXDpmISM5JCIwLlFqMHdFNiMhIzk3JCQiMFtZeCZIXDpmISM5JCIwLlFqMHdFNiMhIzk3JjckJCIwW1l4JkhcOmYhIzkkIjAuUWowd0U2IyEjOTckJCIwW1l4JkhcOmYhIzkkIjAuUWowd0U2IyEjOTckJCIwYiJmKTQkPSg+JyEjOSQiMEIvMlgzOSE+ISM5NyQkIjBiImYpNCQ9KD4nISM5JCIwLlFqMHdFNiMhIzk3JjckJCIwW1l4JkhcOmYhIzkkIjAkPSg+bVZSSyMhIzk3JCQiMFtZeCZIXDpmISM5JCIwJD0oPm1WUksjISM5NyQkIjBiImYpNCQ9KD4nISM5JCIwLlFqMHdFNiMhIzk3JCQiMFtZeCZIXDpmISM5JCIwLlFqMHdFNiMhIzk3JjckJCIwW1l4JkhcOmYhIzkkIjAkPSg+bVZSSyMhIzk3JCQiMFtZeCZIXDpmISM5JCIwJD0oPm1WUksjISM5NyQkIjBiImYpNCQ9KD4nISM5JCIwLlFqMHdFNiMhIzk3JCQiMGIiZik0JD0oPichIzkkIjAkPSg+bVZSSyMhIzk3JjckJCIwW1l4JkhcOmYhIzkkIjBqMHdFNl9gIyEjOTckJCIwW1l4JkhcOmYhIzkkIjBqMHdFNl9gIyEjOTckJCIwYiJmKTQkPSg+JyEjOSQiMCQ9KD5tVlJLIyEjOTckJCIwW1l4JkhcOmYhIzkkIjAkPSg+bVZSSyMhIzk3JjckJCIwW1l4JkhcOmYhIzkkIjBqMHdFNl9gIyEjOTckJCIwW1l4JkhcOmYhIzkkIjBqMHdFNl9gIyEjOTckJCIwYiJmKTQkPSg+JyEjOSQiMCQ9KD5tVlJLIyEjOTckJCIwYiJmKTQkPSg+JyEjOSQiMGowd0U2X2AjISM5NyY3JCQiMFtZeCZIXDpmISM5JCIwV1JLKCl5a3UjISM5NyQkIjBbWXgmSFw6ZiEjOSQiMFdSSygpeWt1IyEjOTckJCIwYiJmKTQkPSg+JyEjOSQiMGowd0U2X2AjISM5NyQkIjBbWXgmSFw6ZiEjOSQiMGowd0U2X2AjISM5NyY3JCQiMFtZeCZIXDpmISM5JCIwV1JLKCl5a3UjISM5NyQkIjBbWXgmSFw6ZiEjOSQiMFdSSygpeWt1IyEjOTckJCIwYiJmKTQkPSg+JyEjOSQiMGowd0U2X2AjISM5NyQkIjBiImYpNCQ9KD4nISM5JCIwV1JLKCl5a3UjISM5NyY3JCQiMFtZeCZIXDpmISM5JCIwQ3QpeWt1ZEghIzk3JCQiMFtZeCZIXDpmISM5JCIwQ3QpeWt1ZEghIzk3JCQiMGIiZik0JD0oPichIzkkIjBXUksoKXlrdSMhIzk3JCQiMFtZeCZIXDpmISM5JCIwV1JLKCl5a3UjISM5NyY3JCQiMFtZeCZIXDpmISM5JCIwQ3QpeWt1ZEghIzk3JCQiMFtZeCZIXDpmISM5JCIwQ3QpeWt1ZEghIzk3JCQiMGIiZik0JD0oPichIzkkIjBXUksoKXlrdSMhIzk3JCQiMGIiZik0JD0oPichIzkkIjBDdCl5a3VkSCEjOTcmNyQkIjBbWXgmSFw6ZiEjOSQiMC8yWDM5IXBKISM5NyQkIjBbWXgmSFw6ZiEjOSQiMC8yWDM5IXBKISM5NyQkIjBiImYpNCQ9KD4nISM5JCIwQ3QpeWt1ZEghIzk3JCQiMFtZeCZIXDpmISM5JCIwQ3QpeWt1ZEghIzk3JjckJCIwW1l4JkhcOmYhIzkkIjAvMlgzOSFwSiEjOTckJCIwW1l4JkhcOmYhIzkkIjAvMlgzOSFwSiEjOTckJCIwYiJmKTQkPSg+JyEjOSQiMEN0KXlrdWRIISM5NyQkIjBiImYpNCQ9KD4nISM5JCIwLzJYMzkhcEohIzk3JjckJCIwW1l4JkhcOmYhIzkkIjAmMzkhcCJHIVEkISM5NyQkIjBULHAiRyFRaiYhIzkkIjBsdWRIXDpmJCEjOTckJCIwM0EiSHhscGUhIzkkIjBsdWRIXDpmJCEjOTckJCIwW1l4JkhcOmYhIzkkIjAvT1kheXFFTiEjOTcmNyQkIjBbWXgmSFw6ZiEjOSQiMCYzOSFwIkchUSQhIzk3JCQiMFtZeCZIXDpmISM5JCIwJjM5IXAiRyFRJCEjOTckJCIwW1l4JkhcOmYhIzkkIjAvT1kheXFFTiEjOTckJCIwa0RHSDFLLychIzkkIjAmMzkhcCJHIVEkISM5NyY3JCQiMFtZeCZIXDpmISM5JCIwJjM5IXAiRyFRJCEjOTckJCIwW1l4JkhcOmYhIzkkIjAmMzkhcCJHIVEkISM5NyQkIjBiImYpNCQ9KD4nISM5JCIwLzJYMzkhcEohIzk3JCQiMFtZeCZIXDpmISM5JCIwLzJYMzkhcEohIzk3JjckJCIwW1l4JkhcOmYhIzkkIjAjZik0JD0oPm0pISM5NyQkIjBbWXgmSFw6ZiEjOSQiMCNmKTQkPSg+bSkhIzk3JCQiMFtZeCZIXDpmISM5JCIvQkxYSlt0JSkhIzg3JCQiMFgrbC41OywnISM5JCIwVz8+LSUpKSplKSEjOTcmNyQkIjBbWXgmSFw6ZiEjOSQiMCNmKTQkPSg+bSkhIzk3JCQiMFtZeCZIXDpmISM5JCIwI2YpNCQ9KD5tKSEjOTckJCIwOWJTOGRGMychIzkkIjAjZik0JD0oPm0pISM5NyQkIjBYK2wuNTssJyEjOSQiMFc/Pi0lKSkqZSkhIzk3JjckJCIwW1l4JkhcOmYhIzkkIjBzPm1WUksoKSkhIzk3JCQiMFtZeCZIXDpmISM5JCIwI2YpNCQ9KD5tKSEjOTckJCIwOWJTOGRGMychIzkkIjAjZik0JD0oPm0pISM5NyQkIjBAOjIlUWdHaCEjOSQiMDwkUnVpUzgoKSEjOTcmNyQkIjBbWXgmSFw6ZiEjOSQiMHM+bVZSSygpKSEjOTckJCIwYiJmKTQkPSg+JyEjOSQiMHM+bVZSSygpKSEjOTckJCIwYiJmKTQkPSg+JyEjOSQiMCopbzIlXFJ4KCkhIzk3JCQiMEA6MiVRZ0doISM5JCIwPCRSdWlTOCgpISM5NyY3JCQiMFtZeCZIXDpmISM5JCIwX2BBLzJYMyohIzk3JCQiMFtZeCZIXDpmISM5JCIwX2BBLzJYMyohIzk3JCQiMGIiZik0JD0oPichIzkkIjBzPm1WUksoKSkhIzk3JCQiMFtZeCZIXDpmISM5JCIwcz5tVlJLKCkpISM5NyY3JCQiMFtZeCZIXDpmISM5JCIwX2BBLzJYMyohIzk3JCQiMFtZeCZIXDpmISM5JCIwX2BBLzJYMyohIzk3JCQiMGIiZik0JD0oPichIzkkIjBzPm1WUksoKSkhIzk3JCQiMGIiZik0JD0oPichIzkkIjBfYEEvMlgzKiEjOTcmNyQkIjBbWXgmSFw6ZiEjOSQiMEsoKXlrdWRIKiEjOTckJCIwW1l4JkhcOmYhIzkkIjBLKCl5a3VkSCohIzk3JCQiMGIiZik0JD0oPichIzkkIjBfYEEvMlgzKiEjOTckJCIwW1l4JkhcOmYhIzkkIjBfYEEvMlgzKiEjOTcmNyQkIjBbWXgmSFw6ZiEjOSQiMEsoKXlrdWRIKiEjOTckJCIwW1l4JkhcOmYhIzkkIjBLKCl5a3VkSCohIzk3JCQiMGIiZik0JD0oPichIzkkIjBfYEEvMlgzKiEjOTckJCIwYiJmKTQkPSg+JyEjOSQiMEsoKXlrdWRIKiEjOTcmNyQkIjBbWXgmSFw6ZiEjOSQiMDhATkRVcV0qISM5NyQkIjBbWXgmSFw6ZiEjOSQiMDhATkRVcV0qISM5NyQkIjBiImYpNCQ9KD4nISM5JCIwSygpeWt1ZEgqISM5NyQkIjBbWXgmSFw6ZiEjOSQiMEsoKXlrdWRIKiEjOTcmNyQkIjBbWXgmSFw6ZiEjOSQiMDhATkRVcV0qISM5NyQkIjBbWXgmSFw6ZiEjOSQiMDhATkRVcV0qISM5NyQkIjBiImYpNCQ9KD4nISM5JCIwSygpeWt1ZEgqISM5NyQkIjBiImYpNCQ9KD4nISM5JCIwOEBORFVxXSohIzk3JjckJCIwW1l4JkhcOmYhIzkkIjAkXDpmKTQkPSgqISM5NyQkIjBbWXgmSFw6ZiEjOSQiMCRcOmYpNCQ9KCohIzk3JCQiMGIiZik0JD0oPichIzkkIjA4QE5EVXFdKiEjOTckJCIwW1l4JkhcOmYhIzkkIjA4QE5EVXFdKiEjOTcmNyQkIjBbWXgmSFw6ZiEjOSQiMCRcOmYpNCQ9KCohIzk3JCQiMFtZeCZIXDpmISM5JCIwJFw6Zik0JD0oKiEjOTckJCIwYiJmKTQkPSg+JyEjOSQiMDhATkRVcV0qISM5NyQkIjBiImYpNCQ9KD4nISM5JCIwJFw6Zik0JD0oKiEjOTcmNyQkIjBbWXgmSFw6ZiEjOSQiMHQpeWt1ZEgqKiEjOTckJCIwW1l4JkhcOmYhIzkkIjB0KXlrdWRIKiohIzk3JCQiMGIiZik0JD0oPichIzkkIjAkXDpmKTQkPSgqISM5NyQkIjBbWXgmSFw6ZiEjOSQiMCRcOmYpNCQ9KCohIzk3JjckJCIwW1l4JkhcOmYhIzkkIjB0KXlrdWRIKiohIzk3JCQiMFtZeCZIXDpmISM5JCIwdCl5a3VkSCoqISM5NyQkIjBiImYpNCQ9KD4nISM5JCIwJFw6Zik0JD0oKiEjOTckJCIwYiJmKTQkPSg+JyEjOSQiMHQpeWt1ZEgqKiEjOTcmNyQkIjBbWXgmSFw6ZiEjOSQiMC51O2VbbCsiISM4NyQkIjAzJzN5emtrZiEjOSQiMHk7MCl5UjU1ISM4NyQkIjBiImYpNCQ9KD4nISM5JCIwdCl5a3VkSCoqISM5NyQkIjBbWXgmSFw6ZiEjOSQiMHQpeWt1ZEgqKiEjOTcmNyQkIjBIJj0+L0JqZiEjOSQiMEIvMlgzOSE+ISM5NyQkIjBbWXgmSFw6ZiEjOSQiMDMpeWUjW14kPiEjOTckJCIwW1l4JkhcOmYhIzkkIjAuUWowd0U2IyEjOTckJCIwYiJmKTQkPSg+JyEjOSQiMEIvMlgzOSE+ISM5NyY3JCQiMGQ8Sj41TC0nISM5JCIwRFVxXSUzOTUhIzg3JCQiMDMnM3l6a2tmISM5JCIweTswKXlSNTUhIzg3JCQiMGIiZik0JD0oPichIzkkIjB0KXlrdWRIKiohIzk3JCQiMGIiZik0JD0oPichIzkkIjBEVXFdJTM5NSEjODcmNyQkIjBkPEo+NUwtJyEjOSQiMERVcV0lMzk1ISM4NyQkIjBgcS05aC82JyEjOSQiMEw7UmwpZT81ISM4NyQkIjBiImYpNCQ9KD4nISM5JCIwRFVxXSUzOTUhIzg3JCQiMGIiZik0JD0oPichIzkkIjBEVXFdJTM5NSEjODcmNyQkIjBiImYpNCQ9KD4nISM5JCIvOGcpUU1IdSIhIzg3JCQiMEgmPT4vQmpmISM5JCIwQi8yWDM5IT4hIzk3JCQiMGIiZik0JD0oPichIzkkIjBCLzJYMzkhPiEjOTckJCIwYiJmKTQkPSg+JyEjOSQiMEIvMlgzOSE+ISM5NyY3JCQiMGIiZik0JD0oPichIzkkIjBCLzJYMzkhPiEjOTckJCIwYiJmKTQkPSg+JyEjOSQiMEIvMlgzOSE+ISM5NyQkIjBpTyVSSygpeWshIzkkIjBVcV0lMzkhcCIhIzk3JCQiMGlPJVJLKCl5ayEjOSQiMEIvMlgzOSE+ISM5NyY3JCQiMGIiZik0JD0oPichIzkkIjAuUWowd0U2IyEjOTckJCIwYiJmKTQkPSg+JyEjOSQiMC5RajB3RTYjISM5NyQkIjBpTyVSSygpeWshIzkkIjBCLzJYMzkhPiEjOTckJCIwYiJmKTQkPSg+JyEjOSQiMEIvMlgzOSE+ISM5NyY3JCQiMGIiZik0JD0oPichIzkkIjAuUWowd0U2IyEjOTckJCIwYiJmKTQkPSg+JyEjOSQiMC5RajB3RTYjISM5NyQkIjBpTyVSSygpeWshIzkkIjBCLzJYMzkhPiEjOTckJCIwaU8lUksoKXlrISM5JCIwLlFqMHdFNiMhIzk3JjckJCIwYiJmKTQkPSg+JyEjOSQiMCQ9KD5tVlJLIyEjOTckJCIwYiJmKTQkPSg+JyEjOSQiMCQ9KD5tVlJLIyEjOTckJCIwaU8lUksoKXlrISM5JCIwLlFqMHdFNiMhIzk3JCQiMGIiZik0JD0oPichIzkkIjAuUWowd0U2IyEjOTcmNyQkIjBiImYpNCQ9KD4nISM5JCIwJD0oPm1WUksjISM5NyQkIjBiImYpNCQ9KD4nISM5JCIwJD0oPm1WUksjISM5NyQkIjBpTyVSSygpeWshIzkkIjAuUWowd0U2IyEjOTckJCIwaU8lUksoKXlrISM5JCIwJD0oPm1WUksjISM5NyY3JCQiMGIiZik0JD0oPichIzkkIjBqMHdFNl9gIyEjOTckJCIwYiJmKTQkPSg+JyEjOSQiMGowd0U2X2AjISM5NyQkIjBpTyVSSygpeWshIzkkIjAkPSg+bVZSSyMhIzk3JCQiMGIiZik0JD0oPichIzkkIjAkPSg+bVZSSyMhIzk3JjckJCIwYiJmKTQkPSg+JyEjOSQiMGowd0U2X2AjISM5NyQkIjBiImYpNCQ9KD4nISM5JCIwajB3RTZfYCMhIzk3JCQiMGlPJVJLKCl5ayEjOSQiMCQ9KD5tVlJLIyEjOTckJCIwaU8lUksoKXlrISM5JCIwajB3RTZfYCMhIzk3JjckJCIwYiJmKTQkPSg+JyEjOSQiMFdSSygpeWt1IyEjOTckJCIwYiJmKTQkPSg+JyEjOSQiMFdSSygpeWt1IyEjOTckJCIwaU8lUksoKXlrISM5JCIwajB3RTZfYCMhIzk3JCQiMGIiZik0JD0oPichIzkkIjBqMHdFNl9gIyEjOTcmNyQkIjBiImYpNCQ9KD4nISM5JCIwV1JLKCl5a3UjISM5NyQkIjBiImYpNCQ9KD4nISM5JCIwV1JLKCl5a3UjISM5NyQkIjBpTyVSSygpeWshIzkkIjBqMHdFNl9gIyEjOTckJCIwaU8lUksoKXlrISM5JCIwV1JLKCl5a3UjISM5NyY3JCQiMGIiZik0JD0oPichIzkkIjBDdCl5a3VkSCEjOTckJCIwYiJmKTQkPSg+JyEjOSQiMEN0KXlrdWRIISM5NyQkIjBpTyVSSygpeWshIzkkIjBXUksoKXlrdSMhIzk3JCQiMGIiZik0JD0oPichIzkkIjBXUksoKXlrdSMhIzk3JjckJCIwYiJmKTQkPSg+JyEjOSQiMEN0KXlrdWRIISM5NyQkIjBiImYpNCQ9KD4nISM5JCIwQ3QpeWt1ZEghIzk3JCQiMGlPJVJLKCl5ayEjOSQiMFdSSygpeWt1IyEjOTckJCIwaU8lUksoKXlrISM5JCIwQ3QpeWt1ZEghIzk3JjckJCIwYiJmKTQkPSg+JyEjOSQiMC8yWDM5IXBKISM5NyQkIjBbWXgmSFw6ZiEjOSQiMCYzOSFwIkchUSQhIzk3JCQiMGtER0gxSy8nISM5JCIwJjM5IXAiRyFRJCEjOTckJCIwYiJmKTQkPSg+JyEjOSQiMGRwJm93a0FLISM5NyY3JCQiMGIiZik0JD0oPichIzkkIjAvMlgzOSFwSiEjOTckJCIwYiJmKTQkPSg+JyEjOSQiMC8yWDM5IXBKISM5NyQkIjBiImYpNCQ9KD4nISM5JCIwZHAmb3drQUshIzk3JCQiMEEudCp6JzNGJyEjOSQiMC8yWDM5IXBKISM5NyY3JCQiMGIiZik0JD0oPichIzkkIjAvMlgzOSFwSiEjOTckJCIwYiJmKTQkPSg+JyEjOSQiMC8yWDM5IXBKISM5NyQkIjBpTyVSSygpeWshIzkkIjBDdCl5a3VkSCEjOTckJCIwYiJmKTQkPSg+JyEjOSQiMEN0KXlrdWRIISM5NyY3JCQiMGIiZik0JD0oPichIzkkIjBzPm1WUksoKSkhIzk3JCQiMGIiZik0JD0oPichIzkkIjBzPm1WUksoKSkhIzk3JCQiMGIiZik0JD0oPichIzkkIjAqKW8yJVxSeCgpISM5NyQkIjBwZEI4YytFJyEjOSQiMDcmSGhZM0UpKSEjOTcmNyQkIjBiImYpNCQ9KD4nISM5JCIwcz5tVlJLKCkpISM5NyQkIjBiImYpNCQ9KD4nISM5JCIwcz5tVlJLKCkpISM5NyQkIi9oOys+KTRMJyEjOCQiMHM+bVZSSygpKSEjOTckJCIwcGRCOGMrRSchIzkkIjA3JkhoWTNFKSkhIzk3JjckJCIwYiJmKTQkPSg+JyEjOSQiMF9gQS8yWDMqISM5NyQkIjBiImYpNCQ9KD4nISM5JCIwcz5tVlJLKCkpISM5NyQkIi9oOys+KTRMJyEjOCQiMHM+bVZSSygpKSEjOTckJCIwejAiUlZOMWshIzkkIjAleSc9aEd3IyopISM5NyY3JCQiMGIiZik0JD0oPichIzkkIjBfYEEvMlgzKiEjOTckJCIwaU8lUksoKXlrISM5JCIwX2BBLzJYMyohIzk3JCQiMGlPJVJLKCl5ayEjOSQiMEhHOEUpR3MqKSEjOTckJCIwejAiUlZOMWshIzkkIjAleSc9aEd3IyopISM5NyY3JCQiMGIiZik0JD0oPichIzkkIjBLKCl5a3VkSCohIzk3JCQiMGIiZik0JD0oPichIzkkIjBLKCl5a3VkSCohIzk3JCQiMGlPJVJLKCl5ayEjOSQiMF9gQS8yWDMqISM5NyQkIjBiImYpNCQ9KD4nISM5JCIwX2BBLzJYMyohIzk3JjckJCIwYiJmKTQkPSg+JyEjOSQiMEsoKXlrdWRIKiEjOTckJCIwYiJmKTQkPSg+JyEjOSQiMEsoKXlrdWRIKiEjOTckJCIwaU8lUksoKXlrISM5JCIwX2BBLzJYMyohIzk3JCQiMGlPJVJLKCl5ayEjOSQiMEsoKXlrdWRIKiEjOTcmNyQkIjBiImYpNCQ9KD4nISM5JCIwOEBORFVxXSohIzk3JCQiMGIiZik0JD0oPichIzkkIjA4QE5EVXFdKiEjOTckJCIwaU8lUksoKXlrISM5JCIwSygpeWt1ZEgqISM5NyQkIjBiImYpNCQ9KD4nISM5JCIwSygpeWt1ZEgqISM5NyY3JCQiMGIiZik0JD0oPichIzkkIjA4QE5EVXFdKiEjOTckJCIwYiJmKTQkPSg+JyEjOSQiMDhATkRVcV0qISM5NyQkIjBpTyVSSygpeWshIzkkIjBLKCl5a3VkSCohIzk3JCQiMGlPJVJLKCl5ayEjOSQiMDhATkRVcV0qISM5NyY3JCQiMGIiZik0JD0oPichIzkkIjAkXDpmKTQkPSgqISM5NyQkIjBiImYpNCQ9KD4nISM5JCIwJFw6Zik0JD0oKiEjOTckJCIwaU8lUksoKXlrISM5JCIwOEBORFVxXSohIzk3JCQiMGIiZik0JD0oPichIzkkIjA4QE5EVXFdKiEjOTcmNyQkIjBiImYpNCQ9KD4nISM5JCIwJFw6Zik0JD0oKiEjOTckJCIwYiJmKTQkPSg+JyEjOSQiMCRcOmYpNCQ9KCohIzk3JCQiMGlPJVJLKCl5ayEjOSQiMDhATkRVcV0qISM5NyQkIjBpTyVSSygpeWshIzkkIjAkXDpmKTQkPSgqISM5NyY3JCQiMGIiZik0JD0oPichIzkkIjB0KXlrdWRIKiohIzk3JCQiMGIiZik0JD0oPichIzkkIjB0KXlrdWRIKiohIzk3JCQiMGlPJVJLKCl5ayEjOSQiMCRcOmYpNCQ9KCohIzk3JCQiMGIiZik0JD0oPichIzkkIjAkXDpmKTQkPSgqISM5NyY3JCQiMGIiZik0JD0oPichIzkkIjB0KXlrdWRIKiohIzk3JCQiMGIiZik0JD0oPichIzkkIjB0KXlrdWRIKiohIzk3JCQiMGlPJVJLKCl5ayEjOSQiMCRcOmYpNCQ9KCohIzk3JCQiMGlPJVJLKCl5ayEjOSQiMHQpeWt1ZEgqKiEjOTcmNyQkIjBiImYpNCQ9KD4nISM5JCIwRFVxXSUzOTUhIzg3JCQiMGIiZik0JD0oPichIzkkIjBEVXFdJTM5NSEjODckJCIwaU8lUksoKXlrISM5JCIwdCl5a3VkSCoqISM5NyQkIjBiImYpNCQ9KD4nISM5JCIwdCl5a3VkSCoqISM5NyY3JCQiMGIiZik0JD0oPichIzkkIjBEVXFdJTM5NSEjODckJCIwYiJmKTQkPSg+JyEjOSQiMERVcV0lMzk1ISM4NyQkIjBpTyVSSygpeWshIzkkIjB0KXlrdWRIKiohIzk3JCQiMGlPJVJLKCl5ayEjOSQiMERVcV0lMzk1ISM4NyY3JCQiMGIiZik0JD0oPichIzkkIjBPIVtpPXZENSEjODckJCIwL0BNTF4+RichIzkkIjBVJCoqXE9nSDUhIzg3JCQiMGlPJVJLKCl5ayEjOSQiMERVcV0lMzk1ISM4NyQkIjBiImYpNCQ9KD4nISM5JCIwRFVxXSUzOTUhIzg3JjckJCIwYiJmKTQkPSg+JyEjOSQiME8hW2k9dkQ1ISM4NyQkIjBgcS05aC82JyEjOSQiMEw7UmwpZT81ISM4NyQkIjBiImYpNCQ9KD4nISM5JCIwRFVxXSUzOTUhIzg3JCQiMGIiZik0JD0oPichIzkkIjBEVXFdJTM5NSEjODcmNyQkIjBQRjNTbDlKJyEjOSQiMFVxXSUzOSFwIiEjOTckJCIwYiJmKTQkPSg+JyEjOSQiLzhnKVFNSHUiISM4NyQkIjBiImYpNCQ9KD4nISM5JCIwQi8yWDM5IT4hIzk3JCQiMGlPJVJLKCl5ayEjOSQiMFVxXSUzOSFwIiEjOTcmNyQkIjBgTScpZU1UUychIzkkIjBqMHdFNl8uIiEjODckJCIwL0BNTF4+RichIzkkIjBVJCoqXE9nSDUhIzg3JCQiMGlPJVJLKCl5ayEjOSQiMERVcV0lMzk1ISM4NyQkIjBpTyVSSygpeWshIzkkIjBqMHdFNl8uIiEjODcmNyQkIjBgTScpZU1UUychIzkkIjBqMHdFNl8uIiEjODckJCIwaSdbYStFXGshIzkkIjApb1pjQVZQNSEjODckJCIwaU8lUksoKXlrISM5JCIwajB3RTZfLiIhIzg3JCQiMGlPJVJLKCl5ayEjOSQiMGowd0U2Xy4iISM4NyY3JCQiMGlPJVJLKCl5ayEjOSQiMDxaYD4iKUhoIiEjOTckJCIwUEYzU2w5SichIzkkIjBVcV0lMzkhcCIhIzk3JCQiMGlPJVJLKCl5ayEjOSQiMFVxXSUzOSFwIiEjOTckJCIwaU8lUksoKXlrISM5JCIwVXFdJTM5IXAiISM5NyY3JCQiMGlPJVJLKCl5ayEjOSQiMDxaYD4iKUhoIiEjOTckJCIwImUrImZdRGonISM5JCIwXyRSSkcpW2QiISM5NyQkIjBpTyVSSygpeWshIzkkIjBVcV0lMzkhcCIhIzk3JCQiMGlPJVJLKCl5ayEjOSQiMFVxXSUzOSFwIiEjOTcmNyQkIjBpTyVSSygpeWshIzkkIjBCLzJYMzkhPiEjOTckJCIwaU8lUksoKXlrISM5JCIwQi8yWDM5IT4hIzk3JCQiMHAiRyFRajB3JyEjOSQiMFVxXSUzOSFwIiEjOTckJCIwaU8lUksoKXlrISM5JCIwVXFdJTM5IXAiISM5NyY3JCQiMGlPJVJLKCl5ayEjOSQiMEIvMlgzOSE+ISM5NyQkIjBpTyVSSygpeWshIzkkIjBCLzJYMzkhPiEjOTckJCIwcCJHIVFqMHcnISM5JCIwVXFdJTM5IXAiISM5NyQkIjBwIkchUWowdychIzkkIjBCLzJYMzkhPiEjOTcmNyQkIjBpTyVSSygpeWshIzkkIjAuUWowd0U2IyEjOTckJCIwaU8lUksoKXlrISM5JCIwLlFqMHdFNiMhIzk3JCQiMHAiRyFRajB3JyEjOSQiMEIvMlgzOSE+ISM5NyQkIjBpTyVSSygpeWshIzkkIjBCLzJYMzkhPiEjOTcmNyQkIjBpTyVSSygpeWshIzkkIjAuUWowd0U2IyEjOTckJCIwaU8lUksoKXlrISM5JCIwLlFqMHdFNiMhIzk3JCQiMHAiRyFRajB3JyEjOSQiMEIvMlgzOSE+ISM5NyQkIjBwIkchUWowdychIzkkIjAuUWowd0U2IyEjOTcmNyQkIjBpTyVSSygpeWshIzkkIjAkPSg+bVZSSyMhIzk3JCQiMGlPJVJLKCl5ayEjOSQiMCQ9KD5tVlJLIyEjOTckJCIwcCJHIVFqMHcnISM5JCIwLlFqMHdFNiMhIzk3JCQiMGlPJVJLKCl5ayEjOSQiMC5RajB3RTYjISM5NyY3JCQiMGlPJVJLKCl5ayEjOSQiMCQ9KD5tVlJLIyEjOTckJCIwaU8lUksoKXlrISM5JCIwJD0oPm1WUksjISM5NyQkIjBwIkchUWowdychIzkkIjAuUWowd0U2IyEjOTckJCIwcCJHIVFqMHcnISM5JCIwJD0oPm1WUksjISM5NyY3JCQiMGlPJVJLKCl5ayEjOSQiMGowd0U2X2AjISM5NyQkIjBpTyVSSygpeWshIzkkIjBqMHdFNl9gIyEjOTckJCIwcCJHIVFqMHcnISM5JCIwJD0oPm1WUksjISM5NyQkIjBpTyVSSygpeWshIzkkIjAkPSg+bVZSSyMhIzk3JjckJCIwaU8lUksoKXlrISM5JCIwajB3RTZfYCMhIzk3JCQiMGlPJVJLKCl5ayEjOSQiMGowd0U2X2AjISM5NyQkIjBwIkchUWowdychIzkkIjAkPSg+bVZSSyMhIzk3JCQiMHAiRyFRajB3JyEjOSQiMGowd0U2X2AjISM5NyY3JCQiMGlPJVJLKCl5ayEjOSQiMFdSSygpeWt1IyEjOTckJCIwaU8lUksoKXlrISM5JCIwV1JLKCl5a3UjISM5NyQkIjBwIkchUWowdychIzkkIjBqMHdFNl9gIyEjOTckJCIwaU8lUksoKXlrISM5JCIwajB3RTZfYCMhIzk3JjckJCIwaU8lUksoKXlrISM5JCIwV1JLKCl5a3UjISM5NyQkIjBpTyVSSygpeWshIzkkIjBXUksoKXlrdSMhIzk3JCQiMHAiRyFRajB3JyEjOSQiMGowd0U2X2AjISM5NyQkIjBwIkchUWowdychIzkkIjBXUksoKXlrdSMhIzk3JjckJCIwaU8lUksoKXlrISM5JCIwQ3QpeWt1ZEghIzk3JCQiMGIiZik0JD0oPichIzkkIjAvMlgzOSFwSiEjOTckJCIwQS50KnonM0YnISM5JCIwLzJYMzkhcEohIzk3JCQiMGlPJVJLKCl5ayEjOSQiMEFtXypIeUZJISM5NyY3JCQiMGlPJVJLKCl5ayEjOSQiMEN0KXlrdWRIISM5NyQkIjBpTyVSSygpeWshIzkkIjBDdCl5a3VkSCEjOTckJCIwaU8lUksoKXlrISM5JCIwQW1fKkh5RkkhIzk3JCQiMFddXSo0I0dtJyEjOSQiMEN0KXlrdWRIISM5NyY3JCQiMGlPJVJLKCl5ayEjOSQiMEN0KXlrdWRIISM5NyQkIjBpTyVSSygpeWshIzkkIjBDdCl5a3VkSCEjOTckJCIwcCJHIVFqMHcnISM5JCIwV1JLKCl5a3UjISM5NyQkIjBpTyVSSygpeWshIzkkIjBXUksoKXlrdSMhIzk3JjckJCIwaU8lUksoKXlrISM5JCIwX2BBLzJYMyohIzk3JCQiMGlPJVJLKCl5ayEjOSQiMF9gQS8yWDMqISM5NyQkIjBpTyVSSygpeWshIzkkIjBIRzhFKUdzKikhIzk3JCQiMDwiUSUqW3l2bCEjOSQiMDZYNUlCPSwqISM5NyY3JCQiMGlPJVJLKCl5ayEjOSQiMF9gQS8yWDMqISM5NyQkIjBwIkchUWowdychIzkkIjBfYEEvMlgzKiEjOTckJCIwcCJHIVFqMHcnISM5JCIwaWlON0gjeSEqISM5NyQkIjA8IlElKlt5dmwhIzkkIjA2WDVJQj0sKiEjOTcmNyQkIjBpTyVSSygpeWshIzkkIjBLKCl5a3VkSCohIzk3JCQiMGlPJVJLKCl5ayEjOSQiMEsoKXlrdWRIKiEjOTckJCIwcCJHIVFqMHcnISM5JCIwX2BBLzJYMyohIzk3JCQiMGlPJVJLKCl5ayEjOSQiMF9gQS8yWDMqISM5NyY3JCQiMGlPJVJLKCl5ayEjOSQiMEsoKXlrdWRIKiEjOTckJCIwaU8lUksoKXlrISM5JCIwSygpeWt1ZEgqISM5NyQkIjBwIkchUWowdychIzkkIjBfYEEvMlgzKiEjOTckJCIwcCJHIVFqMHcnISM5JCIwSygpeWt1ZEgqISM5NyY3JCQiMGlPJVJLKCl5ayEjOSQiMDhATkRVcV0qISM5NyQkIjBpTyVSSygpeWshIzkkIjA4QE5EVXFdKiEjOTckJCIwcCJHIVFqMHcnISM5JCIwSygpeWt1ZEgqISM5NyQkIjBpTyVSSygpeWshIzkkIjBLKCl5a3VkSCohIzk3JjckJCIwaU8lUksoKXlrISM5JCIwOEBORFVxXSohIzk3JCQiMGlPJVJLKCl5ayEjOSQiMDhATkRVcV0qISM5NyQkIjBwIkchUWowdychIzkkIjBLKCl5a3VkSCohIzk3JCQiMHAiRyFRajB3JyEjOSQiMDhATkRVcV0qISM5NyY3JCQiMGlPJVJLKCl5ayEjOSQiMCRcOmYpNCQ9KCohIzk3JCQiMGlPJVJLKCl5ayEjOSQiMCRcOmYpNCQ9KCohIzk3JCQiMHAiRyFRajB3JyEjOSQiMDhATkRVcV0qISM5NyQkIjBpTyVSSygpeWshIzkkIjA4QE5EVXFdKiEjOTcmNyQkIjBpTyVSSygpeWshIzkkIjAkXDpmKTQkPSgqISM5NyQkIjBpTyVSSygpeWshIzkkIjAkXDpmKTQkPSgqISM5NyQkIjBwIkchUWowdychIzkkIjA4QE5EVXFdKiEjOTckJCIwcCJHIVFqMHcnISM5JCIwJFw6Zik0JD0oKiEjOTcmNyQkIjBpTyVSSygpeWshIzkkIjB0KXlrdWRIKiohIzk3JCQiMGlPJVJLKCl5ayEjOSQiMHQpeWt1ZEgqKiEjOTckJCIwcCJHIVFqMHcnISM5JCIwJFw6Zik0JD0oKiEjOTckJCIwaU8lUksoKXlrISM5JCIwJFw6Zik0JD0oKiEjOTcmNyQkIjBpTyVSSygpeWshIzkkIjB0KXlrdWRIKiohIzk3JCQiMGlPJVJLKCl5ayEjOSQiMHQpeWt1ZEgqKiEjOTckJCIwcCJHIVFqMHcnISM5JCIwJFw6Zik0JD0oKiEjOTckJCIwcCJHIVFqMHcnISM5JCIwdCl5a3VkSCoqISM5NyY3JCQiMGlPJVJLKCl5ayEjOSQiMERVcV0lMzk1ISM4NyQkIjBpTyVSSygpeWshIzkkIjBEVXFdJTM5NSEjODckJCIwcCJHIVFqMHcnISM5JCIwdCl5a3VkSCoqISM5NyQkIjBpTyVSSygpeWshIzkkIjB0KXlrdWRIKiohIzk3JjckJCIwaU8lUksoKXlrISM5JCIwRFVxXSUzOTUhIzg3JCQiMGlPJVJLKCl5ayEjOSQiMERVcV0lMzk1ISM4NyQkIjBwIkchUWowdychIzkkIjB0KXlrdWRIKiohIzk3JCQiMHAiRyFRajB3JyEjOSQiMERVcV0lMzk1ISM4NyY3JCQiMGlPJVJLKCl5ayEjOSQiMGowd0U2Xy4iISM4NyQkIjBpTyVSSygpeWshIzkkIjBqMHdFNl8uIiEjODckJCIwcCJHIVFqMHcnISM5JCIwRFVxXSUzOTUhIzg3JCQiMGlPJVJLKCl5ayEjOSQiMERVcV0lMzk1ISM4NyY3JCQiMGlPJVJLKCl5ayEjOSQiMGowd0U2Xy4iISM4NyQkIjBpTyVSSygpeWshIzkkIjBqMHdFNl8uIiEjODckJCIwcCJHIVFqMHcnISM5JCIwRFVxXSUzOTUhIzg3JCQiMHAiRyFRajB3JyEjOSQiMGowd0U2Xy4iISM4NyY3JCQiMGlPJVJLKCl5ayEjOSQiMC4mZnFgaVE1ISM4NyQkIjBpJ1thK0VcayEjOSQiMClvWmNBVlA1ISM4NyQkIjBpTyVSSygpeWshIzkkIjBqMHdFNl8uIiEjODckJCIwaU8lUksoKXlrISM5JCIwajB3RTZfLiIhIzg3JjckJCIwaU8lUksoKXlrISM5JCIwLiZmcWBpUTUhIzg3JCQiMEhNcyJSOF5tISM5JCIwPk10Wj1NLyIhIzg3JCQiMHAiRyFRajB3JyEjOSQiMGowd0U2Xy4iISM4NyQkIjBpTyVSSygpeWshIzkkIjBqMHdFNl8uIiEjODcmNyQkIjBwIkchUWowdychIzkkIjBmPDJQIipmLyIhIzg3JCQiMEhNcyJSOF5tISM5JCIwPk10Wj1NLyIhIzg3JCQiMHAiRyFRajB3JyEjOSQiMGowd0U2Xy4iISM4NyQkIjBwIkchUWowdychIzkkIjBqMHdFNl8uIiEjODcmNyQkIjBwIkchUWowdychIzkkIjAib21JNlhTOiEjOTckJCIwPDE2JFFgeXAhIzkkIjAxX3Aram1fIiEjOTckJCIwcCJHIVFqMHcnISM5JCIwVXFdJTM5IXAiISM5NyQkIjBwIkchUWowdychIzkkIjBVcV0lMzkhcCIhIzk3JjckJCIwcCJHIVFqMHcnISM5JCIwQi8yWDM5IT4hIzk3JCQiMHAiRyFRajB3JyEjOSQiMEIvMlgzOSE+ISM5NyQkIjB3RTZfYEEvKCEjOSQiMFVxXSUzOSFwIiEjOTckJCIwcCJHIVFqMHcnISM5JCIwVXFdJTM5IXAiISM5NyY3JCQiMHAiRyFRajB3JyEjOSQiMEIvMlgzOSE+ISM5NyQkIjBwIkchUWowdychIzkkIjBCLzJYMzkhPiEjOTckJCIwd0U2X2BBLyghIzkkIjBVcV0lMzkhcCIhIzk3JCQiMHdFNl9gQS8oISM5JCIwQi8yWDM5IT4hIzk3JjckJCIwcCJHIVFqMHcnISM5JCIwLlFqMHdFNiMhIzk3JCQiMHAiRyFRajB3JyEjOSQiMC5RajB3RTYjISM5NyQkIjB3RTZfYEEvKCEjOSQiMEIvMlgzOSE+ISM5NyQkIjBwIkchUWowdychIzkkIjBCLzJYMzkhPiEjOTcmNyQkIjBwIkchUWowdychIzkkIjAuUWowd0U2IyEjOTckJCIwcCJHIVFqMHcnISM5JCIwLlFqMHdFNiMhIzk3JCQiMHdFNl9gQS8oISM5JCIwQi8yWDM5IT4hIzk3JCQiMHdFNl9gQS8oISM5JCIwLlFqMHdFNiMhIzk3JjckJCIwcCJHIVFqMHcnISM5JCIwJD0oPm1WUksjISM5NyQkIjBwIkchUWowdychIzkkIjAkPSg+bVZSSyMhIzk3JCQiMHdFNl9gQS8oISM5JCIwLlFqMHdFNiMhIzk3JCQiMHAiRyFRajB3JyEjOSQiMC5RajB3RTYjISM5NyY3JCQiMHAiRyFRajB3JyEjOSQiMCQ9KD5tVlJLIyEjOTckJCIwcCJHIVFqMHcnISM5JCIwJD0oPm1WUksjISM5NyQkIjB3RTZfYEEvKCEjOSQiMC5RajB3RTYjISM5NyQkIjB3RTZfYEEvKCEjOSQiMCQ9KD5tVlJLIyEjOTcmNyQkIjBwIkchUWowdychIzkkIjBqMHdFNl9gIyEjOTckJCIwcCJHIVFqMHcnISM5JCIwajB3RTZfYCMhIzk3JCQiMHdFNl9gQS8oISM5JCIwJD0oPm1WUksjISM5NyQkIjBwIkchUWowdychIzkkIjAkPSg+bVZSSyMhIzk3JjckJCIwcCJHIVFqMHcnISM5JCIwajB3RTZfYCMhIzk3JCQiMHAiRyFRajB3JyEjOSQiMGowd0U2X2AjISM5NyQkIjB3RTZfYEEvKCEjOSQiMCQ9KD5tVlJLIyEjOTckJCIwd0U2X2BBLyghIzkkIjBqMHdFNl9gIyEjOTcmNyQkIjBwIkchUWowdychIzkkIjBXUksoKXlrdSMhIzk3JCQiMGlPJVJLKCl5ayEjOSQiMEN0KXlrdWRIISM5NyQkIjBXXV0qNCNHbSchIzkkIjBDdCl5a3VkSCEjOTckJCIwcCJHIVFqMHcnISM5JCIwOycqKW82XkBIISM5NyY3JCQiMHAiRyFRajB3JyEjOSQiMFdSSygpeWt1IyEjOTckJCIwcCJHIVFqMHcnISM5JCIwV1JLKCl5a3UjISM5NyQkIjB3RTZfYEEvKCEjOSQiMGowd0U2X2AjISM5NyQkIjBwIkchUWowdychIzkkIjBqMHdFNl9gIyEjOTcmNyQkIjBwIkchUWowdychIzkkIjBXUksoKXlrdSMhIzk3JCQiMHAiRyFRajB3JyEjOSQiMFdSSygpeWt1IyEjOTckJCIwd0U2X2BBLyghIzkkIjBqMHdFNl9gIyEjOTckJCIwd0U2X2BBLyghIzkkIjBXUksoKXlrdSMhIzk3JjckJCIwcCJHIVFqMHcnISM5JCIwX2BBLzJYMyohIzk3JCQiMHAiRyFRajB3JyEjOSQiMF9gQS8yWDMqISM5NyQkIjBwIkchUWowdychIzkkIjBpaU43SCN5ISohIzk3JCQiMF91OXk4encnISM5JCIvKmU4QyUqKnkhKiEjODcmNyQkIjBwIkchUWowdychIzkkIjBfYEEvMlgzKiEjOTckJCIwcCJHIVFqMHcnISM5JCIwX2BBLzJYMyohIzk3JCQiMEApeXZROkVvISM5JCIwX2BBLzJYMyohIzk3JCQiMF91OXk4encnISM5JCIvKmU4QyUqKnkhKiEjODcmNyQkIjBwIkchUWowdychIzkkIjBLKCl5a3VkSCohIzk3JCQiMHAiRyFRajB3JyEjOSQiMF9gQS8yWDMqISM5NyQkIjBAKXl2UTpFbyEjOSQiMF9gQS8yWDMqISM5NyQkIjAkW3NGaFI8cSEjOSQiMChcSSgzXUo1KiEjOTcmNyQkIjBwIkchUWowdychIzkkIjBLKCl5a3VkSCohIzk3JCQiMHdFNl9gQS8oISM5JCIwSygpeWt1ZEgqISM5NyQkIjB3RTZfYEEvKCEjOSQiMHomcGIwTTAiKiEjOTckJCIwJFtzRmhSPHEhIzkkIjAoXEkoM11KNSohIzk3JjckJCIwcCJHIVFqMHcnISM5JCIwOEBORFVxXSohIzk3JCQiMHAiRyFRajB3JyEjOSQiMDhATkRVcV0qISM5NyQkIjB3RTZfYEEvKCEjOSQiMEsoKXlrdWRIKiEjOTckJCIwcCJHIVFqMHcnISM5JCIwSygpeWt1ZEgqISM5NyY3JCQiMHAiRyFRajB3JyEjOSQiMDhATkRVcV0qISM5NyQkIjBwIkchUWowdychIzkkIjA4QE5EVXFdKiEjOTckJCIwd0U2X2BBLyghIzkkIjBLKCl5a3VkSCohIzk3JCQiMHdFNl9gQS8oISM5JCIwOEBORFVxXSohIzk3JjckJCIwcCJHIVFqMHcnISM5JCIwJFw6Zik0JD0oKiEjOTckJCIwcCJHIVFqMHcnISM5JCIwJFw6Zik0JD0oKiEjOTckJCIwd0U2X2BBLyghIzkkIjA4QE5EVXFdKiEjOTckJCIwcCJHIVFqMHcnISM5JCIwOEBORFVxXSohIzk3JjckJCIwcCJHIVFqMHcnISM5JCIwJFw6Zik0JD0oKiEjOTckJCIwcCJHIVFqMHcnISM5JCIwJFw6Zik0JD0oKiEjOTckJCIwd0U2X2BBLyghIzkkIjA4QE5EVXFdKiEjOTckJCIwd0U2X2BBLyghIzkkIjAkXDpmKTQkPSgqISM5NyY3JCQiMHAiRyFRajB3JyEjOSQiMHQpeWt1ZEgqKiEjOTckJCIwcCJHIVFqMHcnISM5JCIwdCl5a3VkSCoqISM5NyQkIjB3RTZfYEEvKCEjOSQiMCRcOmYpNCQ9KCohIzk3JCQiMHAiRyFRajB3JyEjOSQiMCRcOmYpNCQ9KCohIzk3JjckJCIwcCJHIVFqMHcnISM5JCIwdCl5a3VkSCoqISM5NyQkIjBwIkchUWowdychIzkkIjB0KXlrdWRIKiohIzk3JCQiMHdFNl9gQS8oISM5JCIwJFw6Zik0JD0oKiEjOTckJCIwd0U2X2BBLyghIzkkIjB0KXlrdWRIKiohIzk3JjckJCIwcCJHIVFqMHcnISM5JCIwRFVxXSUzOTUhIzg3JCQiMHAiRyFRajB3JyEjOSQiMERVcV0lMzk1ISM4NyQkIjB3RTZfYEEvKCEjOSQiMHQpeWt1ZEgqKiEjOTckJCIwcCJHIVFqMHcnISM5JCIwdCl5a3VkSCoqISM5NyY3JCQiMHAiRyFRajB3JyEjOSQiMERVcV0lMzk1ISM4NyQkIjBwIkchUWowdychIzkkIjBEVXFdJTM5NSEjODckJCIwd0U2X2BBLyghIzkkIjB0KXlrdWRIKiohIzk3JCQiMHdFNl9gQS8oISM5JCIwRFVxXSUzOTUhIzg3JjckJCIwcCJHIVFqMHcnISM5JCIwajB3RTZfLiIhIzg3JCQiMHAiRyFRajB3JyEjOSQiMGowd0U2Xy4iISM4NyQkIjB3RTZfYEEvKCEjOSQiMERVcV0lMzk1ISM4NyQkIjBwIkchUWowdychIzkkIjBEVXFdJTM5NSEjODcmNyQkIjBwIkchUWowdychIzkkIjBqMHdFNl8uIiEjODckJCIwcCJHIVFqMHcnISM5JCIwajB3RTZfLiIhIzg3JCQiMHdFNl9gQS8oISM5JCIwRFVxXSUzOTUhIzg3JCQiMHdFNl9gQS8oISM5JCIwajB3RTZfLiIhIzg3JjckJCIwcCJHIVFqMHcnISM5JCIwZjwyUCIqZi8iISM4NyQkIjBReSlcKSllJylvISM5JCIwRVx6Nicpby8iISM4NyQkIjB3RTZfYEEvKCEjOSQiMGowd0U2Xy4iISM4NyQkIjBwIkchUWowdychIzkkIjBqMHdFNl8uIiEjODcmNyQkIjBwIkchUWowdychIzkkIjAib21JNlhTOiEjOTckJCIwImUrImZdRGonISM5JCIwXyRSSkcpW2QiISM5NyQkIjBpTyVSSygpeWshIzkkIjBVcV0lMzkhcCIhIzk3JCQiMHAiRyFRajB3JyEjOSQiMFVxXSUzOSFwIiEjOTcmNyQkIjB3RTZfYEEvKCEjOSQiMFtMIjQsJnkvIiEjODckJCIwXlUhNGs1enIhIzkkIjBMdjoxdWcvIiEjODckJCIwJD0oPm1WUksoISM5JCIwajB3RTZfLiIhIzg3JCQiMHdFNl9gQS8oISM5JCIwajB3RTZfLiIhIzg3JjckJCIwd0U2X2BBLyghIzkkIjA6JSpcKClbQF8iISM5NyQkIjA8MTYkUWB5cCEjOSQiMDFfcCtqbV8iISM5NyQkIjBwIkchUWowdychIzkkIjBVcV0lMzkhcCIhIzk3JCQiMHdFNl9gQS8oISM5JCIwVXFdJTM5IXAiISM5NyY3JCQiMHdFNl9gQS8oISM5JCIwOiUqXCgpW0BfIiEjOTckJCIwTSg+M0dLT3MhIzkkIjBcbih6KSllVzohIzk3JCQiMHdFNl9gQS8oISM5JCIwVXFdJTM5IXAiISM5NyQkIjB3RTZfYEEvKCEjOSQiMFVxXSUzOSFwIiEjOTcmNyQkIjB3RTZfYEEvKCEjOSQiMEIvMlgzOSE+ISM5NyQkIjB3RTZfYEEvKCEjOSQiMEIvMlgzOSE+ISM5NyQkIjAkPSg+bVZSSyghIzkkIjBVcV0lMzkhcCIhIzk3JCQiMHdFNl9gQS8oISM5JCIwVXFdJTM5IXAiISM5NyY3JCQiMHdFNl9gQS8oISM5JCIwQi8yWDM5IT4hIzk3JCQiMHdFNl9gQS8oISM5JCIwQi8yWDM5IT4hIzk3JCQiMCQ9KD5tVlJLKCEjOSQiMFVxXSUzOSFwIiEjOTckJCIwJD0oPm1WUksoISM5JCIwQi8yWDM5IT4hIzk3JjckJCIwd0U2X2BBLyghIzkkIjAuUWowd0U2IyEjOTckJCIwd0U2X2BBLyghIzkkIjAuUWowd0U2IyEjOTckJCIwJD0oPm1WUksoISM5JCIwQi8yWDM5IT4hIzk3JCQiMHdFNl9gQS8oISM5JCIwQi8yWDM5IT4hIzk3JjckJCIwd0U2X2BBLyghIzkkIjAuUWowd0U2IyEjOTckJCIwd0U2X2BBLyghIzkkIjAuUWowd0U2IyEjOTckJCIwJD0oPm1WUksoISM5JCIwQi8yWDM5IT4hIzk3JCQiMCQ9KD5tVlJLKCEjOSQiMC5RajB3RTYjISM5NyY3JCQiMHdFNl9gQS8oISM5JCIwJD0oPm1WUksjISM5NyQkIjB3RTZfYEEvKCEjOSQiMCQ9KD5tVlJLIyEjOTckJCIwJD0oPm1WUksoISM5JCIwLlFqMHdFNiMhIzk3JCQiMHdFNl9gQS8oISM5JCIwLlFqMHdFNiMhIzk3JjckJCIwd0U2X2BBLyghIzkkIjAkPSg+bVZSSyMhIzk3JCQiMHdFNl9gQS8oISM5JCIwJD0oPm1WUksjISM5NyQkIjAkPSg+bVZSSyghIzkkIjAuUWowd0U2IyEjOTckJCIwJD0oPm1WUksoISM5JCIwJD0oPm1WUksjISM5NyY3JCQiMHdFNl9gQS8oISM5JCIwajB3RTZfYCMhIzk3JCQiMHdFNl9gQS8oISM5JCIwajB3RTZfYCMhIzk3JCQiMCQ9KD5tVlJLKCEjOSQiMCQ9KD5tVlJLIyEjOTckJCIwd0U2X2BBLyghIzkkIjAkPSg+bVZSSyMhIzk3JjckJCIwd0U2X2BBLyghIzkkIjBqMHdFNl9gIyEjOTckJCIwd0U2X2BBLyghIzkkIjBqMHdFNl9gIyEjOTckJCIwJD0oPm1WUksoISM5JCIwJD0oPm1WUksjISM5NyQkIjAkPSg+bVZSSyghIzkkIjBqMHdFNl9gIyEjOTcmNyQkIjB3RTZfYEEvKCEjOSQiMFdSSygpeWt1IyEjOTckJCIwcCJHIVFqMHcnISM5JCIwV1JLKCl5a3UjISM5NyQkIjBwIkchUWowdychIzkkIjA7JyopbzZeQEghIzk3JCQiMERaI0ddXDpvISM5JCIwMioqR3VabCJIISM5NyY3JCQiMHdFNl9gQS8oISM5JCIwV1JLKCl5a3UjISM5NyQkIjB3RTZfYEEvKCEjOSQiMFdSSygpeWt1IyEjOTckJCIwRFojR11cOm8hIzkkIjAyKipHdVpsIkghIzk3JCQiMHdFNl9gQS8oISM5JCIwVG0jKj0xVypHISM5NyY3JCQiMHdFNl9gQS8oISM5JCIwV1JLKCl5a3UjISM5NyQkIjB3RTZfYEEvKCEjOSQiMFdSSygpeWt1IyEjOTckJCIwJD0oPm1WUksoISM5JCIwajB3RTZfYCMhIzk3JCQiMHdFNl9gQS8oISM5JCIwajB3RTZfYCMhIzk3JjckJCIwd0U2X2BBLyghIzkkIjBXUksoKXlrdSMhIzk3JCQiMHdFNl9gQS8oISM5JCIwV1JLKCl5a3UjISM5NyQkIjAkPSg+bVZSSyghIzkkIjBqMHdFNl9gIyEjOTckJCIwJD0oPm1WUksoISM5JCIwV1JLKCl5a3UjISM5NyY3JCQiMHdFNl9gQS8oISM5JCIwSygpeWt1ZEgqISM5NyQkIjB3RTZfYEEvKCEjOSQiMEsoKXlrdWRIKiEjOTckJCIwJD0oPm1WUksoISM5JCIwX2BBLzJYMyohIzk3JCQiMCQ9KD5tVlJLKCEjOSQiMEsoKXlrdWRIKiEjOTcmNyQkIjB3RTZfYEEvKCEjOSQiMDhATkRVcV0qISM5NyQkIjB3RTZfYEEvKCEjOSQiMDhATkRVcV0qISM5NyQkIjAkPSg+bVZSSyghIzkkIjBLKCl5a3VkSCohIzk3JCQiMHdFNl9gQS8oISM5JCIwSygpeWt1ZEgqISM5NyY3JCQiMHdFNl9gQS8oISM5JCIwOEBORFVxXSohIzk3JCQiMHdFNl9gQS8oISM5JCIwOEBORFVxXSohIzk3JCQiMCQ9KD5tVlJLKCEjOSQiMEsoKXlrdWRIKiEjOTckJCIwJD0oPm1WUksoISM5JCIwOEBORFVxXSohIzk3JjckJCIwd0U2X2BBLyghIzkkIjAkXDpmKTQkPSgqISM5NyQkIjB3RTZfYEEvKCEjOSQiMCRcOmYpNCQ9KCohIzk3JCQiMCQ9KD5tVlJLKCEjOSQiMDhATkRVcV0qISM5NyQkIjB3RTZfYEEvKCEjOSQiMDhATkRVcV0qISM5NyY3JCQiMHdFNl9gQS8oISM5JCIwJFw6Zik0JD0oKiEjOTckJCIwd0U2X2BBLyghIzkkIjAkXDpmKTQkPSgqISM5NyQkIjAkPSg+bVZSSyghIzkkIjA4QE5EVXFdKiEjOTckJCIwJD0oPm1WUksoISM5JCIwJFw6Zik0JD0oKiEjOTcmNyQkIjB3RTZfYEEvKCEjOSQiMHQpeWt1ZEgqKiEjOTckJCIwd0U2X2BBLyghIzkkIjB0KXlrdWRIKiohIzk3JCQiMCQ9KD5tVlJLKCEjOSQiMCRcOmYpNCQ9KCohIzk3JCQiMHdFNl9gQS8oISM5JCIwJFw6Zik0JD0oKiEjOTcmNyQkIjB3RTZfYEEvKCEjOSQiMHQpeWt1ZEgqKiEjOTckJCIwd0U2X2BBLyghIzkkIjB0KXlrdWRIKiohIzk3JCQiMCQ9KD5tVlJLKCEjOSQiMCRcOmYpNCQ9KCohIzk3JCQiMCQ9KD5tVlJLKCEjOSQiMHQpeWt1ZEgqKiEjOTcmNyQkIjB3RTZfYEEvKCEjOSQiMERVcV0lMzk1ISM4NyQkIjB3RTZfYEEvKCEjOSQiMERVcV0lMzk1ISM4NyQkIjAkPSg+bVZSSyghIzkkIjB0KXlrdWRIKiohIzk3JCQiMHdFNl9gQS8oISM5JCIwdCl5a3VkSCoqISM5NyY3JCQiMHdFNl9gQS8oISM5JCIwRFVxXSUzOTUhIzg3JCQiMHdFNl9gQS8oISM5JCIwRFVxXSUzOTUhIzg3JCQiMCQ9KD5tVlJLKCEjOSQiMHQpeWt1ZEgqKiEjOTckJCIwJD0oPm1WUksoISM5JCIwRFVxXSUzOTUhIzg3JjckJCIwd0U2X2BBLyghIzkkIjBqMHdFNl8uIiEjODckJCIwd0U2X2BBLyghIzkkIjBqMHdFNl8uIiEjODckJCIwJD0oPm1WUksoISM5JCIwRFVxXSUzOTUhIzg3JCQiMHdFNl9gQS8oISM5JCIwRFVxXSUzOTUhIzg3JjckJCIwd0U2X2BBLyghIzkkIjBqMHdFNl8uIiEjODckJCIwd0U2X2BBLyghIzkkIjBqMHdFNl8uIiEjODckJCIwJD0oPm1WUksoISM5JCIwRFVxXSUzOTUhIzg3JCQiMCQ9KD5tVlJLKCEjOSQiMGowd0U2Xy4iISM4NyY3JCQiMHdFNl9gQS8oISM5JCIwW0wiNCwmeS8iISM4NyQkIjBReSlcKSllJylvISM5JCIwRVx6Nicpby8iISM4NyQkIjB3RTZfYEEvKCEjOSQiMGowd0U2Xy4iISM4NyQkIjB3RTZfYEEvKCEjOSQiMGowd0U2Xy4iISM4NyY3JCQiMCQ9KD5tVlJLKCEjOSQiMDBmKT05SWM6ISM5NyQkIjAqR1lvJW9GWCghIzkkIjA3LS1DQU5mIiEjOTckJCIwJD0oPm1WUksoISM5JCIwVXFdJTM5IXAiISM5NyQkIjAkPSg+bVZSSyghIzkkIjBVcV0lMzkhcCIhIzk3JjckJCIwJD0oPm1WUksoISM5JCIwQi8yWDM5IT4hIzk3JCQiMCQ9KD5tVlJLKCEjOSQiMEIvMlgzOSE+ISM5NyQkIi9wIkchUWowdyEjOCQiMFVxXSUzOSFwIiEjOTckJCIwJD0oPm1WUksoISM5JCIwVXFdJTM5IXAiISM5NyY3JCQiMCQ9KD5tVlJLKCEjOSQiMEIvMlgzOSE+ISM5NyQkIjAkPSg+bVZSSyghIzkkIjBCLzJYMzkhPiEjOTckJCIvcCJHIVFqMHchIzgkIjBVcV0lMzkhcCIhIzk3JCQiL3AiRyFRajB3ISM4JCIwQi8yWDM5IT4hIzk3JjckJCIwJD0oPm1WUksoISM5JCIwLlFqMHdFNiMhIzk3JCQiMCQ9KD5tVlJLKCEjOSQiMC5RajB3RTYjISM5NyQkIi9wIkchUWowdyEjOCQiMEIvMlgzOSE+ISM5NyQkIjAkPSg+bVZSSyghIzkkIjBCLzJYMzkhPiEjOTcmNyQkIjAkPSg+bVZSSyghIzkkIjAuUWowd0U2IyEjOTckJCIwJD0oPm1WUksoISM5JCIwLlFqMHdFNiMhIzk3JCQiL3AiRyFRajB3ISM4JCIwQi8yWDM5IT4hIzk3JCQiL3AiRyFRajB3ISM4JCIwLlFqMHdFNiMhIzk3JjckJCIwJD0oPm1WUksoISM5JCIwJD0oPm1WUksjISM5NyQkIjAkPSg+bVZSSyghIzkkIjAkPSg+bVZSSyMhIzk3JCQiL3AiRyFRajB3ISM4JCIwLlFqMHdFNiMhIzk3JCQiMCQ9KD5tVlJLKCEjOSQiMC5RajB3RTYjISM5NyY3JCQiMCQ9KD5tVlJLKCEjOSQiMCQ9KD5tVlJLIyEjOTckJCIwJD0oPm1WUksoISM5JCIwJD0oPm1WUksjISM5NyQkIi9wIkchUWowdyEjOCQiMC5RajB3RTYjISM5NyQkIi9wIkchUWowdyEjOCQiMCQ9KD5tVlJLIyEjOTcmNyQkIjAkPSg+bVZSSyghIzkkIjBqMHdFNl9gIyEjOTckJCIwJD0oPm1WUksoISM5JCIwajB3RTZfYCMhIzk3JCQiL3AiRyFRajB3ISM4JCIwJD0oPm1WUksjISM5NyQkIjAkPSg+bVZSSyghIzkkIjAkPSg+bVZSSyMhIzk3JjckJCIwJD0oPm1WUksoISM5JCIwajB3RTZfYCMhIzk3JCQiMCQ9KD5tVlJLKCEjOSQiMGowd0U2X2AjISM5NyQkIi9wIkchUWowdyEjOCQiMCQ9KD5tVlJLIyEjOTckJCIvcCJHIVFqMHchIzgkIjBqMHdFNl9gIyEjOTcmNyQkIjAkPSg+bVZSSyghIzkkIjBXUksoKXlrdSMhIzk3JCQiMHdFNl9gQS8oISM5JCIwV1JLKCl5a3UjISM5NyQkIjB3RTZfYEEvKCEjOSQiMFRtIyo9MVcqRyEjOTckJCIweiZHOmFZNnIhIzkkIjAoUkRldiRlIUghIzk3JjckJCIwJD0oPm1WUksoISM5JCIwV1JLKCl5a3UjISM5NyQkIjAkPSg+bVZSSyghIzkkIjBXUksoKXlrdSMhIzk3JCQiMHomRzphWTZyISM5JCIwKFJEZXYkZSFIISM5NyQkIjAkPSg+bVZSSyghIzkkIjApXEN0WylcJUghIzk3JjckJCIwJD0oPm1WUksoISM5JCIwV1JLKCl5a3UjISM5NyQkIjAkPSg+bVZSSyghIzkkIjBXUksoKXlrdSMhIzk3JCQiL3AiRyFRajB3ISM4JCIwajB3RTZfYCMhIzk3JCQiMCQ9KD5tVlJLKCEjOSQiMGowd0U2X2AjISM5NyY3JCQiMCQ9KD5tVlJLKCEjOSQiMFdSSygpeWt1IyEjOTckJCIwJD0oPm1WUksoISM5JCIwV1JLKCl5a3UjISM5NyQkIi9wIkchUWowdyEjOCQiMGowd0U2X2AjISM5NyQkIi9wIkchUWowdyEjOCQiMFdSSygpeWt1IyEjOTcmNyQkIjAkPSg+bVZSSyghIzkkIjBfYEEvMlgzKiEjOTckJCIwd0U2X2BBLyghIzkkIjBLKCl5a3VkSCohIzk3JCQiMHdFNl9gQS8oISM5JCIweiZwYjBNMCIqISM5NyQkIi85JSozKG8iZnIhIzgkIjBfYEEvMlgzKiEjOTcmNyQkIjAkPSg+bVZSSyghIzkkIjBfYEEvMlgzKiEjOTckJCIwJD0oPm1WUksoISM5JCIwX2BBLzJYMyohIzk3JCQiLzklKjMobyJmciEjOCQiMF9gQS8yWDMqISM5NyQkIjAkPSg+bVZSSyghIzkkIjBjUShRdTJiISohIzk3JjckJCIwJD0oPm1WUksoISM5JCIwX2BBLzJYMyohIzk3JCQiMCQ9KD5tVlJLKCEjOSQiMF9gQS8yWDMqISM5NyQkIjAkPSg+bVZSSyghIzkkIjBjUShRdTJiISohIzk3JCQiMFksVTRLNlYoISM5JCIvODM9ZDYvISohIzg3JjckJCIwJD0oPm1WUksoISM5JCIwX2BBLzJYMyohIzk3JCQiL3AiRyFRajB3ISM4JCIwX2BBLzJYMyohIzk3JCQiL3AiRyFRajB3ISM4JCIwMzVpYEVQIyopISM5NyQkIjBZLFU0SzZWKCEjOSQiLzgzPWQ2LyEqISM4NyY3JCQiMCQ9KD5tVlJLKCEjOSQiMEsoKXlrdWRIKiEjOTckJCIwJD0oPm1WUksoISM5JCIwSygpeWt1ZEgqISM5NyQkIi9wIkchUWowdyEjOCQiMF9gQS8yWDMqISM5NyQkIjAkPSg+bVZSSyghIzkkIjBfYEEvMlgzKiEjOTcmNyQkIjAkPSg+bVZSSyghIzkkIjBLKCl5a3VkSCohIzk3JCQiMCQ9KD5tVlJLKCEjOSQiMEsoKXlrdWRIKiEjOTckJCIvcCJHIVFqMHchIzgkIjBfYEEvMlgzKiEjOTckJCIvcCJHIVFqMHchIzgkIjBLKCl5a3VkSCohIzk3JjckJCIwJD0oPm1WUksoISM5JCIwOEBORFVxXSohIzk3JCQiMCQ9KD5tVlJLKCEjOSQiMDhATkRVcV0qISM5NyQkIi9wIkchUWowdyEjOCQiMEsoKXlrdWRIKiEjOTckJCIwJD0oPm1WUksoISM5JCIwSygpeWt1ZEgqISM5NyY3JCQiMCQ9KD5tVlJLKCEjOSQiMDhATkRVcV0qISM5NyQkIjAkPSg+bVZSSyghIzkkIjA4QE5EVXFdKiEjOTckJCIvcCJHIVFqMHchIzgkIjBLKCl5a3VkSCohIzk3JCQiL3AiRyFRajB3ISM4JCIwOEBORFVxXSohIzk3JjckJCIwJD0oPm1WUksoISM5JCIwJFw6Zik0JD0oKiEjOTckJCIwJD0oPm1WUksoISM5JCIwJFw6Zik0JD0oKiEjOTckJCIvcCJHIVFqMHchIzgkIjA4QE5EVXFdKiEjOTckJCIwJD0oPm1WUksoISM5JCIwOEBORFVxXSohIzk3JjckJCIwJD0oPm1WUksoISM5JCIwJFw6Zik0JD0oKiEjOTckJCIwJD0oPm1WUksoISM5JCIwJFw6Zik0JD0oKiEjOTckJCIvcCJHIVFqMHchIzgkIjA4QE5EVXFdKiEjOTckJCIvcCJHIVFqMHchIzgkIjAkXDpmKTQkPSgqISM5NyY3JCQiMCQ9KD5tVlJLKCEjOSQiMHQpeWt1ZEgqKiEjOTckJCIwJD0oPm1WUksoISM5JCIwdCl5a3VkSCoqISM5NyQkIi9wIkchUWowdyEjOCQiMCRcOmYpNCQ9KCohIzk3JCQiMCQ9KD5tVlJLKCEjOSQiMCRcOmYpNCQ9KCohIzk3JjckJCIwJD0oPm1WUksoISM5JCIwdCl5a3VkSCoqISM5NyQkIjAkPSg+bVZSSyghIzkkIjB0KXlrdWRIKiohIzk3JCQiL3AiRyFRajB3ISM4JCIwJFw6Zik0JD0oKiEjOTckJCIvcCJHIVFqMHchIzgkIjB0KXlrdWRIKiohIzk3JjckJCIwJD0oPm1WUksoISM5JCIwRFVxXSUzOTUhIzg3JCQiMCQ9KD5tVlJLKCEjOSQiMERVcV0lMzk1ISM4NyQkIi9wIkchUWowdyEjOCQiMHQpeWt1ZEgqKiEjOTckJCIwJD0oPm1WUksoISM5JCIwdCl5a3VkSCoqISM5NyY3JCQiMCQ9KD5tVlJLKCEjOSQiMERVcV0lMzk1ISM4NyQkIjAkPSg+bVZSSyghIzkkIjBEVXFdJTM5NSEjODckJCIvcCJHIVFqMHchIzgkIjB0KXlrdWRIKiohIzk3JCQiL3AiRyFRajB3ISM4JCIwRFVxXSUzOTUhIzg3JjckJCIwJD0oPm1WUksoISM5JCIwajB3RTZfLiIhIzg3JCQiMCQ9KD5tVlJLKCEjOSQiMGowd0U2Xy4iISM4NyQkIi9wIkchUWowdyEjOCQiMERVcV0lMzk1ISM4NyQkIjAkPSg+bVZSSyghIzkkIjBEVXFdJTM5NSEjODcmNyQkIjAkPSg+bVZSSyghIzkkIjBqMHdFNl8uIiEjODckJCIwJD0oPm1WUksoISM5JCIwajB3RTZfLiIhIzg3JCQiL3AiRyFRajB3ISM4JCIwRFVxXSUzOTUhIzg3JCQiL3AiRyFRajB3ISM4JCIwajB3RTZfLiIhIzg3JjckJCIwJD0oPm1WUksoISM5JCIwMGYpPTlJYzohIzk3JCQiME0oPjNHS09zISM5JCIwXG4oeikpZVc6ISM5NyQkIjB3RTZfYEEvKCEjOSQiMFVxXSUzOSFwIiEjOTckJCIwJD0oPm1WUksoISM5JCIwVXFdJTM5IXAiISM5NyY3JCQiMCQ9KD5tVlJLKCEjOSQiME1RKls7UVc1ISM4NyQkIjBeVSE0azV6ciEjOSQiMEx2OjF1Zy8iISM4NyQkIjAkPSg+bVZSSyghIzkkIjBqMHdFNl8uIiEjODckJCIwJD0oPm1WUksoISM5JCIwajB3RTZfLiIhIzg3JjckJCIwJD0oPm1WUksoISM5JCIwTVEqWztRVzUhIzg3JCQiME10OyNbei93ISM5JCIvOT4iPnVfLiIhIzc3JCQiL3AiRyFRajB3ISM4JCIwajB3RTZfLiIhIzg3JCQiMCQ9KD5tVlJLKCEjOSQiMGowd0U2Xy4iISM4NyY3JCQiL3AiRyFRajB3ISM4JCIwVSF5L3pBWTshIzk3JCQiMCpHWW8lb0ZYKCEjOSQiMDctLUNBTmYiISM5NyQkIjAkPSg+bVZSSyghIzkkIjBVcV0lMzkhcCIhIzk3JCQiL3AiRyFRajB3ISM4JCIwVXFdJTM5IXAiISM5NyY3JCQiL3AiRyFRajB3ISM4JCIwVSF5L3pBWTshIzk3JCQiMCVmeF85LVV3ISM5JCIwOSx3NV1HbSIhIzk3JCQiL3AiRyFRajB3ISM4JCIwVXFdJTM5IXAiISM5NyQkIi9wIkchUWowdyEjOCQiMFVxXSUzOSFwIiEjOTcmNyQkIi9wIkchUWowdyEjOCQiMC5RajB3RTYjISM5NyQkIi9wIkchUWowdyEjOCQiMC5RajB3RTYjISM5NyQkIjAoPm1WUksoKXkhIzkkIjBCLzJYMzkhPiEjOTckJCIvcCJHIVFqMHchIzgkIjBCLzJYMzkhPiEjOTcmNyQkIi9wIkchUWowdyEjOCQiMC5RajB3RTYjISM5NyQkIi9wIkchUWowdyEjOCQiMC5RajB3RTYjISM5NyQkIjAoPm1WUksoKXkhIzkkIjBCLzJYMzkhPiEjOTckJCIwKD5tVlJLKCl5ISM5JCIwLlFqMHdFNiMhIzk3JjckJCIvcCJHIVFqMHchIzgkIjAkPSg+bVZSSyMhIzk3JCQiL3AiRyFRajB3ISM4JCIwJD0oPm1WUksjISM5NyQkIjAoPm1WUksoKXkhIzkkIjAuUWowd0U2IyEjOTckJCIvcCJHIVFqMHchIzgkIjAuUWowd0U2IyEjOTcmNyQkIi9wIkchUWowdyEjOCQiMCQ9KD5tVlJLIyEjOTckJCIvcCJHIVFqMHchIzgkIjAkPSg+bVZSSyMhIzk3JCQiMCg+bVZSSygpeSEjOSQiMC5RajB3RTYjISM5NyQkIjAoPm1WUksoKXkhIzkkIjAkPSg+bVZSSyMhIzk3JjckJCIvcCJHIVFqMHchIzgkIjBqMHdFNl9gIyEjOTckJCIvcCJHIVFqMHchIzgkIjBqMHdFNl9gIyEjOTckJCIwKD5tVlJLKCl5ISM5JCIwJD0oPm1WUksjISM5NyQkIi9wIkchUWowdyEjOCQiMCQ9KD5tVlJLIyEjOTcmNyQkIi9wIkchUWowdyEjOCQiMGowd0U2X2AjISM5NyQkIi9wIkchUWowdyEjOCQiMGowd0U2X2AjISM5NyQkIjAoPm1WUksoKXkhIzkkIjAkPSg+bVZSSyMhIzk3JCQiMCg+bVZSSygpeSEjOSQiMGowd0U2X2AjISM5NyY3JCQiL3AiRyFRajB3ISM4JCIwV1JLKCl5a3UjISM5NyQkIjAkPSg+bVZSSyghIzkkIjBXUksoKXlrdSMhIzk3JCQiMCQ9KD5tVlJLKCEjOSQiMClcQ3RbKVwlSCEjOTckJCIwJiopem8lPlxMKCEjOSQiL0h2QlleXEghIzg3JjckJCIvcCJHIVFqMHchIzgkIjBXUksoKXlrdSMhIzk3JCQiL3AiRyFRajB3ISM4JCIwV1JLKCl5a3UjISM5NyQkIjAoPm1WUksoKXkhIzkkIjBqMHdFNl9gIyEjOTckJCIvcCJHIVFqMHchIzgkIjBqMHdFNl9gIyEjOTcmNyQkIi9wIkchUWowdyEjOCQiMFdSSygpeWt1IyEjOTckJCIvcCJHIVFqMHchIzgkIjBXUksoKXlrdSMhIzk3JCQiMCg+bVZSSygpeSEjOSQiMGowd0U2X2AjISM5NyQkIjAoPm1WUksoKXkhIzkkIjBXUksoKXlrdSMhIzk3JjckJCIvcCJHIVFqMHchIzgkIjBXUksoKXlrdSMhIzk3JCQiL3AiRyFRajB3ISM4JCIwQ3QpeWt1ZEghIzk3JCQiMCNbam08Q190ISM5JCIwQ3QpeWt1ZEghIzk3JCQiMCYqKXpvJT5cTCghIzkkIi9IdkJZXlxIISM4NyY3JCQiL3AiRyFRajB3ISM4JCIwQ3QpeWt1ZEghIzk3JCQiL3AiRyFRajB3ISM4JCIwQ3QpeWt1ZEghIzk3JCQiMCJcO1xNVzZ2ISM5JCIwQjdUQypRR0khIzk3JCQiMCNbam08Q190ISM5JCIwQ3QpeWt1ZEghIzk3JjckJCIvcCJHIVFqMHchIzgkIjBDdCl5a3VkSCEjOTckJCIvcCJHIVFqMHchIzgkIjBDdCl5a3VkSCEjOTckJCIwIlw7XE1XNnYhIzkkIjBCN1RDKlFHSSEjOTckJCIvcCJHIVFqMHchIzgkIjA8Q3EhKUhpMiQhIzk3JjckJCIvcCJHIVFqMHchIzgkIjBDdCl5a3VkSCEjOTckJCIvcCJHIVFqMHchIzgkIjBDdCl5a3VkSCEjOTckJCIwKD5tVlJLKCl5ISM5JCIwV1JLKCl5a3UjISM5NyQkIi9wIkchUWowdyEjOCQiMFdSSygpeWt1IyEjOTcmNyQkIi9wIkchUWowdyEjOCQiMEN0KXlrdWRIISM5NyQkIi9wIkchUWowdyEjOCQiMEN0KXlrdWRIISM5NyQkIjAoPm1WUksoKXkhIzkkIjBXUksoKXlrdSMhIzk3JCQiMCg+bVZSSygpeSEjOSQiMEN0KXlrdWRIISM5NyY3JCQiL3AiRyFRajB3ISM4JCIwX2BBLzJYMyohIzk3JCQiL3AiRyFRajB3ISM4JCIwX2BBLzJYMyohIzk3JCQiMCg+bVZSSygpeSEjOSQiMHM+bVZSSygpKSEjOTckJCIwKD5tVlJLKCl5ISM5JCIwX2BBLzJYMyohIzk3JjckJCIvcCJHIVFqMHchIzgkIjBLKCl5a3VkSCohIzk3JCQiL3AiRyFRajB3ISM4JCIwSygpeWt1ZEgqISM5NyQkIjAoPm1WUksoKXkhIzkkIjBfYEEvMlgzKiEjOTckJCIvcCJHIVFqMHchIzgkIjBfYEEvMlgzKiEjOTcmNyQkIi9wIkchUWowdyEjOCQiMEsoKXlrdWRIKiEjOTckJCIvcCJHIVFqMHchIzgkIjBLKCl5a3VkSCohIzk3JCQiMCg+bVZSSygpeSEjOSQiMF9gQS8yWDMqISM5NyQkIjAoPm1WUksoKXkhIzkkIjBLKCl5a3VkSCohIzk3JjckJCIvcCJHIVFqMHchIzgkIjA4QE5EVXFdKiEjOTckJCIvcCJHIVFqMHchIzgkIjA4QE5EVXFdKiEjOTckJCIwKD5tVlJLKCl5ISM5JCIwSygpeWt1ZEgqISM5NyQkIi9wIkchUWowdyEjOCQiMEsoKXlrdWRIKiEjOTcmNyQkIi9wIkchUWowdyEjOCQiMDhATkRVcV0qISM5NyQkIi9wIkchUWowdyEjOCQiMDhATkRVcV0qISM5NyQkIjAoPm1WUksoKXkhIzkkIjBLKCl5a3VkSCohIzk3JCQiMCg+bVZSSygpeSEjOSQiMDhATkRVcV0qISM5NyY3JCQiL3AiRyFRajB3ISM4JCIwJFw6Zik0JD0oKiEjOTckJCIvcCJHIVFqMHchIzgkIjAkXDpmKTQkPSgqISM5NyQkIjAoPm1WUksoKXkhIzkkIjA4QE5EVXFdKiEjOTckJCIvcCJHIVFqMHchIzgkIjA4QE5EVXFdKiEjOTcmNyQkIi9wIkchUWowdyEjOCQiMCRcOmYpNCQ9KCohIzk3JCQiL3AiRyFRajB3ISM4JCIwJFw6Zik0JD0oKiEjOTckJCIwKD5tVlJLKCl5ISM5JCIwOEBORFVxXSohIzk3JCQiMCg+bVZSSygpeSEjOSQiMCRcOmYpNCQ9KCohIzk3JjckJCIvcCJHIVFqMHchIzgkIjB0KXlrdWRIKiohIzk3JCQiL3AiRyFRajB3ISM4JCIwdCl5a3VkSCoqISM5NyQkIjAoPm1WUksoKXkhIzkkIjAkXDpmKTQkPSgqISM5NyQkIi9wIkchUWowdyEjOCQiMCRcOmYpNCQ9KCohIzk3JjckJCIvcCJHIVFqMHchIzgkIjB0KXlrdWRIKiohIzk3JCQiL3AiRyFRajB3ISM4JCIwdCl5a3VkSCoqISM5NyQkIjAoPm1WUksoKXkhIzkkIjAkXDpmKTQkPSgqISM5NyQkIjAoPm1WUksoKXkhIzkkIjB0KXlrdWRIKiohIzk3JjckJCIvcCJHIVFqMHchIzgkIjBEVXFdJTM5NSEjODckJCIvcCJHIVFqMHchIzgkIjBEVXFdJTM5NSEjODckJCIwKD5tVlJLKCl5ISM5JCIwdCl5a3VkSCoqISM5NyQkIi9wIkchUWowdyEjOCQiMHQpeWt1ZEgqKiEjOTcmNyQkIi9wIkchUWowdyEjOCQiMERVcV0lMzk1ISM4NyQkIi9wIkchUWowdyEjOCQiMERVcV0lMzk1ISM4NyQkIjAoPm1WUksoKXkhIzkkIjB0KXlrdWRIKiohIzk3JCQiMCg+bVZSSygpeSEjOSQiMERVcV0lMzk1ISM4NyY3JCQiL3AiRyFRajB3ISM4JCIwajB3RTZfLiIhIzg3JCQiL3AiRyFRajB3ISM4JCIwajB3RTZfLiIhIzg3JCQiMCg+bVZSSygpeSEjOSQiMERVcV0lMzk1ISM4NyQkIi9wIkchUWowdyEjOCQiMERVcV0lMzk1ISM4NyY3JCQiL3AiRyFRajB3ISM4JCIwJzMuMCpbXy4iISM4NyQkIjBNdDsjW3ovdyEjOSQiLzk+Ij51Xy4iISM3NyQkIi9wIkchUWowdyEjOCQiMGowd0U2Xy4iISM4NyQkIi9wIkchUWowdyEjOCQiMGowd0U2Xy4iISM4NyY3JCQiMDM9YSp5TzF3ISM5JCIwajB3RTZfLiIhIzg3JCQiL3AiRyFRajB3ISM4JCIwJzMuMCpbXy4iISM4NyQkIi9wIkchUWowdyEjOCQiMGowd0U2Xy4iISM4NyQkIi9wIkchUWowdyEjOCQiMGowd0U2Xy4iISM4NyY3JCQiMEJjQms/MHAoISM5JCIwVXFdJTM5IXAiISM5NyQkIjAlZnhfOS1VdyEjOSQiMDksdzVdR20iISM5NyQkIi9wIkchUWowdyEjOCQiMFVxXSUzOSFwIiEjOTckJCIvcCJHIVFqMHchIzgkIjBVcV0lMzkhcCIhIzk3JjckJCIwQmNCaz8wcCghIzkkIjBVcV0lMzkhcCIhIzk3JCQiMENQSVouLyJ5ISM5JCIwKCpRISk+Snl1IiEjOTckJCIvcCJHIVFqMHchIzgkIjBCLzJYMzkhPiEjOTckJCIvcCJHIVFqMHchIzgkIjBVcV0lMzkhcCIhIzk3JjckJCIwKD5tVlJLKCl5ISM5JCIwJj0heVdkSnoiISM5NyQkIjBEJGVSYF1reiEjOSQiMEVqUFNBTiU9ISM5NyQkIjAoPm1WUksoKXkhIzkkIjBCLzJYMzkhPiEjOTckJCIwKD5tVlJLKCl5ISM5JCIwQi8yWDM5IT4hIzk3JjckJCIwKD5tVlJLKCl5ISM5JCIwJj0heVdkSnoiISM5NyQkIjBDUElaLi8ieSEjOSQiMCgqUSEpPkp5dSIhIzk3JCQiL3AiRyFRajB3ISM4JCIwQi8yWDM5IT4hIzk3JCQiMCg+bVZSSygpeSEjOSQiMEIvMlgzOSE+ISM5NyY3JCQiMCg+bVZSSygpeSEjOSQiMCQ9KD5tVlJLIyEjOTckJCIwKD5tVlJLKCl5ISM5JCIwJD0oPm1WUksjISM5NyQkIjAvMlgzOSFwIikhIzkkIjAuUWowd0U2IyEjOTckJCIwKD5tVlJLKCl5ISM5JCIwLlFqMHdFNiMhIzk3JjckJCIwKD5tVlJLKCl5ISM5JCIwJD0oPm1WUksjISM5NyQkIjAoPm1WUksoKXkhIzkkIjAkPSg+bVZSSyMhIzk3JCQiMC8yWDM5IXAiKSEjOSQiMC5RajB3RTYjISM5NyQkIjAvMlgzOSFwIikhIzkkIjAkPSg+bVZSSyMhIzk3JjckJCIwKD5tVlJLKCl5ISM5JCIwajB3RTZfYCMhIzk3JCQiMCg+bVZSSygpeSEjOSQiMGowd0U2X2AjISM5NyQkIjAvMlgzOSFwIikhIzkkIjAkPSg+bVZSSyMhIzk3JCQiMCg+bVZSSygpeSEjOSQiMCQ9KD5tVlJLIyEjOTcmNyQkIjAoPm1WUksoKXkhIzkkIjBqMHdFNl9gIyEjOTckJCIwKD5tVlJLKCl5ISM5JCIwajB3RTZfYCMhIzk3JCQiMC8yWDM5IXAiKSEjOSQiMCQ9KD5tVlJLIyEjOTckJCIwLzJYMzkhcCIpISM5JCIwajB3RTZfYCMhIzk3JjckJCIwKD5tVlJLKCl5ISM5JCIwV1JLKCl5a3UjISM5NyQkIjAoPm1WUksoKXkhIzkkIjBXUksoKXlrdSMhIzk3JCQiMC8yWDM5IXAiKSEjOSQiMGowd0U2X2AjISM5NyQkIjAoPm1WUksoKXkhIzkkIjBqMHdFNl9gIyEjOTcmNyQkIjAoPm1WUksoKXkhIzkkIjBXUksoKXlrdSMhIzk3JCQiMCg+bVZSSygpeSEjOSQiMFdSSygpeWt1IyEjOTckJCIwLzJYMzkhcCIpISM5JCIwajB3RTZfYCMhIzk3JCQiMC8yWDM5IXAiKSEjOSQiMFdSSygpeWt1IyEjOTcmNyQkIjAoPm1WUksoKXkhIzkkIjBDdCl5a3VkSCEjOTckJCIvcCJHIVFqMHchIzgkIjBDdCl5a3VkSCEjOTckJCIvcCJHIVFqMHchIzgkIjA8Q3EhKUhpMiQhIzk3JCQiMG1bSSZSYnB3ISM5JCIwQUw9KFIyQEohIzk3JjckJCIwKD5tVlJLKCl5ISM5JCIwQ3QpeWt1ZEghIzk3JCQiMCg+bVZSSygpeSEjOSQiMEN0KXlrdWRIISM5NyQkIjAvMlgzOSFwIikhIzkkIjBXUksoKXlrdSMhIzk3JCQiMCg+bVZSSygpeSEjOSQiMFdSSygpeWt1IyEjOTcmNyQkIjAoPm1WUksoKXkhIzkkIjBDdCl5a3VkSCEjOTckJCIwKD5tVlJLKCl5ISM5JCIwQ3QpeWt1ZEghIzk3JCQiMC8yWDM5IXAiKSEjOSQiMFdSSygpeWt1IyEjOTckJCIwLzJYMzkhcCIpISM5JCIwQ3QpeWt1ZEghIzk3JjckJCIwKD5tVlJLKCl5ISM5JCIwQ3QpeWt1ZEghIzk3JCQiMCg+bVZSSygpeSEjOSQiMC8yWDM5IXBKISM5NyQkIjBkaz8zKFFGeCEjOSQiMC8yWDM5IXBKISM5NyQkIjBtW0kmUmJwdyEjOSQiMEFMPShSMkBKISM5NyY3JCQiMCg+bVZSSygpeSEjOSQiMC8yWDM5IXBKISM5NyQkIjAoPm1WUksoKXkhIzkkIjAvMlgzOSFwSiEjOTckJCIwXlpuKSo9cCF5ISM5JCIwKkc+LXlKSEshIzk3JCQiMGRrPzMoUUZ4ISM5JCIwLzJYMzkhcEohIzk3JjckJCIwKD5tVlJLKCl5ISM5JCIwLzJYMzkhcEohIzk3JCQiMCg+bVZSSygpeSEjOSQiMC8yWDM5IXBKISM5NyQkIjBeWm4pKj1wIXkhIzkkIjAqRz4teUpISyEjOTckJCIwKD5tVlJLKCl5ISM5JCIwJnl1XFojNEkkISM5NyY3JCQiMCg+bVZSSygpeSEjOSQiMC8yWDM5IXBKISM5NyQkIjAoPm1WUksoKXkhIzkkIjAvMlgzOSFwSiEjOTckJCIwLzJYMzkhcCIpISM5JCIwQ3QpeWt1ZEghIzk3JCQiMCg+bVZSSygpeSEjOSQiMEN0KXlrdWRIISM5NyY3JCQiMCg+bVZSSygpeSEjOSQiMC8yWDM5IXBKISM5NyQkIjAoPm1WUksoKXkhIzkkIjAvMlgzOSFwSiEjOTckJCIwLzJYMzkhcCIpISM5JCIwQ3QpeWt1ZEghIzk3JCQiMC8yWDM5IXAiKSEjOSQiMC8yWDM5IXBKISM5NyY3JCQiMCg+bVZSSygpeSEjOSQiMHM+bVZSSygpKSEjOTckJCIvcCJHIVFqMHchIzgkIjBfYEEvMlgzKiEjOTckJCIvcCJHIVFqMHchIzgkIjAzNWlgRVAjKikhIzk3JCQiLyk+JFJ4enN3ISM4JCIwcz5tVlJLKCkpISM5NyY3JCQiMCg+bVZSSygpeSEjOSQiMHM+bVZSSygpKSEjOTckJCIwKD5tVlJLKCl5ISM5JCIwcz5tVlJLKCkpISM5NyQkIi8pPiRSeHpzdyEjOCQiMHM+bVZSSygpKSEjOTckJCIwKD5tVlJLKCl5ISM5JCIwLyZ5Yjo2KnApISM5NyY3JCQiMCg+bVZSSygpeSEjOSQiMHM+bVZSSygpKSEjOTckJCIwKD5tVlJLKCl5ISM5JCIwcz5tVlJLKCkpISM5NyQkIjAvMlgzOSFwIikhIzkkIjAjZik0JD0oPm0pISM5NyQkIjAvMlgzOSFwIikhIzkkIjBzPm1WUksoKSkhIzk3JjckJCIwKD5tVlJLKCl5ISM5JCIwX2BBLzJYMyohIzk3JCQiMCg+bVZSSygpeSEjOSQiMF9gQS8yWDMqISM5NyQkIjAvMlgzOSFwIikhIzkkIjBzPm1WUksoKSkhIzk3JCQiMCg+bVZSSygpeSEjOSQiMHM+bVZSSygpKSEjOTcmNyQkIjAoPm1WUksoKXkhIzkkIjBfYEEvMlgzKiEjOTckJCIwKD5tVlJLKCl5ISM5JCIwX2BBLzJYMyohIzk3JCQiMC8yWDM5IXAiKSEjOSQiMHM+bVZSSygpKSEjOTckJCIwLzJYMzkhcCIpISM5JCIwX2BBLzJYMyohIzk3JjckJCIwKD5tVlJLKCl5ISM5JCIwSygpeWt1ZEgqISM5NyQkIjAoPm1WUksoKXkhIzkkIjBLKCl5a3VkSCohIzk3JCQiMC8yWDM5IXAiKSEjOSQiMF9gQS8yWDMqISM5NyQkIjAoPm1WUksoKXkhIzkkIjBfYEEvMlgzKiEjOTcmNyQkIjAoPm1WUksoKXkhIzkkIjBLKCl5a3VkSCohIzk3JCQiMCg+bVZSSygpeSEjOSQiMEsoKXlrdWRIKiEjOTckJCIwLzJYMzkhcCIpISM5JCIwX2BBLzJYMyohIzk3JCQiMC8yWDM5IXAiKSEjOSQiMEsoKXlrdWRIKiEjOTcmNyQkIjAoPm1WUksoKXkhIzkkIjA4QE5EVXFdKiEjOTckJCIwKD5tVlJLKCl5ISM5JCIwOEBORFVxXSohIzk3JCQiMC8yWDM5IXAiKSEjOSQiMEsoKXlrdWRIKiEjOTckJCIwKD5tVlJLKCl5ISM5JCIwSygpeWt1ZEgqISM5NyY3JCQiMCg+bVZSSygpeSEjOSQiMDhATkRVcV0qISM5NyQkIjAoPm1WUksoKXkhIzkkIjA4QE5EVXFdKiEjOTckJCIwLzJYMzkhcCIpISM5JCIwSygpeWt1ZEgqISM5NyQkIjAvMlgzOSFwIikhIzkkIjA4QE5EVXFdKiEjOTcmNyQkIjAoPm1WUksoKXkhIzkkIjAkXDpmKTQkPSgqISM5NyQkIjAoPm1WUksoKXkhIzkkIjAkXDpmKTQkPSgqISM5NyQkIjAvMlgzOSFwIikhIzkkIjA4QE5EVXFdKiEjOTckJCIwKD5tVlJLKCl5ISM5JCIwOEBORFVxXSohIzk3JjckJCIwKD5tVlJLKCl5ISM5JCIwJFw6Zik0JD0oKiEjOTckJCIwKD5tVlJLKCl5ISM5JCIwJFw6Zik0JD0oKiEjOTckJCIwLzJYMzkhcCIpISM5JCIwOEBORFVxXSohIzk3JCQiMC8yWDM5IXAiKSEjOSQiMCRcOmYpNCQ9KCohIzk3JjckJCIwKD5tVlJLKCl5ISM5JCIwdCl5a3VkSCoqISM5NyQkIjAoPm1WUksoKXkhIzkkIjB0KXlrdWRIKiohIzk3JCQiMC8yWDM5IXAiKSEjOSQiMCRcOmYpNCQ9KCohIzk3JCQiMCg+bVZSSygpeSEjOSQiMCRcOmYpNCQ9KCohIzk3JjckJCIwKD5tVlJLKCl5ISM5JCIwdCl5a3VkSCoqISM5NyQkIjAoPm1WUksoKXkhIzkkIjB0KXlrdWRIKiohIzk3JCQiMC8yWDM5IXAiKSEjOSQiMCRcOmYpNCQ9KCohIzk3JCQiMC8yWDM5IXAiKSEjOSQiMHQpeWt1ZEgqKiEjOTcmNyQkIjAoPm1WUksoKXkhIzkkIjBEVXFdJTM5NSEjODckJCIwKD5tVlJLKCl5ISM5JCIwRFVxXSUzOTUhIzg3JCQiMC8yWDM5IXAiKSEjOSQiMHQpeWt1ZEgqKiEjOTckJCIwKD5tVlJLKCl5ISM5JCIwdCl5a3VkSCoqISM5NyY3JCQiMCg+bVZSSygpeSEjOSQiMDkoUS8pZjEtIiEjODckJCIwMz1hKnlPMXchIzkkIjBqMHdFNl8uIiEjODckJCIvcCJHIVFqMHchIzgkIjBqMHdFNl8uIiEjODckJCIwKD5tVlJLKCl5ISM5JCIwRFVxXSUzOTUhIzg3JjckJCIwZSlHeih6dyh6ISM5JCIwRFVxXSUzOTUhIzg3JCQiMCg+bVZSSygpeSEjOSQiMDkoUS8pZjEtIiEjODckJCIwKD5tVlJLKCl5ISM5JCIwRFVxXSUzOTUhIzg3JCQiMCg+bVZSSygpeSEjOSQiMERVcV0lMzk1ISM4NyY3JCQiMEBWSTcmb00hKSEjOSQiMEIvMlgzOSE+ISM5NyQkIjBEJGVSYF1reiEjOSQiMEVqUFNBTiU9ISM5NyQkIjAoPm1WUksoKXkhIzkkIjBCLzJYMzkhPiEjOTckJCIwKD5tVlJLKCl5ISM5JCIwQi8yWDM5IT4hIzk3JjckJCIwQFZJNyZvTSEpISM5JCIwQi8yWDM5IT4hIzk3JCQiMEIhPk8nKW8vIikhIzkkIjAkPSVwYF8nXD4hIzk3JCQiMCg+bVZSSygpeSEjOSQiMC5RajB3RTYjISM5NyQkIjAoPm1WUksoKXkhIzkkIjBCLzJYMzkhPiEjOTcmNyQkIjAvMlgzOSFwIikhIzkkIi86M1tVTjA/ISM4NyQkIjBIMmtjKltOIykhIzkkIjAlRyJcVz5HMSMhIzk3JCQiMC8yWDM5IXAiKSEjOSQiMC5RajB3RTYjISM5NyQkIjAvMlgzOSFwIikhIzkkIjAuUWowd0U2IyEjOTcmNyQkIjAvMlgzOSFwIikhIzkkIi86M1tVTjA/ISM4NyQkIjBCIT5PJylvLyIpISM5JCIwJD0lcGBfJ1w+ISM5NyQkIjAoPm1WUksoKXkhIzkkIjAuUWowd0U2IyEjOTckJCIwLzJYMzkhcCIpISM5JCIwLlFqMHdFNiMhIzk3JjckJCIwLzJYMzkhcCIpISM5JCIwajB3RTZfYCMhIzk3JCQiMC8yWDM5IXAiKSEjOSQiMGowd0U2X2AjISM5NyQkIjA2X2BBLzJYKSEjOSQiMCQ9KD5tVlJLIyEjOTckJCIwLzJYMzkhcCIpISM5JCIwJD0oPm1WUksjISM5NyY3JCQiMC8yWDM5IXAiKSEjOSQiMGowd0U2X2AjISM5NyQkIjAvMlgzOSFwIikhIzkkIjBqMHdFNl9gIyEjOTckJCIwNl9gQS8yWCkhIzkkIjAkPSg+bVZSSyMhIzk3JCQiMDZfYEEvMlgpISM5JCIwajB3RTZfYCMhIzk3JjckJCIwLzJYMzkhcCIpISM5JCIwV1JLKCl5a3UjISM5NyQkIjAvMlgzOSFwIikhIzkkIjBXUksoKXlrdSMhIzk3JCQiMDZfYEEvMlgpISM5JCIwajB3RTZfYCMhIzk3JCQiMC8yWDM5IXAiKSEjOSQiMGowd0U2X2AjISM5NyY3JCQiMC8yWDM5IXAiKSEjOSQiMFdSSygpeWt1IyEjOTckJCIwLzJYMzkhcCIpISM5JCIwV1JLKCl5a3UjISM5NyQkIjA2X2BBLzJYKSEjOSQiMGowd0U2X2AjISM5NyQkIjA2X2BBLzJYKSEjOSQiMFdSSygpeWt1IyEjOTcmNyQkIjAvMlgzOSFwIikhIzkkIjBDdCl5a3VkSCEjOTckJCIwLzJYMzkhcCIpISM5JCIwQ3QpeWt1ZEghIzk3JCQiMDZfYEEvMlgpISM5JCIwV1JLKCl5a3UjISM5NyQkIjAvMlgzOSFwIikhIzkkIjBXUksoKXlrdSMhIzk3JjckJCIwLzJYMzkhcCIpISM5JCIwQ3QpeWt1ZEghIzk3JCQiMC8yWDM5IXAiKSEjOSQiMEN0KXlrdWRIISM5NyQkIjA2X2BBLzJYKSEjOSQiMFdSSygpeWt1IyEjOTckJCIwNl9gQS8yWCkhIzkkIjBDdCl5a3VkSCEjOTcmNyQkIjAvMlgzOSFwIikhIzkkIjAvMlgzOSFwSiEjOTckJCIwKD5tVlJLKCl5ISM5JCIwLzJYMzkhcEohIzk3JCQiMCg+bVZSSygpeSEjOSQiMCZ5dVxaIzRJJCEjOTckJCIwJFwhcCQ+Jj4keiEjOSQiMGkzX3A1b00kISM5NyY3JCQiMC8yWDM5IXAiKSEjOSQiMC8yWDM5IXBKISM5NyQkIjAvMlgzOSFwIikhIzkkIjAvMlgzOSFwSiEjOTckJCIwNl9gQS8yWCkhIzkkIjBDdCl5a3VkSCEjOTckJCIwLzJYMzkhcCIpISM5JCIwQ3QpeWt1ZEghIzk3JjckJCIwLzJYMzkhcCIpISM5JCIwLzJYMzkhcEohIzk3JCQiMC8yWDM5IXAiKSEjOSQiMC8yWDM5IXBKISM5NyQkIjA2X2BBLzJYKSEjOSQiMEN0KXlrdWRIISM5NyQkIjA2X2BBLzJYKSEjOSQiMC8yWDM5IXBKISM5NyY3JCQiMC8yWDM5IXAiKSEjOSQiMC8yWDM5IXBKISM5NyQkIjAvMlgzOSFwIikhIzkkIjAmMzkhcCJHIVEkISM5NyQkIjBsaT8iPSEpZXohIzkkIjAmMzkhcCJHIVEkISM5NyQkIjAkXCFwJD4mPiR6ISM5JCIwaTNfcDVvTSQhIzk3JjckJCIwLzJYMzkhcCIpISM5JCIwJjM5IXAiRyFRJCEjOTckJCIwLzJYMzkhcCIpISM5JCIwJjM5IXAiRyFRJCEjOTckJCIwdjA+KFI/ViEpISM5JCIwIz1mdSNSWVokISM5NyQkIjBsaT8iPSEpZXohIzkkIjAmMzkhcCJHIVEkISM5NyY3JCQiMC8yWDM5IXAiKSEjOSQiMCYzOSFwIkchUSQhIzk3JCQiMC8yWDM5IXAiKSEjOSQiMCYzOSFwIkchUSQhIzk3JCQiMDZfYEEvMlgpISM5JCIwLzJYMzkhcEohIzk3JCQiMC8yWDM5IXAiKSEjOSQiMC8yWDM5IXBKISM5NyY3JCQiMC8yWDM5IXAiKSEjOSQiMCYzOSFwIkchUSQhIzk3JCQiMC8yWDM5IXAiKSEjOSQiMCYzOSFwIkchUSQhIzk3JCQiMDZfYEEvMlgpISM5JCIwLzJYMzkhcEohIzk3JCQiMDZfYEEvMlgpISM5JCIwJjM5IXAiRyFRJCEjOTcmNyQkIjAvMlgzOSFwIikhIzkkIjAmMzkhcCJHIVEkISM5NyQkIjAvMlgzOSFwIikhIzkkIjBsdWRIXDpmJCEjOTckJCIwV0E3Jz0oKkgiKSEjOSQiMGx1ZEhcOmYkISM5NyQkIjB2MD4oUj9WISkhIzkkIjAjPWZ1I1JZWiQhIzk3JjckJCIwLzJYMzkhcCIpISM5JCIwbHVkSFw6ZiQhIzk3JCQiMC8yWDM5IXAiKSEjOSQiMGx1ZEhcOmYkISM5NyQkIjBwKT5uUyFbOSkhIzkkIjAiZnYzb3E0TyEjOTckJCIwV0E3Jz0oKkgiKSEjOSQiMGx1ZEhcOmYkISM5NyY3JCQiMC8yWDM5IXAiKSEjOSQiMGx1ZEhcOmYkISM5NyQkIjAvMlgzOSFwIikhIzkkIjBsdWRIXDpmJCEjOTckJCIwcCk+blMhWzkpISM5JCIwImZ2M29xNE8hIzk3JCQiMC8yWDM5IXAiKSEjOSQiMCkqKTNuXkBYTyEjOTcmNyQkIjAvMlgzOSFwIikhIzkkIjBsdWRIXDpmJCEjOTckJCIwLzJYMzkhcCIpISM5JCIwbHVkSFw6ZiQhIzk3JCQiMDZfYEEvMlgpISM5JCIwJjM5IXAiRyFRJCEjOTckJCIwLzJYMzkhcCIpISM5JCIwJjM5IXAiRyFRJCEjOTcmNyQkIjAvMlgzOSFwIikhIzkkIjBsdWRIXDpmJCEjOTckJCIwLzJYMzkhcCIpISM5JCIwbHVkSFw6ZiQhIzk3JCQiMDZfYEEvMlgpISM5JCIwJjM5IXAiRyFRJCEjOTckJCIwNl9gQS8yWCkhIzkkIjBsdWRIXDpmJCEjOTcmNyQkIjAvMlgzOSFwIikhIzkkIjA3X2BBLzJYKSEjOTckJCIwLzJYMzkhcCIpISM5JCIwN19gQS8yWCkhIzk3JCQiMCdRPm4iNFIoeiEjOSQiLlBMIkguKGYpISM3NyQkIjBleCxzRXk0KSEjOSQiMDdfYEEvMlgpISM5NyY3JCQiMC8yWDM5IXAiKSEjOSQiMDdfYEEvMlgpISM5NyQkIjAvMlgzOSFwIikhIzkkIjA3X2BBLzJYKSEjOTckJCIwZXgsc0V5NCkhIzkkIjA3X2BBLzJYKSEjOTckJCIwLzJYMzkhcCIpISM5JCIwJWVqNlFuYSQpISM5NyY3JCQiMC8yWDM5IXAiKSEjOSQiMDdfYEEvMlgpISM5NyQkIjAvMlgzOSFwIikhIzkkIjA3X2BBLzJYKSEjOTckJCIwNl9gQS8yWCkhIzkkIjBKPSg+bVZSIykhIzk3JCQiMDZfYEEvMlgpISM5JCIwN19gQS8yWCkhIzk3JjckJCIwLzJYMzkhcCIpISM5JCIwN19gQS8yWCkhIzk3JCQiMC8yWDM5IXAiKSEjOSQiMCNmKTQkPSg+bSkhIzk3JCQiMChRIVwpW0ZAeiEjOSQiMCNmKTQkPSg+bSkhIzk3JCQiMCdRPm4iNFIoeiEjOSQiLlBMIkguKGYpISM3NyY3JCQiMC8yWDM5IXAiKSEjOSQiMCNmKTQkPSg+bSkhIzk3JCQiMCg+bVZSSygpeSEjOSQiMHM+bVZSSygpKSEjOTckJCIwKD5tVlJLKCl5ISM5JCIwLyZ5Yjo2KnApISM5NyQkIjAoUSFcKVtGQHohIzkkIjAjZik0JD0oPm0pISM5NyY3JCQiMC8yWDM5IXAiKSEjOSQiMCNmKTQkPSg+bSkhIzk3JCQiMC8yWDM5IXAiKSEjOSQiMCNmKTQkPSg+bSkhIzk3JCQiMDZfYEEvMlgpISM5JCIwN19gQS8yWCkhIzk3JCQiMC8yWDM5IXAiKSEjOSQiMDdfYEEvMlgpISM5NyY3JCQiMC8yWDM5IXAiKSEjOSQiMCNmKTQkPSg+bSkhIzk3JCQiMC8yWDM5IXAiKSEjOSQiMCNmKTQkPSg+bSkhIzk3JCQiMDZfYEEvMlgpISM5JCIwN19gQS8yWCkhIzk3JCQiMDZfYEEvMlgpISM5JCIwI2YpNCQ9KD5tKSEjOTcmNyQkIjAvMlgzOSFwIikhIzkkIjBzPm1WUksoKSkhIzk3JCQiMC8yWDM5IXAiKSEjOSQiMHM+bVZSSygpKSEjOTckJCIwNl9gQS8yWCkhIzkkIjAjZik0JD0oPm0pISM5NyQkIjAvMlgzOSFwIikhIzkkIjAjZik0JD0oPm0pISM5NyY3JCQiMC8yWDM5IXAiKSEjOSQiMHM+bVZSSygpKSEjOTckJCIwLzJYMzkhcCIpISM5JCIwcz5tVlJLKCkpISM5NyQkIjA2X2BBLzJYKSEjOSQiMCNmKTQkPSg+bSkhIzk3JCQiMDZfYEEvMlgpISM5JCIwcz5tVlJLKCkpISM5NyY3JCQiMC8yWDM5IXAiKSEjOSQiMF9gQS8yWDMqISM5NyQkIjAvMlgzOSFwIikhIzkkIjBfYEEvMlgzKiEjOTckJCIwNl9gQS8yWCkhIzkkIjBzPm1WUksoKSkhIzk3JCQiMC8yWDM5IXAiKSEjOSQiMHM+bVZSSygpKSEjOTcmNyQkIjAvMlgzOSFwIikhIzkkIjBfYEEvMlgzKiEjOTckJCIwLzJYMzkhcCIpISM5JCIwX2BBLzJYMyohIzk3JCQiMDZfYEEvMlgpISM5JCIwcz5tVlJLKCkpISM5NyQkIjA2X2BBLzJYKSEjOSQiMF9gQS8yWDMqISM5NyY3JCQiMC8yWDM5IXAiKSEjOSQiMEsoKXlrdWRIKiEjOTckJCIwLzJYMzkhcCIpISM5JCIwSygpeWt1ZEgqISM5NyQkIjA2X2BBLzJYKSEjOSQiMF9gQS8yWDMqISM5NyQkIjAvMlgzOSFwIikhIzkkIjBfYEEvMlgzKiEjOTcmNyQkIjAvMlgzOSFwIikhIzkkIjBLKCl5a3VkSCohIzk3JCQiMC8yWDM5IXAiKSEjOSQiMEsoKXlrdWRIKiEjOTckJCIwNl9gQS8yWCkhIzkkIjBfYEEvMlgzKiEjOTckJCIwNl9gQS8yWCkhIzkkIjBLKCl5a3VkSCohIzk3JjckJCIwLzJYMzkhcCIpISM5JCIwOEBORFVxXSohIzk3JCQiMC8yWDM5IXAiKSEjOSQiMDhATkRVcV0qISM5NyQkIjA2X2BBLzJYKSEjOSQiMEsoKXlrdWRIKiEjOTckJCIwLzJYMzkhcCIpISM5JCIwSygpeWt1ZEgqISM5NyY3JCQiMC8yWDM5IXAiKSEjOSQiMDhATkRVcV0qISM5NyQkIjAvMlgzOSFwIikhIzkkIjA4QE5EVXFdKiEjOTckJCIwNl9gQS8yWCkhIzkkIjBLKCl5a3VkSCohIzk3JCQiMDZfYEEvMlgpISM5JCIwOEBORFVxXSohIzk3JjckJCIwLzJYMzkhcCIpISM5JCIwJFw6Zik0JD0oKiEjOTckJCIwLzJYMzkhcCIpISM5JCIwJFw6Zik0JD0oKiEjOTckJCIwNl9gQS8yWCkhIzkkIjA4QE5EVXFdKiEjOTckJCIwLzJYMzkhcCIpISM5JCIwOEBORFVxXSohIzk3JjckJCIwLzJYMzkhcCIpISM5JCIwKj14OG9VJSoqKiEjOTckJCIwZSlHeih6dyh6ISM5JCIwRFVxXSUzOTUhIzg3JCQiMCg+bVZSSygpeSEjOSQiMERVcV0lMzk1ISM4NyQkIjAvMlgzOSFwIikhIzkkIjB0KXlrdWRIKiohIzk3JjckJCIwPTM4ITNzTyMpISM5JCIwdCl5a3VkSCoqISM5NyQkIi9GMUMiKm8xJSkhIzgkIjApPjcmPUA4diohIzk3JCQiMC8yWDM5IXAiKSEjOSQiMHQpeWt1ZEgqKiEjOTckJCIwLzJYMzkhcCIpISM5JCIwdCl5a3VkSCoqISM5NyY3JCQiMD0zOCEzc08jKSEjOSQiMHQpeWt1ZEgqKiEjOTckJCIwLzJYMzkhcCIpISM5JCIwKj14OG9VJSoqKiEjOTckJCIwLzJYMzkhcCIpISM5JCIwdCl5a3VkSCoqISM5NyQkIjAvMlgzOSFwIikhIzkkIjB0KXlrdWRIKiohIzk3JjckJCIwW1pFN2MqeiMpISM5JCIwLlFqMHdFNiMhIzk3JCQiMEgya2MqW04jKSEjOSQiMCVHIlxXPkcxIyEjOTckJCIwLzJYMzkhcCIpISM5JCIwLlFqMHdFNiMhIzk3JCQiMC8yWDM5IXAiKSEjOSQiMC5RajB3RTYjISM5NyY3JCQiMFtaRTdjKnojKSEjOSQiMC5RajB3RTYjISM5NyQkIjBWSidbYyVvTikhIzkkIjBheSkpKSpwST0jISM5NyQkIjAvMlgzOSFwIikhIzkkIjAkPSg+bVZSSyMhIzk3JCQiMC8yWDM5IXAiKSEjOSQiMC5RajB3RTYjISM5NyY3JCQiMCNvX0BnV1IlKSEjOSQiMCRcOmYpNCQ9KCohIzk3JCQiL0YxQyIqbzElKSEjOCQiMCk+NyY9QDh2KiEjOTckJCIwLzJYMzkhcCIpISM5JCIwdCl5a3VkSCoqISM5NyQkIjAvMlgzOSFwIikhIzkkIjAkXDpmKTQkPSgqISM5NyY3JCQiMDZfYEEvMlgpISM5JCIwZVVfb2dRSCMhIzk3JCQiMFZKJ1tjJW9OKSEjOSQiMGF5KSkpKnBJPSMhIzk3JCQiMC8yWDM5IXAiKSEjOSQiMCQ9KD5tVlJLIyEjOTckJCIwNl9gQS8yWCkhIzkkIjAkPSg+bVZSSyMhIzk3JjckJCIwNl9gQS8yWCkhIzkkIjBlVV9vZ1FIIyEjOTckJCIwZnRJODFxWSkhIzkkIjBzIT1Kc3I2QiEjOTckJCIwNl9gQS8yWCkhIzkkIjAkPSg+bVZSSyMhIzk3JCQiMDZfYEEvMlgpISM5JCIwJD0oPm1WUksjISM5NyY3JCQiMDZfYEEvMlgpISM5JCIwQ3QpeWt1ZEghIzk3JCQiMDZfYEEvMlgpISM5JCIwQ3QpeWt1ZEghIzk3JCQiMD0oPm1WUksoKSEjOSQiMFdSSygpeWt1IyEjOTckJCIwNl9gQS8yWCkhIzkkIjBXUksoKXlrdSMhIzk3JjckJCIwNl9gQS8yWCkhIzkkIjBDdCl5a3VkSCEjOTckJCIwNl9gQS8yWCkhIzkkIjBDdCl5a3VkSCEjOTckJCIwPSg+bVZSSygpISM5JCIwV1JLKCl5a3UjISM5NyQkIjA9KD5tVlJLKCkhIzkkIjBDdCl5a3VkSCEjOTcmNyQkIjA2X2BBLzJYKSEjOSQiMC8yWDM5IXBKISM5NyQkIjA2X2BBLzJYKSEjOSQiMC8yWDM5IXBKISM5NyQkIjA9KD5tVlJLKCkhIzkkIjBDdCl5a3VkSCEjOTckJCIwNl9gQS8yWCkhIzkkIjBDdCl5a3VkSCEjOTcmNyQkIjA2X2BBLzJYKSEjOSQiMC8yWDM5IXBKISM5NyQkIjA2X2BBLzJYKSEjOSQiMC8yWDM5IXBKISM5NyQkIjA9KD5tVlJLKCkhIzkkIjBDdCl5a3VkSCEjOTckJCIwPSg+bVZSSygpISM5JCIwLzJYMzkhcEohIzk3JjckJCIwNl9gQS8yWCkhIzkkIjAmMzkhcCJHIVEkISM5NyQkIjA2X2BBLzJYKSEjOSQiMCYzOSFwIkchUSQhIzk3JCQiMD0oPm1WUksoKSEjOSQiMC8yWDM5IXBKISM5NyQkIjA2X2BBLzJYKSEjOSQiMC8yWDM5IXBKISM5NyY3JCQiMDZfYEEvMlgpISM5JCIwJjM5IXAiRyFRJCEjOTckJCIwNl9gQS8yWCkhIzkkIjAmMzkhcCJHIVEkISM5NyQkIjA9KD5tVlJLKCkhIzkkIjAvMlgzOSFwSiEjOTckJCIwPSg+bVZSSygpISM5JCIwJjM5IXAiRyFRJCEjOTcmNyQkIjA2X2BBLzJYKSEjOSQiMGx1ZEhcOmYkISM5NyQkIjAvMlgzOSFwIikhIzkkIjBsdWRIXDpmJCEjOTckJCIwLzJYMzkhcCIpISM5JCIwKSopM25eQFhPISM5NyQkIjBEMSp6InB6QikhIzkkIjAvZil6MDVeUCEjOTcmNyQkIjA2X2BBLzJYKSEjOSQiMGx1ZEhcOmYkISM5NyQkIjA2X2BBLzJYKSEjOSQiMGx1ZEhcOmYkISM5NyQkIjA9KD5tVlJLKCkhIzkkIjAmMzkhcCJHIVEkISM5NyQkIjA2X2BBLzJYKSEjOSQiMCYzOSFwIkchUSQhIzk3JjckJCIwNl9gQS8yWCkhIzkkIjBsdWRIXDpmJCEjOTckJCIwNl9gQS8yWCkhIzkkIjBsdWRIXDpmJCEjOTckJCIwPSg+bVZSSygpISM5JCIwJjM5IXAiRyFRJCEjOTckJCIwPSg+bVZSSygpISM5JCIwbHVkSFw6ZiQhIzk3JjckJCIwNl9gQS8yWCkhIzkkIjBsdWRIXDpmJCEjOTckJCIwNl9gQS8yWCkhIzkkIjBYMzkhcCJHIVEhIzk3JCQiMGJ5c3UsX0UpISM5JCIwWDM5IXAiRyFRISM5NyQkIjBEMSp6InB6QikhIzkkIjAvZil6MDVeUCEjOTcmNyQkIjA2X2BBLzJYKSEjOSQiMFgzOSFwIkchUSEjOTckJCIwNl9gQS8yWCkhIzkkIjBYMzkhcCJHIVEhIzk3JCQiMGtKblgnM0EkKSEjOSQiMCJRKHlBIUcqKlEhIzk3JCQiMGJ5c3UsX0UpISM5JCIwWDM5IXAiRyFRISM5NyY3JCQiMDZfYEEvMlgpISM5JCIwWDM5IXAiRyFRISM5NyQkIjA2X2BBLzJYKSEjOSQiMFgzOSFwIkchUSEjOTckJCIwPSg+bVZSSygpISM5JCIwbHVkSFw6ZiQhIzk3JCQiMDZfYEEvMlgpISM5JCIwbHVkSFw6ZiQhIzk3JjckJCIwNl9gQS8yWCkhIzkkIjBYMzkhcCJHIVEhIzk3JCQiMDZfYEEvMlgpISM5JCIwWDM5IXAiRyFRISM5NyQkIjA9KD5tVlJLKCkhIzkkIjBsdWRIXDpmJCEjOTckJCIwPSg+bVZSSygpISM5JCIwWDM5IXAiRyFRISM5NyY3JCQiMDZfYEEvMlgpISM5JCIwWDM5IXAiRyFRISM5NyQkIjA2X2BBLzJYKSEjOSQiMERVcV0lMzlTISM5NyQkIi5YS1JiclApISM3JCIwRFVxXSUzOVMhIzk3JCQiMGtKblgnM0EkKSEjOSQiMCJRKHlBIUcqKlEhIzk3JjckJCIwNl9gQS8yWCkhIzkkIjBEVXFdJTM5UyEjOTckJCIwNl9gQS8yWCkhIzkkIjBEVXFdJTM5UyEjOTckJCIvJ2YqKkhNISlSKSEjOCQiMGsnM15wZWBTISM5NyQkIi5YS1JiclApISM3JCIwRFVxXSUzOVMhIzk3JjckJCIwNl9gQS8yWCkhIzkkIjBEVXFdJTM5UyEjOTckJCIwNl9gQS8yWCkhIzkkIjBEVXFdJTM5UyEjOTckJCIvJ2YqKkhNISlSKSEjOCQiMGsnM15wZWBTISM5NyQkIjA2X2BBLzJYKSEjOSQiMF5rPCJ5T3ZUISM5NyY3JCQiMDZfYEEvMlgpISM5JCIwRFVxXSUzOVMhIzk3JCQiMDZfYEEvMlgpISM5JCIwRFVxXSUzOVMhIzk3JCQiMD0oPm1WUksoKSEjOSQiMFgzOSFwIkchUSEjOTckJCIwNl9gQS8yWCkhIzkkIjBYMzkhcCJHIVEhIzk3JjckJCIwNl9gQS8yWCkhIzkkIjBEVXFdJTM5UyEjOTckJCIwNl9gQS8yWCkhIzkkIjBEVXFdJTM5UyEjOTckJCIwPSg+bVZSSygpISM5JCIwWDM5IXAiRyFRISM5NyQkIjA9KD5tVlJLKCkhIzkkIjBEVXFdJTM5UyEjOTcmNyQkIjA2X2BBLzJYKSEjOSQiMF4lMzkhcCJHISkhIzk3JCQiMDZfYEEvMlgpISM5JCIwXiUzOSFwIkchKSEjOTckJCIwJVtgXCdvaUcpISM5JCIwWVpmcCZcXiIpISM5NyQkIjBEOFJweGhOKSEjOSQiMF4lMzkhcCJHISkhIzk3JjckJCIwNl9gQS8yWCkhIzkkIjBeJTM5IXAiRyEpISM5NyQkIjA2X2BBLzJYKSEjOSQiMF4lMzkhcCJHISkhIzk3JCQiMEQ4UnB4aE4pISM5JCIwXiUzOSFwIkchKSEjOTckJCIwNl9gQS8yWCkhIzkkIjBWJDRnO2NEeSEjOTcmNyQkIjA2X2BBLzJYKSEjOSQiMF4lMzkhcCJHISkhIzk3JCQiMDZfYEEvMlgpISM5JCIwXiUzOSFwIkchKSEjOTckJCIwPSg+bVZSSygpISM5JCIwcl0lMzkhcCJ5ISM5NyQkIjA9KD5tVlJLKCkhIzkkIjBeJTM5IXAiRyEpISM5NyY3JCQiMDZfYEEvMlgpISM5JCIwXiUzOSFwIkchKSEjOTckJCIwNl9gQS8yWCkhIzkkIjBKPSg+bVZSIykhIzk3JCQiMC4keTtUZlMjKSEjOSQiMEo9KD5tVlIjKSEjOTckJCIwJVtgXCdvaUcpISM5JCIwWVpmcCZcXiIpISM5NyY3JCQiMDZfYEEvMlgpISM5JCIwSj0oPm1WUiMpISM5NyQkIjAvMlgzOSFwIikhIzkkIjA3X2BBLzJYKSEjOTckJCIwLzJYMzkhcCIpISM5JCIwJWVqNlFuYSQpISM5NyQkIjAuJHk7VGZTIykhIzkkIjBKPSg+bVZSIykhIzk3JjckJCIwNl9gQS8yWCkhIzkkIjBKPSg+bVZSIykhIzk3JCQiMDZfYEEvMlgpISM5JCIwSj0oPm1WUiMpISM5NyQkIjA9KD5tVlJLKCkhIzkkIjBeJTM5IXAiRyEpISM5NyQkIjA2X2BBLzJYKSEjOSQiMF4lMzkhcCJHISkhIzk3JjckJCIwNl9gQS8yWCkhIzkkIjBKPSg+bVZSIykhIzk3JCQiMDZfYEEvMlgpISM5JCIwSj0oPm1WUiMpISM5NyQkIjA9KD5tVlJLKCkhIzkkIjBeJTM5IXAiRyEpISM5NyQkIjA9KD5tVlJLKCkhIzkkIjBKPSg+bVZSIykhIzk3JjckJCIwNl9gQS8yWCkhIzkkIjA3X2BBLzJYKSEjOTckJCIwNl9gQS8yWCkhIzkkIjA3X2BBLzJYKSEjOTckJCIwPSg+bVZSSygpISM5JCIwSj0oPm1WUiMpISM5NyQkIjA2X2BBLzJYKSEjOSQiMEo9KD5tVlIjKSEjOTcmNyQkIjA2X2BBLzJYKSEjOSQiMDdfYEEvMlgpISM5NyQkIjA2X2BBLzJYKSEjOSQiMDdfYEEvMlgpISM5NyQkIjA9KD5tVlJLKCkhIzkkIjBKPSg+bVZSIykhIzk3JCQiMD0oPm1WUksoKSEjOSQiMDdfYEEvMlgpISM5NyY3JCQiMDZfYEEvMlgpISM5JCIwI2YpNCQ9KD5tKSEjOTckJCIwNl9gQS8yWCkhIzkkIjAjZik0JD0oPm0pISM5NyQkIjA9KD5tVlJLKCkhIzkkIjA3X2BBLzJYKSEjOTckJCIwNl9gQS8yWCkhIzkkIjA3X2BBLzJYKSEjOTcmNyQkIjA2X2BBLzJYKSEjOSQiMCNmKTQkPSg+bSkhIzk3JCQiMDZfYEEvMlgpISM5JCIwI2YpNCQ9KD5tKSEjOTckJCIwPSg+bVZSSygpISM5JCIwN19gQS8yWCkhIzk3JCQiMD0oPm1WUksoKSEjOSQiMCNmKTQkPSg+bSkhIzk3JjckJCIwNl9gQS8yWCkhIzkkIjBzPm1WUksoKSkhIzk3JCQiMDZfYEEvMlgpISM5JCIwcz5tVlJLKCkpISM5NyQkIjA9KD5tVlJLKCkhIzkkIjAjZik0JD0oPm0pISM5NyQkIjA2X2BBLzJYKSEjOSQiMCNmKTQkPSg+bSkhIzk3JjckJCIwNl9gQS8yWCkhIzkkIjBzPm1WUksoKSkhIzk3JCQiMDZfYEEvMlgpISM5JCIwcz5tVlJLKCkpISM5NyQkIjA9KD5tVlJLKCkhIzkkIjAjZik0JD0oPm0pISM5NyQkIjA9KD5tVlJLKCkhIzkkIjBzPm1WUksoKSkhIzk3JjckJCIwNl9gQS8yWCkhIzkkIjBfYEEvMlgzKiEjOTckJCIwNl9gQS8yWCkhIzkkIjBfYEEvMlgzKiEjOTckJCIwPSg+bVZSSygpISM5JCIwcz5tVlJLKCkpISM5NyQkIjA2X2BBLzJYKSEjOSQiMHM+bVZSSygpKSEjOTcmNyQkIjA2X2BBLzJYKSEjOSQiMF9gQS8yWDMqISM5NyQkIjA2X2BBLzJYKSEjOSQiMF9gQS8yWDMqISM5NyQkIjA9KD5tVlJLKCkhIzkkIjBzPm1WUksoKSkhIzk3JCQiMD0oPm1WUksoKSEjOSQiMF9gQS8yWDMqISM5NyY3JCQiMDZfYEEvMlgpISM5JCIwSygpeWt1ZEgqISM5NyQkIjA2X2BBLzJYKSEjOSQiMEsoKXlrdWRIKiEjOTckJCIwPSg+bVZSSygpISM5JCIwX2BBLzJYMyohIzk3JCQiMDZfYEEvMlgpISM5JCIwX2BBLzJYMyohIzk3JjckJCIwNl9gQS8yWCkhIzkkIjBLKCl5a3VkSCohIzk3JCQiMDZfYEEvMlgpISM5JCIwSygpeWt1ZEgqISM5NyQkIjA9KD5tVlJLKCkhIzkkIjBfYEEvMlgzKiEjOTckJCIwPSg+bVZSSygpISM5JCIwSygpeWt1ZEgqISM5NyY3JCQiMDZfYEEvMlgpISM5JCIwOEBORFVxXSohIzk3JCQiMDZfYEEvMlgpISM5JCIwOEBORFVxXSohIzk3JCQiMD0oPm1WUksoKSEjOSQiMEsoKXlrdWRIKiEjOTckJCIwNl9gQS8yWCkhIzkkIjBLKCl5a3VkSCohIzk3JjckJCIwNl9gQS8yWCkhIzkkIi9eI0hKdWRxKiEjODckJCIwI29fQGdXUiUpISM5JCIwJFw6Zik0JD0oKiEjOTckJCIwLzJYMzkhcCIpISM5JCIwJFw6Zik0JD0oKiEjOTckJCIwNl9gQS8yWCkhIzkkIjA4QE5EVXFdKiEjOTcmNyQkIjBLMyIzSFJ2JSkhIzkkIjAkPSg+bVZSSyMhIzk3JCQiMGt2L3Y5aGQpISM5JCIwKUh3dEw6VEMhIzk3JCQiMDZfYEEvMlgpISM5JCIwajB3RTZfYCMhIzk3JCQiMDZfYEEvMlgpISM5JCIwJD0oPm1WUksjISM5NyY3JCQiMEwzIjNIUnYlKSEjOSQiMCQ9KD5tVlJLIyEjOTckJCIwZnRJODFxWSkhIzkkIjBzIT1Kc3I2QiEjOTckJCIwNl9gQS8yWCkhIzkkIjAkPSg+bVZSSyMhIzk3JCQiMDZfYEEvMlgpISM5JCIwJD0oPm1WUksjISM5NyY3JCQiMGVIc193b2cpISM5JCIwOEBORFVxXSohIzk3JCQiMDZfYEEvMlgpISM5JCIvXiNISnVkcSohIzg3JCQiMDZfYEEvMlgpISM5JCIwOEBORFVxXSohIzk3JCQiMDZfYEEvMlgpISM5JCIwOEBORFVxXSohIzk3JjckJCIwOzknUSIzc2opISM5JCIwajB3RTZfYCMhIzk3JCQiMGt2L3Y5aGQpISM5JCIwKUh3dEw6VEMhIzk3JCQiMDZfYEEvMlgpISM5JCIwajB3RTZfYCMhIzk3JCQiMDZfYEEvMlgpISM5JCIwajB3RTZfYCMhIzk3JjckJCIwOzknUSIzc2opISM5JCIwajB3RTZfYCMhIzk3JCQiMC0hW2o0MnQnKSEjOSQiMF5WJz5RcXpEISM5NyQkIjA2X2BBLzJYKSEjOSQiMFdSSygpeWt1IyEjOTckJCIwNl9gQS8yWCkhIzkkIjBqMHdFNl9gIyEjOTcmNyQkIjA9KD5tVlJLKCkhIzkkIjBuOU45KFx3RSEjOTckJCIwLSFbajQydCcpISM5JCIwXlYnPlFxekQhIzk3JCQiMDZfYEEvMlgpISM5JCIwV1JLKCl5a3UjISM5NyQkIjA9KD5tVlJLKCkhIzkkIjBXUksoKXlrdSMhIzk3JjckJCIwPSg+bVZSSygpISM5JCIwbjlOOShcd0UhIzk3JCQiMHpVW0J6VncpISM5JCIwQmI8QSFcQUYhIzk3JCQiMD0oPm1WUksoKSEjOSQiMFdSSygpeWt1IyEjOTckJCIwPSg+bVZSSygpISM5JCIwV1JLKCl5a3UjISM5NyY3JCQiMD0oPm1WUksoKSEjOSQiMGx1ZEhcOmYkISM5NyQkIjA9KD5tVlJLKCkhIzkkIjBsdWRIXDpmJCEjOTckJCIwRFVxXSUzOSEqISM5JCIwJjM5IXAiRyFRJCEjOTckJCIwPSg+bVZSSygpISM5JCIwJjM5IXAiRyFRJCEjOTcmNyQkIjA9KD5tVlJLKCkhIzkkIjBsdWRIXDpmJCEjOTckJCIwPSg+bVZSSygpISM5JCIwbHVkSFw6ZiQhIzk3JCQiMERVcV0lMzkhKiEjOSQiMCYzOSFwIkchUSQhIzk3JCQiMERVcV0lMzkhKiEjOSQiMGx1ZEhcOmYkISM5NyY3JCQiMD0oPm1WUksoKSEjOSQiMFgzOSFwIkchUSEjOTckJCIwPSg+bVZSSygpISM5JCIwWDM5IXAiRyFRISM5NyQkIjBEVXFdJTM5ISohIzkkIjBsdWRIXDpmJCEjOTckJCIwPSg+bVZSSygpISM5JCIwbHVkSFw6ZiQhIzk3JjckJCIwPSg+bVZSSygpISM5JCIwWDM5IXAiRyFRISM5NyQkIjA9KD5tVlJLKCkhIzkkIjBYMzkhcCJHIVEhIzk3JCQiMERVcV0lMzkhKiEjOSQiMGx1ZEhcOmYkISM5NyQkIjBEVXFdJTM5ISohIzkkIjBYMzkhcCJHIVEhIzk3JjckJCIwPSg+bVZSSygpISM5JCIwRFVxXSUzOVMhIzk3JCQiMDZfYEEvMlgpISM5JCIwRFVxXSUzOVMhIzk3JCQiMDZfYEEvMlgpISM5JCIwXms8InlPdlQhIzk3JCQiMDhRRUQhSG4lKSEjOSQiMGE2QWY3SEAlISM5NyY3JCQiMD0oPm1WUksoKSEjOSQiMERVcV0lMzlTISM5NyQkIjA9KD5tVlJLKCkhIzkkIjBEVXFdJTM5UyEjOTckJCIwRFVxXSUzOSEqISM5JCIwWDM5IXAiRyFRISM5NyQkIjA9KD5tVlJLKCkhIzkkIjBYMzkhcCJHIVEhIzk3JjckJCIwPSg+bVZSSygpISM5JCIwRFVxXSUzOVMhIzk3JCQiMD0oPm1WUksoKSEjOSQiMERVcV0lMzlTISM5NyQkIjBEVXFdJTM5ISohIzkkIjBYMzkhcCJHIVEhIzk3JCQiMERVcV0lMzkhKiEjOSQiMERVcV0lMzlTISM5NyY3JCQiMD0oPm1WUksoKSEjOSQiMERVcV0lMzlTISM5NyQkIjA9KD5tVlJLKCkhIzkkIjAxd0U2X2BBJSEjOTckJCIvWydSXFk7WikhIzgkIjAxd0U2X2BBJSEjOTckJCIwOFFFRCFIbiUpISM5JCIwYTZBZjdIQCUhIzk3JjckJCIwPSg+bVZSSygpISM5JCIwMXdFNl9gQSUhIzk3JCQiMD0oPm1WUksoKSEjOSQiMDF3RTZfYEElISM5NyQkIjBKMDElcHdJJikhIzkkIjAnKnA9b3NsUCUhIzk3JCQiL1snUlxZO1opISM4JCIwMXdFNl9gQSUhIzk3JjckJCIwPSg+bVZSSygpISM5JCIwMXdFNl9gQSUhIzk3JCQiMD0oPm1WUksoKSEjOSQiMDF3RTZfYEElISM5NyQkIjBEVXFdJTM5ISohIzkkIjBEVXFdJTM5UyEjOTckJCIwPSg+bVZSSygpISM5JCIwRFVxXSUzOVMhIzk3JjckJCIwPSg+bVZSSygpISM5JCIwMXdFNl9gQSUhIzk3JCQiMD0oPm1WUksoKSEjOSQiMDF3RTZfYEElISM5NyQkIjBEVXFdJTM5ISohIzkkIjBEVXFdJTM5UyEjOTckJCIwRFVxXSUzOSEqISM5JCIwMXdFNl9gQSUhIzk3JjckJCIwPSg+bVZSSygpISM5JCIwMXdFNl9gQSUhIzk3JCQiMD0oPm1WUksoKSEjOSQiMCcpNCQ9KD5tViUhIzk3JCQiMD1TXVsoW1wmKSEjOSQiMCcpNCQ9KD5tViUhIzk3JCQiMEowMSVwd0kmKSEjOSQiMCcqcD1vc2xQJSEjOTcmNyQkIjA9KD5tVlJLKCkhIzkkIjAnKTQkPSg+bVYlISM5NyQkIjA9KD5tVlJLKCkhIzkkIjAnKTQkPSg+bVYlISM5NyQkIjByU2xlIXAnZSkhIzkkIjBAX0liKCplYSUhIzk3JCQiMD1TXVsoW1wmKSEjOSQiMCcpNCQ9KD5tViUhIzk3JjckJCIwPSg+bVZSSygpISM5JCIwJyk0JD0oPm1WJSEjOTckJCIwPSg+bVZSSygpISM5JCIwJyk0JD0oPm1WJSEjOTckJCIwRFVxXSUzOSEqISM5JCIwMXdFNl9gQSUhIzk3JCQiMD0oPm1WUksoKSEjOSQiMDF3RTZfYEElISM5NyY3JCQiMD0oPm1WUksoKSEjOSQiMCcpNCQ9KD5tViUhIzk3JCQiMD0oPm1WUksoKSEjOSQiMCcpNCQ9KD5tViUhIzk3JCQiMERVcV0lMzkhKiEjOSQiMDF3RTZfYEElISM5NyQkIjBEVXFdJTM5ISohIzkkIjAnKTQkPSg+bVYlISM5NyY3JCQiMD0oPm1WUksoKSEjOSQiMCcpNCQ9KD5tViUhIzk3JCQiMD0oPm1WUksoKSEjOSQiMG1WUksoKXlrJSEjOTckJCIwZCI+TVlhOScpISM5JCIwbVZSSygpeWslISM5NyQkIjByU2xlIXAnZSkhIzkkIjBAX0liKCplYSUhIzk3JjckJCIwPSg+bVZSSygpISM5JCIwbVZSSygpeWslISM5NyQkIjA9KD5tVlJLKCkhIzkkIjBtVlJLKCl5ayUhIzk3JCQiMCIpPjQoPWhOJykhIzkkIjBwLGE+dS9zJSEjOTckJCIwZCI+TVlhOScpISM5JCIwbVZSSygpeWslISM5NyY3JCQiMD0oPm1WUksoKSEjOSQiMG1WUksoKXlrJSEjOTckJCIwPSg+bVZSSygpISM5JCIwbVZSSygpeWslISM5NyQkIjBEVXFdJTM5ISohIzkkIjAnKTQkPSg+bVYlISM5NyQkIjA9KD5tVlJLKCkhIzkkIjAnKTQkPSg+bVYlISM5NyY3JCQiMD0oPm1WUksoKSEjOSQiMG1WUksoKXlrJSEjOTckJCIwPSg+bVZSSygpISM5JCIwbVZSSygpeWslISM5NyQkIjBEVXFdJTM5ISohIzkkIjAnKTQkPSg+bVYlISM5NyQkIjBEVXFdJTM5ISohIzkkIjBtVlJLKCl5ayUhIzk3JjckJCIwPSg+bVZSSygpISM5JCIwbVZSSygpeWslISM5NyQkIjA9KD5tVlJLKCkhIzkkIjBaeCZIXDpmWyEjOTckJCIwJFEseUs0bycpISM5JCIwWngmSFw6ZlshIzk3JCQiMCIpPjQoPWhOJykhIzkkIjBwLGE+dS9zJSEjOTcmNyQkIjA9KD5tVlJLKCkhIzkkIjBaeCZIXDpmWyEjOTckJCIwPSg+bVZSSygpISM5JCIwWngmSFw6ZlshIzk3JCQiMCllaiUzOHpuKSEjOSQiMFdbMiplLCtcISM5NyQkIjAkUSx5SzRvJykhIzkkIjBaeCZIXDpmWyEjOTcmNyQkIjA9KD5tVlJLKCkhIzkkIjBaeCZIXDpmWyEjOTckJCIwPSg+bVZSSygpISM5JCIwWngmSFw6ZlshIzk3JCQiMERVcV0lMzkhKiEjOSQiMG1WUksoKXlrJSEjOTckJCIwPSg+bVZSSygpISM5JCIwbVZSSygpeWslISM5NyY3JCQiMD0oPm1WUksoKSEjOSQiMFp4JkhcOmZbISM5NyQkIjA9KD5tVlJLKCkhIzkkIjBaeCZIXDpmWyEjOTckJCIwRFVxXSUzOSEqISM5JCIwbVZSSygpeWslISM5NyQkIjBEVXFdJTM5ISohIzkkIjBaeCZIXDpmWyEjOTcmNyQkIjA9KD5tVlJLKCkhIzkkIjBaeCZIXDpmWyEjOTckJCIwPSg+bVZSSygpISM5JCIwRjZfYEEvMiYhIzk3JCQiMC8qekAoZTZyKSEjOSQiMEY2X2BBLzImISM5NyQkIjApZWolMzh6bikhIzkkIjBXWzIqZSwrXCEjOTcmNyQkIjA9KD5tVlJLKCkhIzkkIjBGNl9gQS8yJiEjOTckJCIwPSg+bVZSSygpISM5JCIwRjZfYEEvMiYhIzk3JCQiMDI8QylmIlFyKSEjOSQiME5ZSUtjVjMmISM5NyQkIjAvKnpAKGU2cikhIzkkIjBGNl9gQS8yJiEjOTcmNyQkIjA9KD5tVlJLKCkhIzkkIjBGNl9gQS8yJiEjOTckJCIwPSg+bVZSSygpISM5JCIwRjZfYEEvMiYhIzk3JCQiMDI8QylmIlFyKSEjOSQiME5ZSUtjVjMmISM5NyQkIjA9KD5tVlJLKCkhIzkkIjA2WEZbWU8/JiEjOTcmNyQkIjA9KD5tVlJLKCkhIzkkIjBGNl9gQS8yJiEjOTckJCIwPSg+bVZSSygpISM5JCIwRjZfYEEvMiYhIzk3JCQiMERVcV0lMzkhKiEjOSQiMFp4JkhcOmZbISM5NyQkIjA9KD5tVlJLKCkhIzkkIjBaeCZIXDpmWyEjOTcmNyQkIjA9KD5tVlJLKCkhIzkkIjBGNl9gQS8yJiEjOTckJCIwPSg+bVZSSygpISM5JCIwRjZfYEEvMiYhIzk3JCQiMERVcV0lMzkhKiEjOSQiMFp4JkhcOmZbISM5NyQkIjBEVXFdJTM5ISohIzkkIjBGNl9gQS8yJiEjOTcmNyQkIjA9KD5tVlJLKCkhIzkkIi9iImYpNCQ9KHAhIzg3JCQiMD0oPm1WUksoKSEjOSQiL2IiZik0JD0ocCEjODckJCIweFkpXFcob3ApISM5JCIvJHlKIzRaKSpwISM4NyQkIjAoPWYqZlVMcSkhIzkkIi9iImYpNCQ9KHAhIzg3JjckJCIwPSg+bVZSSygpISM5JCIvYiJmKTQkPShwISM4NyQkIjA9KD5tVlJLKCkhIzkkIi9iImYpNCQ9KHAhIzg3JCQiMCg9ZipmVUxxKSEjOSQiL2IiZik0JD0ocCEjODckJCIwPSg+bVZSSygpISM5JCIwQHNkMG0mKXonISM5NyY3JCQiMD0oPm1WUksoKSEjOSQiL2IiZik0JD0ocCEjODckJCIwPSg+bVZSSygpISM5JCIvYiJmKTQkPShwISM4NyQkIjBEVXFdJTM5ISohIzkkIjBwIkchUWowdychIzk3JCQiMERVcV0lMzkhKiEjOSQiL2IiZik0JD0ocCEjODcmNyQkIjA9KD5tVlJLKCkhIzkkIi9iImYpNCQ9KHAhIzg3JCQiMD0oPm1WUksoKSEjOSQiLyRcOmYpNCQ9KCEjODckJCIwdV5BcV4jZScpISM5JCIvJFw6Zik0JD0oISM4NyQkIjB4WSlcVyhvcCkhIzkkIi8keUojNFopKnAhIzg3JjckJCIwPSg+bVZSSygpISM5JCIvJFw6Zik0JD0oISM4NyQkIjA9KD5tVlJLKCkhIzkkIi8kXDpmKTQkPSghIzg3JCQiLyNHdkwlb1AnKSEjOCQiMC5eSTZKVEQoISM5NyQkIjB1XkFxXiNlJykhIzkkIi8kXDpmKTQkPSghIzg3JjckJCIwPSg+bVZSSygpISM5JCIvJFw6Zik0JD0oISM4NyQkIjA9KD5tVlJLKCkhIzkkIi8kXDpmKTQkPSghIzg3JCQiMERVcV0lMzkhKiEjOSQiL2IiZik0JD0ocCEjODckJCIwPSg+bVZSSygpISM5JCIvYiJmKTQkPShwISM4NyY3JCQiMD0oPm1WUksoKSEjOSQiLyRcOmYpNCQ9KCEjODckJCIwPSg+bVZSSygpISM5JCIvJFw6Zik0JD0oISM4NyQkIjBEVXFdJTM5ISohIzkkIi9iImYpNCQ9KHAhIzg3JCQiMERVcV0lMzkhKiEjOSQiLyRcOmYpNCQ9KCEjODcmNyQkIjA9KD5tVlJLKCkhIzkkIi8kXDpmKTQkPSghIzg3JCQiMD0oPm1WUksoKSEjOSQiL0o9KD5tVlIoISM4NyQkIjAqUSopZjNcLScpISM5JCIvSj0oPm1WUighIzg3JCQiLyNHdkwlb1AnKSEjOCQiMC5eSTZKVEQoISM5NyY3JCQiMD0oPm1WUksoKSEjOSQiL0o9KD5tVlIoISM4NyQkIjA9KD5tVlJLKCkhIzkkIi9KPSg+bVZSKCEjODckJCIwVGdFJ0hzZSYpISM5JCIwb04pXCg+WV8oISM5NyQkIjAqUSopZjNcLScpISM5JCIvSj0oPm1WUighIzg3JjckJCIwPSg+bVZSSygpISM5JCIvSj0oPm1WUighIzg3JCQiMD0oPm1WUksoKSEjOSQiL0o9KD5tVlIoISM4NyQkIjBEVXFdJTM5ISohIzkkIi8kXDpmKTQkPSghIzg3JCQiMD0oPm1WUksoKSEjOSQiLyRcOmYpNCQ9KCEjODcmNyQkIjA9KD5tVlJLKCkhIzkkIi9KPSg+bVZSKCEjODckJCIwPSg+bVZSSygpISM5JCIvSj0oPm1WUighIzg3JCQiMERVcV0lMzkhKiEjOSQiLyRcOmYpNCQ9KCEjODckJCIwRFVxXSUzOSEqISM5JCIvSj0oPm1WUighIzg3JjckJCIwPSg+bVZSSygpISM5JCIvSj0oPm1WUighIzg3JCQiMD0oPm1WUksoKSEjOSQiMCJwIkchUWowdyEjOTckJCIvMCkzaygpXGApISM4JCIwInAiRyFRajB3ISM5NyQkIjBUZ0UnSHNlJikhIzkkIjBvTilcKD5ZXyghIzk3JjckJCIwPSg+bVZSSygpISM5JCIwInAiRyFRajB3ISM5NyQkIjA9KD5tVlJLKCkhIzkkIjAicCJHIVFqMHchIzk3JCQiMHhWb1VkY1gpISM5JCIwJz5MMmw9OHkhIzk3JCQiLzApM2soKVxgKSEjOCQiMCJwIkchUWowdyEjOTcmNyQkIjA9KD5tVlJLKCkhIzkkIjAicCJHIVFqMHchIzk3JCQiMD0oPm1WUksoKSEjOSQiMCJwIkchUWowdyEjOTckJCIwRFVxXSUzOSEqISM5JCIvSj0oPm1WUighIzg3JCQiMD0oPm1WUksoKSEjOSQiL0o9KD5tVlIoISM4NyY3JCQiMD0oPm1WUksoKSEjOSQiMCJwIkchUWowdyEjOTckJCIwPSg+bVZSSygpISM5JCIwInAiRyFRajB3ISM5NyQkIjBEVXFdJTM5ISohIzkkIi9KPSg+bVZSKCEjODckJCIwRFVxXSUzOSEqISM5JCIwInAiRyFRajB3ISM5NyY3JCQiMD0oPm1WUksoKSEjOSQiMCJwIkchUWowdyEjOTckJCIwPSg+bVZSSygpISM5JCIwcl0lMzkhcCJ5ISM5NyQkIjA5NzotN1dYKSEjOSQiMHJdJTM5IXAieSEjOTckJCIweFZvVWRjWCkhIzkkIjAnPkwybD04eSEjOTcmNyQkIjA9KD5tVlJLKCkhIzkkIjByXSUzOSFwInkhIzk3JCQiMDZfYEEvMlgpISM5JCIwXiUzOSFwIkchKSEjOTckJCIwNl9gQS8yWCkhIzkkIjBWJDRnO2NEeSEjOTckJCIwOTc6LTdXWCkhIzkkIjByXSUzOSFwInkhIzk3JjckJCIwPSg+bVZSSygpISM5JCIwcl0lMzkhcCJ5ISM5NyQkIjA9KD5tVlJLKCkhIzkkIjByXSUzOSFwInkhIzk3JCQiMERVcV0lMzkhKiEjOSQiMCJwIkchUWowdyEjOTckJCIwPSg+bVZSSygpISM5JCIwInAiRyFRajB3ISM5NyY3JCQiMD0oPm1WUksoKSEjOSQiMHJdJTM5IXAieSEjOTckJCIwPSg+bVZSSygpISM5JCIwcl0lMzkhcCJ5ISM5NyQkIjBEVXFdJTM5ISohIzkkIjAicCJHIVFqMHchIzk3JCQiMERVcV0lMzkhKiEjOSQiMHJdJTM5IXAieSEjOTcmNyQkIjA9KD5tVlJLKCkhIzkkIjBeJTM5IXAiRyEpISM5NyQkIjA9KD5tVlJLKCkhIzkkIjBeJTM5IXAiRyEpISM5NyQkIjBEVXFdJTM5ISohIzkkIjByXSUzOSFwInkhIzk3JCQiMD0oPm1WUksoKSEjOSQiMHJdJTM5IXAieSEjOTcmNyQkIjA9KD5tVlJLKCkhIzkkIjBeJTM5IXAiRyEpISM5NyQkIjA9KD5tVlJLKCkhIzkkIjBeJTM5IXAiRyEpISM5NyQkIjBEVXFdJTM5ISohIzkkIjByXSUzOSFwInkhIzk3JCQiMERVcV0lMzkhKiEjOSQiMF4lMzkhcCJHISkhIzk3JjckJCIwPSg+bVZSSygpISM5JCIwSj0oPm1WUiMpISM5NyQkIjA9KD5tVlJLKCkhIzkkIjBKPSg+bVZSIykhIzk3JCQiMERVcV0lMzkhKiEjOSQiMF4lMzkhcCJHISkhIzk3JCQiMD0oPm1WUksoKSEjOSQiMF4lMzkhcCJHISkhIzk3JjckJCIwPSg+bVZSSygpISM5JCIwSj0oPm1WUiMpISM5NyQkIjA9KD5tVlJLKCkhIzkkIjBKPSg+bVZSIykhIzk3JCQiMERVcV0lMzkhKiEjOSQiMF4lMzkhcCJHISkhIzk3JCQiMERVcV0lMzkhKiEjOSQiMEo9KD5tVlIjKSEjOTcmNyQkIjA9KD5tVlJLKCkhIzkkIjA3X2BBLzJYKSEjOTckJCIwPSg+bVZSSygpISM5JCIwN19gQS8yWCkhIzk3JCQiMERVcV0lMzkhKiEjOSQiMEo9KD5tVlIjKSEjOTckJCIwPSg+bVZSSygpISM5JCIwSj0oPm1WUiMpISM5NyY3JCQiMD0oPm1WUksoKSEjOSQiMDdfYEEvMlgpISM5NyQkIjA9KD5tVlJLKCkhIzkkIjA3X2BBLzJYKSEjOTckJCIwRFVxXSUzOSEqISM5JCIwSj0oPm1WUiMpISM5NyQkIjBEVXFdJTM5ISohIzkkIjA3X2BBLzJYKSEjOTcmNyQkIjA9KD5tVlJLKCkhIzkkIjAjZik0JD0oPm0pISM5NyQkIjA9KD5tVlJLKCkhIzkkIjAjZik0JD0oPm0pISM5NyQkIjBEVXFdJTM5ISohIzkkIjA3X2BBLzJYKSEjOTckJCIwPSg+bVZSSygpISM5JCIwN19gQS8yWCkhIzk3JjckJCIwPSg+bVZSSygpISM5JCIwI2YpNCQ9KD5tKSEjOTckJCIwPSg+bVZSSygpISM5JCIwI2YpNCQ9KD5tKSEjOTckJCIwRFVxXSUzOSEqISM5JCIwN19gQS8yWCkhIzk3JCQiMERVcV0lMzkhKiEjOSQiMCNmKTQkPSg+bSkhIzk3JjckJCIwPSg+bVZSSygpISM5JCIwcz5tVlJLKCkpISM5NyQkIjA9KD5tVlJLKCkhIzkkIjBzPm1WUksoKSkhIzk3JCQiMERVcV0lMzkhKiEjOSQiMCNmKTQkPSg+bSkhIzk3JCQiMD0oPm1WUksoKSEjOSQiMCNmKTQkPSg+bSkhIzk3JjckJCIwPSg+bVZSSygpISM5JCIwPG8yV2dKSyohIzk3JCQiMGVIc193b2cpISM5JCIwOEBORFVxXSohIzk3JCQiMDZfYEEvMlgpISM5JCIwOEBORFVxXSohIzk3JCQiMD0oPm1WUksoKSEjOSQiMEsoKXlrdWRIKiEjOTcmNyQkIjAyISozU0YqXCgpISM5JCIwSygpeWt1ZEgqISM5NyQkIjA9KD5tVlJLKCkhIzkkIjA8bzJXZ0pLKiEjOTckJCIwPSg+bVZSSygpISM5JCIwSygpeWt1ZEgqISM5NyQkIjA9KD5tVlJLKCkhIzkkIjBLKCl5a3VkSCohIzk3JjckJCIwMyEqM1NGKlwoKSEjOSQiMEsoKXlrdWRIKiEjOTckJCIvbV5fOGloKCkhIzgkIjB3WiIzVyZRRiohIzk3JCQiMD0oPm1WUksoKSEjOSQiMEsoKXlrdWRIKiEjOTckJCIwPSg+bVZSSygpISM5JCIwSygpeWt1ZEgqISM5NyY3JCQiMCUzNCNvbm14KSEjOSQiMFdSSygpeWt1IyEjOTckJCIwelVbQnpWdykhIzkkIjBCYjxBIVxBRiEjOTckJCIwPSg+bVZSSygpISM5JCIwV1JLKCl5a3UjISM5NyQkIjA9KD5tVlJLKCkhIzkkIjBXUksoKXlrdSMhIzk3JjckJCIwJTM0I29ubXgpISM5JCIwV1JLKCl5a3UjISM5NyQkIjAwVS1RYVcmKSkhIzkkIjBlUiRvOT9tRyEjOTckJCIwPSg+bVZSSygpISM5JCIwQ3QpeWt1ZEghIzk3JCQiMD0oPm1WUksoKSEjOSQiMFdSSygpeWt1IyEjOTcmNyQkIjAvPU82XWMoKSkhIzkkIjBfYEEvMlgzKiEjOTckJCIvbV5fOGloKCkhIzgkIjB3WiIzVyZRRiohIzk3JCQiMD0oPm1WUksoKSEjOSQiMEsoKXlrdWRIKiEjOTckJCIwPSg+bVZSSygpISM5JCIwX2BBLzJYMyohIzk3JjckJCIwLz1PNl1jKCkpISM5JCIwX2BBLzJYMyohIzk3JCQiMERFciFbb2cqKSEjOSQiMHNjOkAqRzgqKSEjOTckJCIwPSg+bVZSSygpISM5JCIwX2BBLzJYMyohIzk3JCQiMD0oPm1WUksoKSEjOSQiMF9gQS8yWDMqISM5NyY3JCQiLyRHZSopRyYpKikpISM4JCIwQ3QpeWt1ZEghIzk3JCQiMDBVLVFhVyYpKSEjOSQiMGVSJG85P21HISM5NyQkIjA9KD5tVlJLKCkhIzkkIjBDdCl5a3VkSCEjOTckJCIwPSg+bVZSSygpISM5JCIwQ3QpeWt1ZEghIzk3JjckJCIvJEdlKilHJikqKSkhIzgkIjBDdCl5a3VkSCEjOTckJCIwTVoqPXZjTSopISM5JCIwVVcqPlVRPEkhIzk3JCQiMD0oPm1WUksoKSEjOSQiMC8yWDM5IXBKISM5NyQkIjA9KD5tVlJLKCkhIzkkIjBDdCl5a3VkSCEjOTcmNyQkIjBhekJYc0spKikhIzkkIjBzPm1WUksoKSkhIzk3JCQiMERFciFbb2cqKSEjOSQiMHNjOkAqRzgqKSEjOTckJCIwPSg+bVZSSygpISM5JCIwX2BBLzJYMyohIzk3JCQiMD0oPm1WUksoKSEjOSQiMHM+bVZSSygpKSEjOTcmNyQkIjAnZlFdMChHKyohIzkkIjAvMlgzOSFwSiEjOTckJCIwTVoqPXZjTSopISM5JCIwVVcqPlVRPEkhIzk3JCQiMD0oPm1WUksoKSEjOSQiMC8yWDM5IXBKISM5NyQkIjA9KD5tVlJLKCkhIzkkIjAvMlgzOSFwSiEjOTcmNyQkIjAnZlFdMChHKyohIzkkIjAvMlgzOSFwSiEjOTckJCIwJT08QVA9MSEqISM5JCIwJilmSm5SXDwkISM5NyQkIjA9KD5tVlJLKCkhIzkkIjAmMzkhcCJHIVEkISM5NyQkIjA9KD5tVlJLKCkhIzkkIjAvMlgzOSFwSiEjOTcmNyQkIjBEVXFdJTM5ISohIzkkIi8lNDZLJHkkPiQhIzg3JCQiMCU9PEFQPTEhKiEjOSQiMCYpZkpuUlw8JCEjOTckJCIwPSg+bVZSSygpISM5JCIwJjM5IXAiRyFRJCEjOTckJCIwRFVxXSUzOSEqISM5JCIwJjM5IXAiRyFRJCEjOTcmNyQkIjBEVXFdJTM5ISohIzkkIi8lNDZLJHkkPiQhIzg3JCQiMFE8bGRnNzMqISM5JCIvWC5RJyoqKUhMISM4NyQkIjBEVXFdJTM5ISohIzkkIjAmMzkhcCJHIVEkISM5NyQkIjBEVXFdJTM5ISohIzkkIjAmMzkhcCJHIVEkISM5NyY3JCQiMERVcV0lMzkhKiEjOSQiMDF3RTZfYEElISM5NyQkIjBEVXFdJTM5ISohIzkkIjAxd0U2X2BBJSEjOTckJCIwSygpeWt1ZEgqISM5JCIwRFVxXSUzOVMhIzk3JCQiMERVcV0lMzkhKiEjOSQiMERVcV0lMzlTISM5NyY3JCQiMERVcV0lMzkhKiEjOSQiMDF3RTZfYEElISM5NyQkIjBEVXFdJTM5ISohIzkkIjAxd0U2X2BBJSEjOTckJCIwSygpeWt1ZEgqISM5JCIwRFVxXSUzOVMhIzk3JCQiMEsoKXlrdWRIKiEjOSQiMDF3RTZfYEElISM5NyY3JCQiMERVcV0lMzkhKiEjOSQiMCcpNCQ9KD5tViUhIzk3JCQiMERVcV0lMzkhKiEjOSQiMCcpNCQ9KD5tViUhIzk3JCQiMEsoKXlrdWRIKiEjOSQiMDF3RTZfYEElISM5NyQkIjBEVXFdJTM5ISohIzkkIjAxd0U2X2BBJSEjOTcmNyQkIjBEVXFdJTM5ISohIzkkIjAnKTQkPSg+bVYlISM5NyQkIjBEVXFdJTM5ISohIzkkIjAnKTQkPSg+bVYlISM5NyQkIjBLKCl5a3VkSCohIzkkIjAxd0U2X2BBJSEjOTckJCIwSygpeWt1ZEgqISM5JCIwJyk0JD0oPm1WJSEjOTcmNyQkIjBEVXFdJTM5ISohIzkkIjBtVlJLKCl5ayUhIzk3JCQiMERVcV0lMzkhKiEjOSQiMG1WUksoKXlrJSEjOTckJCIwSygpeWt1ZEgqISM5JCIwJyk0JD0oPm1WJSEjOTckJCIwRFVxXSUzOSEqISM5JCIwJyk0JD0oPm1WJSEjOTcmNyQkIjBEVXFdJTM5ISohIzkkIjBtVlJLKCl5ayUhIzk3JCQiMERVcV0lMzkhKiEjOSQiMG1WUksoKXlrJSEjOTckJCIwSygpeWt1ZEgqISM5JCIwJyk0JD0oPm1WJSEjOTckJCIwSygpeWt1ZEgqISM5JCIwbVZSSygpeWslISM5NyY3JCQiMERVcV0lMzkhKiEjOSQiMFp4JkhcOmZbISM5NyQkIjBEVXFdJTM5ISohIzkkIjBaeCZIXDpmWyEjOTckJCIwSygpeWt1ZEgqISM5JCIwbVZSSygpeWslISM5NyQkIjBEVXFdJTM5ISohIzkkIjBtVlJLKCl5ayUhIzk3JjckJCIwRFVxXSUzOSEqISM5JCIwWngmSFw6ZlshIzk3JCQiMERVcV0lMzkhKiEjOSQiMFp4JkhcOmZbISM5NyQkIjBLKCl5a3VkSCohIzkkIjBtVlJLKCl5ayUhIzk3JCQiMEsoKXlrdWRIKiEjOSQiMFp4JkhcOmZbISM5NyY3JCQiMERVcV0lMzkhKiEjOSQiMEY2X2BBLzImISM5NyQkIjA9KD5tVlJLKCkhIzkkIjBGNl9gQS8yJiEjOTckJCIwPSg+bVZSSygpISM5JCIwNlhGW1lPPyYhIzk3JCQiMCd5OyN6Q1F1KSEjOSQiMDFuOEs8SkYmISM5NyY3JCQiMERVcV0lMzkhKiEjOSQiMEY2X2BBLzImISM5NyQkIjBEVXFdJTM5ISohIzkkIjBGNl9gQS8yJiEjOTckJCIwSygpeWt1ZEgqISM5JCIwWngmSFw6ZlshIzk3JCQiMERVcV0lMzkhKiEjOSQiMFp4JkhcOmZbISM5NyY3JCQiMERVcV0lMzkhKiEjOSQiMEY2X2BBLzImISM5NyQkIjBEVXFdJTM5ISohIzkkIjBGNl9gQS8yJiEjOTckJCIwSygpeWt1ZEgqISM5JCIwWngmSFw6ZlshIzk3JCQiMEsoKXlrdWRIKiEjOSQiMEY2X2BBLzImISM5NyY3JCQiMERVcV0lMzkhKiEjOSQiMEY2X2BBLzImISM5NyQkIjBEVXFdJTM5ISohIzkkIjAyWDM5IXAiRyYhIzk3JCQiL3ZnQjIlXHUpISM4JCIwMlgzOSFwIkcmISM5NyQkIjAneTsjekNRdSkhIzkkIjAxbjhLPEpGJiEjOTcmNyQkIjBEVXFdJTM5ISohIzkkIjAyWDM5IXAiRyYhIzk3JCQiMERVcV0lMzkhKiEjOSQiMDJYMzkhcCJHJiEjOTckJCIwYUQpRyoqXG4oKSEjOSQiL3dddSZHbVkmISM4NyQkIi92Z0IyJVx1KSEjOCQiMDJYMzkhcCJHJiEjOTcmNyQkIjBEVXFdJTM5ISohIzkkIjAyWDM5IXAiRyYhIzk3JCQiMERVcV0lMzkhKiEjOSQiMDJYMzkhcCJHJiEjOTckJCIwSygpeWt1ZEgqISM5JCIwRjZfYEEvMiYhIzk3JCQiMERVcV0lMzkhKiEjOSQiMEY2X2BBLzImISM5NyY3JCQiMERVcV0lMzkhKiEjOSQiMDJYMzkhcCJHJiEjOTckJCIwRFVxXSUzOSEqISM5JCIwMlgzOSFwIkcmISM5NyQkIjBLKCl5a3VkSCohIzkkIjBGNl9gQS8yJiEjOTckJCIwSygpeWt1ZEgqISM5JCIwMlgzOSFwIkcmISM5NyY3JCQiMERVcV0lMzkhKiEjOSQiMDJYMzkhcCJHJiEjOTckJCIwRFVxXSUzOSEqISM5JCIwKSl5a3VkSFwmISM5NyQkIjBCVmwqZjBxKCkhIzkkIjApKXlrdWRIXCYhIzk3JCQiMGFEKUcqKlxuKCkhIzkkIi93XXUmR21ZJiEjODcmNyQkIjBEVXFdJTM5ISohIzkkIjApKXlrdWRIXCYhIzk3JCQiMERVcV0lMzkhKiEjOSQiMCkpeWt1ZEhcJiEjOTckJCIwJDRIP3EiUXkpISM5JCIwUFU6T2VjbSYhIzk3JCQiMEJWbCpmMHEoKSEjOSQiMCkpeWt1ZEhcJiEjOTcmNyQkIjBEVXFdJTM5ISohIzkkIjApKXlrdWRIXCYhIzk3JCQiMERVcV0lMzkhKiEjOSQiMCkpeWt1ZEhcJiEjOTckJCIwSygpeWt1ZEgqISM5JCIwMlgzOSFwIkcmISM5NyQkIjBEVXFdJTM5ISohIzkkIjAyWDM5IXAiRyYhIzk3JjckJCIwRFVxXSUzOSEqISM5JCIwKSl5a3VkSFwmISM5NyQkIjBEVXFdJTM5ISohIzkkIjApKXlrdWRIXCYhIzk3JCQiMEsoKXlrdWRIKiEjOSQiMDJYMzkhcCJHJiEjOTckJCIwSygpeWt1ZEgqISM5JCIwKSl5a3VkSFwmISM5NyY3JCQiMERVcV0lMzkhKiEjOSQiMCkpeWt1ZEhcJiEjOTckJCIwRFVxXSUzOSEqISM5JCIwbzdATkRVcSYhIzk3JCQiMGFXT094aXkpISM5JCIwbzdATkRVcSYhIzk3JCQiMCQ0SD9xIlF5KSEjOSQiMFBVOk9lY20mISM5NyY3JCQiMERVcV0lMzkhKiEjOSQiMG83QE5EVXEmISM5NyQkIjBEVXFdJTM5ISohIzkkIjBvN0BORFVxJiEjOTckJCIvZkJEL2AjeikhIzgkIjBXbk0iNFJxZSEjOTckJCIwYVdPT3hpeSkhIzkkIjBvN0BORFVxJiEjOTcmNyQkIjBEVXFdJTM5ISohIzkkIjBvN0BORFVxJiEjOTckJCIwRFVxXSUzOSEqISM5JCIwbzdATkRVcSYhIzk3JCQiMEsoKXlrdWRIKiEjOSQiMCkpeWt1ZEhcJiEjOTckJCIwRFVxXSUzOSEqISM5JCIwKSl5a3VkSFwmISM5NyY3JCQiMERVcV0lMzkhKiEjOSQiMG83QE5EVXEmISM5NyQkIjBEVXFdJTM5ISohIzkkIjBvN0BORFVxJiEjOTckJCIwSygpeWt1ZEgqISM5JCIwKSl5a3VkSFwmISM5NyQkIjBLKCl5a3VkSCohIzkkIjBvN0BORFVxJiEjOTcmNyQkIjBEVXFdJTM5ISohIzkkIjBvN0BORFVxJiEjOTckJCIwRFVxXSUzOSEqISM5JCIwW1l4JkhcOmYhIzk3JCQiMHNyWFEoKlF6KSEjOSQiMFtZeCZIXDpmISM5NyQkIi9mQkQvYCN6KSEjOCQiMFduTSI0UnFlISM5NyY3JCQiMERVcV0lMzkhKiEjOSQiMFtZeCZIXDpmISM5NyQkIjBEVXFdJTM5ISohIzkkIjBbWXgmSFw6ZiEjOTckJCIwczcpem4/JHopISM5JCIwam9KRF42MychIzk3JCQiMHNyWFEoKlF6KSEjOSQiMFtZeCZIXDpmISM5NyY3JCQiMERVcV0lMzkhKiEjOSQiMFtZeCZIXDpmISM5NyQkIjBEVXFdJTM5ISohIzkkIjBbWXgmSFw6ZiEjOTckJCIwSygpeWt1ZEgqISM5JCIwbzdATkRVcSYhIzk3JCQiMERVcV0lMzkhKiEjOSQiMG83QE5EVXEmISM5NyY3JCQiMERVcV0lMzkhKiEjOSQiMFtZeCZIXDpmISM5NyQkIjBEVXFdJTM5ISohIzkkIjBbWXgmSFw6ZiEjOTckJCIwSygpeWt1ZEgqISM5JCIwbzdATkRVcSYhIzk3JCQiMEsoKXlrdWRIKiEjOSQiMFtZeCZIXDpmISM5NyY3JCQiMERVcV0lMzkhKiEjOSQiMFtZeCZIXDpmISM5NyQkIjBEVXFdJTM5ISohIzkkIjBHIVFqMHdFaCEjOTckJCIwamUnSEYwJHopISM5JCIwRyFRajB3RWghIzk3JCQiMHM3KXpuPyR6KSEjOSQiMGpvSkReNjMnISM5NyY3JCQiMERVcV0lMzkhKiEjOSQiMEchUWowd0VoISM5NyQkIjBEVXFdJTM5ISohIzkkIjBHIVFqMHdFaCEjOTckJCIwO20qPlU/JnkpISM5JCIwTihveTJVKUgnISM5NyQkIjBqZSdIRjAkeikhIzkkIjBHIVFqMHdFaCEjOTcmNyQkIjBEVXFdJTM5ISohIzkkIjBHIVFqMHdFaCEjOTckJCIwRFVxXSUzOSEqISM5JCIwRyFRajB3RWghIzk3JCQiMEsoKXlrdWRIKiEjOSQiMFtZeCZIXDpmISM5NyQkIjBEVXFdJTM5ISohIzkkIjBbWXgmSFw6ZiEjOTcmNyQkIjBEVXFdJTM5ISohIzkkIjBHIVFqMHdFaCEjOTckJCIwRFVxXSUzOSEqISM5JCIwRyFRajB3RWghIzk3JCQiMEsoKXlrdWRIKiEjOSQiMFtZeCZIXDpmISM5NyQkIjBLKCl5a3VkSCohIzkkIjBHIVFqMHdFaCEjOTcmNyQkIjBEVXFdJTM5ISohIzkkIjBHIVFqMHdFaCEjOTckJCIwRFVxXSUzOSEqISM5JCIwNDkhcCJHIVFqISM5NyQkIjBSNk5GR1B5KSEjOSQiMDQ5IXAiRyFRaiEjOTckJCIwO20qPlU/JnkpISM5JCIwTihveTJVKUgnISM5NyY3JCQiMERVcV0lMzkhKiEjOSQiMDQ5IXAiRyFRaiEjOTckJCIwRFVxXSUzOSEqISM5JCIwNDkhcCJHIVFqISM5NyQkIjBeZG0oSGtuKCkhIzkkIjBrLW9KZkdfJyEjOTckJCIwUjZORkdQeSkhIzkkIjA0OSFwIkchUWohIzk3JjckJCIwRFVxXSUzOSEqISM5JCIwNDkhcCJHIVFqISM5NyQkIjBEVXFdJTM5ISohIzkkIjA0OSFwIkchUWohIzk3JCQiMEsoKXlrdWRIKiEjOSQiMEchUWowd0VoISM5NyQkIjBEVXFdJTM5ISohIzkkIjBHIVFqMHdFaCEjOTcmNyQkIjBEVXFdJTM5ISohIzkkIjA0OSFwIkchUWohIzk3JCQiMERVcV0lMzkhKiEjOSQiMDQ5IXAiRyFRaiEjOTckJCIwSygpeWt1ZEgqISM5JCIwRyFRajB3RWghIzk3JCQiMEsoKXlrdWRIKiEjOSQiMDQ5IXAiRyFRaiEjOTcmNyQkIjBEVXFdJTM5ISohIzkkIjA0OSFwIkchUWohIzk3JCQiMERVcV0lMzkhKiEjOSQiMCp5a3VkSFxsISM5NyQkIjA0KW9VbXZsKCkhIzkkIjAqeWt1ZEhcbCEjOTckJCIwXmRtKEhrbigpISM5JCIway1vSmZHXychIzk3JjckJCIwRFVxXSUzOSEqISM5JCIwKnlrdWRIXGwhIzk3JCQiMERVcV0lMzkhKiEjOSQiMCp5a3VkSFxsISM5NyQkIjBkO3hibCRSKCkhIzkkIjA6VW0pXExibiEjOTckJCIwNClvVW12bCgpISM5JCIwKnlrdWRIXGwhIzk3JjckJCIwRFVxXSUzOSEqISM5JCIwKnlrdWRIXGwhIzk3JCQiMERVcV0lMzkhKiEjOSQiMCp5a3VkSFxsISM5NyQkIjBLKCl5a3VkSCohIzkkIjA0OSFwIkchUWohIzk3JCQiMERVcV0lMzkhKiEjOSQiMDQ5IXAiRyFRaiEjOTcmNyQkIjBEVXFdJTM5ISohIzkkIjAqeWt1ZEhcbCEjOTckJCIwRFVxXSUzOSEqISM5JCIwKnlrdWRIXGwhIzk3JCQiMEsoKXlrdWRIKiEjOSQiMDQ5IXAiRyFRaiEjOTckJCIwSygpeWt1ZEgqISM5JCIwKnlrdWRIXGwhIzk3JjckJCIwRFVxXSUzOSEqISM5JCIwKnlrdWRIXGwhIzk3JCQiMERVcV0lMzkhKiEjOSQiMHAiRyFRajB3JyEjOTckJCIwbCVbKT44KVEoKSEjOSQiMHAiRyFRajB3JyEjOTckJCIwZDt4YmwkUigpISM5JCIwOlVtKVxMYm4hIzk3JjckJCIwRFVxXSUzOSEqISM5JCIwcCJHIVFqMHcnISM5NyQkIjA9KD5tVlJLKCkhIzkkIi9iImYpNCQ9KHAhIzg3JCQiMD0oPm1WUksoKSEjOSQiMEBzZDBtJil6JyEjOTckJCIwbCVbKT44KVEoKSEjOSQiMHAiRyFRajB3JyEjOTcmNyQkIjBEVXFdJTM5ISohIzkkIjBwIkchUWowdychIzk3JCQiMERVcV0lMzkhKiEjOSQiMHAiRyFRajB3JyEjOTckJCIwSygpeWt1ZEgqISM5JCIwKnlrdWRIXGwhIzk3JCQiMERVcV0lMzkhKiEjOSQiMCp5a3VkSFxsISM5NyY3JCQiMERVcV0lMzkhKiEjOSQiMHAiRyFRajB3JyEjOTckJCIwRFVxXSUzOSEqISM5JCIwcCJHIVFqMHcnISM5NyQkIjBLKCl5a3VkSCohIzkkIjAqeWt1ZEhcbCEjOTckJCIwSygpeWt1ZEgqISM5JCIwcCJHIVFqMHcnISM5NyY3JCQiMERVcV0lMzkhKiEjOSQiL2IiZik0JD0ocCEjODckJCIwRFVxXSUzOSEqISM5JCIvYiJmKTQkPShwISM4NyQkIjBLKCl5a3VkSCohIzkkIjBwIkchUWowdychIzk3JCQiMERVcV0lMzkhKiEjOSQiMHAiRyFRajB3JyEjOTcmNyQkIjBEVXFdJTM5ISohIzkkIi9iImYpNCQ9KHAhIzg3JCQiMERVcV0lMzkhKiEjOSQiL2IiZik0JD0ocCEjODckJCIwSygpeWt1ZEgqISM5JCIwcCJHIVFqMHcnISM5NyQkIjBLKCl5a3VkSCohIzkkIi9iImYpNCQ9KHAhIzg3JjckJCIwRFVxXSUzOSEqISM5JCIvJFw6Zik0JD0oISM4NyQkIjBEVXFdJTM5ISohIzkkIi8kXDpmKTQkPSghIzg3JCQiMEsoKXlrdWRIKiEjOSQiL2IiZik0JD0ocCEjODckJCIwRFVxXSUzOSEqISM5JCIvYiJmKTQkPShwISM4NyY3JCQiMERVcV0lMzkhKiEjOSQiLyRcOmYpNCQ9KCEjODckJCIwRFVxXSUzOSEqISM5JCIvJFw6Zik0JD0oISM4NyQkIjBLKCl5a3VkSCohIzkkIi9iImYpNCQ9KHAhIzg3JCQiMEsoKXlrdWRIKiEjOSQiLyRcOmYpNCQ9KCEjODcmNyQkIjBEVXFdJTM5ISohIzkkIi9KPSg+bVZSKCEjODckJCIwRFVxXSUzOSEqISM5JCIvSj0oPm1WUighIzg3JCQiMEsoKXlrdWRIKiEjOSQiLyRcOmYpNCQ9KCEjODckJCIwRFVxXSUzOSEqISM5JCIvJFw6Zik0JD0oISM4NyY3JCQiMERVcV0lMzkhKiEjOSQiL0o9KD5tVlIoISM4NyQkIjBEVXFdJTM5ISohIzkkIi9KPSg+bVZSKCEjODckJCIwSygpeWt1ZEgqISM5JCIvJFw6Zik0JD0oISM4NyQkIjBLKCl5a3VkSCohIzkkIi9KPSg+bVZSKCEjODcmNyQkIjBEVXFdJTM5ISohIzkkIjAicCJHIVFqMHchIzk3JCQiMERVcV0lMzkhKiEjOSQiMCJwIkchUWowdyEjOTckJCIwSygpeWt1ZEgqISM5JCIvSj0oPm1WUighIzg3JCQiMERVcV0lMzkhKiEjOSQiL0o9KD5tVlIoISM4NyY3JCQiMERVcV0lMzkhKiEjOSQiMCJwIkchUWowdyEjOTckJCIwRFVxXSUzOSEqISM5JCIwInAiRyFRajB3ISM5NyQkIjBLKCl5a3VkSCohIzkkIi9KPSg+bVZSKCEjODckJCIwSygpeWt1ZEgqISM5JCIwInAiRyFRajB3ISM5NyY3JCQiMERVcV0lMzkhKiEjOSQiMHJdJTM5IXAieSEjOTckJCIwRFVxXSUzOSEqISM5JCIwcl0lMzkhcCJ5ISM5NyQkIjBLKCl5a3VkSCohIzkkIjAicCJHIVFqMHchIzk3JCQiMERVcV0lMzkhKiEjOSQiMCJwIkchUWowdyEjOTcmNyQkIjBEVXFdJTM5ISohIzkkIjByXSUzOSFwInkhIzk3JCQiMERVcV0lMzkhKiEjOSQiMHJdJTM5IXAieSEjOTckJCIwSygpeWt1ZEgqISM5JCIwInAiRyFRajB3ISM5NyQkIjBLKCl5a3VkSCohIzkkIjByXSUzOSFwInkhIzk3JjckJCIwRFVxXSUzOSEqISM5JCIwXiUzOSFwIkchKSEjOTckJCIwRFVxXSUzOSEqISM5JCIwXiUzOSFwIkchKSEjOTckJCIwSygpeWt1ZEgqISM5JCIwcl0lMzkhcCJ5ISM5NyQkIjBEVXFdJTM5ISohIzkkIjByXSUzOSFwInkhIzk3JjckJCIwRFVxXSUzOSEqISM5JCIwXiUzOSFwIkchKSEjOTckJCIwRFVxXSUzOSEqISM5JCIwXiUzOSFwIkchKSEjOTckJCIwSygpeWt1ZEgqISM5JCIwcl0lMzkhcCJ5ISM5NyQkIjBLKCl5a3VkSCohIzkkIjBeJTM5IXAiRyEpISM5NyY3JCQiMERVcV0lMzkhKiEjOSQiMEo9KD5tVlIjKSEjOTckJCIwRFVxXSUzOSEqISM5JCIwSj0oPm1WUiMpISM5NyQkIjBLKCl5a3VkSCohIzkkIjBeJTM5IXAiRyEpISM5NyQkIjBEVXFdJTM5ISohIzkkIjBeJTM5IXAiRyEpISM5NyY3JCQiMERVcV0lMzkhKiEjOSQiLzZ0NztFMSkpISM4NyQkIjBhekJYc0spKikhIzkkIjBzPm1WUksoKSkhIzk3JCQiMD0oPm1WUksoKSEjOSQiMHM+bVZSSygpKSEjOTckJCIwRFVxXSUzOSEqISM5JCIwI2YpNCQ9KD5tKSEjOTcmNyQkIjBKJ0c9XywiMyohIzkkIjAjZik0JD0oPm0pISM5NyQkIjBEVXFdJTM5ISohIzkkIi82dDc7RTEpKSEjODckJCIwRFVxXSUzOSEqISM5JCIwI2YpNCQ9KD5tKSEjOTckJCIwRFVxXSUzOSEqISM5JCIwI2YpNCQ9KD5tKSEjOTcmNyQkIjBKJ0c9XywiMyohIzkkIjAjZik0JD0oPm0pISM5NyQkIjAmMzM0QylmNSohIzkkIjAncFgvJVtJZikhIzk3JCQiMERVcV0lMzkhKiEjOSQiMCNmKTQkPSg+bSkhIzk3JCQiMERVcV0lMzkhKiEjOSQiMCNmKTQkPSg+bSkhIzk3JjckJCIwSG5kX0IkKjQqISM5JCIwJjM5IXAiRyFRJCEjOTckJCIwUTxsZGc3MyohIzkkIi9YLlEnKiopSEwhIzg3JCQiMERVcV0lMzkhKiEjOSQiMCYzOSFwIkchUSQhIzk3JCQiMERVcV0lMzkhKiEjOSQiMCYzOSFwIkchUSQhIzk3JjckJCIwSG5kX0IkKjQqISM5JCIwJjM5IXAiRyFRJCEjOTckJCIwXkY0QzojXCIqISM5JCIvMk9YNz8hXCQhIzg3JCQiMERVcV0lMzkhKiEjOSQiMGx1ZEhcOmYkISM5NyQkIjBEVXFdJTM5ISohIzkkIjAmMzkhcCJHIVEkISM5NyY3JCQiMHBianhccjsqISM5JCIwN19gQS8yWCkhIzk3JCQiMCYzMzRDKWY1KiEjOSQiMCdwWC8lW0lmKSEjOTckJCIwRFVxXSUzOSEqISM5JCIwI2YpNCQ9KD5tKSEjOTckJCIwRFVxXSUzOSEqISM5JCIwN19gQS8yWCkhIzk3JjckJCIwcGJqeFxyOyohIzkkIjA3X2BBLzJYKSEjOTckJCIwZl5OQmZ4QCohIzkkIjA2cS89W3pIKSEjOTckJCIwRFVxXSUzOSEqISM5JCIwN19gQS8yWCkhIzk3JCQiMERVcV0lMzkhKiEjOSQiMDdfYEEvMlgpISM5NyY3JCQiMDA7YFlLRz0qISM5JCIwbHVkSFw6ZiQhIzk3JCQiMChRbWpvaDQjKiEjOSQiMENVUmpuaGwkISM5NyQkIjBEVXFdJTM5ISohIzkkIjBYMzkhcCJHIVEhIzk3JCQiMERVcV0lMzkhKiEjOSQiMGx1ZEhcOmYkISM5NyY3JCQiMDA7YFlLRz0qISM5JCIwbHVkSFw6ZiQhIzk3JCQiMF5GNEM6I1wiKiEjOSQiLzJPWDc/IVwkISM4NyQkIjBEVXFdJTM5ISohIzkkIjBsdWRIXDpmJCEjOTckJCIwRFVxXSUzOSEqISM5JCIwbHVkSFw6ZiQhIzk3JjckJCIwIyllMlwjKjNDKiEjOSQiMEo9KD5tVlIjKSEjOTckJCIwZl5OQmZ4QCohIzkkIjA2cS89W3pIKSEjOTckJCIwRFVxXSUzOSEqISM5JCIwN19gQS8yWCkhIzk3JCQiMERVcV0lMzkhKiEjOSQiMEo9KD5tVlIjKSEjOTcmNyQkIjBRXnA1L1ZEKiEjOSQiMFgzOSFwIkchUSEjOTckJCIwKFFtam9oNCMqISM5JCIwQ1VSam5obCQhIzk3JCQiMERVcV0lMzkhKiEjOSQiMFgzOSFwIkchUSEjOTckJCIwRFVxXSUzOSEqISM5JCIwWDM5IXAiRyFRISM5NyY3JCQiMFFecDUvVkQqISM5JCIwWDM5IXAiRyFRISM5NyQkIjBUdSEzUlRqIyohIzkkIjA4b2lYKDNGUSEjOTckJCIwRFVxXSUzOSEqISM5JCIwRFVxXSUzOVMhIzk3JCQiMERVcV0lMzkhKiEjOSQiMFgzOSFwIkchUSEjOTcmNyQkIjBLKCl5a3VkSCohIzkkIjAjNGAhR29PJVIhIzk3JCQiMGlCPGU9WkoqISM5JCIwLmxtYncpKipSISM5NyQkIjBLKCl5a3VkSCohIzkkIjBEVXFdJTM5UyEjOTckJCIwSygpeWt1ZEgqISM5JCIwRFVxXSUzOVMhIzk3JjckJCIwSygpeWt1ZEgqISM5JCIwW1l4JkhcOmYhIzk3JCQiMEsoKXlrdWRIKiEjOSQiMFtZeCZIXDpmISM5NyQkIjBSSygpeWt1ZCohIzkkIjBvN0BORFVxJiEjOTckJCIwSygpeWt1ZEgqISM5JCIwbzdATkRVcSYhIzk3JjckJCIwSygpeWt1ZEgqISM5JCIwW1l4JkhcOmYhIzk3JCQiMEsoKXlrdWRIKiEjOSQiMFtZeCZIXDpmISM5NyQkIjBSSygpeWt1ZCohIzkkIjBvN0BORFVxJiEjOTckJCIwUksoKXlrdWQqISM5JCIwW1l4JkhcOmYhIzk3JjckJCIwSygpeWt1ZEgqISM5JCIwRyFRajB3RWghIzk3JCQiMEsoKXlrdWRIKiEjOSQiMEchUWowd0VoISM5NyQkIjBSSygpeWt1ZCohIzkkIjBbWXgmSFw6ZiEjOTckJCIwSygpeWt1ZEgqISM5JCIwW1l4JkhcOmYhIzk3JjckJCIwSygpeWt1ZEgqISM5JCIwRyFRajB3RWghIzk3JCQiMEsoKXlrdWRIKiEjOSQiMEchUWowd0VoISM5NyQkIjBSSygpeWt1ZCohIzkkIjBbWXgmSFw6ZiEjOTckJCIwUksoKXlrdWQqISM5JCIwRyFRajB3RWghIzk3JjckJCIwSygpeWt1ZEgqISM5JCIwNDkhcCJHIVFqISM5NyQkIjBLKCl5a3VkSCohIzkkIjA0OSFwIkchUWohIzk3JCQiMFJLKCl5a3VkKiEjOSQiMEchUWowd0VoISM5NyQkIjBLKCl5a3VkSCohIzkkIjBHIVFqMHdFaCEjOTcmNyQkIjBLKCl5a3VkSCohIzkkIjA0OSFwIkchUWohIzk3JCQiMEsoKXlrdWRIKiEjOSQiMDQ5IXAiRyFRaiEjOTckJCIwUksoKXlrdWQqISM5JCIwRyFRajB3RWghIzk3JCQiMFJLKCl5a3VkKiEjOSQiMDQ5IXAiRyFRaiEjOTcmNyQkIjBLKCl5a3VkSCohIzkkIjAqeWt1ZEhcbCEjOTckJCIwSygpeWt1ZEgqISM5JCIwKnlrdWRIXGwhIzk3JCQiMFJLKCl5a3VkKiEjOSQiMDQ5IXAiRyFRaiEjOTckJCIwSygpeWt1ZEgqISM5JCIwNDkhcCJHIVFqISM5NyY3JCQiMEsoKXlrdWRIKiEjOSQiMGY5Vm9NbzApISM5NyQkIjAjKWUyXCMqM0MqISM5JCIwSj0oPm1WUiMpISM5NyQkIjBEVXFdJTM5ISohIzkkIjBKPSg+bVZSIykhIzk3JCQiMEsoKXlrdWRIKiEjOSQiMF4lMzkhcCJHISkhIzk3JjckJCIwSygpeWt1ZEgqISM5JCIwIzRgIUdvTyVSISM5NyQkIjBUdSEzUlRqIyohIzkkIjA4b2lYKDNGUSEjOTckJCIwRFVxXSUzOSEqISM5JCIwRFVxXSUzOVMhIzk3JCQiMEsoKXlrdWRIKiEjOSQiMERVcV0lMzlTISM5NyY3JCQiMEctJ1E7MTAkKiEjOSQiMF4lMzkhcCJHISkhIzk3JCQiMEsoKXlrdWRIKiEjOSQiMGY5Vm9NbzApISM5NyQkIjBLKCl5a3VkSCohIzkkIjBeJTM5IXAiRyEpISM5NyQkIjBLKCl5a3VkSCohIzkkIjBeJTM5IXAiRyEpISM5NyY3JCQiMEctJ1E7MTAkKiEjOSQiMF4lMzkhcCJHISkhIzk3JCQiMCd5Vyg9WnFJKiEjOSQiMDY5JTRZcj4hKSEjOTckJCIwSygpeWt1ZEgqISM5JCIwXiUzOSFwIkchKSEjOTckJCIwSygpeWt1ZEgqISM5JCIwXiUzOSFwIkchKSEjOTcmNyQkIjAzREZEXCI9JCohIzkkIjBEVXFdJTM5UyEjOTckJCIwaUI8ZT1aSiohIzkkIjAubG1idykqKlIhIzk3JCQiMEsoKXlrdWRIKiEjOSQiMERVcV0lMzlTISM5NyQkIjBLKCl5a3VkSCohIzkkIjBEVXFdJTM5UyEjOTcmNyQkIjAzREZEXCI9JCohIzkkIjBEVXFdJTM5UyEjOTckJCIwTjhtc1pnTyohIzkkIjBgSk9JWkU8JSEjOTckJCIwSygpeWt1ZEgqISM5JCIwMXdFNl9gQSUhIzk3JCQiMEsoKXlrdWRIKiEjOSQiMERVcV0lMzlTISM5NyY3JCQiMCkqbzAlSFVtJCohIzkkIjByXSUzOSFwInkhIzk3JCQiMCJHJ1JONyZ6JCohIzkkIjA0JSopRyIpNGF4ISM5NyQkIjBLKCl5a3VkSCohIzkkIjByXSUzOSFwInkhIzk3JCQiMEsoKXlrdWRIKiEjOSQiMHJdJTM5IXAieSEjOTcmNyQkIjApKm8wJUhVbSQqISM5JCIwcl0lMzkhcCJ5ISM5NyQkIjAneVcoPVpxSSohIzkkIjA2OSU0WXI+ISkhIzk3JCQiMEsoKXlrdWRIKiEjOSQiMF4lMzkhcCJHISkhIzk3JCQiMEsoKXlrdWRIKiEjOSQiMHJdJTM5IXAieSEjOTcmNyQkIjAqKVFYP0F2UCohIzkkIjAxd0U2X2BBJSEjOTckJCIwTjhtc1pnTyohIzkkIjBgSk9JWkU8JSEjOTckJCIwSygpeWt1ZEgqISM5JCIwMXdFNl9gQSUhIzk3JCQiMEsoKXlrdWRIKiEjOSQiMDF3RTZfYEElISM5NyY3JCQiMCopUVg/QXZQKiEjOSQiMDF3RTZfYEElISM5NyQkIjAsanNXOjRUKiEjOSQiMDR5KD1URV1WISM5NyQkIjBLKCl5a3VkSCohIzkkIjAnKTQkPSg+bVYlISM5NyQkIjBLKCl5a3VkSCohIzkkIjAxd0U2X2BBJSEjOTcmNyQkIjBlY0IoW0o9JSohIzkkIjAicCJHIVFqMHchIzk3JCQiMCJHJ1JONyZ6JCohIzkkIjA0JSopRyIpNGF4ISM5NyQkIjBLKCl5a3VkSCohIzkkIjByXSUzOSFwInkhIzk3JCQiMEsoKXlrdWRIKiEjOSQiMCJwIkchUWowdyEjOTcmNyQkIjBlY0IoW0o9JSohIzkkIjAicCJHIVFqMHchIzk3JCQiMHZoQD4ueFYqISM5JCIwMzZZUig9KlwoISM5NyQkIjBLKCl5a3VkSCohIzkkIjAicCJHIVFqMHchIzk3JCQiMEsoKXlrdWRIKiEjOSQiMCJwIkchUWowdyEjOTcmNyQkIjBOaVEqSGxGJSohIzkkIjAnKTQkPSg+bVYlISM5NyQkIjAsanNXOjRUKiEjOSQiMDR5KD1URV1WISM5NyQkIjBLKCl5a3VkSCohIzkkIjAnKTQkPSg+bVYlISM5NyQkIjBLKCl5a3VkSCohIzkkIjAnKTQkPSg+bVYlISM5NyY3JCQiME5pUSpIbEYlKiEjOSQiMCcpNCQ9KD5tViUhIzk3JCQiMEBsZ2dAKlwlKiEjOSQiMEQ1YDV4QWAlISM5NyQkIjBLKCl5a3VkSCohIzkkIjBtVlJLKCl5ayUhIzk3JCQiMEsoKXlrdWRIKiEjOSQiMCcpNCQ9KD5tViUhIzk3JjckJCIwVSFIeXp5aCUqISM5JCIvSj0oPm1WUighIzg3JCQiMGtIc1EpeSRbKiEjOSQiME93RSplTmBzISM5NyQkIjBLKCl5a3VkSCohIzkkIi9KPSg+bVZSKCEjODckJCIwSygpeWt1ZEgqISM5JCIvSj0oPm1WUighIzg3JjckJCIwVSFIeXp5aCUqISM5JCIvSj0oPm1WUighIzg3JCQiMHZoQD4ueFYqISM5JCIwMzZZUig9KlwoISM5NyQkIjBLKCl5a3VkSCohIzkkIjAicCJHIVFqMHchIzk3JCQiMEsoKXlrdWRIKiEjOSQiL0o9KD5tVlIoISM4NyY3JCQiMCRwUCR6XSZwJSohIzkkIjBtVlJLKCl5ayUhIzk3JCQiMEBsZ2dAKlwlKiEjOSQiMEQ1YDV4QWAlISM5NyQkIjBLKCl5a3VkSCohIzkkIjBtVlJLKCl5ayUhIzk3JCQiMEsoKXlrdWRIKiEjOSQiMG1WUksoKXlrJSEjOTcmNyQkIjAkcFAkel0mcCUqISM5JCIwbVZSSygpeWslISM5NyQkIjB0OWBJS05bKiEjOSQiMCJwXSdvTyQ9WiEjOTckJCIwSygpeWt1ZEgqISM5JCIwWngmSFw6ZlshIzk3JCQiMEsoKXlrdWRIKiEjOSQiMG1WUksoKXlrJSEjOTcmNyQkIjAyJSlSIikpcChcKiEjOSQiLyRcOmYpNCQ9KCEjODckJCIwa0hzUSl5JFsqISM5JCIwT3dFKmVOYHMhIzk3JCQiMEsoKXlrdWRIKiEjOSQiL0o9KD5tVlIoISM4NyQkIjBLKCl5a3VkSCohIzkkIi8kXDpmKTQkPSghIzg3JjckJCIwMiUpUiIpKXAoXCohIzkkIi8kXDpmKTQkPSghIzg3JCQiLzZbOEtfPiYqISM4JCIwJ1JObnJHOnEhIzk3JCQiMEsoKXlrdWRIKiEjOSQiLyRcOmYpNCQ9KCEjODckJCIwSygpeWt1ZEgqISM5JCIvJFw6Zik0JD0oISM4NyY3JCQiMDRrJFJwLi8mKiEjOSQiMFp4JkhcOmZbISM5NyQkIjB0OWBJS05bKiEjOSQiMCJwXSdvTyQ9WiEjOTckJCIwSygpeWt1ZEgqISM5JCIwWngmSFw6ZlshIzk3JCQiMEsoKXlrdWRIKiEjOSQiMFp4JkhcOmZbISM5NyY3JCQiMDRrJFJwLi8mKiEjOSQiMFp4JkhcOmZbISM5NyQkIjAnKW8mUlE0NyYqISM5JCIwN105OSQ9M1whIzk3JCQiMEsoKXlrdWRIKiEjOSQiMEY2X2BBLzImISM5NyQkIjBLKCl5a3VkSCohIzkkIjBaeCZIXDpmWyEjOTcmNyQkIjAlPiM9L1FuXyohIzkkIi9iImYpNCQ9KHAhIzg3JCQiLzZbOEtfPiYqISM4JCIwJ1JObnJHOnEhIzk3JCQiMEsoKXlrdWRIKiEjOSQiLyRcOmYpNCQ9KCEjODckJCIwSygpeWt1ZEgqISM5JCIvYiJmKTQkPShwISM4NyY3JCQiMCU+Iz0vUW5fKiEjOSQiL2IiZik0JD0ocCEjODckJCIwTidvXWlLWSYqISM5JCIwQTtRRzxSeSchIzk3JCQiMEsoKXlrdWRIKiEjOSQiL2IiZik0JD0ocCEjODckJCIwSygpeWt1ZEgqISM5JCIvYiJmKTQkPShwISM4NyY3JCQiMFg/VHVyPGAqISM5JCIwRjZfYEEvMiYhIzk3JCQiMCcpbyZSUTQ3JiohIzkkIjA3XTk5JD0zXCEjOTckJCIwSygpeWt1ZEgqISM5JCIwRjZfYEEvMiYhIzk3JCQiMEsoKXlrdWRIKiEjOSQiMEY2X2BBLzImISM5NyY3JCQiMFg/VHVyPGAqISM5JCIwRjZfYEEvMiYhIzk3JCQiMCopbythVWVgKiEjOSQiLyozPEFSOzUmISM4NyQkIjBLKCl5a3VkSCohIzkkIjAyWDM5IXAiRyYhIzk3JCQiMEsoKXlrdWRIKiEjOSQiMEY2X2BBLzImISM5NyY3JCQiL2V2dURYXCYqISM4JCIwcCJHIVFqMHcnISM5NyQkIjBOJ29daUtZJiohIzkkIjBBO1FHPFJ5JyEjOTckJCIwSygpeWt1ZEgqISM5JCIvYiJmKTQkPShwISM4NyQkIjBLKCl5a3VkSCohIzkkIjBwIkchUWowdychIzk3JjckJCIvZXZ1RFhcJiohIzgkIjBwIkchUWowdychIzk3JCQiMG1rTWRSYGMqISM5JCIwbyk0J28qUWVsISM5NyQkIjBLKCl5a3VkSCohIzkkIjBwIkchUWowdychIzk3JCQiMEsoKXlrdWRIKiEjOSQiMHAiRyFRajB3JyEjOTcmNyQkIjBDYHFkdktiKiEjOSQiMDJYMzkhcCJHJiEjOTckJCIwKilvK2FVZWAqISM5JCIvKjM8QVI7NSYhIzg3JCQiMEsoKXlrdWRIKiEjOSQiMDJYMzkhcCJHJiEjOTckJCIwSygpeWt1ZEgqISM5JCIwMlgzOSFwIkcmISM5NyY3JCQiMENgcWR2S2IqISM5JCIwMlgzOSFwIkcmISM5NyQkIjAnSGtINCJcYiohIzkkIjA6aV5gMCcpSCYhIzk3JCQiMEsoKXlrdWRIKiEjOSQiMCkpeWt1ZEhcJiEjOTckJCIwSygpeWt1ZEgqISM5JCIwMlgzOSFwIkcmISM5NyY3JCQiMEhCRndpaWMqISM5JCIwKnlrdWRIXGwhIzk3JCQiMG1rTWRSYGMqISM5JCIwbyk0J28qUWVsISM5NyQkIjBLKCl5a3VkSCohIzkkIjBwIkchUWowdychIzk3JCQiMEsoKXlrdWRIKiEjOSQiMCp5a3VkSFxsISM5NyY3JCQiMGo+czpYKm8mKiEjOSQiMCkpeWt1ZEhcJiEjOTckJCIwJ0hrSDQiXGIqISM5JCIwOmleYDAnKUgmISM5NyQkIjBLKCl5a3VkSCohIzkkIjApKXlrdWRIXCYhIzk3JCQiMEsoKXlrdWRIKiEjOSQiMCkpeWt1ZEhcJiEjOTcmNyQkIjBqPnM6WCpvJiohIzkkIjApKXlrdWRIXCYhIzk3JCQiMDgiKltWSSRwJiohIzkkIjAjKWY9XmUhKlwmISM5NyQkIjBLKCl5a3VkSCohIzkkIjBvN0BORFVxJiEjOTckJCIwSygpeWt1ZEgqISM5JCIwKSl5a3VkSFwmISM5NyY3JCQiMFJLKCl5a3VkKiEjOSQiMHA3IzRiW3FjISM5NyQkIjBUVyR5T0t6JiohIzkkIjBtLlw9SkdxJiEjOTckJCIwUksoKXlrdWQqISM5JCIwbzdATkRVcSYhIzk3JCQiMFJLKCl5a3VkKiEjOSQiMG83QE5EVXEmISM5NyY3JCQiMFJLKCl5a3VkKiEjOSQiMHA3IzRiW3FjISM5NyQkIjA4IipbVkkkcCYqISM5JCIwIylmPV5lISpcJiEjOTckJCIwSygpeWt1ZEgqISM5JCIwbzdATkRVcSYhIzk3JCQiMFJLKCl5a3VkKiEjOSQiMG83QE5EVXEmISM5NyY3JCQiMFJLKCl5a3VkKiEjOSQiL2w5Ni1CUWohIzg3JCQiMEhCRndpaWMqISM5JCIwKnlrdWRIXGwhIzk3JCQiMEsoKXlrdWRIKiEjOSQiMCp5a3VkSFxsISM5NyQkIjBSSygpeWt1ZCohIzkkIjA0OSFwIkchUWohIzk3JjckJCIwSCsvWnh1ZCohIzkkIjA0OSFwIkchUWohIzk3JCQiMGRecnF4dWQqISM5JCIvKCo+IVs9IVFqISM4NyQkIjBSSygpeWt1ZCohIzkkIjA0OSFwIkchUWohIzk3JCQiMFJLKCl5a3VkKiEjOSQiMDQ5IXAiRyFRaiEjOTcmNyQkIjBIKy9aeHVkKiEjOSQiMDQ5IXAiRyFRaiEjOTckJCIwUksoKXlrdWQqISM5JCIvbDk2LUJRaiEjODckJCIwUksoKXlrdWQqISM5JCIwNDkhcCJHIVFqISM5NyQkIjBSSygpeWt1ZCohIzkkIjA0OSFwIkchUWohIzk3JjckJCIwWnAqKSo+UXomKiEjOSQiMG83QE5EVXEmISM5NyQkIjBUVyR5T0t6JiohIzkkIjBtLlw9SkdxJiEjOTckJCIwUksoKXlrdWQqISM5JCIwbzdATkRVcSYhIzk3JCQiMFJLKCl5a3VkKiEjOSQiMG83QE5EVXEmISM5NyY3JCQiMFpwKikqPlF6JiohIzkkIjBvN0BORFVxJiEjOTckJCIwN3VQWGpcZSohIzkkIjA9bCplKm8pNGYhIzk3JCQiMFJLKCl5a3VkKiEjOSQiMFtZeCZIXDpmISM5NyQkIjBSSygpeWt1ZCohIzkkIjBvN0BORFVxJiEjOTcmNyQkIjAjcGNcVFclZSohIzkkIjBHIVFqMHdFaCEjOTckJCIwZF5ycXh1ZCohIzkkIi8oKj4hWz0hUWohIzg3JCQiMFJLKCl5a3VkKiEjOSQiMDQ5IXAiRyFRaiEjOTckJCIwUksoKXlrdWQqISM5JCIwRyFRajB3RWghIzk3JjckJCIwI3BjXFRXJWUqISM5JCIwRyFRajB3RWghIzk3JCQiMDM3QndiV2UqISM5JCIwXyY+THReQGghIzk3JCQiMFJLKCl5a3VkKiEjOSQiMEchUWowd0VoISM5NyQkIjBSSygpeWt1ZCohIzkkIjBHIVFqMHdFaCEjOTcmNyQkIjBvIlxEXzImZSohIzkkIjBbWXgmSFw6ZiEjOTckJCIwN3VQWGpcZSohIzkkIjA9bCplKm8pNGYhIzk3JCQiMFJLKCl5a3VkKiEjOSQiMFtZeCZIXDpmISM5NyQkIjBSSygpeWt1ZCohIzkkIjBbWXgmSFw6ZiEjOTcmNyQkIjBvIlxEXzImZSohIzkkIjBbWXgmSFw6ZiEjOTckJCIwMzdCd2JXZSohIzkkIjBfJj5MdF5AaCEjOTckJCIwUksoKXlrdWQqISM5JCIwRyFRajB3RWghIzk3JCQiMFJLKCl5a3VkKiEjOSQiMFtZeCZIXDpmISM5LSUmQ09MT1JHNiYlJFJHQkckIihUSE4pISIoJCIobm1tJyEiKCQiKFRITikhIigtJSZTVFlMRUc2IyUsUEFUQ0hOT0dSSURHLSUpUE9MWUdPTlNHNmBbXm03JjckJCIiISEiIiQiMC5RajB3RTYjISM6NyQkIiIhISIiJCIwLlFqMHdFNiMhIzo3JCQiLzJYMzkhcCJHISM5JCIiISEiIjckJCIiISEiIiQiIiEhIiI3JjckJCIiISEiIiQiMC5RajB3RTYjISM6NyQkIiIhISIiJCIwLlFqMHdFNiMhIzo3JCQiLzJYMzkhcCJHISM5JCIiISEiIjckJCIvMlgzOSFwIkchIzkkIjAuUWowd0U2IyEjOjcmNyQkIiIhISIiJCIwMXdFNl9gQSUhIzo3JCQiIiEhIiIkIjAxd0U2X2BBJSEjOjckJCIvMlgzOSFwIkchIzkkIjAuUWowd0U2IyEjOjckJCIiISEiIiQiMC5RajB3RTYjISM6NyY3JCQiIiEhIiIkIjAxd0U2X2BBJSEjOjckJCIiISEiIiQiMDF3RTZfYEElISM6NyQkIi8yWDM5IXAiRyEjOSQiMC5RajB3RTYjISM6NyQkIi8yWDM5IXAiRyEjOSQiMDF3RTZfYEElISM6NyY3JCQiIiEhIiIkIjAzOSFwIkchUWohIzo3JCQiIiEhIiIkIjAzOSFwIkchUWohIzo3JCQiLzJYMzkhcCJHISM5JCIwMXdFNl9gQSUhIzo3JCQiIiEhIiIkIjAxd0U2X2BBJSEjOjcmNyQkIiIhISIiJCIwMzkhcCJHIVFqISM6NyQkIiIhISIiJCIwMzkhcCJHIVFqISM6NyQkIi8yWDM5IXAiRyEjOSQiMDF3RTZfYEElISM6NyQkIi8yWDM5IXAiRyEjOSQiMDM5IXAiRyFRaiEjOjcmNyQkIiIhISIiJCIwNl9gQS8yWCkhIzo3JCQiIiEhIiIkIjA2X2BBLzJYKSEjOjckJCIvMlgzOSFwIkchIzkkIjAzOSFwIkchUWohIzo3JCQiIiEhIiIkIjAzOSFwIkchUWohIzo3JjckJCIiISEiIiQiMDZfYEEvMlgpISM6NyQkIiIhISIiJCIwNl9gQS8yWCkhIzo3JCQiLzJYMzkhcCJHISM5JCIwMzkhcCJHIVFqISM6NyQkIi8yWDM5IXAiRyEjOSQiMDZfYEEvMlgpISM6NyY3JCQiIiEhIiIkIjAscCJHIVFqMCIhIzk3JCQiIiEhIiIkIjAscCJHIVFqMCIhIzk3JCQiLzJYMzkhcCJHISM5JCIwNl9gQS8yWCkhIzo3JCQiIiEhIiIkIjA2X2BBLzJYKSEjOjcmNyQkIiIhISIiJCIwLHAiRyFRajAiISM5NyQkIiIhISIiJCIwLHAiRyFRajAiISM5NyQkIi8yWDM5IXAiRyEjOSQiMDZfYEEvMlgpISM6NyQkIi8yWDM5IXAiRyEjOSQiMCxwIkchUWowIiEjOTcmNyQkIiIhISIiJCIwI0chUWowd0UiISM5NyQkIiIhISIiJCIwI0chUWowd0UiISM5NyQkIi8yWDM5IXAiRyEjOSQiMCxwIkchUWowIiEjOTckJCIiISEiIiQiMCxwIkchUWowIiEjOTcmNyQkIiIhISIiJCIwI0chUWowd0UiISM5NyQkIiIhISIiJCIwI0chUWowd0UiISM5NyQkIi8yWDM5IXAiRyEjOSQiMCxwIkchUWowIiEjOTckJCIvMlgzOSFwIkchIzkkIjAjRyFRajB3RSIhIzk3JjckJCIiISEiIiQiMGlPJVJLKCl5OSEjOTckJCIiISEiIiQiMGlPJVJLKCl5OSEjOTckJCIvMlgzOSFwIkchIzkkIjAjRyFRajB3RSIhIzk3JCQiIiEhIiIkIjAjRyFRajB3RSIhIzk3JjckJCIiISEiIiQiMGlPJVJLKCl5OSEjOTckJCIiISEiIiQiMGlPJVJLKCl5OSEjOTckJCIvMlgzOSFwIkchIzkkIjAjRyFRajB3RSIhIzk3JCQiLzJYMzkhcCJHISM5JCIwaU8lUksoKXk5ISM5NyY3JCQiIiEhIiIkIjBVcV0lMzkhcCIhIzk3JCQiIiEhIiIkIjBVcV0lMzkhcCIhIzk3JCQiLzJYMzkhcCJHISM5JCIwaU8lUksoKXk5ISM5NyQkIiIhISIiJCIwaU8lUksoKXk5ISM5NyY3JCQiIiEhIiIkIjBVcV0lMzkhcCIhIzk3JCQiIiEhIiIkIjBVcV0lMzkhcCIhIzk3JCQiLzJYMzkhcCJHISM5JCIwaU8lUksoKXk5ISM5NyQkIi8yWDM5IXAiRyEjOSQiMFVxXSUzOSFwIiEjOTcmNyQkIiIhISIiJCIwQi8yWDM5IT4hIzk3JCQiIiEhIiIkIjBCLzJYMzkhPiEjOTckJCIvMlgzOSFwIkchIzkkIjBVcV0lMzkhcCIhIzk3JCQiIiEhIiIkIjBVcV0lMzkhcCIhIzk3JjckJCIiISEiIiQiMEIvMlgzOSE+ISM5NyQkIiIhISIiJCIwQi8yWDM5IT4hIzk3JCQiLzJYMzkhcCJHISM5JCIwVXFdJTM5IXAiISM5NyQkIi8yWDM5IXAiRyEjOSQiMEIvMlgzOSE+ISM5NyY3JCQiIiEhIiIkIjAuUWowd0U2IyEjOTckJCIiISEiIiQiMC5RajB3RTYjISM5NyQkIi8yWDM5IXAiRyEjOSQiMEIvMlgzOSE+ISM5NyQkIiIhISIiJCIwQi8yWDM5IT4hIzk3JjckJCIiISEiIiQiMC5RajB3RTYjISM5NyQkIiIhISIiJCIwLlFqMHdFNiMhIzk3JCQiLzJYMzkhcCJHISM5JCIwQi8yWDM5IT4hIzk3JCQiLzJYMzkhcCJHISM5JCIwLlFqMHdFNiMhIzk3JjckJCIiISEiIiQiMCQ9KD5tVlJLIyEjOTckJCIiISEiIiQiMCQ9KD5tVlJLIyEjOTckJCIvMlgzOSFwIkchIzkkIjAuUWowd0U2IyEjOTckJCIiISEiIiQiMC5RajB3RTYjISM5NyY3JCQiIiEhIiIkIjAkPSg+bVZSSyMhIzk3JCQiIiEhIiIkIjAkPSg+bVZSSyMhIzk3JCQiLzJYMzkhcCJHISM5JCIwLlFqMHdFNiMhIzk3JCQiLzJYMzkhcCJHISM5JCIwJD0oPm1WUksjISM5NyY3JCQiIiEhIiIkIjBqMHdFNl9gIyEjOTckJCIiISEiIiQiMGowd0U2X2AjISM5NyQkIi8yWDM5IXAiRyEjOSQiMCQ9KD5tVlJLIyEjOTckJCIiISEiIiQiMCQ9KD5tVlJLIyEjOTcmNyQkIiIhISIiJCIwajB3RTZfYCMhIzk3JCQiIiEhIiIkIjBqMHdFNl9gIyEjOTckJCIvMlgzOSFwIkchIzkkIjAkPSg+bVZSSyMhIzk3JCQiLzJYMzkhcCJHISM5JCIwajB3RTZfYCMhIzk3JjckJCIiISEiIiQiMFdSSygpeWt1IyEjOTckJCIiISEiIiQiMFdSSygpeWt1IyEjOTckJCIvMlgzOSFwIkchIzkkIjBqMHdFNl9gIyEjOTckJCIiISEiIiQiMGowd0U2X2AjISM5NyY3JCQiIiEhIiIkIjBXUksoKXlrdSMhIzk3JCQiIiEhIiIkIjBXUksoKXlrdSMhIzk3JCQiLzJYMzkhcCJHISM5JCIwajB3RTZfYCMhIzk3JCQiLzJYMzkhcCJHISM5JCIwV1JLKCl5a3UjISM5NyY3JCQiIiEhIiIkIjBDdCl5a3VkSCEjOTckJCIiISEiIiQiMEN0KXlrdWRIISM5NyQkIi8yWDM5IXAiRyEjOSQiMFdSSygpeWt1IyEjOTckJCIiISEiIiQiMFdSSygpeWt1IyEjOTcmNyQkIiIhISIiJCIwQ3QpeWt1ZEghIzk3JCQiIiEhIiIkIjBDdCl5a3VkSCEjOTckJCIvMlgzOSFwIkchIzkkIjBXUksoKXlrdSMhIzk3JCQiLzJYMzkhcCJHISM5JCIwQ3QpeWt1ZEghIzk3JjckJCIiISEiIiQiMC8yWDM5IXBKISM5NyQkIiIhISIiJCIwLzJYMzkhcEohIzk3JCQiLzJYMzkhcCJHISM5JCIwQ3QpeWt1ZEghIzk3JCQiIiEhIiIkIjBDdCl5a3VkSCEjOTcmNyQkIiIhISIiJCIwLzJYMzkhcEohIzk3JCQiIiEhIiIkIjAvMlgzOSFwSiEjOTckJCIvMlgzOSFwIkchIzkkIjBDdCl5a3VkSCEjOTckJCIvMlgzOSFwIkchIzkkIjAvMlgzOSFwSiEjOTcmNyQkIiIhISIiJCIwJjM5IXAiRyFRJCEjOTckJCIiISEiIiQiMCYzOSFwIkchUSQhIzk3JCQiLzJYMzkhcCJHISM5JCIwLzJYMzkhcEohIzk3JCQiIiEhIiIkIjAvMlgzOSFwSiEjOTcmNyQkIiIhISIiJCIwJjM5IXAiRyFRJCEjOTckJCIiISEiIiQiMCYzOSFwIkchUSQhIzk3JCQiLzJYMzkhcCJHISM5JCIwLzJYMzkhcEohIzk3JCQiLzJYMzkhcCJHISM5JCIwJjM5IXAiRyFRJCEjOTcmNyQkIiIhISIiJCIwbHVkSFw6ZiQhIzk3JCQiIiEhIiIkIjBsdWRIXDpmJCEjOTckJCIvMlgzOSFwIkchIzkkIjAmMzkhcCJHIVEkISM5NyQkIiIhISIiJCIwJjM5IXAiRyFRJCEjOTcmNyQkIiIhISIiJCIwbHVkSFw6ZiQhIzk3JCQiIiEhIiIkIjBsdWRIXDpmJCEjOTckJCIvMlgzOSFwIkchIzkkIjAmMzkhcCJHIVEkISM5NyQkIi8yWDM5IXAiRyEjOSQiMGx1ZEhcOmYkISM5NyY3JCQiIiEhIiIkIjBYMzkhcCJHIVEhIzk3JCQiIiEhIiIkIjBYMzkhcCJHIVEhIzk3JCQiLzJYMzkhcCJHISM5JCIwbHVkSFw6ZiQhIzk3JCQiIiEhIiIkIjBsdWRIXDpmJCEjOTcmNyQkIiIhISIiJCIwWDM5IXAiRyFRISM5NyQkIiIhISIiJCIwWDM5IXAiRyFRISM5NyQkIi8yWDM5IXAiRyEjOSQiMGx1ZEhcOmYkISM5NyQkIi8yWDM5IXAiRyEjOSQiMFgzOSFwIkchUSEjOTcmNyQkIiIhISIiJCIwRFVxXSUzOVMhIzk3JCQiIiEhIiIkIjBEVXFdJTM5UyEjOTckJCIvMlgzOSFwIkchIzkkIjBYMzkhcCJHIVEhIzk3JCQiIiEhIiIkIjBYMzkhcCJHIVEhIzk3JjckJCIiISEiIiQiMERVcV0lMzlTISM5NyQkIiIhISIiJCIwRFVxXSUzOVMhIzk3JCQiLzJYMzkhcCJHISM5JCIwWDM5IXAiRyFRISM5NyQkIi8yWDM5IXAiRyEjOSQiMERVcV0lMzlTISM5NyY3JCQiIiEhIiIkIjAxd0U2X2BBJSEjOTckJCIiISEiIiQiMDF3RTZfYEElISM5NyQkIi8yWDM5IXAiRyEjOSQiMERVcV0lMzlTISM5NyQkIiIhISIiJCIwRFVxXSUzOVMhIzk3JjckJCIiISEiIiQiMDF3RTZfYEElISM5NyQkIiIhISIiJCIwMXdFNl9gQSUhIzk3JCQiLzJYMzkhcCJHISM5JCIwRFVxXSUzOVMhIzk3JCQiLzJYMzkhcCJHISM5JCIwMXdFNl9gQSUhIzk3JjckJCIiISEiIiQiMCcpNCQ9KD5tViUhIzk3JCQiIiEhIiIkIjAnKTQkPSg+bVYlISM5NyQkIi8yWDM5IXAiRyEjOSQiMDF3RTZfYEElISM5NyQkIiIhISIiJCIwMXdFNl9gQSUhIzk3JjckJCIiISEiIiQiMCcpNCQ9KD5tViUhIzk3JCQiIiEhIiIkIjAnKTQkPSg+bVYlISM5NyQkIi8yWDM5IXAiRyEjOSQiMDF3RTZfYEElISM5NyQkIi8yWDM5IXAiRyEjOSQiMCcpNCQ9KD5tViUhIzk3JjckJCIiISEiIiQiMG1WUksoKXlrJSEjOTckJCIiISEiIiQiMG1WUksoKXlrJSEjOTckJCIvMlgzOSFwIkchIzkkIjAnKTQkPSg+bVYlISM5NyQkIiIhISIiJCIwJyk0JD0oPm1WJSEjOTcmNyQkIiIhISIiJCIwbVZSSygpeWslISM5NyQkIiIhISIiJCIwbVZSSygpeWslISM5NyQkIi8yWDM5IXAiRyEjOSQiMCcpNCQ9KD5tViUhIzk3JCQiLzJYMzkhcCJHISM5JCIwbVZSSygpeWslISM5NyY3JCQiIiEhIiIkIjBaeCZIXDpmWyEjOTckJCIiISEiIiQiMFp4JkhcOmZbISM5NyQkIi8yWDM5IXAiRyEjOSQiMG1WUksoKXlrJSEjOTckJCIiISEiIiQiMG1WUksoKXlrJSEjOTcmNyQkIiIhISIiJCIwWngmSFw6ZlshIzk3JCQiIiEhIiIkIjBaeCZIXDpmWyEjOTckJCIvMlgzOSFwIkchIzkkIjBtVlJLKCl5ayUhIzk3JCQiLzJYMzkhcCJHISM5JCIwWngmSFw6ZlshIzk3JjckJCIiISEiIiQiMEY2X2BBLzImISM5NyQkIiIhISIiJCIwRjZfYEEvMiYhIzk3JCQiLzJYMzkhcCJHISM5JCIwWngmSFw6ZlshIzk3JCQiIiEhIiIkIjBaeCZIXDpmWyEjOTcmNyQkIiIhISIiJCIwRjZfYEEvMiYhIzk3JCQiIiEhIiIkIjBGNl9gQS8yJiEjOTckJCIvMlgzOSFwIkchIzkkIjBaeCZIXDpmWyEjOTckJCIvMlgzOSFwIkchIzkkIjBGNl9gQS8yJiEjOTcmNyQkIiIhISIiJCIwMlgzOSFwIkcmISM5NyQkIiIhISIiJCIwMlgzOSFwIkcmISM5NyQkIi8yWDM5IXAiRyEjOSQiMEY2X2BBLzImISM5NyQkIiIhISIiJCIwRjZfYEEvMiYhIzk3JjckJCIiISEiIiQiMDJYMzkhcCJHJiEjOTckJCIiISEiIiQiMDJYMzkhcCJHJiEjOTckJCIvMlgzOSFwIkchIzkkIjBGNl9gQS8yJiEjOTckJCIvMlgzOSFwIkchIzkkIjAyWDM5IXAiRyYhIzk3JjckJCIiISEiIiQiMCkpeWt1ZEhcJiEjOTckJCIiISEiIiQiMCkpeWt1ZEhcJiEjOTckJCIvMlgzOSFwIkchIzkkIjAyWDM5IXAiRyYhIzk3JCQiIiEhIiIkIjAyWDM5IXAiRyYhIzk3JjckJCIiISEiIiQiMCkpeWt1ZEhcJiEjOTckJCIiISEiIiQiMCkpeWt1ZEhcJiEjOTckJCIvMlgzOSFwIkchIzkkIjAyWDM5IXAiRyYhIzk3JCQiLzJYMzkhcCJHISM5JCIwKSl5a3VkSFwmISM5NyY3JCQiIiEhIiIkIjBvN0BORFVxJiEjOTckJCIiISEiIiQiMG83QE5EVXEmISM5NyQkIi8yWDM5IXAiRyEjOSQiMCkpeWt1ZEhcJiEjOTckJCIiISEiIiQiMCkpeWt1ZEhcJiEjOTcmNyQkIiIhISIiJCIwbzdATkRVcSYhIzk3JCQiIiEhIiIkIjBvN0BORFVxJiEjOTckJCIvMlgzOSFwIkchIzkkIjApKXlrdWRIXCYhIzk3JCQiLzJYMzkhcCJHISM5JCIwbzdATkRVcSYhIzk3JjckJCIiISEiIiQiMFtZeCZIXDpmISM5NyQkIiIhISIiJCIwW1l4JkhcOmYhIzk3JCQiLzJYMzkhcCJHISM5JCIwbzdATkRVcSYhIzk3JCQiIiEhIiIkIjBvN0BORFVxJiEjOTcmNyQkIiIhISIiJCIwW1l4JkhcOmYhIzk3JCQiIiEhIiIkIjBbWXgmSFw6ZiEjOTckJCIvMlgzOSFwIkchIzkkIjBvN0BORFVxJiEjOTckJCIvMlgzOSFwIkchIzkkIjBbWXgmSFw6ZiEjOTcmNyQkIiIhISIiJCIwRyFRajB3RWghIzk3JCQiIiEhIiIkIjBHIVFqMHdFaCEjOTckJCIvMlgzOSFwIkchIzkkIjBbWXgmSFw6ZiEjOTckJCIiISEiIiQiMFtZeCZIXDpmISM5NyY3JCQiIiEhIiIkIjBHIVFqMHdFaCEjOTckJCIiISEiIiQiMEchUWowd0VoISM5NyQkIi8yWDM5IXAiRyEjOSQiMFtZeCZIXDpmISM5NyQkIi8yWDM5IXAiRyEjOSQiMEchUWowd0VoISM5NyY3JCQiIiEhIiIkIjA0OSFwIkchUWohIzk3JCQiIiEhIiIkIjA0OSFwIkchUWohIzk3JCQiLzJYMzkhcCJHISM5JCIwRyFRajB3RWghIzk3JCQiIiEhIiIkIjBHIVFqMHdFaCEjOTcmNyQkIiIhISIiJCIwNDkhcCJHIVFqISM5NyQkIiIhISIiJCIwNDkhcCJHIVFqISM5NyQkIi8yWDM5IXAiRyEjOSQiMEchUWowd0VoISM5NyQkIi8yWDM5IXAiRyEjOSQiMDQ5IXAiRyFRaiEjOTcmNyQkIiIhISIiJCIwKnlrdWRIXGwhIzk3JCQiIiEhIiIkIjAqeWt1ZEhcbCEjOTckJCIvMlgzOSFwIkchIzkkIjA0OSFwIkchUWohIzk3JCQiIiEhIiIkIjA0OSFwIkchUWohIzk3JjckJCIiISEiIiQiMCp5a3VkSFxsISM5NyQkIiIhISIiJCIwKnlrdWRIXGwhIzk3JCQiLzJYMzkhcCJHISM5JCIwNDkhcCJHIVFqISM5NyQkIi8yWDM5IXAiRyEjOSQiMCp5a3VkSFxsISM5NyY3JCQiIiEhIiIkIjBwIkchUWowdychIzk3JCQiIiEhIiIkIjBwIkchUWowdychIzk3JCQiLzJYMzkhcCJHISM5JCIwKnlrdWRIXGwhIzk3JCQiIiEhIiIkIjAqeWt1ZEhcbCEjOTcmNyQkIiIhISIiJCIwcCJHIVFqMHcnISM5NyQkIiIhISIiJCIwcCJHIVFqMHcnISM5NyQkIi8yWDM5IXAiRyEjOSQiMCp5a3VkSFxsISM5NyQkIi8yWDM5IXAiRyEjOSQiMHAiRyFRajB3JyEjOTcmNyQkIiIhISIiJCIvYiJmKTQkPShwISM4NyQkIiIhISIiJCIvYiJmKTQkPShwISM4NyQkIi8yWDM5IXAiRyEjOSQiMHAiRyFRajB3JyEjOTckJCIiISEiIiQiMHAiRyFRajB3JyEjOTcmNyQkIiIhISIiJCIvYiJmKTQkPShwISM4NyQkIiIhISIiJCIvYiJmKTQkPShwISM4NyQkIi8yWDM5IXAiRyEjOSQiMHAiRyFRajB3JyEjOTckJCIvMlgzOSFwIkchIzkkIi9iImYpNCQ9KHAhIzg3JjckJCIiISEiIiQiLyRcOmYpNCQ9KCEjODckJCIiISEiIiQiLyRcOmYpNCQ9KCEjODckJCIvMlgzOSFwIkchIzkkIi9iImYpNCQ9KHAhIzg3JCQiIiEhIiIkIi9iImYpNCQ9KHAhIzg3JjckJCIiISEiIiQiLyRcOmYpNCQ9KCEjODckJCIiISEiIiQiLyRcOmYpNCQ9KCEjODckJCIvMlgzOSFwIkchIzkkIi9iImYpNCQ9KHAhIzg3JCQiLzJYMzkhcCJHISM5JCIvJFw6Zik0JD0oISM4NyY3JCQiIiEhIiIkIi9KPSg+bVZSKCEjODckJCIiISEiIiQiL0o9KD5tVlIoISM4NyQkIi8yWDM5IXAiRyEjOSQiLyRcOmYpNCQ9KCEjODckJCIiISEiIiQiLyRcOmYpNCQ9KCEjODcmNyQkIiIhISIiJCIvSj0oPm1WUighIzg3JCQiIiEhIiIkIi9KPSg+bVZSKCEjODckJCIvMlgzOSFwIkchIzkkIi8kXDpmKTQkPSghIzg3JCQiLzJYMzkhcCJHISM5JCIvSj0oPm1WUighIzg3JjckJCIiISEiIiQiMCJwIkchUWowdyEjOTckJCIiISEiIiQiMCJwIkchUWowdyEjOTckJCIvMlgzOSFwIkchIzkkIi9KPSg+bVZSKCEjODckJCIiISEiIiQiL0o9KD5tVlIoISM4NyY3JCQiIiEhIiIkIjAicCJHIVFqMHchIzk3JCQiIiEhIiIkIjAicCJHIVFqMHchIzk3JCQiLzJYMzkhcCJHISM5JCIvSj0oPm1WUighIzg3JCQiLzJYMzkhcCJHISM5JCIwInAiRyFRajB3ISM5NyY3JCQiIiEhIiIkIjByXSUzOSFwInkhIzk3JCQiIiEhIiIkIjByXSUzOSFwInkhIzk3JCQiLzJYMzkhcCJHISM5JCIwInAiRyFRajB3ISM5NyQkIiIhISIiJCIwInAiRyFRajB3ISM5NyY3JCQiIiEhIiIkIjByXSUzOSFwInkhIzk3JCQiIiEhIiIkIjByXSUzOSFwInkhIzk3JCQiLzJYMzkhcCJHISM5JCIwInAiRyFRajB3ISM5NyQkIi8yWDM5IXAiRyEjOSQiMHJdJTM5IXAieSEjOTcmNyQkIiIhISIiJCIwXiUzOSFwIkchKSEjOTckJCIiISEiIiQiMF4lMzkhcCJHISkhIzk3JCQiLzJYMzkhcCJHISM5JCIwcl0lMzkhcCJ5ISM5NyQkIiIhISIiJCIwcl0lMzkhcCJ5ISM5NyY3JCQiIiEhIiIkIjBeJTM5IXAiRyEpISM5NyQkIiIhISIiJCIwXiUzOSFwIkchKSEjOTckJCIvMlgzOSFwIkchIzkkIjByXSUzOSFwInkhIzk3JCQiLzJYMzkhcCJHISM5JCIwXiUzOSFwIkchKSEjOTcmNyQkIiIhISIiJCIwSj0oPm1WUiMpISM5NyQkIiIhISIiJCIwSj0oPm1WUiMpISM5NyQkIi8yWDM5IXAiRyEjOSQiMF4lMzkhcCJHISkhIzk3JCQiIiEhIiIkIjBeJTM5IXAiRyEpISM5NyY3JCQiIiEhIiIkIjBKPSg+bVZSIykhIzk3JCQiIiEhIiIkIjBKPSg+bVZSIykhIzk3JCQiLzJYMzkhcCJHISM5JCIwXiUzOSFwIkchKSEjOTckJCIvMlgzOSFwIkchIzkkIjBKPSg+bVZSIykhIzk3JjckJCIiISEiIiQiMDdfYEEvMlgpISM5NyQkIiIhISIiJCIwN19gQS8yWCkhIzk3JCQiLzJYMzkhcCJHISM5JCIwSj0oPm1WUiMpISM5NyQkIiIhISIiJCIwSj0oPm1WUiMpISM5NyY3JCQiIiEhIiIkIjA3X2BBLzJYKSEjOTckJCIiISEiIiQiMDdfYEEvMlgpISM5NyQkIi8yWDM5IXAiRyEjOSQiMEo9KD5tVlIjKSEjOTckJCIvMlgzOSFwIkchIzkkIjA3X2BBLzJYKSEjOTcmNyQkIiIhISIiJCIwI2YpNCQ9KD5tKSEjOTckJCIiISEiIiQiMCNmKTQkPSg+bSkhIzk3JCQiLzJYMzkhcCJHISM5JCIwN19gQS8yWCkhIzk3JCQiIiEhIiIkIjA3X2BBLzJYKSEjOTcmNyQkIiIhISIiJCIwI2YpNCQ9KD5tKSEjOTckJCIiISEiIiQiMCNmKTQkPSg+bSkhIzk3JCQiLzJYMzkhcCJHISM5JCIwN19gQS8yWCkhIzk3JCQiLzJYMzkhcCJHISM5JCIwI2YpNCQ9KD5tKSEjOTcmNyQkIiIhISIiJCIwcz5tVlJLKCkpISM5NyQkIiIhISIiJCIwcz5tVlJLKCkpISM5NyQkIi8yWDM5IXAiRyEjOSQiMCNmKTQkPSg+bSkhIzk3JCQiIiEhIiIkIjAjZik0JD0oPm0pISM5NyY3JCQiIiEhIiIkIjBzPm1WUksoKSkhIzk3JCQiIiEhIiIkIjBzPm1WUksoKSkhIzk3JCQiLzJYMzkhcCJHISM5JCIwI2YpNCQ9KD5tKSEjOTckJCIvMlgzOSFwIkchIzkkIjBzPm1WUksoKSkhIzk3JjckJCIiISEiIiQiMF9gQS8yWDMqISM5NyQkIiIhISIiJCIwX2BBLzJYMyohIzk3JCQiLzJYMzkhcCJHISM5JCIwcz5tVlJLKCkpISM5NyQkIiIhISIiJCIwcz5tVlJLKCkpISM5NyY3JCQiIiEhIiIkIjBfYEEvMlgzKiEjOTckJCIiISEiIiQiMF9gQS8yWDMqISM5NyQkIi8yWDM5IXAiRyEjOSQiMHM+bVZSSygpKSEjOTckJCIvMlgzOSFwIkchIzkkIjBfYEEvMlgzKiEjOTcmNyQkIiIhISIiJCIwSygpeWt1ZEgqISM5NyQkIiIhISIiJCIwSygpeWt1ZEgqISM5NyQkIi8yWDM5IXAiRyEjOSQiMF9gQS8yWDMqISM5NyQkIiIhISIiJCIwX2BBLzJYMyohIzk3JjckJCIiISEiIiQiMEsoKXlrdWRIKiEjOTckJCIiISEiIiQiMEsoKXlrdWRIKiEjOTckJCIvMlgzOSFwIkchIzkkIjBfYEEvMlgzKiEjOTckJCIvMlgzOSFwIkchIzkkIjBLKCl5a3VkSCohIzk3JjckJCIiISEiIiQiMDhATkRVcV0qISM5NyQkIiIhISIiJCIwOEBORFVxXSohIzk3JCQiLzJYMzkhcCJHISM5JCIwSygpeWt1ZEgqISM5NyQkIiIhISIiJCIwSygpeWt1ZEgqISM5NyY3JCQiIiEhIiIkIjA4QE5EVXFdKiEjOTckJCIiISEiIiQiMDhATkRVcV0qISM5NyQkIi8yWDM5IXAiRyEjOSQiMEsoKXlrdWRIKiEjOTckJCIvMlgzOSFwIkchIzkkIjA4QE5EVXFdKiEjOTcmNyQkIiIhISIiJCIwJFw6Zik0JD0oKiEjOTckJCIiISEiIiQiMCRcOmYpNCQ9KCohIzk3JCQiLzJYMzkhcCJHISM5JCIwOEBORFVxXSohIzk3JCQiIiEhIiIkIjA4QE5EVXFdKiEjOTcmNyQkIiIhISIiJCIwJFw6Zik0JD0oKiEjOTckJCIiISEiIiQiMCRcOmYpNCQ9KCohIzk3JCQiLzJYMzkhcCJHISM5JCIwOEBORFVxXSohIzk3JCQiLzJYMzkhcCJHISM5JCIwJFw6Zik0JD0oKiEjOTcmNyQkIiIhISIiJCIwdCl5a3VkSCoqISM5NyQkIiIhISIiJCIwdCl5a3VkSCoqISM5NyQkIi8yWDM5IXAiRyEjOSQiMCRcOmYpNCQ9KCohIzk3JCQiIiEhIiIkIjAkXDpmKTQkPSgqISM5NyY3JCQiIiEhIiIkIjB0KXlrdWRIKiohIzk3JCQiIiEhIiIkIjB0KXlrdWRIKiohIzk3JCQiLzJYMzkhcCJHISM5JCIwJFw6Zik0JD0oKiEjOTckJCIvMlgzOSFwIkchIzkkIjB0KXlrdWRIKiohIzk3JjckJCIiISEiIiQiMERVcV0lMzk1ISM4NyQkIiIhISIiJCIwRFVxXSUzOTUhIzg3JCQiLzJYMzkhcCJHISM5JCIwdCl5a3VkSCoqISM5NyQkIiIhISIiJCIwdCl5a3VkSCoqISM5NyY3JCQiIiEhIiIkIjBEVXFdJTM5NSEjODckJCIiISEiIiQiMERVcV0lMzk1ISM4NyQkIi8yWDM5IXAiRyEjOSQiMHQpeWt1ZEgqKiEjOTckJCIvMlgzOSFwIkchIzkkIjBEVXFdJTM5NSEjODcmNyQkIiIhISIiJCIwajB3RTZfLiIhIzg3JCQiIiEhIiIkIjBqMHdFNl8uIiEjODckJCIvMlgzOSFwIkchIzkkIjBEVXFdJTM5NSEjODckJCIiISEiIiQiMERVcV0lMzk1ISM4NyY3JCQiIiEhIiIkIjBqMHdFNl8uIiEjODckJCIiISEiIiQiMGowd0U2Xy4iISM4NyQkIi8yWDM5IXAiRyEjOSQiMERVcV0lMzk1ISM4NyQkIi8yWDM5IXAiRyEjOSQiMGowd0U2Xy4iISM4NyY3JCQiIiEhIiIkIjAscCJHIVFqMCIhIzg3JCQiIiEhIiIkIjAscCJHIVFqMCIhIzg3JCQiLzJYMzkhcCJHISM5JCIwajB3RTZfLiIhIzg3JCQiIiEhIiIkIjBqMHdFNl8uIiEjODcmNyQkIiIhISIiJCIwLHAiRyFRajAiISM4NyQkIiIhISIiJCIwLHAiRyFRajAiISM4NyQkIi8yWDM5IXAiRyEjOSQiMGowd0U2Xy4iISM4NyQkIi8yWDM5IXAiRyEjOSQiMCxwIkchUWowIiEjODcmNyQkIiIhISIiJCIwUksoKXlrdTIiISM4NyQkIiIhISIiJCIwUksoKXlrdTIiISM4NyQkIi8yWDM5IXAiRyEjOSQiMCxwIkchUWowIiEjODckJCIiISEiIiQiMCxwIkchUWowIiEjODcmNyQkIiIhISIiJCIwUksoKXlrdTIiISM4NyQkIiIhISIiJCIwUksoKXlrdTIiISM4NyQkIi8yWDM5IXAiRyEjOSQiMCxwIkchUWowIiEjODckJCIvMlgzOSFwIkchIzkkIjBSSygpeWt1MiIhIzg3JjckJCIiISEiIiQiMHgmSFw6Zik0IiEjODckJCIiISEiIiQiMHgmSFw6Zik0IiEjODckJCIvMlgzOSFwIkchIzkkIjBSSygpeWt1MiIhIzg3JCQiIiEhIiIkIjBSSygpeWt1MiIhIzg3JjckJCIiISEiIiQiMHgmSFw6Zik0IiEjODckJCIiISEiIiQiMHgmSFw6Zik0IiEjODckJCIvMlgzOSFwIkchIzkkIjBSSygpeWt1MiIhIzg3JCQiLzJYMzkhcCJHISM5JCIweCZIXDpmKTQiISM4NyY3JCQiIiEhIiIkIjA6Zik0JD0oPjYhIzg3JCQiIiEhIiIkIjA6Zik0JD0oPjYhIzg3JCQiLzJYMzkhcCJHISM5JCIweCZIXDpmKTQiISM4NyQkIiIhISIiJCIweCZIXDpmKTQiISM4NyY3JCQiIiEhIiIkIjA6Zik0JD0oPjYhIzg3JCQiIiEhIiIkIjA6Zik0JD0oPjYhIzg3JCQiLzJYMzkhcCJHISM5JCIweCZIXDpmKTQiISM4NyQkIi8yWDM5IXAiRyEjOSQiMDpmKTQkPSg+NiEjODcmNyQkIiIhISIiJCIwYEEvMlgzOSIhIzg3JCQiIiEhIiIkIjBgQS8yWDM5IiEjODckJCIvMlgzOSFwIkchIzkkIjA6Zik0JD0oPjYhIzg3JCQiIiEhIiIkIjA6Zik0JD0oPjYhIzg3JjckJCIiISEiIiQiMGBBLzJYMzkiISM4NyQkIiIhISIiJCIwYEEvMlgzOSIhIzg3JCQiLzJYMzkhcCJHISM5JCIwOmYpNCQ9KD42ISM4NyQkIi8yWDM5IXAiRyEjOSQiMGBBLzJYMzkiISM4NyY3JCQiIiEhIiIkIjAiZik0JD0oPjsiISM4NyQkIiIhISIiJCIwImYpNCQ9KD47IiEjODckJCIvMlgzOSFwIkchIzkkIjBgQS8yWDM5IiEjODckJCIiISEiIiQiMGBBLzJYMzkiISM4NyY3JCQiIiEhIiIkIjAiZik0JD0oPjsiISM4NyQkIiIhISIiJCIwImYpNCQ9KD47IiEjODckJCIvMlgzOSFwIkchIzkkIjBgQS8yWDM5IiEjODckJCIvMlgzOSFwIkchIzkkIjAiZik0JD0oPjsiISM4NyY3JCQiIiEhIiIkIjBIXDpmKTQkPSIhIzg3JCQiIiEhIiIkIjBIXDpmKTQkPSIhIzg3JCQiLzJYMzkhcCJHISM5JCIwImYpNCQ9KD47IiEjODckJCIiISEiIiQiMCJmKTQkPSg+OyIhIzg3JjckJCIiISEiIiQiMEhcOmYpNCQ9IiEjODckJCIiISEiIiQiMEhcOmYpNCQ9IiEjODckJCIvMlgzOSFwIkchIzkkIjAiZik0JD0oPjsiISM4NyQkIi8yWDM5IXAiRyEjOSQiMEhcOmYpNCQ9IiEjODcmNyQkIiIhISIiJCIwbzdATkRVPyIhIzg3JCQiIiEhIiIkIjBvN0BORFU/IiEjODckJCIvMlgzOSFwIkchIzkkIjBIXDpmKTQkPSIhIzg3JCQiIiEhIiIkIjBIXDpmKTQkPSIhIzg3JjckJCIiISEiIiQiMG83QE5EVT8iISM4NyQkIiIhISIiJCIwbzdATkRVPyIhIzg3JCQiLzJYMzkhcCJHISM5JCIwSFw6Zik0JD0iISM4NyQkIi8yWDM5IXAiRyEjOSQiMG83QE5EVT8iISM4NyY3JCQiIiEhIiIkIjAxd0U2X2BBIiEjODckJCIiISEiIiQiMDF3RTZfYEEiISM4NyQkIi8yWDM5IXAiRyEjOSQiMG83QE5EVT8iISM4NyQkIiIhISIiJCIwbzdATkRVPyIhIzg3JjckJCIiISEiIiQiMDF3RTZfYEEiISM4NyQkIiIhISIiJCIwMXdFNl9gQSIhIzg3JCQiLzJYMzkhcCJHISM5JCIwbzdATkRVPyIhIzg3JCQiLzJYMzkhcCJHISM5JCIwMXdFNl9gQSIhIzg3JjckJCIiISEiIiQiMFdSSygpeWtDIiEjODckJCIiISEiIiQiMFdSSygpeWtDIiEjODckJCIvMlgzOSFwIkchIzkkIjAxd0U2X2BBIiEjODckJCIiISEiIiQiMDF3RTZfYEEiISM4NyY3JCQiIiEhIiIkIjBXUksoKXlrQyIhIzg3JCQiIiEhIiIkIjBXUksoKXlrQyIhIzg3JCQiLzJYMzkhcCJHISM5JCIwMXdFNl9gQSIhIzg3JCQiLzJYMzkhcCJHISM5JCIwV1JLKCl5a0MiISM4NyY3JCQiIiEhIiIkIjAjRyFRajB3RSIhIzg3JCQiIiEhIiIkIjAjRyFRajB3RSIhIzg3JCQiLzJYMzkhcCJHISM5JCIwV1JLKCl5a0MiISM4NyQkIiIhISIiJCIwV1JLKCl5a0MiISM4NyY3JCQiIiEhIiIkIjAjRyFRajB3RSIhIzg3JCQiIiEhIiIkIjAjRyFRajB3RSIhIzg3JCQiLzJYMzkhcCJHISM5JCIwV1JLKCl5a0MiISM4NyQkIi8yWDM5IXAiRyEjOSQiMCNHIVFqMHdFIiEjODcmNyQkIiIhISIiJCIvaU8lUksoKUciISM3NyQkIiIhISIiJCIvaU8lUksoKUciISM3NyQkIi8yWDM5IXAiRyEjOSQiMCNHIVFqMHdFIiEjODckJCIiISEiIiQiMCNHIVFqMHdFIiEjODcmNyQkIiIhISIiJCIvaU8lUksoKUciISM3NyQkIiIhISIiJCIvaU8lUksoKUciISM3NyQkIi8yWDM5IXAiRyEjOSQiMCNHIVFqMHdFIiEjODckJCIvMlgzOSFwIkchIzkkIi9pTyVSSygpRyIhIzc3JjckJCIiISEiIiQiMGVIXDpmKTQ4ISM4NyQkIiIhISIiJCIwZUhcOmYpNDghIzg3JCQiLzJYMzkhcCJHISM5JCIvaU8lUksoKUciISM3NyQkIiIhISIiJCIvaU8lUksoKUciISM3NyY3JCQiIiEhIiIkIjBlSFw6Zik0OCEjODckJCIiISEiIiQiMGVIXDpmKTQ4ISM4NyQkIi8yWDM5IXAiRyEjOSQiL2lPJVJLKClHIiEjNzckJCIvMlgzOSFwIkchIzkkIjBlSFw6Zik0OCEjODcmNyQkIiIhISIiJCIwJ0hcOmYpNEwiISM4NyQkIiIhISIiJCIwJ0hcOmYpNEwiISM4NyQkIi8yWDM5IXAiRyEjOSQiMGVIXDpmKTQ4ISM4NyQkIiIhISIiJCIwZUhcOmYpNDghIzg3JjckJCIiISEiIiQiMCdIXDpmKTRMIiEjODckJCIiISEiIiQiMCdIXDpmKTRMIiEjODckJCIvMlgzOSFwIkchIzkkIjBlSFw6Zik0OCEjODckJCIvMlgzOSFwIkchIzkkIjAnSFw6Zik0TCIhIzg3JjckJCIiISEiIiQiME1jZ243QE4iISM4NyQkIiIhISIiJCIwTWNnbjdATiIhIzg3JCQiLzJYMzkhcCJHISM5JCIwJ0hcOmYpNEwiISM4NyQkIiIhISIiJCIwJ0hcOmYpNEwiISM4NyY3JCQiIiEhIiIkIjBNY2duN0BOIiEjODckJCIiISEiIiQiME1jZ243QE4iISM4NyQkIi8yWDM5IXAiRyEjOSQiMCdIXDpmKTRMIiEjODckJCIvMlgzOSFwIkchIzkkIjBNY2duN0BOIiEjODcmNyQkIiIhISIiJCIwcz5tVlJLUCIhIzg3JCQiIiEhIiIkIjBzPm1WUktQIiEjODckJCIvMlgzOSFwIkchIzkkIjBNY2duN0BOIiEjODckJCIiISEiIiQiME1jZ243QE4iISM4NyY3JCQiIiEhIiIkIjBzPm1WUktQIiEjODckJCIiISEiIiQiMHM+bVZSS1AiISM4NyQkIi8yWDM5IXAiRyEjOSQiME1jZ243QE4iISM4NyQkIi8yWDM5IXAiRyEjOSQiMHM+bVZSS1AiISM4NyY3JCQiIiEhIiIkIi9KPSg+bVZSIiEjNzckJCIiISEiIiQiL0o9KD5tVlIiISM3NyQkIi8yWDM5IXAiRyEjOSQiMHM+bVZSS1AiISM4NyQkIiIhISIiJCIwcz5tVlJLUCIhIzg3JjckJCIiISEiIiQiL0o9KD5tVlIiISM3NyQkIiIhISIiJCIvSj0oPm1WUiIhIzc3JCQiLzJYMzkhcCJHISM5JCIwcz5tVlJLUCIhIzg3JCQiLzJYMzkhcCJHISM5JCIvSj0oPm1WUiIhIzc3JjckJCIiISEiIiQiMFtZeCZIXDo5ISM4NyQkIiIhISIiJCIwW1l4JkhcOjkhIzg3JCQiLzJYMzkhcCJHISM5JCIvSj0oPm1WUiIhIzc3JCQiIiEhIiIkIi9KPSg+bVZSIiEjNzcmNyQkIiIhISIiJCIwW1l4JkhcOjkhIzg3JCQiIiEhIiIkIjBbWXgmSFw6OSEjODckJCIvMlgzOSFwIkchIzkkIi9KPSg+bVZSIiEjNzckJCIvMlgzOSFwIkchIzkkIjBbWXgmSFw6OSEjODcmNyQkIiIhISIiJCIwJyk0JD0oPm1WIiEjODckJCIiISEiIiQiMCcpNCQ9KD5tViIhIzg3JCQiLzJYMzkhcCJHISM5JCIwW1l4JkhcOjkhIzg3JCQiIiEhIiIkIjBbWXgmSFw6OSEjODcmNyQkIiIhISIiJCIwJyk0JD0oPm1WIiEjODckJCIiISEiIiQiMCcpNCQ9KD5tViIhIzg3JCQiLzJYMzkhcCJHISM5JCIwW1l4JkhcOjkhIzg3JCQiLzJYMzkhcCJHISM5JCIwJyk0JD0oPm1WIiEjODcmNyQkIiIhISIiJCIwQ3QpeWt1ZDkhIzg3JCQiIiEhIiIkIjBDdCl5a3VkOSEjODckJCIvMlgzOSFwIkchIzkkIjAnKTQkPSg+bVYiISM4NyQkIiIhISIiJCIwJyk0JD0oPm1WIiEjODcmNyQkIiIhISIiJCIwQ3QpeWt1ZDkhIzg3JCQiIiEhIiIkIjBDdCl5a3VkOSEjODckJCIvMlgzOSFwIkchIzkkIjAnKTQkPSg+bVYiISM4NyQkIi8yWDM5IXAiRyEjOSQiMEN0KXlrdWQ5ISM4NyY3JCQiIiEhIiIkIjBpTyVSSygpeTkhIzg3JCQiIiEhIiIkIjBpTyVSSygpeTkhIzg3JCQiLzJYMzkhcCJHISM5JCIwQ3QpeWt1ZDkhIzg3JCQiIiEhIiIkIjBDdCl5a3VkOSEjODcmNyQkIiIhISIiJCIwaU8lUksoKXk5ISM4NyQkIiIhISIiJCIwaU8lUksoKXk5ISM4NyQkIi8yWDM5IXAiRyEjOSQiMEN0KXlrdWQ5ISM4NyQkIi8yWDM5IXAiRyEjOSQiMGlPJVJLKCl5OSEjODcmNyQkIiIhISIiJCIkXSIhIiI3JCQiIiEhIiIkIiRdIiEiIjckJCIvMlgzOSFwIkchIzkkIjBpTyVSSygpeTkhIzg3JCQiIiEhIiIkIjBpTyVSSygpeTkhIzg3JjckJCIiISEiIiQiJF0iISIiNyQkIiIhISIiJCIkXSIhIiI3JCQiLzJYMzkhcCJHISM5JCIwaU8lUksoKXk5ISM4NyQkIi8yWDM5IXAiRyEjOSQiJF0iISIiNyY3JCQiLzJYMzkhcCJHISM5JCIwLlFqMHdFNiMhIzo3JCQiLzJYMzkhcCJHISM5JCIwLlFqMHdFNiMhIzo3JCQiMFQscCJHIVFqJiEjOiQiIiEhIiI3JCQiLzJYMzkhcCJHISM5JCIiISEiIjcmNyQkIi8yWDM5IXAiRyEjOSQiMC5RajB3RTYjISM6NyQkIi8yWDM5IXAiRyEjOSQiMC5RajB3RTYjISM6NyQkIjBULHAiRyFRaiYhIzokIiIhISIiNyQkIjBULHAiRyFRaiYhIzokIjAuUWowd0U2IyEjOjcmNyQkIi8yWDM5IXAiRyEjOSQiMDF3RTZfYEElISM6NyQkIi8yWDM5IXAiRyEjOSQiMDF3RTZfYEElISM6NyQkIjBULHAiRyFRaiYhIzokIjAuUWowd0U2IyEjOjckJCIvMlgzOSFwIkchIzkkIjAuUWowd0U2IyEjOjcmNyQkIi8yWDM5IXAiRyEjOSQiMDF3RTZfYEElISM6NyQkIi8yWDM5IXAiRyEjOSQiMDF3RTZfYEElISM6NyQkIjBULHAiRyFRaiYhIzokIjAuUWowd0U2IyEjOjckJCIwVCxwIkchUWomISM6JCIwMXdFNl9gQSUhIzo3JjckJCIvMlgzOSFwIkchIzkkIjAzOSFwIkchUWohIzo3JCQiLzJYMzkhcCJHISM5JCIwMzkhcCJHIVFqISM6NyQkIjBULHAiRyFRaiYhIzokIjAxd0U2X2BBJSEjOjckJCIvMlgzOSFwIkchIzkkIjAxd0U2X2BBJSEjOjcmNyQkIi8yWDM5IXAiRyEjOSQiMDM5IXAiRyFRaiEjOjckJCIvMlgzOSFwIkchIzkkIjAzOSFwIkchUWohIzo3JCQiMFQscCJHIVFqJiEjOiQiMDF3RTZfYEElISM6NyQkIjBULHAiRyFRaiYhIzokIjAzOSFwIkchUWohIzo3JjckJCIvMlgzOSFwIkchIzkkIjA2X2BBLzJYKSEjOjckJCIvMlgzOSFwIkchIzkkIjA2X2BBLzJYKSEjOjckJCIwVCxwIkchUWomISM6JCIwMzkhcCJHIVFqISM6NyQkIi8yWDM5IXAiRyEjOSQiMDM5IXAiRyFRaiEjOjcmNyQkIi8yWDM5IXAiRyEjOSQiMDZfYEEvMlgpISM6NyQkIi8yWDM5IXAiRyEjOSQiMDZfYEEvMlgpISM6NyQkIjBULHAiRyFRaiYhIzokIjAzOSFwIkchUWohIzo3JCQiMFQscCJHIVFqJiEjOiQiMDZfYEEvMlgpISM6NyY3JCQiLzJYMzkhcCJHISM5JCIwLHAiRyFRajAiISM5NyQkIi8yWDM5IXAiRyEjOSQiMCxwIkchUWowIiEjOTckJCIwVCxwIkchUWomISM6JCIwNl9gQS8yWCkhIzo3JCQiLzJYMzkhcCJHISM5JCIwNl9gQS8yWCkhIzo3JjckJCIvMlgzOSFwIkchIzkkIjAscCJHIVFqMCIhIzk3JCQiLzJYMzkhcCJHISM5JCIwLHAiRyFRajAiISM5NyQkIjBULHAiRyFRaiYhIzokIjA2X2BBLzJYKSEjOjckJCIwVCxwIkchUWomISM6JCIwLHAiRyFRajAiISM5NyY3JCQiLzJYMzkhcCJHISM5JCIwI0chUWowd0UiISM5NyQkIi8yWDM5IXAiRyEjOSQiMCNHIVFqMHdFIiEjOTckJCIwVCxwIkchUWomISM6JCIwLHAiRyFRajAiISM5NyQkIi8yWDM5IXAiRyEjOSQiMCxwIkchUWowIiEjOTcmNyQkIi8yWDM5IXAiRyEjOSQiMCNHIVFqMHdFIiEjOTckJCIvMlgzOSFwIkchIzkkIjAjRyFRajB3RSIhIzk3JCQiMFQscCJHIVFqJiEjOiQiMCxwIkchUWowIiEjOTckJCIwVCxwIkchUWomISM6JCIwI0chUWowd0UiISM5NyY3JCQiLzJYMzkhcCJHISM5JCIwaU8lUksoKXk5ISM5NyQkIi8yWDM5IXAiRyEjOSQiMGlPJVJLKCl5OSEjOTckJCIwVCxwIkchUWomISM6JCIwI0chUWowd0UiISM5NyQkIi8yWDM5IXAiRyEjOSQiMCNHIVFqMHdFIiEjOTcmNyQkIi8yWDM5IXAiRyEjOSQiMGlPJVJLKCl5OSEjOTckJCIvMlgzOSFwIkchIzkkIjBpTyVSSygpeTkhIzk3JCQiMFQscCJHIVFqJiEjOiQiMCNHIVFqMHdFIiEjOTckJCIwVCxwIkchUWomISM6JCIwaU8lUksoKXk5ISM5NyY3JCQiLzJYMzkhcCJHISM5JCIwVXFdJTM5IXAiISM5NyQkIi8yWDM5IXAiRyEjOSQiMFVxXSUzOSFwIiEjOTckJCIwVCxwIkchUWomISM6JCIwaU8lUksoKXk5ISM5NyQkIi8yWDM5IXAiRyEjOSQiMGlPJVJLKCl5OSEjOTcmNyQkIi8yWDM5IXAiRyEjOSQiMFVxXSUzOSFwIiEjOTckJCIvMlgzOSFwIkchIzkkIjBVcV0lMzkhcCIhIzk3JCQiMFQscCJHIVFqJiEjOiQiMGlPJVJLKCl5OSEjOTckJCIwVCxwIkchUWomISM6JCIwVXFdJTM5IXAiISM5NyY3JCQiLzJYMzkhcCJHISM5JCIwQi8yWDM5IT4hIzk3JCQiLzJYMzkhcCJHISM5JCIwQi8yWDM5IT4hIzk3JCQiMFQscCJHIVFqJiEjOiQiMFVxXSUzOSFwIiEjOTckJCIvMlgzOSFwIkchIzkkIjBVcV0lMzkhcCIhIzk3JjckJCIvMlgzOSFwIkchIzkkIjBCLzJYMzkhPiEjOTckJCIvMlgzOSFwIkchIzkkIjBCLzJYMzkhPiEjOTckJCIwVCxwIkchUWomISM6JCIwVXFdJTM5IXAiISM5NyQkIjBULHAiRyFRaiYhIzokIjBCLzJYMzkhPiEjOTcmNyQkIi8yWDM5IXAiRyEjOSQiMC5RajB3RTYjISM5NyQkIi8yWDM5IXAiRyEjOSQiMC5RajB3RTYjISM5NyQkIjBULHAiRyFRaiYhIzokIjBCLzJYMzkhPiEjOTckJCIvMlgzOSFwIkchIzkkIjBCLzJYMzkhPiEjOTcmNyQkIi8yWDM5IXAiRyEjOSQiMC5RajB3RTYjISM5NyQkIi8yWDM5IXAiRyEjOSQiMC5RajB3RTYjISM5NyQkIjBULHAiRyFRaiYhIzokIjBCLzJYMzkhPiEjOTckJCIwVCxwIkchUWomISM6JCIwLlFqMHdFNiMhIzk3JjckJCIvMlgzOSFwIkchIzkkIjAkPSg+bVZSSyMhIzk3JCQiLzJYMzkhcCJHISM5JCIwJD0oPm1WUksjISM5NyQkIjBULHAiRyFRaiYhIzokIjAuUWowd0U2IyEjOTckJCIvMlgzOSFwIkchIzkkIjAuUWowd0U2IyEjOTcmNyQkIi8yWDM5IXAiRyEjOSQiMCQ9KD5tVlJLIyEjOTckJCIvMlgzOSFwIkchIzkkIjAkPSg+bVZSSyMhIzk3JCQiMFQscCJHIVFqJiEjOiQiMC5RajB3RTYjISM5NyQkIjBULHAiRyFRaiYhIzokIjAkPSg+bVZSSyMhIzk3JjckJCIvMlgzOSFwIkchIzkkIjBqMHdFNl9gIyEjOTckJCIvMlgzOSFwIkchIzkkIjBqMHdFNl9gIyEjOTckJCIwVCxwIkchUWomISM6JCIwJD0oPm1WUksjISM5NyQkIi8yWDM5IXAiRyEjOSQiMCQ9KD5tVlJLIyEjOTcmNyQkIi8yWDM5IXAiRyEjOSQiMGowd0U2X2AjISM5NyQkIi8yWDM5IXAiRyEjOSQiMGowd0U2X2AjISM5NyQkIjBULHAiRyFRaiYhIzokIjAkPSg+bVZSSyMhIzk3JCQiMFQscCJHIVFqJiEjOiQiMGowd0U2X2AjISM5NyY3JCQiLzJYMzkhcCJHISM5JCIwV1JLKCl5a3UjISM5NyQkIi8yWDM5IXAiRyEjOSQiMFdSSygpeWt1IyEjOTckJCIwVCxwIkchUWomISM6JCIwajB3RTZfYCMhIzk3JCQiLzJYMzkhcCJHISM5JCIwajB3RTZfYCMhIzk3JjckJCIvMlgzOSFwIkchIzkkIjBXUksoKXlrdSMhIzk3JCQiLzJYMzkhcCJHISM5JCIwV1JLKCl5a3UjISM5NyQkIjBULHAiRyFRaiYhIzokIjBqMHdFNl9gIyEjOTckJCIwVCxwIkchUWomISM6JCIwV1JLKCl5a3UjISM5NyY3JCQiLzJYMzkhcCJHISM5JCIwQ3QpeWt1ZEghIzk3JCQiLzJYMzkhcCJHISM5JCIwQ3QpeWt1ZEghIzk3JCQiMFQscCJHIVFqJiEjOiQiMFdSSygpeWt1IyEjOTckJCIvMlgzOSFwIkchIzkkIjBXUksoKXlrdSMhIzk3JjckJCIvMlgzOSFwIkchIzkkIjBDdCl5a3VkSCEjOTckJCIvMlgzOSFwIkchIzkkIjBDdCl5a3VkSCEjOTckJCIwVCxwIkchUWomISM6JCIwV1JLKCl5a3UjISM5NyQkIjBULHAiRyFRaiYhIzokIjBDdCl5a3VkSCEjOTcmNyQkIi8yWDM5IXAiRyEjOSQiMC8yWDM5IXBKISM5NyQkIi8yWDM5IXAiRyEjOSQiMC8yWDM5IXBKISM5NyQkIjBULHAiRyFRaiYhIzokIjBDdCl5a3VkSCEjOTckJCIvMlgzOSFwIkchIzkkIjBDdCl5a3VkSCEjOTcmNyQkIi8yWDM5IXAiRyEjOSQiMC8yWDM5IXBKISM5NyQkIi8yWDM5IXAiRyEjOSQiMC8yWDM5IXBKISM5NyQkIjBULHAiRyFRaiYhIzokIjBDdCl5a3VkSCEjOTckJCIwVCxwIkchUWomISM6JCIwLzJYMzkhcEohIzk3JjckJCIvMlgzOSFwIkchIzkkIjAmMzkhcCJHIVEkISM5NyQkIi8yWDM5IXAiRyEjOSQiMCYzOSFwIkchUSQhIzk3JCQiMFQscCJHIVFqJiEjOiQiMC8yWDM5IXBKISM5NyQkIi8yWDM5IXAiRyEjOSQiMC8yWDM5IXBKISM5NyY3JCQiLzJYMzkhcCJHISM5JCIwJjM5IXAiRyFRJCEjOTckJCIvMlgzOSFwIkchIzkkIjAmMzkhcCJHIVEkISM5NyQkIjBULHAiRyFRaiYhIzokIjAvMlgzOSFwSiEjOTckJCIwVCxwIkchUWomISM6JCIwJjM5IXAiRyFRJCEjOTcmNyQkIi8yWDM5IXAiRyEjOSQiMGx1ZEhcOmYkISM5NyQkIi8yWDM5IXAiRyEjOSQiMGx1ZEhcOmYkISM5NyQkIjBULHAiRyFRaiYhIzokIjAmMzkhcCJHIVEkISM5NyQkIi8yWDM5IXAiRyEjOSQiMCYzOSFwIkchUSQhIzk3JjckJCIvMlgzOSFwIkchIzkkIjBsdWRIXDpmJCEjOTckJCIvMlgzOSFwIkchIzkkIjBsdWRIXDpmJCEjOTckJCIwVCxwIkchUWomISM6JCIwJjM5IXAiRyFRJCEjOTckJCIwVCxwIkchUWomISM6JCIwbHVkSFw6ZiQhIzk3JjckJCIvMlgzOSFwIkchIzkkIjBYMzkhcCJHIVEhIzk3JCQiLzJYMzkhcCJHISM5JCIwWDM5IXAiRyFRISM5NyQkIjBULHAiRyFRaiYhIzokIjBsdWRIXDpmJCEjOTckJCIvMlgzOSFwIkchIzkkIjBsdWRIXDpmJCEjOTcmNyQkIi8yWDM5IXAiRyEjOSQiMFgzOSFwIkchUSEjOTckJCIvMlgzOSFwIkchIzkkIjBYMzkhcCJHIVEhIzk3JCQiMFQscCJHIVFqJiEjOiQiMGx1ZEhcOmYkISM5NyQkIjBULHAiRyFRaiYhIzokIjBYMzkhcCJHIVEhIzk3JjckJCIvMlgzOSFwIkchIzkkIjBEVXFdJTM5UyEjOTckJCIvMlgzOSFwIkchIzkkIjBEVXFdJTM5UyEjOTckJCIwVCxwIkchUWomISM6JCIwWDM5IXAiRyFRISM5NyQkIi8yWDM5IXAiRyEjOSQiMFgzOSFwIkchUSEjOTcmNyQkIi8yWDM5IXAiRyEjOSQiMERVcV0lMzlTISM5NyQkIi8yWDM5IXAiRyEjOSQiMERVcV0lMzlTISM5NyQkIjBULHAiRyFRaiYhIzokIjBYMzkhcCJHIVEhIzk3JCQiMFQscCJHIVFqJiEjOiQiMERVcV0lMzlTISM5NyY3JCQiLzJYMzkhcCJHISM5JCIwMXdFNl9gQSUhIzk3JCQiLzJYMzkhcCJHISM5JCIwMXdFNl9gQSUhIzk3JCQiMFQscCJHIVFqJiEjOiQiMERVcV0lMzlTISM5NyQkIi8yWDM5IXAiRyEjOSQiMERVcV0lMzlTISM5NyY3JCQiLzJYMzkhcCJHISM5JCIwMXdFNl9gQSUhIzk3JCQiLzJYMzkhcCJHISM5JCIwMXdFNl9gQSUhIzk3JCQiMFQscCJHIVFqJiEjOiQiMERVcV0lMzlTISM5NyQkIjBULHAiRyFRaiYhIzokIjAxd0U2X2BBJSEjOTcmNyQkIi8yWDM5IXAiRyEjOSQiMCcpNCQ9KD5tViUhIzk3JCQiLzJYMzkhcCJHISM5JCIwJyk0JD0oPm1WJSEjOTckJCIwVCxwIkchUWomISM6JCIwMXdFNl9gQSUhIzk3JCQiLzJYMzkhcCJHISM5JCIwMXdFNl9gQSUhIzk3JjckJCIvMlgzOSFwIkchIzkkIjAnKTQkPSg+bVYlISM5NyQkIi8yWDM5IXAiRyEjOSQiMCcpNCQ9KD5tViUhIzk3JCQiMFQscCJHIVFqJiEjOiQiMDF3RTZfYEElISM5NyQkIjBULHAiRyFRaiYhIzokIjAnKTQkPSg+bVYlISM5NyY3JCQiLzJYMzkhcCJHISM5JCIwbVZSSygpeWslISM5NyQkIi8yWDM5IXAiRyEjOSQiMG1WUksoKXlrJSEjOTckJCIwVCxwIkchUWomISM6JCIwJyk0JD0oPm1WJSEjOTckJCIvMlgzOSFwIkchIzkkIjAnKTQkPSg+bVYlISM5NyY3JCQiLzJYMzkhcCJHISM5JCIwbVZSSygpeWslISM5NyQkIi8yWDM5IXAiRyEjOSQiMG1WUksoKXlrJSEjOTckJCIwVCxwIkchUWomISM6JCIwJyk0JD0oPm1WJSEjOTckJCIwVCxwIkchUWomISM6JCIwbVZSSygpeWslISM5NyY3JCQiLzJYMzkhcCJHISM5JCIwWngmSFw6ZlshIzk3JCQiLzJYMzkhcCJHISM5JCIwWngmSFw6ZlshIzk3JCQiMFQscCJHIVFqJiEjOiQiMG1WUksoKXlrJSEjOTckJCIvMlgzOSFwIkchIzkkIjBtVlJLKCl5ayUhIzk3JjckJCIvMlgzOSFwIkchIzkkIjBaeCZIXDpmWyEjOTckJCIvMlgzOSFwIkchIzkkIjBaeCZIXDpmWyEjOTckJCIwVCxwIkchUWomISM6JCIwbVZSSygpeWslISM5NyQkIjBULHAiRyFRaiYhIzokIjBaeCZIXDpmWyEjOTcmNyQkIi8yWDM5IXAiRyEjOSQiMEY2X2BBLzImISM5NyQkIi8yWDM5IXAiRyEjOSQiMEY2X2BBLzImISM5NyQkIjBULHAiRyFRaiYhIzokIjBaeCZIXDpmWyEjOTckJCIvMlgzOSFwIkchIzkkIjBaeCZIXDpmWyEjOTcmNyQkIi8yWDM5IXAiRyEjOSQiMEY2X2BBLzImISM5NyQkIi8yWDM5IXAiRyEjOSQiMEY2X2BBLzImISM5NyQkIjBULHAiRyFRaiYhIzokIjBaeCZIXDpmWyEjOTckJCIwVCxwIkchUWomISM6JCIwRjZfYEEvMiYhIzk3JjckJCIvMlgzOSFwIkchIzkkIjAyWDM5IXAiRyYhIzk3JCQiLzJYMzkhcCJHISM5JCIwMlgzOSFwIkcmISM5NyQkIjBULHAiRyFRaiYhIzokIjBGNl9gQS8yJiEjOTckJCIvMlgzOSFwIkchIzkkIjBGNl9gQS8yJiEjOTcmNyQkIi8yWDM5IXAiRyEjOSQiMDJYMzkhcCJHJiEjOTckJCIvMlgzOSFwIkchIzkkIjAyWDM5IXAiRyYhIzk3JCQiMFQscCJHIVFqJiEjOiQiMEY2X2BBLzImISM5NyQkIjBULHAiRyFRaiYhIzokIjAyWDM5IXAiRyYhIzk3JjckJCIvMlgzOSFwIkchIzkkIjApKXlrdWRIXCYhIzk3JCQiLzJYMzkhcCJHISM5JCIwKSl5a3VkSFwmISM5NyQkIjBULHAiRyFRaiYhIzokIjAyWDM5IXAiRyYhIzk3JCQiLzJYMzkhcCJHISM5JCIwMlgzOSFwIkcmISM5NyY3JCQiLzJYMzkhcCJHISM5JCIwKSl5a3VkSFwmISM5NyQkIi8yWDM5IXAiRyEjOSQiMCkpeWt1ZEhcJiEjOTckJCIwVCxwIkchUWomISM6JCIwMlgzOSFwIkcmISM5NyQkIjBULHAiRyFRaiYhIzokIjApKXlrdWRIXCYhIzk3JjckJCIvMlgzOSFwIkchIzkkIjBvN0BORFVxJiEjOTckJCIvMlgzOSFwIkchIzkkIjBvN0BORFVxJiEjOTckJCIwVCxwIkchUWomISM6JCIwKSl5a3VkSFwmISM5NyQkIi8yWDM5IXAiRyEjOSQiMCkpeWt1ZEhcJiEjOTcmNyQkIi8yWDM5IXAiRyEjOSQiMG83QE5EVXEmISM5NyQkIi8yWDM5IXAiRyEjOSQiMG83QE5EVXEmISM5NyQkIjBULHAiRyFRaiYhIzokIjApKXlrdWRIXCYhIzk3JCQiMFQscCJHIVFqJiEjOiQiMG83QE5EVXEmISM5NyY3JCQiLzJYMzkhcCJHISM5JCIwW1l4JkhcOmYhIzk3JCQiLzJYMzkhcCJHISM5JCIwW1l4JkhcOmYhIzk3JCQiMFQscCJHIVFqJiEjOiQiMG83QE5EVXEmISM5NyQkIi8yWDM5IXAiRyEjOSQiMG83QE5EVXEmISM5NyY3JCQiLzJYMzkhcCJHISM5JCIwW1l4JkhcOmYhIzk3JCQiLzJYMzkhcCJHISM5JCIwW1l4JkhcOmYhIzk3JCQiMFQscCJHIVFqJiEjOiQiMG83QE5EVXEmISM5NyQkIjBULHAiRyFRaiYhIzokIjBbWXgmSFw6ZiEjOTcmNyQkIi8yWDM5IXAiRyEjOSQiMEchUWowd0VoISM5NyQkIi8yWDM5IXAiRyEjOSQiMEchUWowd0VoISM5NyQkIjBULHAiRyFRaiYhIzokIjBbWXgmSFw6ZiEjOTckJCIvMlgzOSFwIkchIzkkIjBbWXgmSFw6ZiEjOTcmNyQkIi8yWDM5IXAiRyEjOSQiMEchUWowd0VoISM5NyQkIi8yWDM5IXAiRyEjOSQiMEchUWowd0VoISM5NyQkIjBULHAiRyFRaiYhIzokIjBbWXgmSFw6ZiEjOTckJCIwVCxwIkchUWomISM6JCIwRyFRajB3RWghIzk3JjckJCIvMlgzOSFwIkchIzkkIjA0OSFwIkchUWohIzk3JCQiLzJYMzkhcCJHISM5JCIwNDkhcCJHIVFqISM5NyQkIjBULHAiRyFRaiYhIzokIjBHIVFqMHdFaCEjOTckJCIvMlgzOSFwIkchIzkkIjBHIVFqMHdFaCEjOTcmNyQkIi8yWDM5IXAiRyEjOSQiMDQ5IXAiRyFRaiEjOTckJCIvMlgzOSFwIkchIzkkIjA0OSFwIkchUWohIzk3JCQiMFQscCJHIVFqJiEjOiQiMEchUWowd0VoISM5NyQkIjBULHAiRyFRaiYhIzokIjA0OSFwIkchUWohIzk3JjckJCIvMlgzOSFwIkchIzkkIjAqeWt1ZEhcbCEjOTckJCIvMlgzOSFwIkchIzkkIjAqeWt1ZEhcbCEjOTckJCIwVCxwIkchUWomISM6JCIwNDkhcCJHIVFqISM5NyQkIi8yWDM5IXAiRyEjOSQiMDQ5IXAiRyFRaiEjOTcmNyQkIi8yWDM5IXAiRyEjOSQiMCp5a3VkSFxsISM5NyQkIi8yWDM5IXAiRyEjOSQiMCp5a3VkSFxsISM5NyQkIjBULHAiRyFRaiYhIzokIjA0OSFwIkchUWohIzk3JCQiMFQscCJHIVFqJiEjOiQiMCp5a3VkSFxsISM5NyY3JCQiLzJYMzkhcCJHISM5JCIwcCJHIVFqMHcnISM5NyQkIi8yWDM5IXAiRyEjOSQiMHAiRyFRajB3JyEjOTckJCIwVCxwIkchUWomISM6JCIwKnlrdWRIXGwhIzk3JCQiLzJYMzkhcCJHISM5JCIwKnlrdWRIXGwhIzk3JjckJCIvMlgzOSFwIkchIzkkIjBwIkchUWowdychIzk3JCQiLzJYMzkhcCJHISM5JCIwcCJHIVFqMHcnISM5NyQkIjBULHAiRyFRaiYhIzokIjAqeWt1ZEhcbCEjOTckJCIwVCxwIkchUWomISM6JCIwcCJHIVFqMHcnISM5NyY3JCQiLzJYMzkhcCJHISM5JCIvYiJmKTQkPShwISM4NyQkIi8yWDM5IXAiRyEjOSQiL2IiZik0JD0ocCEjODckJCIwVCxwIkchUWomISM6JCIwcCJHIVFqMHcnISM5NyQkIi8yWDM5IXAiRyEjOSQiMHAiRyFRajB3JyEjOTcmNyQkIi8yWDM5IXAiRyEjOSQiL2IiZik0JD0ocCEjODckJCIvMlgzOSFwIkchIzkkIi9iImYpNCQ9KHAhIzg3JCQiMFQscCJHIVFqJiEjOiQiMHAiRyFRajB3JyEjOTckJCIwVCxwIkchUWomISM6JCIvYiJmKTQkPShwISM4NyY3JCQiLzJYMzkhcCJHISM5JCIvJFw6Zik0JD0oISM4NyQkIi8yWDM5IXAiRyEjOSQiLyRcOmYpNCQ9KCEjODckJCIwVCxwIkchUWomISM6JCIvYiJmKTQkPShwISM4NyQkIi8yWDM5IXAiRyEjOSQiL2IiZik0JD0ocCEjODcmNyQkIi8yWDM5IXAiRyEjOSQiLyRcOmYpNCQ9KCEjODckJCIvMlgzOSFwIkchIzkkIi8kXDpmKTQkPSghIzg3JCQiMFQscCJHIVFqJiEjOiQiL2IiZik0JD0ocCEjODckJCIwVCxwIkchUWomISM6JCIvJFw6Zik0JD0oISM4NyY3JCQiLzJYMzkhcCJHISM5JCIvSj0oPm1WUighIzg3JCQiLzJYMzkhcCJHISM5JCIvSj0oPm1WUighIzg3JCQiMFQscCJHIVFqJiEjOiQiLyRcOmYpNCQ9KCEjODckJCIvMlgzOSFwIkchIzkkIi8kXDpmKTQkPSghIzg3JjckJCIvMlgzOSFwIkchIzkkIi9KPSg+bVZSKCEjODckJCIvMlgzOSFwIkchIzkkIi9KPSg+bVZSKCEjODckJCIwVCxwIkchUWomISM6JCIvJFw6Zik0JD0oISM4NyQkIjBULHAiRyFRaiYhIzokIi9KPSg+bVZSKCEjODcmNyQkIi8yWDM5IXAiRyEjOSQiMCJwIkchUWowdyEjOTckJCIvMlgzOSFwIkchIzkkIjAicCJHIVFqMHchIzk3JCQiMFQscCJHIVFqJiEjOiQiL0o9KD5tVlIoISM4NyQkIi8yWDM5IXAiRyEjOSQiL0o9KD5tVlIoISM4NyY3JCQiLzJYMzkhcCJHISM5JCIwInAiRyFRajB3ISM5NyQkIi8yWDM5IXAiRyEjOSQiMCJwIkchUWowdyEjOTckJCIwVCxwIkchUWomISM6JCIvSj0oPm1WUighIzg3JCQiMFQscCJHIVFqJiEjOiQiMCJwIkchUWowdyEjOTcmNyQkIi8yWDM5IXAiRyEjOSQiMHJdJTM5IXAieSEjOTckJCIvMlgzOSFwIkchIzkkIjByXSUzOSFwInkhIzk3JCQiMFQscCJHIVFqJiEjOiQiMCJwIkchUWowdyEjOTckJCIvMlgzOSFwIkchIzkkIjAicCJHIVFqMHchIzk3JjckJCIvMlgzOSFwIkchIzkkIjByXSUzOSFwInkhIzk3JCQiLzJYMzkhcCJHISM5JCIwcl0lMzkhcCJ5ISM5NyQkIjBULHAiRyFRaiYhIzokIjAicCJHIVFqMHchIzk3JCQiMFQscCJHIVFqJiEjOiQiMHJdJTM5IXAieSEjOTcmNyQkIi8yWDM5IXAiRyEjOSQiMF4lMzkhcCJHISkhIzk3JCQiLzJYMzkhcCJHISM5JCIwXiUzOSFwIkchKSEjOTckJCIwVCxwIkchUWomISM6JCIwcl0lMzkhcCJ5ISM5NyQkIi8yWDM5IXAiRyEjOSQiMHJdJTM5IXAieSEjOTcmNyQkIi8yWDM5IXAiRyEjOSQiMF4lMzkhcCJHISkhIzk3JCQiLzJYMzkhcCJHISM5JCIwXiUzOSFwIkchKSEjOTckJCIwVCxwIkchUWomISM6JCIwcl0lMzkhcCJ5ISM5NyQkIjBULHAiRyFRaiYhIzokIjBeJTM5IXAiRyEpISM5NyY3JCQiLzJYMzkhcCJHISM5JCIwSj0oPm1WUiMpISM5NyQkIi8yWDM5IXAiRyEjOSQiMEo9KD5tVlIjKSEjOTckJCIwVCxwIkchUWomISM6JCIwXiUzOSFwIkchKSEjOTckJCIvMlgzOSFwIkchIzkkIjBeJTM5IXAiRyEpISM5NyY3JCQiLzJYMzkhcCJHISM5JCIwSj0oPm1WUiMpISM5NyQkIi8yWDM5IXAiRyEjOSQiMEo9KD5tVlIjKSEjOTckJCIwVCxwIkchUWomISM6JCIwXiUzOSFwIkchKSEjOTckJCIwVCxwIkchUWomISM6JCIwSj0oPm1WUiMpISM5NyY3JCQiLzJYMzkhcCJHISM5JCIwN19gQS8yWCkhIzk3JCQiLzJYMzkhcCJHISM5JCIwN19gQS8yWCkhIzk3JCQiMFQscCJHIVFqJiEjOiQiMEo9KD5tVlIjKSEjOTckJCIvMlgzOSFwIkchIzkkIjBKPSg+bVZSIykhIzk3JjckJCIvMlgzOSFwIkchIzkkIjA3X2BBLzJYKSEjOTckJCIvMlgzOSFwIkchIzkkIjA3X2BBLzJYKSEjOTckJCIwVCxwIkchUWomISM6JCIwSj0oPm1WUiMpISM5NyQkIjBULHAiRyFRaiYhIzokIjA3X2BBLzJYKSEjOTcmNyQkIi8yWDM5IXAiRyEjOSQiMCNmKTQkPSg+bSkhIzk3JCQiLzJYMzkhcCJHISM5JCIwI2YpNCQ9KD5tKSEjOTckJCIwVCxwIkchUWomISM6JCIwN19gQS8yWCkhIzk3JCQiLzJYMzkhcCJHISM5JCIwN19gQS8yWCkhIzk3JjckJCIvMlgzOSFwIkchIzkkIjAjZik0JD0oPm0pISM5NyQkIi8yWDM5IXAiRyEjOSQiMCNmKTQkPSg+bSkhIzk3JCQiMFQscCJHIVFqJiEjOiQiMDdfYEEvMlgpISM5NyQkIjBULHAiRyFRaiYhIzokIjAjZik0JD0oPm0pISM5NyY3JCQiLzJYMzkhcCJHISM5JCIwcz5tVlJLKCkpISM5NyQkIi8yWDM5IXAiRyEjOSQiMHM+bVZSSygpKSEjOTckJCIwVCxwIkchUWomISM6JCIwI2YpNCQ9KD5tKSEjOTckJCIvMlgzOSFwIkchIzkkIjAjZik0JD0oPm0pISM5NyY3JCQiLzJYMzkhcCJHISM5JCIwcz5tVlJLKCkpISM5NyQkIi8yWDM5IXAiRyEjOSQiMHM+bVZSSygpKSEjOTckJCIwVCxwIkchUWomISM6JCIwI2YpNCQ9KD5tKSEjOTckJCIwVCxwIkchUWomISM6JCIwcz5tVlJLKCkpISM5NyY3JCQiLzJYMzkhcCJHISM5JCIwX2BBLzJYMyohIzk3JCQiLzJYMzkhcCJHISM5JCIwX2BBLzJYMyohIzk3JCQiMFQscCJHIVFqJiEjOiQiMHM+bVZSSygpKSEjOTckJCIvMlgzOSFwIkchIzkkIjBzPm1WUksoKSkhIzk3JjckJCIvMlgzOSFwIkchIzkkIjBfYEEvMlgzKiEjOTckJCIvMlgzOSFwIkchIzkkIjBfYEEvMlgzKiEjOTckJCIwVCxwIkchUWomISM6JCIwcz5tVlJLKCkpISM5NyQkIjBULHAiRyFRaiYhIzokIjBfYEEvMlgzKiEjOTcmNyQkIi8yWDM5IXAiRyEjOSQiMEsoKXlrdWRIKiEjOTckJCIvMlgzOSFwIkchIzkkIjBLKCl5a3VkSCohIzk3JCQiMFQscCJHIVFqJiEjOiQiMF9gQS8yWDMqISM5NyQkIi8yWDM5IXAiRyEjOSQiMF9gQS8yWDMqISM5NyY3JCQiLzJYMzkhcCJHISM5JCIwSygpeWt1ZEgqISM5NyQkIi8yWDM5IXAiRyEjOSQiMEsoKXlrdWRIKiEjOTckJCIwVCxwIkchUWomISM6JCIwX2BBLzJYMyohIzk3JCQiMFQscCJHIVFqJiEjOiQiMEsoKXlrdWRIKiEjOTcmNyQkIi8yWDM5IXAiRyEjOSQiMDhATkRVcV0qISM5NyQkIi8yWDM5IXAiRyEjOSQiMDhATkRVcV0qISM5NyQkIjBULHAiRyFRaiYhIzokIjBLKCl5a3VkSCohIzk3JCQiLzJYMzkhcCJHISM5JCIwSygpeWt1ZEgqISM5NyY3JCQiLzJYMzkhcCJHISM5JCIwOEBORFVxXSohIzk3JCQiLzJYMzkhcCJHISM5JCIwOEBORFVxXSohIzk3JCQiMFQscCJHIVFqJiEjOiQiMEsoKXlrdWRIKiEjOTckJCIwVCxwIkchUWomISM6JCIwOEBORFVxXSohIzk3JjckJCIvMlgzOSFwIkchIzkkIjAkXDpmKTQkPSgqISM5NyQkIi8yWDM5IXAiRyEjOSQiMCRcOmYpNCQ9KCohIzk3JCQiMFQscCJHIVFqJiEjOiQiMDhATkRVcV0qISM5NyQkIi8yWDM5IXAiRyEjOSQiMDhATkRVcV0qISM5NyY3JCQiLzJYMzkhcCJHISM5JCIwJFw6Zik0JD0oKiEjOTckJCIvMlgzOSFwIkchIzkkIjAkXDpmKTQkPSgqISM5NyQkIjBULHAiRyFRaiYhIzokIjA4QE5EVXFdKiEjOTckJCIwVCxwIkchUWomISM6JCIwJFw6Zik0JD0oKiEjOTcmNyQkIi8yWDM5IXAiRyEjOSQiMHQpeWt1ZEgqKiEjOTckJCIvMlgzOSFwIkchIzkkIjB0KXlrdWRIKiohIzk3JCQiMFQscCJHIVFqJiEjOiQiMCRcOmYpNCQ9KCohIzk3JCQiLzJYMzkhcCJHISM5JCIwJFw6Zik0JD0oKiEjOTcmNyQkIi8yWDM5IXAiRyEjOSQiMHQpeWt1ZEgqKiEjOTckJCIvMlgzOSFwIkchIzkkIjB0KXlrdWRIKiohIzk3JCQiMFQscCJHIVFqJiEjOiQiMCRcOmYpNCQ9KCohIzk3JCQiMFQscCJHIVFqJiEjOiQiMHQpeWt1ZEgqKiEjOTcmNyQkIi8yWDM5IXAiRyEjOSQiMERVcV0lMzk1ISM4NyQkIi8yWDM5IXAiRyEjOSQiMERVcV0lMzk1ISM4NyQkIjBULHAiRyFRaiYhIzokIjB0KXlrdWRIKiohIzk3JCQiLzJYMzkhcCJHISM5JCIwdCl5a3VkSCoqISM5NyY3JCQiLzJYMzkhcCJHISM5JCIwRFVxXSUzOTUhIzg3JCQiLzJYMzkhcCJHISM5JCIwRFVxXSUzOTUhIzg3JCQiMFQscCJHIVFqJiEjOiQiMHQpeWt1ZEgqKiEjOTckJCIwVCxwIkchUWomISM6JCIwRFVxXSUzOTUhIzg3JjckJCIvMlgzOSFwIkchIzkkIjBqMHdFNl8uIiEjODckJCIvMlgzOSFwIkchIzkkIjBqMHdFNl8uIiEjODckJCIwVCxwIkchUWomISM6JCIwRFVxXSUzOTUhIzg3JCQiLzJYMzkhcCJHISM5JCIwRFVxXSUzOTUhIzg3JjckJCIvMlgzOSFwIkchIzkkIjBqMHdFNl8uIiEjODckJCIvMlgzOSFwIkchIzkkIjBqMHdFNl8uIiEjODckJCIwVCxwIkchUWomISM6JCIwRFVxXSUzOTUhIzg3JCQiMFQscCJHIVFqJiEjOiQiMGowd0U2Xy4iISM4NyY3JCQiLzJYMzkhcCJHISM5JCIwLHAiRyFRajAiISM4NyQkIi8yWDM5IXAiRyEjOSQiMCxwIkchUWowIiEjODckJCIwVCxwIkchUWomISM6JCIwajB3RTZfLiIhIzg3JCQiLzJYMzkhcCJHISM5JCIwajB3RTZfLiIhIzg3JjckJCIvMlgzOSFwIkchIzkkIjAscCJHIVFqMCIhIzg3JCQiLzJYMzkhcCJHISM5JCIwLHAiRyFRajAiISM4NyQkIjBULHAiRyFRaiYhIzokIjBqMHdFNl8uIiEjODckJCIwVCxwIkchUWomISM6JCIwLHAiRyFRajAiISM4NyY3JCQiLzJYMzkhcCJHISM5JCIwUksoKXlrdTIiISM4NyQkIi8yWDM5IXAiRyEjOSQiMFJLKCl5a3UyIiEjODckJCIwVCxwIkchUWomISM6JCIwLHAiRyFRajAiISM4NyQkIi8yWDM5IXAiRyEjOSQiMCxwIkchUWowIiEjODcmNyQkIi8yWDM5IXAiRyEjOSQiMFJLKCl5a3UyIiEjODckJCIvMlgzOSFwIkchIzkkIjBSSygpeWt1MiIhIzg3JCQiMFQscCJHIVFqJiEjOiQiMCxwIkchUWowIiEjODckJCIwVCxwIkchUWomISM6JCIwUksoKXlrdTIiISM4NyY3JCQiLzJYMzkhcCJHISM5JCIweCZIXDpmKTQiISM4NyQkIi8yWDM5IXAiRyEjOSQiMHgmSFw6Zik0IiEjODckJCIwVCxwIkchUWomISM6JCIwUksoKXlrdTIiISM4NyQkIi8yWDM5IXAiRyEjOSQiMFJLKCl5a3UyIiEjODcmNyQkIi8yWDM5IXAiRyEjOSQiMHgmSFw6Zik0IiEjODckJCIvMlgzOSFwIkchIzkkIjB4JkhcOmYpNCIhIzg3JCQiMFQscCJHIVFqJiEjOiQiMFJLKCl5a3UyIiEjODckJCIwVCxwIkchUWomISM6JCIweCZIXDpmKTQiISM4NyY3JCQiLzJYMzkhcCJHISM5JCIwOmYpNCQ9KD42ISM4NyQkIi8yWDM5IXAiRyEjOSQiMDpmKTQkPSg+NiEjODckJCIwVCxwIkchUWomISM6JCIweCZIXDpmKTQiISM4NyQkIi8yWDM5IXAiRyEjOSQiMHgmSFw6Zik0IiEjODcmNyQkIi8yWDM5IXAiRyEjOSQiMDpmKTQkPSg+NiEjODckJCIvMlgzOSFwIkchIzkkIjA6Zik0JD0oPjYhIzg3JCQiMFQscCJHIVFqJiEjOiQiMHgmSFw6Zik0IiEjODckJCIwVCxwIkchUWomISM6JCIwOmYpNCQ9KD42ISM4NyY3JCQiLzJYMzkhcCJHISM5JCIwYEEvMlgzOSIhIzg3JCQiLzJYMzkhcCJHISM5JCIwYEEvMlgzOSIhIzg3JCQiMFQscCJHIVFqJiEjOiQiMDpmKTQkPSg+NiEjODckJCIvMlgzOSFwIkchIzkkIjA6Zik0JD0oPjYhIzg3JjckJCIvMlgzOSFwIkchIzkkIjBgQS8yWDM5IiEjODckJCIvMlgzOSFwIkchIzkkIjBgQS8yWDM5IiEjODckJCIwVCxwIkchUWomISM6JCIwOmYpNCQ9KD42ISM4NyQkIjBULHAiRyFRaiYhIzokIjBgQS8yWDM5IiEjODcmNyQkIi8yWDM5IXAiRyEjOSQiMCJmKTQkPSg+OyIhIzg3JCQiLzJYMzkhcCJHISM5JCIwImYpNCQ9KD47IiEjODckJCIwVCxwIkchUWomISM6JCIwYEEvMlgzOSIhIzg3JCQiLzJYMzkhcCJHISM5JCIwYEEvMlgzOSIhIzg3JjckJCIvMlgzOSFwIkchIzkkIjAiZik0JD0oPjsiISM4NyQkIi8yWDM5IXAiRyEjOSQiMCJmKTQkPSg+OyIhIzg3JCQiMFQscCJHIVFqJiEjOiQiMGBBLzJYMzkiISM4NyQkIjBULHAiRyFRaiYhIzokIjAiZik0JD0oPjsiISM4NyY3JCQiLzJYMzkhcCJHISM5JCIwSFw6Zik0JD0iISM4NyQkIi8yWDM5IXAiRyEjOSQiMEhcOmYpNCQ9IiEjODckJCIwVCxwIkchUWomISM6JCIwImYpNCQ9KD47IiEjODckJCIvMlgzOSFwIkchIzkkIjAiZik0JD0oPjsiISM4NyY3JCQiLzJYMzkhcCJHISM5JCIwSFw6Zik0JD0iISM4NyQkIi8yWDM5IXAiRyEjOSQiMEhcOmYpNCQ9IiEjODckJCIwVCxwIkchUWomISM6JCIwImYpNCQ9KD47IiEjODckJCIwVCxwIkchUWomISM6JCIwSFw6Zik0JD0iISM4NyY3JCQiLzJYMzkhcCJHISM5JCIwbzdATkRVPyIhIzg3JCQiLzJYMzkhcCJHISM5JCIwbzdATkRVPyIhIzg3JCQiMFQscCJHIVFqJiEjOiQiMEhcOmYpNCQ9IiEjODckJCIvMlgzOSFwIkchIzkkIjBIXDpmKTQkPSIhIzg3JjckJCIvMlgzOSFwIkchIzkkIjBvN0BORFU/IiEjODckJCIvMlgzOSFwIkchIzkkIjBvN0BORFU/IiEjODckJCIwVCxwIkchUWomISM6JCIwSFw6Zik0JD0iISM4NyQkIjBULHAiRyFRaiYhIzokIjBvN0BORFU/IiEjODcmNyQkIi8yWDM5IXAiRyEjOSQiMDF3RTZfYEEiISM4NyQkIi8yWDM5IXAiRyEjOSQiMDF3RTZfYEEiISM4NyQkIjBULHAiRyFRaiYhIzokIjBvN0BORFU/IiEjODckJCIvMlgzOSFwIkchIzkkIjBvN0BORFU/IiEjODcmNyQkIi8yWDM5IXAiRyEjOSQiMDF3RTZfYEEiISM4NyQkIi8yWDM5IXAiRyEjOSQiMDF3RTZfYEEiISM4NyQkIjBULHAiRyFRaiYhIzokIjBvN0BORFU/IiEjODckJCIwVCxwIkchUWomISM6JCIwMXdFNl9gQSIhIzg3JjckJCIvMlgzOSFwIkchIzkkIjBXUksoKXlrQyIhIzg3JCQiLzJYMzkhcCJHISM5JCIwV1JLKCl5a0MiISM4NyQkIjBULHAiRyFRaiYhIzokIjAxd0U2X2BBIiEjODckJCIvMlgzOSFwIkchIzkkIjAxd0U2X2BBIiEjODcmNyQkIi8yWDM5IXAiRyEjOSQiMFdSSygpeWtDIiEjODckJCIvMlgzOSFwIkchIzkkIjBXUksoKXlrQyIhIzg3JCQiMFQscCJHIVFqJiEjOiQiMDF3RTZfYEEiISM4NyQkIjBULHAiRyFRaiYhIzokIjBXUksoKXlrQyIhIzg3JjckJCIvMlgzOSFwIkchIzkkIjAjRyFRajB3RSIhIzg3JCQiLzJYMzkhcCJHISM5JCIwI0chUWowd0UiISM4NyQkIjBULHAiRyFRaiYhIzokIjBXUksoKXlrQyIhIzg3JCQiLzJYMzkhcCJHISM5JCIwV1JLKCl5a0MiISM4NyY3JCQiLzJYMzkhcCJHISM5JCIwI0chUWowd0UiISM4NyQkIi8yWDM5IXAiRyEjOSQiMCNHIVFqMHdFIiEjODckJCIwVCxwIkchUWomISM6JCIwV1JLKCl5a0MiISM4NyQkIjBULHAiRyFRaiYhIzokIjAjRyFRajB3RSIhIzg3JjckJCIvMlgzOSFwIkchIzkkIi9pTyVSSygpRyIhIzc3JCQiLzJYMzkhcCJHISM5JCIvaU8lUksoKUciISM3NyQkIjBULHAiRyFRaiYhIzokIjAjRyFRajB3RSIhIzg3JCQiLzJYMzkhcCJHISM5JCIwI0chUWowd0UiISM4NyY3JCQiLzJYMzkhcCJHISM5JCIvaU8lUksoKUciISM3NyQkIi8yWDM5IXAiRyEjOSQiL2lPJVJLKClHIiEjNzckJCIwVCxwIkchUWomISM6JCIwI0chUWowd0UiISM4NyQkIjBULHAiRyFRaiYhIzokIi9pTyVSSygpRyIhIzc3JjckJCIvMlgzOSFwIkchIzkkIjBlSFw6Zik0OCEjODckJCIvMlgzOSFwIkchIzkkIjBlSFw6Zik0OCEjODckJCIwVCxwIkchUWomISM6JCIvaU8lUksoKUciISM3NyQkIi8yWDM5IXAiRyEjOSQiL2lPJVJLKClHIiEjNzcmNyQkIi8yWDM5IXAiRyEjOSQiMGVIXDpmKTQ4ISM4NyQkIi8yWDM5IXAiRyEjOSQiMGVIXDpmKTQ4ISM4NyQkIjBULHAiRyFRaiYhIzokIi9pTyVSSygpRyIhIzc3JCQiMFQscCJHIVFqJiEjOiQiMGVIXDpmKTQ4ISM4NyY3JCQiLzJYMzkhcCJHISM5JCIwJ0hcOmYpNEwiISM4NyQkIi8yWDM5IXAiRyEjOSQiMCdIXDpmKTRMIiEjODckJCIwVCxwIkchUWomISM6JCIwZUhcOmYpNDghIzg3JCQiLzJYMzkhcCJHISM5JCIwZUhcOmYpNDghIzg3JjckJCIvMlgzOSFwIkchIzkkIjAnSFw6Zik0TCIhIzg3JCQiLzJYMzkhcCJHISM5JCIwJ0hcOmYpNEwiISM4NyQkIjBULHAiRyFRaiYhIzokIjBlSFw6Zik0OCEjODckJCIwVCxwIkchUWomISM6JCIwJ0hcOmYpNEwiISM4NyY3JCQiLzJYMzkhcCJHISM5JCIwTWNnbjdATiIhIzg3JCQiLzJYMzkhcCJHISM5JCIwTWNnbjdATiIhIzg3JCQiMFQscCJHIVFqJiEjOiQiMCdIXDpmKTRMIiEjODckJCIvMlgzOSFwIkchIzkkIjAnSFw6Zik0TCIhIzg3JjckJCIvMlgzOSFwIkchIzkkIjBNY2duN0BOIiEjODckJCIvMlgzOSFwIkchIzkkIjBNY2duN0BOIiEjODckJCIwVCxwIkchUWomISM6JCIwJ0hcOmYpNEwiISM4NyQkIjBULHAiRyFRaiYhIzokIjBNY2duN0BOIiEjODcmNyQkIi8yWDM5IXAiRyEjOSQiMHM+bVZSS1AiISM4NyQkIi8yWDM5IXAiRyEjOSQiMHM+bVZSS1AiISM4NyQkIjBULHAiRyFRaiYhIzokIjBNY2duN0BOIiEjODckJCIvMlgzOSFwIkchIzkkIjBNY2duN0BOIiEjODcmNyQkIi8yWDM5IXAiRyEjOSQiMHM+bVZSS1AiISM4NyQkIi8yWDM5IXAiRyEjOSQiMHM+bVZSS1AiISM4NyQkIjBULHAiRyFRaiYhIzokIjBNY2duN0BOIiEjODckJCIwVCxwIkchUWomISM6JCIwcz5tVlJLUCIhIzg3JjckJCIvMlgzOSFwIkchIzkkIi9KPSg+bVZSIiEjNzckJCIvMlgzOSFwIkchIzkkIi9KPSg+bVZSIiEjNzckJCIwVCxwIkchUWomISM6JCIwcz5tVlJLUCIhIzg3JCQiLzJYMzkhcCJHISM5JCIwcz5tVlJLUCIhIzg3JjckJCIvMlgzOSFwIkchIzkkIi9KPSg+bVZSIiEjNzckJCIvMlgzOSFwIkchIzkkIi9KPSg+bVZSIiEjNzckJCIwVCxwIkchUWomISM6JCIwcz5tVlJLUCIhIzg3JCQiMFQscCJHIVFqJiEjOiQiL0o9KD5tVlIiISM3NyY3JCQiLzJYMzkhcCJHISM5JCIwW1l4JkhcOjkhIzg3JCQiLzJYMzkhcCJHISM5JCIwW1l4JkhcOjkhIzg3JCQiMFQscCJHIVFqJiEjOiQiL0o9KD5tVlIiISM3NyQkIi8yWDM5IXAiRyEjOSQiL0o9KD5tVlIiISM3NyY3JCQiLzJYMzkhcCJHISM5JCIwW1l4JkhcOjkhIzg3JCQiLzJYMzkhcCJHISM5JCIwW1l4JkhcOjkhIzg3JCQiMFQscCJHIVFqJiEjOiQiL0o9KD5tVlIiISM3NyQkIjBULHAiRyFRaiYhIzokIjBbWXgmSFw6OSEjODcmNyQkIi8yWDM5IXAiRyEjOSQiMCcpNCQ9KD5tViIhIzg3JCQiLzJYMzkhcCJHISM5JCIwJyk0JD0oPm1WIiEjODckJCIwVCxwIkchUWomISM6JCIwW1l4JkhcOjkhIzg3JCQiLzJYMzkhcCJHISM5JCIwW1l4JkhcOjkhIzg3JjckJCIvMlgzOSFwIkchIzkkIjAnKTQkPSg+bVYiISM4NyQkIi8yWDM5IXAiRyEjOSQiMCcpNCQ9KD5tViIhIzg3JCQiMFQscCJHIVFqJiEjOiQiMFtZeCZIXDo5ISM4NyQkIjBULHAiRyFRaiYhIzokIjAnKTQkPSg+bVYiISM4NyY3JCQiLzJYMzkhcCJHISM5JCIwQ3QpeWt1ZDkhIzg3JCQiLzJYMzkhcCJHISM5JCIwQ3QpeWt1ZDkhIzg3JCQiMFQscCJHIVFqJiEjOiQiMCcpNCQ9KD5tViIhIzg3JCQiLzJYMzkhcCJHISM5JCIwJyk0JD0oPm1WIiEjODcmNyQkIi8yWDM5IXAiRyEjOSQiMEN0KXlrdWQ5ISM4NyQkIi8yWDM5IXAiRyEjOSQiMEN0KXlrdWQ5ISM4NyQkIjBULHAiRyFRaiYhIzokIjAnKTQkPSg+bVYiISM4NyQkIjBULHAiRyFRaiYhIzokIjBDdCl5a3VkOSEjODcmNyQkIi8yWDM5IXAiRyEjOSQiMGlPJVJLKCl5OSEjODckJCIvMlgzOSFwIkchIzkkIjBpTyVSSygpeTkhIzg3JCQiMFQscCJHIVFqJiEjOiQiMEN0KXlrdWQ5ISM4NyQkIi8yWDM5IXAiRyEjOSQiMEN0KXlrdWQ5ISM4NyY3JCQiLzJYMzkhcCJHISM5JCIwaU8lUksoKXk5ISM4NyQkIi8yWDM5IXAiRyEjOSQiMGlPJVJLKCl5OSEjODckJCIwVCxwIkchUWomISM6JCIwQ3QpeWt1ZDkhIzg3JCQiMFQscCJHIVFqJiEjOiQiMGlPJVJLKCl5OSEjODcmNyQkIi8yWDM5IXAiRyEjOSQiJF0iISIiNyQkIi8yWDM5IXAiRyEjOSQiJF0iISIiNyQkIjBULHAiRyFRaiYhIzokIjBpTyVSSygpeTkhIzg3JCQiLzJYMzkhcCJHISM5JCIwaU8lUksoKXk5ISM4NyY3JCQiLzJYMzkhcCJHISM5JCIkXSIhIiI3JCQiLzJYMzkhcCJHISM5JCIkXSIhIiI3JCQiMFQscCJHIVFqJiEjOiQiMGlPJVJLKCl5OSEjODckJCIwVCxwIkchUWomISM6JCIkXSIhIiI3JjckJCIwVCxwIkchUWomISM6JCIwLlFqMHdFNiMhIzo3JCQiMFQscCJHIVFqJiEjOiQiMC5RajB3RTYjISM6NyQkIjA2X2BBLzJYKSEjOiQiIiEhIiI3JCQiMFQscCJHIVFqJiEjOiQiIiEhIiI3JjckJCIwVCxwIkchUWomISM6JCIwLlFqMHdFNiMhIzo3JCQiMFQscCJHIVFqJiEjOiQiMC5RajB3RTYjISM6NyQkIjA2X2BBLzJYKSEjOiQiIiEhIiI3JCQiMDZfYEEvMlgpISM6JCIwLlFqMHdFNiMhIzo3JjckJCIwVCxwIkchUWomISM6JCIwMXdFNl9gQSUhIzo3JCQiMFQscCJHIVFqJiEjOiQiMDF3RTZfYEElISM6NyQkIjA2X2BBLzJYKSEjOiQiMC5RajB3RTYjISM6NyQkIjBULHAiRyFRaiYhIzokIjAuUWowd0U2IyEjOjcmNyQkIjBULHAiRyFRaiYhIzokIjAxd0U2X2BBJSEjOjckJCIwVCxwIkchUWomISM6JCIwMXdFNl9gQSUhIzo3JCQiMDZfYEEvMlgpISM6JCIwLlFqMHdFNiMhIzo3JCQiMDZfYEEvMlgpISM6JCIwMXdFNl9gQSUhIzo3JjckJCIwVCxwIkchUWomISM6JCIwMzkhcCJHIVFqISM6NyQkIjBULHAiRyFRaiYhIzokIjAzOSFwIkchUWohIzo3JCQiMDZfYEEvMlgpISM6JCIwMXdFNl9gQSUhIzo3JCQiMFQscCJHIVFqJiEjOiQiMDF3RTZfYEElISM6NyY3JCQiMFQscCJHIVFqJiEjOiQiMDM5IXAiRyFRaiEjOjckJCIwVCxwIkchUWomISM6JCIwMzkhcCJHIVFqISM6NyQkIjA2X2BBLzJYKSEjOiQiMDF3RTZfYEElISM6NyQkIjA2X2BBLzJYKSEjOiQiMDM5IXAiRyFRaiEjOjcmNyQkIjBULHAiRyFRaiYhIzokIjA2X2BBLzJYKSEjOjckJCIwVCxwIkchUWomISM6JCIwNl9gQS8yWCkhIzo3JCQiMDZfYEEvMlgpISM6JCIwMzkhcCJHIVFqISM6NyQkIjBULHAiRyFRaiYhIzokIjAzOSFwIkchUWohIzo3JjckJCIwVCxwIkchUWomISM6JCIwNl9gQS8yWCkhIzo3JCQiMFQscCJHIVFqJiEjOiQiMDZfYEEvMlgpISM6NyQkIjA2X2BBLzJYKSEjOiQiMDM5IXAiRyFRaiEjOjckJCIwNl9gQS8yWCkhIzokIjA2X2BBLzJYKSEjOjcmNyQkIjBULHAiRyFRaiYhIzokIjAscCJHIVFqMCIhIzk3JCQiMFQscCJHIVFqJiEjOiQiMCxwIkchUWowIiEjOTckJCIwNl9gQS8yWCkhIzokIjA2X2BBLzJYKSEjOjckJCIwVCxwIkchUWomISM6JCIwNl9gQS8yWCkhIzo3JjckJCIwVCxwIkchUWomISM6JCIwLHAiRyFRajAiISM5NyQkIjBULHAiRyFRaiYhIzokIjAscCJHIVFqMCIhIzk3JCQiMDZfYEEvMlgpISM6JCIwNl9gQS8yWCkhIzo3JCQiMDZfYEEvMlgpISM6JCIwLHAiRyFRajAiISM5NyY3JCQiMFQscCJHIVFqJiEjOiQiMCNHIVFqMHdFIiEjOTckJCIwVCxwIkchUWomISM6JCIwI0chUWowd0UiISM5NyQkIjA2X2BBLzJYKSEjOiQiMCxwIkchUWowIiEjOTckJCIwVCxwIkchUWomISM6JCIwLHAiRyFRajAiISM5NyY3JCQiMFQscCJHIVFqJiEjOiQiMCNHIVFqMHdFIiEjOTckJCIwVCxwIkchUWomISM6JCIwI0chUWowd0UiISM5NyQkIjA2X2BBLzJYKSEjOiQiMCxwIkchUWowIiEjOTckJCIwNl9gQS8yWCkhIzokIjAjRyFRajB3RSIhIzk3JjckJCIwVCxwIkchUWomISM6JCIwaU8lUksoKXk5ISM5NyQkIjBULHAiRyFRaiYhIzokIjBpTyVSSygpeTkhIzk3JCQiMDZfYEEvMlgpISM6JCIwI0chUWowd0UiISM5NyQkIjBULHAiRyFRaiYhIzokIjAjRyFRajB3RSIhIzk3JjckJCIwVCxwIkchUWomISM6JCIwaU8lUksoKXk5ISM5NyQkIjBULHAiRyFRaiYhIzokIjBpTyVSSygpeTkhIzk3JCQiMDZfYEEvMlgpISM6JCIwI0chUWowd0UiISM5NyQkIjA2X2BBLzJYKSEjOiQiMGlPJVJLKCl5OSEjOTcmNyQkIjBULHAiRyFRaiYhIzokIjBVcV0lMzkhcCIhIzk3JCQiMFQscCJHIVFqJiEjOiQiMFVxXSUzOSFwIiEjOTckJCIwNl9gQS8yWCkhIzokIjBpTyVSSygpeTkhIzk3JCQiMFQscCJHIVFqJiEjOiQiMGlPJVJLKCl5OSEjOTcmNyQkIjBULHAiRyFRaiYhIzokIjBVcV0lMzkhcCIhIzk3JCQiMFQscCJHIVFqJiEjOiQiMFVxXSUzOSFwIiEjOTckJCIwNl9gQS8yWCkhIzokIjBpTyVSSygpeTkhIzk3JCQiMDZfYEEvMlgpISM6JCIwVXFdJTM5IXAiISM5NyY3JCQiMFQscCJHIVFqJiEjOiQiMEIvMlgzOSE+ISM5NyQkIjBULHAiRyFRaiYhIzokIjBCLzJYMzkhPiEjOTckJCIwNl9gQS8yWCkhIzokIjBVcV0lMzkhcCIhIzk3JCQiMFQscCJHIVFqJiEjOiQiMFVxXSUzOSFwIiEjOTcmNyQkIjBULHAiRyFRaiYhIzokIjBCLzJYMzkhPiEjOTckJCIwVCxwIkchUWomISM6JCIwQi8yWDM5IT4hIzk3JCQiMDZfYEEvMlgpISM6JCIwVXFdJTM5IXAiISM5NyQkIjA2X2BBLzJYKSEjOiQiMEIvMlgzOSE+ISM5NyY3JCQiMFQscCJHIVFqJiEjOiQiMC5RajB3RTYjISM5NyQkIjBULHAiRyFRaiYhIzokIjAuUWowd0U2IyEjOTckJCIwNl9gQS8yWCkhIzokIjBCLzJYMzkhPiEjOTckJCIwVCxwIkchUWomISM6JCIwQi8yWDM5IT4hIzk3JjckJCIwVCxwIkchUWomISM6JCIwLlFqMHdFNiMhIzk3JCQiMFQscCJHIVFqJiEjOiQ
[truncated: 10,450,565 more chars]
